# Supplementary material for: Comparative study on abortion characteristics of Nsa CMS and Pol CMS and analysis of long non-coding RNAs related to pollen abortion in Brassica napus
Source: PLoS One. 2023 Apr 13;18(4):e0284287. doi: 10.1371/journal.pone.0284287 (PMC10101420; doi:10.1371/journal.pone.0284287)
Supplement: S1 Table — (XLSX) [file pone.0284287.s001.xlsx]

## Sheet: lncRNA
>MERGE.64110.1
CGCTTATTAAGATTCAAGATCCAGGGTTTATAAATTTTGCGGCGGCGTCTCCGTTAACACTTTCGATTCCATCTTTCCCGTCGGTCGGAGTTTTATCGCAATCTGAATCCCAAATGGCGTCGGAGAAGAAGCTATCGAACCCAATGAGGGACATCAAAGTGCAGAAGCTAGTGCTCAACATCTCCGTCGGTGAGAGTGGAGATCGTCTCACCAGAGCCTCCAAGGTGTTGGAACAATTGAGTGGTCAGACTCCTGTTTTCTCCAAGGGGGAGATAAGGCAATGCAGCTCCTTGAGAGTGGACTCAAGGTTAAAGAGTATGAGCTCTTGAGAAGGAACTTTAGCGACACTGGTTGCTTTGGTTTTGTTATCCAGGAGCATATTGATTTGGGTATTAAGTA…
>MERGE.48978.2
TATTCGACACGTGTTGATAGGAGAAGAAAacgtctcttctctctctctctctctctctctctctctgtatcaAATCCCTGAAACGAGCACTTGATCTCTTCTCCCCCGTCCATGGCCAATTCCCTCCTCCTGATGCCGAAGCcGAAGAAAAATCATTCAAAAGCAAAGCGGAAAGGAAGATTACAATCAAAGACTCACTTCCTTCACTCTATTACAGATTCTTCCTCTGTCAGCACGATTCATTTTGGCTCAAGCTCGAATCAGGGTTTAGTTTGATAAAATCGATTTCAGTGAGAAGAATCTGGTGAGAGGAACCGTGGAGGATTCGTAAGGAGGGAAAGCTGAAGAGTCGGAGGGTAGCTAGAAGGAGATTGTTGAGTTGGATATGGCTTCTCCTTG…
>MERGE.26212.5
TGTAAGTACGCGTCGTTGAAACGCGAAGCACCATTTCCAAATTTTTCACCGTGCAAGCCTGATCTCCATCTCCTCGCACCCTTCGCCGGAAAGATGGCAACTGGTGGGAAAGTATCCTTCAAGGTCACCCTGACCTCGGACCCTAAGCTTCCTTTCAAAGTATTCAGCGTGCCGGAGGGAGCTCCGTTCACGGCGGTTCTGAAATTCGCAGCAGAGGAGTTTAAGGTTCCTCCTCAAACCAGCGCCATCATCACCAATGATGGGATCGGGATCAATCCTCAACAGAGCGCAGGAAACGTGTTCTTGAAGCATGGATCTGAACTGAGACTCATCCCGCGTGATAGAGTTGGAGCTGCGTTTTGTTAATTGATCCCCATGAATGCTTTAAGCAATGAGTGA…
>MERGE.57738.1
CCAAAAAATCTACAAGCTCGTATGAAGAAATCATCTGAGCGTAGTGACGTGATGAAGCACAGCAATGCTGGCACAGCGTCTTTTTCTAGCTCGTCATCTGAAGATCTCTAGGTTTGGAATTCTTCTCGGTGGAGTGCTCTGATGACGCACTCTCTAGAGTTCCCAGATCGAATCAGTTTCCGCAACTTTAGAGTTGAATATGGAGAAATGGATCCTTACGATTTTGCTATTTCTGTTGACGCCTGGGAAGCTTTCAAGTTGAAGATTCACAAGTATCCAGTTCAGGATTTGAATGAAGGGAGGCTTCTCGAGTCTGCGGATACAAACGAGGGTGGTGACCCCTCTAGCACAGTATCCCATACTTCGCACATTTATTCTTCCGGAGAAATGGATGACTCC…
>XR_002662158.1
CTGTGATTTTCCTCTGAATAATAATACTAACAAAATTGTGAAAACTAACCACTTTTTCTGCAGCAAGTGTCAATAGAAACAGAAGACAGTTAGAACATCATTATCTGTTTCTAATGGTGTCTCTTAACCTAATTTAATCAGAAGAACAGTGTCTTAATTAGGGGAAAGAAGAGTCGGTTCTTCGTGGCTACGTGTTGGCAaatgagaggagagaggagaggtGTCTTTGTTTTTGGTCGTTtggtttcttctctctctctctctcctgcgcCAAACCCGATCTCCGGCCATTTCCTTCCCATATTCACTCATCTTCTCCGTCTCCATCTCCTCTTACAAGTCAATTCCGTATACGTACCTAAACCCCATGAACCGATTTGTCTCTCTGGTCTTATCGGA…
>MERGE.39132.22
tataggTTCATGTTTCAATAAAAACCAGTGGCTGTCGTgtctcgtcttcttcttcccaatCCAATCCATTACAGCTgacaatacaaaatattattttatttcaaaaaaaaaaaaaattgattatctTTAGTTTTCGTCTTGCTTGTGCGTTTGCCACCACAACGTTGTCTTCTCGGGGTTTAAAGTTTGATCTAATGGCTTCAAATCCAGAGAAAAATCCGCCGCCACCTTCAGATGAGAAAACCGAAACGAAGAGTCCTAAAGCGGAATCAGCAAGAGCCTCTGGGAGCTCACCTTCATCAGCTAACCCCGCTATGAATTTCAATGCTTTTGATTTCTCTAACATGGCTAGTATCCTCAACgatcCAAGTATCAGAGAATTGGCTGAGCAGATAGCTA…
>XR_001273995.2
TGCGGGCTTCGATTTTCATTTGGTGTAATCGCGTGTTTGGGCCGAATGTCGTGGTGCGGCCCGTGAAGTAGAGTTCTTCTGTAACCCTAATACCGCAGAGACGATGAATTGGCATTCTTATCTCCTCATCGTACGACGGCGACACGGTGACGTTTGTGCTTCTTCTCATCACCAATCCATTTCCAATCAAACGTTCAGATCAACTGGAAAGACAACAACGGAGACATTCTTGAATGATGTCCGAATTGGGACGAGCGGAGCTTCGATTTTGGCTAATTGATTTGTTTGGAATTTCTGGGAAGCGAGGAACACGGCGAAGGGGCATTTTAATTGGTCTATAGCTCCTGCTTATTGACGAACATGTTAGAACTCTGTGTTGATTAATTTTAGTGCTTCCAT…
>XR_001284455.2
TCTAAATATTCTGCGTTTCATTAAGTAACCAACGACATTTATTGGGTTTAGTTGAGTTTTGGTCTTCACGCTTTACTCAAGTGACCGAGCCCAATATTGAGTAACCTTTATCTCCTCTACCGCGTCTGATcgaaatttagggttcttcTATTGGTGGATTCGATTAGGCCGGTTGAGATTCTTCTTCATTAGTCGAAATGCTTCCGTTTCATCCCATTTAACCTCTTCTTAACTCGAACAATCACTATATAGCCATCAATGTGAAGTTCCGTCTTGCGAGGCGGTGTATCTGCCCGTATAAAAAGGTCAGGTTTCCTCCTCTGAAAACCATCTCCTCAATCCCTCAAAACTAACCATTAAACTTATTTTCTGAGAACTGGCTAGCGCATCAATTTTCCT…
>MERGE.75275.3
aTCCCAGGGCCCTTGGACAGTTCACAACTAGTTCTCACCAATGATGTGGCTAAGAccatatttttcaaattcatcAAAGTTAATGCTGTTACTACGGATGTTACTTCTACTTCTCGTGTTGAGAAGTTAGGACTAAGGATGATTTTGTAATGTAAAAGCCAAAGACTCCGTCCATGGCCAAAAATAAGGGGTTGAGATTAATACCCGCACGTACGCATGCACGTACACTTTTTTCTACTGTAAGGATAAGTAAAATATAAGACCACCCCCAACGCGGGATGTTAACAGAATCCTTAGCATTAATCCTTAAGCTAAAGGGATTAAAAAAATCCGGCAAGCTAAGAAGGAGTCTTTAATTAAGGGGATTAAGGACCAAATCCTTAATGTGCTGGCAATACG…
>MERGE.81022.6
TTTCTATACCACATTGTTGTTTTCTAGGATGTAGAAGGTATGATGTCAATTTCTGTTGAAGCTGCTGCCGCAAGGGACTCTCTCAGTGATGATAAAGAGATTGTTAACACTTACGAGAGACTAACAGCACTTGATGGTAAACGGAGATTTGCCTTAGCAGCTGCTGGAGAAGAGGTTGGGCGGCTAAGGGAGTATTTTGAAGACGTTGATAGAACATGGGAAACATTCGAGAAGACACTCTGGGGTCATGTTTCCAACTTCCACAAACTTTCTAAAGAAAGTCCACAAACGCTGGTTCGTGCTTTGAGGGTTGTTGAAATGCAAGAAATTCTTGACGAACAACTTGCTGAAGAAGCAGCAGAGGCTGAGGGAGAAGGTGCGATGGCATCTGTAGCAAAT…
>XR_002659686.1
CTTGTACCCAAAAtcattctcacatttttttttgaattctccagaaaacaaagtaaaaccCCAATCATAGCTAACTCATATGGTCTTCTTGGTGATTTGAACGCTGGTCACTATTCTTCCACCGCCCATGTGTTGTTGCTCCGATTCTGGGAGGCCAGAAAATTAAAATACGGTGGTGAGTTAATGGGGTTGATATCGAAGTCAACCCTCATGCCAGCCACCATGAATGTTCACCGGCTAGCCACGTTCAGGGACCGTCTCCAGCCTGGTTCGCTGTTCAAACTCAGCGGATTTGACATCAGTCAGTGTAACCAGAACTTCAGGCTTTCGTACTCACTTATGACAATACGGTTCAGTGATTCAACCAATAGAGATGTGCTAACCGGAACAGATTCTTCC…
>MERGE.40142.1
aCCAAAACACTTATCAGATTCACTGAgatggctctctctctctctctctcttaaccTTCGTTCCCCAATTCCTCAGATTCTTCTTTCTCCGTCGCTGAGAATAAAGGAGGACAAAGTTCTTCTCTTTTCTGAATCCACTCTATtctataaaccctaacccaCTCCCCTCGATTTCATTTTAAGAGTGTAAAACTACTTCCTTATCCACAAGCCCAAAACGTTCTTGTTTGGTCCTCCGGTCTAAAGAAAATGGCGACTTCAAACGCTCTCTCTTCCGCCTCCGTTTTCTGCTCTTCACGCCAGGTGAAGTCTTTGTCTGAAATTTTAACCATTACTTCATTTTATTTCAATCAATTTGGCTTATGTCTGTATATGCTTTAGTGGTTTCTAGGCTGGTGA…
>MERGE.56341.1
TATCTTTCTACCGTCAATAGgcaaaaCATTGTAGATACCAATAGCATAGAACATCAAATGCAATCTCAAATTCTGATaatcaaaaccacaaaatattCTTAAACAGAGATAACAAAACGCAACAACAACCCAAAACTAAAAaggtaaattattttcttttgattcctCAGTTCTCAGGGATCTCAATCTCACCCTCTTGAATCTCCTGCTGAAGATCCTTCGGGTCCTTCCCATCAACAGTGCACCCAACAGACACACACGTCCCCAGAATCTCCCTCACAGTCCCGCTCAGCTCCTTAGCAATCGATCTAGGCCTCATGATCCTAGCGATCTCGATCACGTCATCAAACGAAATGTTCCCATTGTGCTTGATGTTCTTCACCTTCTTCCTGTCTCTCT…
>MERGE.61854.5
tttgaaaaatgtacAAGCAGGATCAGTTTATTTCATAggattaaccaaaaaaaatggcAAAGGGACACCAAGGCAGATGCTTTGGATTCGTTCTCTTACTATGCTTCTTTAGTTCAACTTTGGCACGCAGGGTTCTCAAGGATCTCTCAATGATGGAGGCAAGAAAGCTAGAGATGAACCATGTTGTGAAGCCTGGGATGGTTAGTTTGAGCGTGCAAGATCATGAGATGTTCAATGTAGAATCTGAGCACAAAGTGAAGCCTGACCATAAGCTGCAGTCCATGCCGGGTGAACCGGAAGAGCCTGAGGACAAGATCATGCCTGATTGCAAAATGCAATCCATGCCGGGTGAACCAGAGGAGCCTGAGGACAAGATCATGCCTGATCATAAACTCCAGT…
>XR_001275575.2
ATGTTCCAATAATGTTCCAGCAAGAAGGAAGAATCAGTGGAAAATCAAGTAGTGCATGGTTAAATGATGAAGATTATAATATTCTTCAGACATTTTTATTGCTCAACTGTGAAGTATTTGAACCATATGAGAGGATGTTTGAAGATTATATGATGGATAACCACCCAAACATAACTTCTAACGATATGACAAGAGCAAAAGATGAAAAATTTGCAATGTGGTGTAAAGATTACATTAACAATGCTAGCAAATCATTTGAATTTCCATTGTGGATGTTGGAATTTGTACAAGGTCCAAAGCACCAAATCACGTCATGGCCTATGTATTATTCGAGAGGATATCATTAC
>XR_001273261.2
GTTCGTCTACTGAGGCGCTCCATTATTTCGAAAGCTCCTTTCTGTTACTTGATCTCTTCGACTCCTCCACGTTCTCTACCGGCGTATCGATTCCTCTCCCTGTAACGGATTCTCTAGCCTTATTTATATAGAGGCCCTCGAAGTCGCTAACGCAGCCGTCACCTACTCCACTTTTGGACTCCGTCGTTGGCCGCCTCATCCGCTTTTGGGATTCCCGGAACATCAACAAGAATGGAGAGTTCATGGGGATGACGATTTTCCTCCTCGATGAATTGGACTTGGTGATTCACGGGTTCATTCCTGCTAATGGGGCGAGCCACTACCGGCCTAATTTGAAACCCGATTA
>MERGE.26817.1
ACAAAACCAACATTacactattttcttaaaacaaaaacagagaaaacgtTGGGGCTATGTATATTAATATCTGCCATTCCAATAGAAAAAGACAGAACTAATTGGAGTTATAAAGACTATCATTCTCTATACACAACAACCCATCTGGCATTAATGGTCTCTCTCTGCTAAATCTCTCACATCATCAAGTTAGGTGTACGAGAGTGACGACTCTGTGATTGCTTCGCCACATCTTCCTCACTTCCTCAAagtcatctctctttctctgtccATAACTTTTTGACGGATGTATAGAACCTTATAGTACTGTATTTTTATAAGAGTTGAAAATATAGATCtctctgttttattttctttcatttatttatctTGAGAAGAATGAGATCTCAAGGAGTGGAA…
>MERGE.48182.2
TCTTCTCTCCTTATTTCTCTCCCTCACTCCTAAAACTTAAATTCACATTtacatatattagttttttgtcatttatatattttcctctCATCTCAGATCTTCTCTTTTCCACTGATCTTTGGATCAAGAATCAAGCACTACTGTCTTACATAATCGACATTAGAGCTCTTATGGACCACGATGGTTCGAACGACGAACCAGAAACGGTATCGTGCGGCAACAGCAGTTGCAAGAGCAAGATTGTTCCTGGAAATGGAAGCAGCGGTCCGAAGAAAAGAAAATCGCAGAAGACAAGAAAACGACGAGAATTGATGTCGTATAGTGAGCTTCCGGAGTACATGAAggataatgaatatatattgaattattaCAGAGCTGAATGGTCCATTAGAGATGCTT…
>MERGE.4453.1
AATGAAAATGCTATGACAGATGCTTTATGAAGATCCGGAAACCTGGAATGAttgagaaaagagagaagataatTGGGTAGAGCAAACGTATACATAAGAAACGTCAGCAACCAAATATAATCGTCTCATTCTAATACTATTTGTTTTATAGCAATTTggaaagtttttaaattaattactcGTAGAAACATACAAGAAGTACAGGTGGTGGACCATCACGTCATACATGAGCAGATTCAGCACTCCATAGCCCATAGGATTTATAATGTGACACTTGGGAGgagaaagataaaagaaaaagaaagcaagaatCTCTGTTTCAACTTCAATGGCACTCTTGAATGCTATCTTCTCTGTTACTCATTTTGCTTCTTCCTCCGTCATCAGATGTCATTCTCG…
>MERGE.57284.9
ACATGTTCACCTCCCTCATTGTGACCCATATCCTCTCCTCTCcacctttatttttttttcttccttctctctctctctctcgctcctTTTTGCCCTATACGATAGGGTTTTCTTCATGTTCATCTCTTTCTTCGACGCAATCAAAGCTGATTCGTTCGTTgtcttcttcatcgtcttcgGATCTATCGTTTTTGCTCTCTCCCACGGGTTTTCGCTTGTTGAATCAATAAGCGCTTTCGTTTTTCCTGGGAAGTTGGAGCTCGAATCATGTCTCAGATCTATAGCTTTGCTGGTGAAAGTGAGTTTTACCGTCGTGGCTCAAATCCAAAGGAAGCTAACATTTTCCTGTCCCTCGGTAGCCTCGTTGATTGCTATTACCCTCCTTGCAAGAGGTCTCGC…
>MERGE.84470.2
AAGAAAACGGAAAGTgtagagagagaaataaaagaGAGATAGAGCTGGATTCACATGgccttgttcttcttctcatctctctccAAATTTGATCATTACCAACCAAACTAATTGAAATCCATTTGTTTCTCTCAACCccattctttctttctctctctctctctctctctctctctcactctcttctcttctctgtgCGTCATGGCTGACGATAGGGAGATGCCGGCTGCTGTAGTTGATGGACATGATCAAGTCACTGGCCACATAATCTCCACCACCATCGGTGGTAAAAACGGAGAACCTAAACAGACAATAAGTTACATGGCGGAGCGAGTTGTTGGTACAGGCTCCTTCGGGATAGTGTTCCAGGCGAAGTGTCTGGAGACTGGAGAAACCGTG…
>MERGE.3104.2
GATTTGCGACTCTTCCCGGCGTTGTGAAAATGGTTGCGgcaaagaagacgaagaagtcCCATGAGGGAATCAACAGCAGATTAGCTCTGGTCATGAAGAGTGGCAAGTACACTCTTGGCTACAAATCTGTCCTCAAGTCCCTTCGCAGCTCCAAAGgtAAGTTGATTCTTATCTCTAGCAACTGCCCTCCGTTGAGGAGATCAGAGATTGAGTACTACGCTATGCTTGCTAAAGTTGGTGTTCATCACTACAATGGCAACAATGTCGATTTGGGCACTGCTTGTGGAAAATACTTCCGTGTCTCATGCCTCAGCATTGTTGATCCTGGTGATTCCGACATCATCAAGTCACTTCCTGGAGACCAGTGATTCTGATTTTTGAACGAGctgttatgttttt…
>XR_001270671.2
AACTGGAAATACAACATATACTAATCTCGGCCCGAATGGCCCAAAGTAAAAACATCTGAACCGACAAAATTGTGTGGTCGATGACCACTCActttaaaaaacagaaaaggCAAGAACAAAATTGTCTGTCTCGATGTTTCGTTACGGAAGACAATTTCCATGGCGAAACTTTTAATCGAAGTTAGAGAACTCATGATATGAACGGCCGCGGCTTACTTGTTGTGGTAAAGATGGAAACGACTGCTTGTAGAGGTGAAAATCGATGGTAGCAAATCAAATAACTACCGATTTTCTAAGATTAGCTGAAAAACGTCCTAACGATCCAAACTCGGTAGATCCACGGAGGACTTCACCTTTTACGATTTATTTAGGCATCCGTGAGAAAAACGATGAGTTTGA…
>MERGE.75454.1
ATTAGACCACCTCCATTGGAGGTTCTTAACTAGagttttaaaccaaaaacaaataaaaatatgtgagAAAGGATAAAAAACGATAGAACCGCCTCTTAATGCAGGAGTTTTAGAATTGGTAAGCAACCCTTATGTGTCACTTTTGTATTGGTCATCCCtgttgtctctctctctttctccttcgtGTTCGTCGCGTTTTGATCctagatgaattttttttcttcttcctccaatcGTCGGAGGCGTGACAGAGTTTCACGGAGGTTGTGGAAGTTACGGATCCACCGCGAACCGGTGCCGGAGTGCTTCGCCGGCGAACCGGTGCCGGAGTGCTTCGCCGGCGGATTCTGTGTTCTCTGATGGTCCGCAAGTTTCTCGAGGGTGGAGGAACAATTGATT…
>MERGE.3824.7
CACACAAATTCATAACGCTTGACGCTAACACAAAGAATCATCCAAACTCAATCCTCTCACCTCCACCTCACGTTCCCTGGCCGCCACCACTACCAACCAACCTTCTCTCTAGTCTCCTGAAATCAAATTCCCATTATGCAACACCATTTTCATCATCCTCAACAtcaccatcatcttcttcatcatccatAACCATATCCCAATCTTTGTAGATTCTcatatctcattttctcttcttGATTCCCACACATCCTCTTCCCAGGCATGACTCTTCCTTATGGACTCTCTTCGGTTAGGAACCACTCTCTTCTACTCAAGACTTCTCACCTCTGCGtacctagatcagctctcggtCGCTTCTCACCCAAGGAATCTCCTCTCTTCAAAAAGAACAGTGCC…
>MERGE.66431.2
ACAAGAAACGTTTCCAAAACCTAACTTCACCGTCTCCAAAAACCTTTGCCGTCCCCACCTCTCTGAAACGTTTCGGAAACGTCCCCATGCCGTCCCTACACTGTCCCCGTCCCGGAAACGCATCTGGTACGGGAGACGTCAAGGAAATGCCGTCCCCGTGCTTCATAGCTCTAATGTCTCCGGCGATGCGTCCTCTACGGCTACTATCCAAGTACGGCCATACGCTTTCAATTCTTGACCAAGTGTTCGTAGTTGGATCGTAAACTTCTCCATCGGAACAGAACCTTCTTTCAGACTCTTGACTGTTCCGTAACATGTGAGGAGACGAAGCCTTACAAATGAGGAAAAAAAATTCAGCATGAAGAAACGGTTTCATAATATACCATTCAAACAGATTCA…
>MERGE.82696.29
CGTTAACCAACCTTATCGCTAAGATGCCAATAAATATCGAACCATTTGCCACCCCAATTATTGCAATTCACTCTCCTTCTCATCCATCCTCCCACTCAGGTGATATCTGACGGATCTTAACGGCCAAGATGTCTTGGGACGACGGAAAGCACACCAAGGTGAAGAAAATTCAGCTTACTTTTGATGACGTCATTAGATCCATCGAGGTGGAATACGAGGGAACCAACCTTAAGTCCCAGCGTCGTGGCACTGTCGGCACCAAATCAGACGGATTCACACTGAGCACGGACGAGTACATAACAAGTGTGTCTGGTTACTACAAAACCACTTTTTCGGGAGACCATATAACGGCGCTAACGTTTAAGACGAACAAGAAGACATATGGACCTTACGGAAACA…
>MERGE.18772.1
GTATCTCTGATGAATCAAAAGGAGAAGCCAAGTTTTTGCTTTTCAACAATATTGGAAAGAAGCTCATTAGGAGACTTGCGTCTGAGTTAGTCCAAGAGGCTGCTCAGGTATTTCCttcatttctaatatatattaaagaatatttcatttctatatatttttgtataattatttaaatttttttacaggAAAATCAACATTTTCTACCTCAATCTCTAACTGATTTAATTGGGAGGAAACTTCTATTTAAGATCACTATCGGAGATTATGgtcaaaaagaacaaaattcaGCATATGTTGTTGATTTAGTGATTGATGATGCAGTCATAATTCAACACTTTGATCCACatCCACATGTTGTGATTTTTAATGATTATGAGTCGGAAGAGGACTGAGTAT…
>XR_001284381.2
TCAAAGGCCCATAATCCACCATCCATCAGCTATCCTCGTTCTCTCTTCCTATTGGTTGATTATTTTAAGGCAAGGATCATAATCTTGTCCGTTCGTAAATGTTAATCTAACGGTTCagaattgttttttcttttatctcctTCCTTCTCTCTCAGAACGTACGCCCACCGCAAACTAGGTTAGAGAGTTATCTCAAACCACCACAAATCTCTTTGTGACACCACGAGCCCACCTCGACCCAGCACGATTCCATCTCACTGTCTACCCATCACGATTCCATCTCAAACAACCATGATTCTCTCTTAAGCGACCTCGATTTCTCTCTCTGGGTTTCCATCGAACTCATCCATATCAAAAGATCCTTATAGATTCGAACCCTCACAGATCTGGGTTGGGAAC…
>XR_002654821.1
ATTACCGTCACTGAATCCGCCAGTGATGACTCAAATTTCATCAACTCTTCCGCAAGCTTCTACACCTCCGAGAGCATGTACCACCAAAAAATCCTTCCATCATATGTACTATGCAGACGCAAGCTGACCGAAAAGAACTTTCAACATAGTACCGgctcaaatatttttagaggCCAGAGCGGATTTTCTTCGGAGTGAAAGTACTTTTTTACTGTATAAGAATCATCTTATTCCAATTTTGTTAGTCGGCAACGACTTCCAGAGACATCTACAATGCAGTAAAATGCTGCTTCTTATGAAAGAAGTTAAGAAATAGTGTTTGGTCGAGGAATTGGAGTGGGGTGGCTCATATAAGCATTATGGTGAAAAGCTTCTGCCCAGATTTGTTGATTTAGGAGT…
>XR_002660976.1
AGATGGTCTTCTGAGACACGTGTTGCCCAAAGGGCATTcatctatttctctctctcgACGGAATCACTCCGTGTCTCTCTCCCTAATCAATCTCTGCGTCTCCTTCTTGCTCTGTAATCGGCTATTGGAGAATGTAGAGGCAAAAATAAACGGCGAAGGAGAAGATGCATCCAAAGTAATTCACGTGAAGCTCATAACGAAGCTTGACTCTCCGTTCAAAGTTCCGGTCACCTCTGTCGTTATCCCTTCCAGTGTCACTCGTCTCGGTCTCTCCCTGTCGTTATCCCTTCCAGTGTCACTCGTCTCGAAAAGCCTGAGCCATTTGACTCCCTGATCGATGGGGAGCTTATTCGAATGTCGCCTGAACAGTTTCTTAACGCGAAAGGAATCTCAGCGTAA…
>MERGE.73513.3
tctatcTTTCGCTTCTCTGCAAATCTCATCGTTCTCGTCGCTGTGTGTGCTTCTCCGATCTTCGCCTATTCAAAACCTTGGGGGGCTCTCGCGAAAGAGGTATTCGCCACACTTCCAATCTCTTCACTCTGTATAGTATTAAGTTATCTCGTGAAAAAAGCCGATTAAATCCTCTCTTGTATTGGAAACTGAGTTTAATCGAACCCTGGTTGCATGCGTTGAACTGTTCCTTAGTTCGTCATCTTCGAATCTGATGGTTATATGTTGTTTTGGTTTAAGCTCTTTGGGAAACAGATGTTCTCCTCTTAGATTCAAttcggcaaaaaaaaatcaagaaaaatacACAAAAGCCGCTATGGAAGAAGAGAGTAACGTTACCAGCTCCTCCCCTTCAACACC…
>XR_001271699.2
TCACAAAAACAAACCGTCGAAGGATAAGATTCTCCTCGCCTTTACCTCTCCGTCTTCTCCGATCGAAGAGCAAAGAAACCGAGCACTTCTTACTGTTTTCGTTTCAGCATCAAAGCAAGCACCAGAGATCCTTCCATGCTCTCTAAGATCTTAACCATTCAGATTTTTCAACTTCCCCCATCAATCGAAGCCACTATACATATGGCGTCAAGGAGACCGTTTTGggaagtcttttttttttttggaggcTAGGAATGTGAAGAAGCAGGAGAGCTTATAGGCGTTGACATGGTTTTCCTCGATGAGAAGtcgACTTTGGTCCACGGATTTATTGGGGCTCAAAGACTCAACTCTTTCTAGACCCAACTGAATAAATCAGTATTTgctacatatattttt…
>XR_002662787.1
atttaaatgaattgtaatattatttaaattaagatCGGGTGTATTGATATCATCTATTACATTCATATctaatttatgtttatgtttattaattgtaaatgtgaaattattaattataaatgtgaaatttttatatgacttcaaaaacaatgtttaatatttaatgtaaagcccatagttgacaaaaaaaatgcaaagcCCATATAATATAAACTTGTTTGATAGAAATTTATCTAATAAACCATTGCAAACACATAATGGTTTATCATGGCCCATCTCGTTTGTAGCCCAACACTAATCACATAtatccatctttttttttaccgttcatatttctaaaagaaacagaaaaagtaagaagaaaaagacataTAGAACGGTCTCTTTACCGACGGAAga…
>MERGE.26057.2
AAAGAAACCGCCAGTAGTAAATTATTTGACGCATCCAAAGAAAATTACAATGGCAGTCTTAAGGGAGAAATGGAGGTAGGAGAATACAAAGGAAGCAAAGCTCTTGAGCCGCCGCATCATGAGAATCCAAAGACTAGTTCAGCTGGAAGTGTTCGGGGAGATAAGAAGAATAgatttggtgatgatgatgcttCAGGACGCTCGAGGAAAGAATACAAAGGAAGCCAAGCTCCTGAGTTAGCCAAAAAGGAAACAGAAGCGTCAAAGCTGAAAAGTGGTCATAAAGAACATTCGTCGAGAAAACAGAAGTCTGATCAGACAGAACGGGAGCCACAGTCTTCATCGAAGTTTAGTAAACAGAAAAGCTCTGTTGTCAATGAAACAAAGATGAATGGTCAA…
>XR_002658732.1
AAGCTAATGAGACCATTTTGTTTGTCCATGTCATTGCCATTGtgtttaacttctttttttaacagtcttggtttagaaaaaaatacGAATCGACAAGATCTATGATCCATCGGCTGTAATGTGAATCCAAGCTCTAGCCCTAGCCGCTCTGAATGGTGTTAATTTCAACATTTACTGTCGATTTTTGGCGTTCTGGGTTAATGATATCGCCAAGATGCAGCAACAGTTTAGGTTTCGGATCTCGGGATCACGGATCGTACCATCCTCAGTTGAGAACTCTCTCTGTGGTTCGATTCACAGAAGTTACTATCTCCTCCTCTGTCACCGGAAAAGCCTAGCAAAATTGTTTGATCTTCTTGTCTCTGGTTCGAGAGATGGATGTTTTGCGCTATGGGATTT…
>XR_001273371.2
GCGGCCACGTCAATAATTTCCCAAGGCCGGACACAGTTATTTCCCAGTTATCTGATTCAGTGTGGCCCACTTTCATACAAACCCCATCACTTGGCCCAACTACTACGATAGGGATCACCGACTCTCCACTTCACCTTCTTCAGTGTAGTCTCTGCAAATCACCGTTAAGTTGAAACTAAGTCTTCCCACTCTTTCACATTTAATAAGCTtcattactttaaaaaaaaattgtttcttccGTTGATATTATTTGGGCTTTTATGATTTTCATTGGGTAACAACCGCCATGACCAGATACGCCGGAAGCTTCGATCACCGGCAAGGACAAAGTCATATCAAACACAGGACAACTATCAAGTTTTCAACTTGAACAAACTATACCTAAATGGCGGAGGCTGA…
>MERGE.73750.1
GAAAACAACCATATTCATTACACTTTCAAGCTACccaattttaataacttttcatGAGTAAAATAACAGTAATATTGTTGGTGGTATAATAcaattattctttattttaaaattattttttgggatattttgtttggaaaatatACTTTAATCGAGAGTGTTATGTTATATAGGAGTTTGATTCTATGTCGTCACTCCCGAAACAAAGTCTCTCACAAGTAGCTATCAAAAACAAAGGGAAAGAGAGTTTGCTTGGGGCTTTGCTCACCATCATCCTCTTGCCTTGAAAAACTACTTCCGTGTCTCCCTCTCTGTCTACACACAATCACACTCTTCTATCcttcctttatatatatatatatatattatctatatacACTCTTAACTCCATTCACTCGT…
>MERGE.84366.1
CTTGATCGCGCTTCAGAAACAAAGCAAAagaagcctctctctctctctcttaaccTCTCGTTTCACCCGTCACCATTATCTCTTACACTGTTACTCacctgtctctctctctcctcctgcATCTCGAAGCCATCCTTCGCCATGTCCGATGCATACGAGCCATACCATGTTCTCCAACATAGCCGACGAGATAAACTTCGGATGCCTTCTCTCGATTCCCACTTCCACTTTCAccaccctcctcctcctcctccttcttcctCCGGCGGCGGCGGCGTGTTTCCTATCGCCGACTCTGATTTCCTCGCAGCTGGTGGATTCCattcaaacaataacaataaccCTAGCTACAGTAACTTCATGGGTTTTCTCGGTGGgccatcttcctcttcatccACC…
>MERGE.49209.1
ATCGACTAGAAGATTCCccgtcaaataaaaaaaaaggatatacTAAAAACACCACCCGGTCAAGAAGAATACAAGACTCGAGCAAACATTGATTGTAATGCTTTATTCAAATAACTATAATAaactgaagaaaaaagaaaaggatcAGTATCTCTCCAAGACGAGAATAGAGTGCTGAGATGTAATATTTGAAGAATTGAAATGTGTGTTTGATGCTTGTACACATCAGTTATCTTTAACGAGCGTCCTTCGACAAAAAGCCTTGCGCTTCAACTTTCCTTGCATTGCGAAGTTCATCAACTCCATCTCCTCTCTCAAACACAGCCGCTGCACCCATCCCCGTCCCAATGCACATCGACACTACCCCAAAACGGCAGTCTTTTCCACGGCGTTTCATCT…
>MERGE.42790.3
TCCTTTCATTAACCTTTCTGTGAACTTCAACCTCACTGATAAGCTCGGGAGATCGCCGCTCTCTGTTCTCAGCGGAAACTCTCTTCCTCTGTTTCCCATTTCAGACGGCGACCTTGATCTCGAATACATCTCTCTGAGTGGCACACGACTGATCTGCTCGTCTGATGGCTCTTTCTACTTTGTCTCGTCATTGTAAACACCATGTCTTTCCTAGCTTCCACGGGCCAGATGTCCGTAGAGGCTTTCTCAGCTACTTACTGAAGGAGTTCAAAGAGAAAGCAATCGACGTCTTCATAGACAATGACATAGAGAGGAGCAAGTTGATTGGTCCCGAGCTCACAGAAGCTATAAGAGGATCGTTAATTGCAATTGTCTTGATCTCGAGGAACTACGCTTCAT…
>MERGE.84077.1
tttacatttttttgtaaggTTCAAATCCGTCTCTTTCATTTCCTCCGCTATCCGATACggataatctctctctctcaggatTGAAGTTTCTAGGGTTCGTCGTTTTGCGAAGCTGTGGTGTTCGCGATGGACGAAGAAGACGCAGAGATTCCCCAACAATCGAATCCAATCGAAGATCCCGAGGCGAATCCTCCGCTCTCGGGCGACGTTGATTCGACCCTGGATGCtgcagattcttcttcttcacccacgGAGCTCGATTCGTCGCTTACTAACGACGACGACGGCGGTGGTGGCTGCGCTAGGGTTTCCGAGAGCGAGAGATCGGAGAACGCCGATCTCGTTGCGCGTaacgaggaggaagaagaagatgacgtaAGCGAAACGGAGGATGCGAtt…
>XR_002655237.1
AAATCGATCCCTCTTCCCAAAAACCACTAACGCTAACTTTTTGGGATTCAAGGAGTTTTGATCTCGAGCTTTAAATAACTTTGTACTAAAGTTCAATTTCTCTTTCATCCTCCATTTCACTCTAATCTGCAATTGGATTAATCTAAGGCGACCTTTTGCATCCTCAACTCTCTTGCAATATAATATCACGAATATGTGGATCGTGACTCAGCAAGCATGATTCTGACGATCCCTGGTGTAGATCCAAGCTCCACGATGTTAAGCCTTGATGAATCTGACTCGTCGGATGTTAAACTCAAAAAGGCGCGAGCAGCCGCCAGTACTTATCGAGAAGCTAATGAGAGTTGTTACAGACAGCTAAAGATTGAAGGAGATGCATTTGAGTGTTTCAGTGGAACA…
>XR_001287090.2
GGGTTTTAATCTGCATCGCCCCTATCGAGCTCTCTCCTCCTTCCTCGCTCTTCGTCTCCTGCAAACTCAGACCCCCATCTTTGTAACGTCTCCCGTTTCTCTTCATTATCATCAAAGGTTATCGCTTGAAGCTCTTCTCTATAAATCGGTTCCTTCCCTGCGATGAATAGCTGCAGTTCTACGAAATCCCTAAGTAAAAACTTCATCAAGCTTCGATTCCAGCAATGGCTTCTTCCTACACGATTCATGAGATCGGTCTGTGTTTGGTTCGACTTCTCCGGTTTGAGAGGCTCGGGATGTCAGGAGAGATGGCGAACTGATGAGTAGCGACATTCTTTTCCTGGATGAGAAGGGCGGTTATTCCTCAATGGGACTTTTGGAACCGACATCTACTTCGAC…
>XR_002663020.1
GGGAGGCAGATCTCTTTCTCAAGATGGTGCATTCGCGTTATTCATTCGAAATCAAACAATTGCGTTCACATTTATACCTAACTTGTCATTCTCCTCGTCCAAGAATCCATTCACCTTTGAACAAGAGAACGCTTACTCCTCTCCCAAGCTTGCCTTCACATCTAACCCCCAAGCAGGATTTATGTGAATTTATGAAAGAACTCTCACAACTCGAATCAGTttcagaaaaaatatcaaaattactAGACCGTCTTAAGTAATTCCATGAGTGTAAGATCAGAAGAGCTGCAGTCCTTAAGCGTCTCAAGGAGAGGCAAAGGAAGCTCAACGAGAACAAATTGCAACTTGCCGAGATGAAAAGGCTTCTCGCTGAGGAAAAAAAGATTCTCGcagagaaga…
>XR_001289460.2
ttttgtttttctcaTCTGAAAAAGGATGTTATTCACAACTCAATTCTTCAACTGTTTATCTTCCTTCACCTCTCTTTCTCCATATCTCATTAAATCTCTTCTTCGTCGCAACAGACGTGATCCTTGGAACCGTCGCAATTCCCTTCCCCTTTCACCCTATAGAATCACATCAAGCAATGGCTTCCGAAATGCAAAATCCACCTAGAGAAATAATTCTACAGTCTCATTAACCAAAGAAATCAACCGAGTTGTGGATCACTCTCGAACCATTTGTTTCATTCACATCTCTGATCTCCCCGAGTTGGAAGACACCCGTTTGGGCTCAAAGGCGATCTCTATTCGGTTCTGATTTCCTCTTATCGATTCTCTGATTAATAAACCACAAAACATATGTTAAAT…
>XR_002656793.1
ATGGCAAATTTTAAAACGTTTTGATCATCTCTCCCTAATCACCTTGCATTTAAAACGTCCTTAGATCCGAACtttaatatgaaacaaaagTACAGTCCTTTTACTCTGTTCCAATTTCAGACCTTCTGGTTTTCTGCTAATTTTTTCATCCCCTCATGCCAAATTCTCCGAGTTGAAAGCCGGCAACTACAAACAAATGGTTCAGACAAGACTCCTTTGATCCTGGGAAGCCCGTACTCATCGGCGTTTATATGCTCCTCCTTGATCCAAAGGCAATCGATTTCACACACCAACCATTTTCGGCAGACCCTACAGGACTGAGTTTCTTACAATTATGGCAGAAACAGACATGTCAATGAAGCATTGATTTAGTTGGAAGATAAACTGACGCTAGCCAAA…
>MERGE.55506.1
GTTATGGAAGTCCTGCAACAGAATGGTTGGTCTTTAATTTCTTGCACTGGTTGCAGCAAGAAGCTTGACAAGTTTGGGAGTTCTCTCCGTTGCAACCGTTGTGCTAATCCCAACGTCACAGGAGTTATAAAGTACCGTGTTGAACTTGTCGTTGATGATGGGGATGATAATGCCACTTTTGTGGTCTTCGACAAGGAGATGGTGAAG
>MERGE.17009.1
GGGGAAGCAACAGAAGAAAATTAACTATAGTACAAACATCATCTCCATtgttaaaattacaaaaatataatcatgtcaaccaaaaaaaaaaaaatactaatcagTTACAGAAAGAGAATCCTCAGGTtccagagagaaaagagaagctTTTACACACAACAACCTTCTAAACACATGTCTCtatatctctttatatattacaatataGAAATCACACATTTATATAAagtaacatttattttatttataacttaGAAGATTCTTCAACATAGACTTACACACTCATCTTGTTCCATAGTCCAACAACTCCCACCTGAACGGTTGAAACACATAAAGCACTTCTGGGCAACTCTTGAAGAGAAGTGCCACACAGACGCAAACCGCAGCAATCGCCACCAT…
>MERGE.66757.3
atcatcatcatctcgaCCGTAATGGCAAAATCCTCTTTTTCTACTTCCAAATCTTCTTCTCAAGATATCAATTCTTCCTATAAGGTGAAATCCAATAGATTTCTACCAAAGTTGTACGGAGATTACGGGTTTTGGAACCCTAGCCCGGTTTACGGAGGAGGTTTTCCTTATCCTGGACCAGTGCCTCATGGAAGTCTAGGTTCGCAACAGAGACATAAGAAGCTAAAATAAACCTGGAAGTTATGATGGATATGATCTTCAACTTTGCTACTTACGGGTGTGTTCCATAAATAAGGAAGAATAACCACTGCCTCGAAAGGGCGATCACCACCAACACCGCAGCACTGTCAAACCCAAAGAGCTACCGCCAGAAGCACCAACACACGCCAATACCGATGA…
>XR_002652755.1
CAAGTCACGATCAGTGCTGGCCGTCTCCCACAGTTCAACAATTCGAATGACTACAGCACGACACCTGTCCCCTTTCTCTAAACTGTGCGTTCCATTGAAGCAAACTTTGTTTCGTCATTTTCTACCACAAGCTTTTCGTCTTCTTCAATATCAAAATTCGATCTGTTCCTCCTACATGTCATCCTCATTAACGAGCTTCTCCGTTGAAGTCTCCCTGGCTCCTCCATCTCGAGTTCTGCTTCTCACGCCGTCTAGGACCTGTCTCGATGATGCTGCCTCTCTGACTCCACCACTGCGTCATTTCCTTTGCGAGCGATTCCATATCTCCTCTTTATCCAAAGCGACTCCATAtttcttttccttctctttctgtCACCGGCAATGGTGGTTAAGCTCCTT…
>MERGE.84338.1
ttgaccaacttatgtatctaataacatataaaaattgaatgtggacctacttatttttcaattgaatgtaattgactacctaattgagtgccacctatgcattggggcctcttttaattaatacaaaattgaggttacatcttttcaaatgttcctcaattaatatataagggattcgGTTAACTATTCCTGTCTTTTCATATTGTCACGAGGGAGATGATTGGTTTAATTATATTGTGTCGGCCACGGGCCATATAGTAAGAGAATGAAAGAGACAGCATATTTGTTTTGGGTACATTCATAAAGGTCCCATATATTTAAGAacaattatttttcaaatatatggatCTGTTTGTTGctataaattatataagatataatattcattttataaacgtt…
>MERGE.81733.3
CGTGGTCACCTTACTCGTCGCCCTAAAAGCTCTAACCGCTCTCGTCTTCTTCTAGAACCTTTCTCTCCCGTCGCATCCGTCGCCGTCAGCTCGTTACCGATCGTGTCAATGGAGTTCTGGGGTGTTGAGGTTAAGAGTGGCTCACCACTTAGGGTGGATGCTGAGGAGGAGATGATTGTGCACATCTCACTGGCTGCTCTAGGCGAGAAGAAGAACGGTGGAAACGAGCCGGTCAGGCTCTACATGAAAGTCGGAGACCAGAAGCTTGTGATTGGGACGCTGTCACACGATAAGTGCCCTCAGCTCTGCACGGAGATTGTGCTGGAGAGGAGTTTTGAGCTGTCTCATAGTTGGAAGGATGGGAGCGTTTTCTTCTCTGGCTACAGAGTTGATGCTCAT…
>MERGE.7580.1
ATAAATGTGCCTGTCAAACACAAAGAGACCTCAAAGCACGATTTCATTCAAGGCAaagaataaataactaaaaaaaaagaaggtagtGAGAGTGAGAAAGGATGGAGAAACAGTTGCATAAAACTATGGAGGCTGCTCACGTTGAACGAGCCATCCGAGTgccatcaccggaaaaagagaaggaaaaatCTCATAAGCATAGAGGAATAttccacctccacctccaccaTCACTCTAAGGATGAGAAAGAGGAAGACAAGAAGAAAGATGGCTCAAggattttagcaaaaaaaaaaaaaaaagatggctcaaagagagaaaagatagcTTCAGCGATAGTTGGTCTCGGAGCCACCCTCAAGAAGATTAAGCTTAAGGGCCACCACGGTGGCGGTGGTA…
>XR_001273364.2
TGACCagataatattaataaagatCATATAGCTACCTAATTCACGCAAATCTTTATGTGGGAATATGCAATAAATTGTCTAAACTACATTATTATCGTCATTTTcaaatcttcttctctcttcctttgtttttggagtctataaaaaaattgtatggaTCTATCGCACATCTGTTTGGGAGGAAGCATAATAGAAGATGGTGTATGCTCTGCTTGTAGATTAGCCGTACCGAAACGAGACGCAAATTTCTGCTCAGCTTGTAGTTTCTAGCCTCACTTCCACAACAGAAGCATACAGGGATGTAGCACCAATCTGGGCTGTGAACCCCTGTTCGGAGGATGTGGTGCTCTTTGCTAGAAACGAATCTCCAAAGCTTCACGTGACAGACCGTATCCTTGT…
>MERGE.42561.1
CCAAGAACATTCATGATACGTCCAAGAGTAGCTCTCCCAACAGGAACGGTGATCGGAGCGCCAGTGTTGAGCACGCGCCTTCCACGAACGAGACCCTCAGTACCATCCATAGCAATAGTCCTGACCACATTCTGACCCAAGTGATGAGACACCTCAAGCACCAGCCTCGTGGGGTGATCCTGCACCTCGAGCGACGTCATGATCGGAGGCAACCCTTCCTGATCTTCGAATCTCACATCCACAATGGCTCCGATCACCTGGCAAACCTTCCCGATCGCGCCTTTCCCGCCGTAATCGtaagtcttcttcttcccctcATCCTTAGC
>MERGE.42336.1
ACCGAAGACAATGCGTCGGTGATGGAAGCTTTCATTCGCCTCCTCCGATCACTCTTCTCTTTGCCCTCAACCACCTCTCCAGGAACGACTCCAAGGTTTAATCGAAGGAGCAATGAGAAAGCTCCACGACTTcgttggagaagaagagaggaagaagaaaacagagcCCAGTTAGTGCGGCGGCGGAGCAAGAGCATCTAAAGAGAACTCAACTCTCCGATCTGATCTCCGGAGGAGGGACAGTCAACGGTGGCCGACCAAGCAGTAGATGAAGATTGTCACAGAAAACGGCGTCGTTGAGTTTGGTTCGTTTGAGATTATACATCAAAGCTCAGATCTTGTTGATAAAGTCAACAGCTTTCTCAGTTTCGACAATTGTGGT
>XR_002657362.1
ATTGTTGGTCTTGATAAATGTTTATTTGGCTACGAAAAGTAATAAAAACCTAGCCCAGTTGTCAAGCTCTCCTTCTGCAACAATGGCTGCTTCAGATTAATAGGGTTCATACATCGGCCTCTTCTTAAGCTCTCATTCCTCAACAATGGCCGGTTACAGATTCATAGGTTTCATAGCGTCGTCTTCGTCTTTCTGTAATCAGGGCAACCGACGGTGTAGATTCTGGAGGCAACCGTTACAGAATGCATTGATGCGATGCCATTGACGACCTTCTTAACTCCTTAGCCTCACTCCATCCACGATAATTCATTCAATGCATCTTAACTCATCAAGGCGGTGGAACTTGAGCTATAAAAAGACAATCGATTTCCGTTTCTATCTCAGACCATCGTTTGCGGC…
>MERGE.53631.1
GTTTGAGTACTTCGAATTTGGTTCAGCTAAAACCAATaacccataaaacaaaattcatttaGTATTTGAGCATGTCTGATTCAAATCAGTTCAGACTCTTTTTTATCCATCAGAGTCAGTTAGGATTTTTTTGATTCAGTTTATTTGCTTAGCGAGGTGTTGGTTATTGTTTGGCTTTTGTATTTATAACTTCAAGAAAAAACTCTTGTCTCACGAGcgttctatctctctctcttttctttctcgcCGCCTCAAACCCTAGTTCTCATCTCGTTTGCTCCTGCTGCTCTCTGCCGTCGGAGGCTTGTGCCTTGTTTATCTTCCTTTGCTTTTCACcaacgtcttcttcttcctcccgaTATGTCTCTGGCTCTGAGTCGATGAAACGGCGAGATTCCG…
>MERGE.81082.1
attgaaAGTTATGATAAAAgtaatttttgaaaaagtaaaCTGTCTCGTGCGTTAGCACGGGAGGTATACTGGTAGCAAATAAATTGGAATTCAAGAAAGAAAACATTAGGGCGAAATCTGATACAACACCTACGTAAAGGTAAAACAAAAGTATCATAGGTACGCTCAAAACTTGCATAAGACAAATCCTACTGATGATCTCAGTACTTGACTGGTGCAAGAATCTCGAGCTGTGCTCCAAGCTTCTCTTCAGCGACCTTCTCGGCCTTGGCTCTAAGTTTGTTAAGTTGCTTCTTCCTCTCGTAAACCACTTGAGATCTCTCCTTCCTCTTTGCCTCCAACTCCTTGATGGTGTCATAGTGATTCCACCCAACTTCAGAAGAAAGACGACCCAACAGA…
>MERGE.47036.1
AAACTAGCTAGCAATGGCAAAATTCTCTTTAGTTCTCGTGATATCATTTACTCTCTTCCTCTTCGCTAGTGTGCATGATGCATCAACCAAGACTATCCTTCTGTGCAAAACCAAGGGTCTGTACTGGTCCGGACCTTTTCCAGGGATCTCAGATAATCCACATGGAGCTCCTCCGGCAGAAATCACTAAACGTTTGCTTCATGTTGTGCCTGCGAAGCCACCAAACACTCAAAGCAAAACCAAGGGTATGTTCCAGACTTCACGTGGAGCTCCTCCTCCAGCAGAAACTACTAACAATTTCCTCTATTCTTAACCAGCGAAGCCACCAAATGTTGCGAGCAAGACCGAGACTTTGTTCTGAATCTTTGTACGCAAATATGCAGAAACGCAAACTTATGT…
>MERGE.71436.1
TCTTTACTAACACACAAGAGAGAACGAAAGAGAACAAAAGCTCTCAATCCTCCGCCATAGCTGAGCTTCCCTTTTCCTTCTTGCACTCTTCTCTCCCCCTCTCTAGAATTTCCCCTGAAATGGACCTCCCTCAAGCTAACAATGACCGGGAGGAACTTCAGGTCGATTGCTCGGCGACGGTAGATCCAACGGCGAGACACAATTcagccggaggaggaggaggaggaggaggagctagGTACAAGCTCATGTCACCGGCAATGCTTCCGATCTCGAGGTCTACTACTAACATCACGATTCCTTCCGGGTTGAGTCCGACGTCGTTTCTCGAATCTCCCGTTTTCATCTCCAACATTAAGGTTAATCAGCAGCagctactctctctctctcttgtggaAA…
>MERGE.65871.2
TTTTCAGGTAAAGCAAACCCATTTTTCTCCAAAAAGTTAAAAGTTTTCCTGTTTTGTTTCGCCTTCCgatctcttatctttctttctttctttctcggGTTCCCATCTCCCTCAAATTGGGAACCTGAAAATCGATTCCTCAACTTCACAATCATTCCTTCAGAATGGGTCTAAAGCTCTCAAGAGGGCCTGGAAAAGAGAAATCAGCTCTAGAACTAAGGCCTCACATTCTGACTTACCTAACCACCAATTCTTACCTACGTAACTTGGTGTCCAAGAAACGAAGACGGTTAACCATGGGTGGATATGATCTCGACATGTCTTACATCTCTGACAAATTGTTGGCTATGTCCTTTCCCGCTGAACGAATGAGAGCAGTGTATAGAAACCCTCTTTGGC…
>MERGE.72217.4
CAGGCATGGAAGTATTGATGGGGAGCCAAGAGGGGTTTTTGACGAAGAGGTTGAGGAACTATTCAACTGATAGGAATAATCCTGTGAAGCCGAAAGCACTCTCTGGTCTCTCTCCTTATCTGCATTTTGGACAGGTCTCAGCTCAAAGGTGTGCCTTAGAGGCACGTAAAGTCCGGAGTACTTACCCTCAGGCAGTTGATACGTTCTTGGAAGA
>MERGE.6365.1
TTCTTCTTCTTAAAGAGATCGAGTGACGCATTCAATATAACACACTACTTACAGTTACAACACAATCATAAACATTATGATGATGACTGGAAGCCATTGTTATTGCTTTTTTGGTATCATTTCCATCTTTTTCTCCCTCATTATCCACACTCTCTTTCTTCTACTACACCCCACTCTTGCCTCCACCACCAGAGAGAGGCTCTTTTGGAATTCAGAGATGAGTTTCCGATTGATGAGTTTGACCCTAATCCGTGGAATAAGAGCAGTACTGATTGCTGTTTATGGAAGGGCATCACGTGCGATGATAGATCTGGTCAGGTGATATCACTCAACCTTGTTGGAACTTTTCTAAACGGCTCTTTCAAAACTAACAGCAGCCTTTTCAGACTCCAATATCTT…
>MERGE.86411.3
ttttactttatataaagAGAACGAAACAGCttcgagagaaagagaaaatcaCAAGACAATCTGCTGCCATGGCTTCAAAGCTCGTGATAATCATTGTGTTCATTCTAGATCTCATCGCTGTCGGATTAGCCATTGCCGCCGAGCAAAGAAGAAGCGTCGTAAGTCTCATTAAACTCTCTCTAAAAACTTTCTTGCTCTCTTccagtttcttcttctcctcctatCAGTCAAATCTTGGTTACAAAATTAttgaactatttattttaattaatttatcgGAACAGTGTCTGAGACTTTAGTTAGTAGTTTTGTCTGAAAAATCTCTGTCGGTGAGATCCCTTGTAGTGGACTGTTTCTCAGATCTGGTTCAAAAATCAATTGTACCTTATTACATTGTTC…
>XR_002658912.1
acttcctcttcttccaccACGTATTTGCAACCGTCGAAATAACTCCAGCTCTTCACTCCTCTGCAATTAAATATCGAATACTTCCTCATCCTTCCAGCTTCTATATTTAGGAACACGTTGGCAAGTCTCTGCTCATCTTTTCGTCTCGCTATCTTCTTCTATTATTGCAGTCTTCTATTACATCTGGAGAGGGCAATGGAGAGACGGAGAAGCTTGATTGGGTTCGTTGAGAAGCAAAAAATCTTCCCGGGTAGTAATAGAGAGAGCACCAGTTGTGGATCCAGTTCGaTGGTACTCGGAGAAATTCGTGAAAGGACAATGAGATAAAGAAGACTGTGTTCCTGAGTGAAAAACGTAAATAGAATGTCTCTCGGAGAGTTTAGATCGAAAACTTCTTAC…
>MERGE.73608.4
ccGTAAATGACTcaatatttagaaattaaaagagAATGAGTTTGACACTAAAGCTTTATCTTCTACTCCTACTTGTCTTGAGTCATCATGTTGATTGTGGCTCTATCGTCAAGTTTCTTCCCGGTTTTGAAGGCCCTCTTCCGTTCGAGCTTGAAACAGGGTACATCGGCATTGGTGAGGAAGAGGAAGTGCAATTGTTCTACTACTTCATCAAATCCGAGAAGAATCCAAAAGAAGATCCTCTCCTTATTTGGTTAAACGGAGGACCTGGATGCTCTTCTCTCGAAGGCCTTTTTTTTGAGAATgGTGGTGAACATAATATACTTGGATCAACCTGTTGGAGCTGGCTTCTCCTACTCAAGAACTCCACTTGATAAAACTAGTGACACAAATGAAGCA…
>MERGE.26317.1
gagaaaccctaaataaaggGAAAACATATCTTCCGTGAGGTAAAAACTAAACCCTCAAGAACAACCGATCTCGTTGAATTATACGAAAGTAAATGGACTCGTACTCGTCATCGTCGCCGCCGATGGGTGCTTCTCCATCTCCGGAGGCACTGATGGAACAAATTCAGGCGCAGCTCGCTGAAGCTTACGCTAAGGAGCTCATCGAGACCATGAGAGAAAAATGCTTTGATAAATGCATAACAAAGCCAGGATCGAGCCTCAGCAGTGGTGAGAGCAGCTGtgtctctagatgtgttgatcGTTACCTGGAAGCTACTGGTATCATCAGCCGTTCTCTTTTCAGTCAACAACGTCATTGAATCATGACAAAACACTATTGCTCTTGTCGTTTTTTTTTGG…
>MERGE.78653.1
tttatataatacaacaaccaaaaaaaaaaactaagggtcgttcatcgcccggtagaattcatcactcctcctcgtaacatccgcctcgttatgtacgtcggatgactcgccttgaatgggatgttgttgtcgcatgttcctcaacatggactctcattccggatttgtggccgcaataacgtccaagaagccctcgactccacccatacgagattttgtcgcggtcaactcgttacgcagctgagcggactctctacgcagctccgtgacttcatcatcccgtcgctgaccataagacgatgtcgctctcggaacatctttgacggaaccaatacccaacgtccgtccc
>XR_002656865.1
TCTGATTTGGGTTTTCCACATTTGGTTCCATAATTAAGTCAAAATCTGCGTTTTATGCTTGAATGAATTAGGgcttcatcattatctttcttcttcctcattcaACCTCGCCGTCTACACTTATCTTAATCTGCAAACCTAATGATTGCAAACGTAAAGGTTGACATCACTGTCTCCGTACCCAACATCCATTCCTCTCTTTACCACCTCTTCTGGTTCCTAATGTCGTCCCTGAATCCACCGCTCTGTTTCGGCCGGCGAGACCACAAAACGATCCATGGAGGATTCCCCTGACATATCATGGGGCTGCAATATAGATTCAGTCGAAAACGCCACTTCTCTTCAGAGATGGCTAACCAATTCAGGCTTCCCGCCGAAGAAAATGGCTGTCGACTCTGT…
>MERGE.38589.1
gtaggggtgggcgttcgggtacccgttcgggttcgggtcgggtatttcggattttcggatatttcggtatagaggtgtagaacccgttcgggtatttctgtacttcgggtcgggttcgggtattttaagttcggtttcggttatttcggatcgggttcggatatttagattttgaagaaaaaaaaataaaaattttcatttctcaaatttcttgtatttaaatatataacttttcacttaactattttttatttttaatagattgcatggttaatatatttggacataacattttcaaactaaaaagacattaatttggttattgtttttaaattttggatgtaactttttgttaattgctGAAATAagaagtttgacatgcat
>MERGE.80894.10
GAAATTGTTACGAAAATCCTGCCATCACTTTTTATTTGCACCGTCAATCTCTCTTCGTATTCTTCCCTTAGATCCAATGTTTCAAACAAATACATAACTGCAAAATTTTAAGATTCAATCACCAAGCCAACGGGCCAAGCAGTTTCCTTCCTCTTCCGCCATCTCGGCGCTAATCAGTAAGGATTCGATCAGTGCGAAGAAACGAAGCATTGGATTTGGGGTCAGCAGGTGTGCAAGCTTCTATGCGCCTCCCCTAATCAATCAGGTTCGGATGTGCAGAAACAAGTGTCTAACAAAGAGATCTCGAACTGGATTATGTATGAATTCGTTGGTCTTCTAGGATTTCGTGTGAGATTACTTGAAATCAATCAAGTATTGGAATCAATCCGTCAAGCTTTT…
>XR_001283945.2
TGCCTCTTGTCTTAATTCGCAGAGGAGACAAAAGCGATGTCGCAGCTCTTATCTTCCCCTTTGGTGGCGTTAAGTTACAACCCCTTTGCTAGCCCTCGCTTtctctcttcgtcttcttcagtACTCGTCGCCACCGGCGGTCTCGCCGTGAAACGACATGTACTAGCCTCGAAGCCGACGAAGACGGTGAAGCTCACTGTTAAGTCCCGACAGACGGATTACTTCGAGAAGCAGAGGTTCGGTGACTCGTCAGAACGGTGAAGGAGGGCCTGCTAGGTTTTACGTGGGTCATTCGATATACAAAGGGAAAGCTGCGGTCACGGTGGAGCCAAGAGCACCAGAGTTTGTGTCTTTAGACTCTGGAGCTTTCAAGTTGTCGAAAGACGGTTCTTTACTGCT…
>MERGE.70112.4
AACGgaccaaaactaaaataaataaatgggaGTGTTGGAAAAGTAAAAGGGAAGCAACGACGACTGAGTCatctccctcctcctcctccgttcTCCACCTCTGAACTTGATCGGAACTAAGCTCTTGGTGTTGCGATTTGATTACTTCCGTGGAGGCTTTGGTTTCTCTCTTGGATCCTTAAACTTATCTTCACCTCTGATTATTTACATGTCTTCCAGCTCAAATCTACTGCCTATGAAGCTCTAGGggtgCATGTTGAAGTGATTGAAAGGCATACCACATACCACGAGATTGTAAAAGATGCTTGAGGGGCCAAAGTTCGATATGCACGCTGTTGGCAATCACCACAATTACGATGCATTCACGCAAGACTTTTATCAAAAGCTCGGTGAAGAAGG…
>MERGE.40322.3
ATGGCCTCTCTCTCAACCCTctactcttcttctccttctctcaaaCAGTCCACCGTTAAAGCATTCACGTCTCCGACGACCAGAGGAGACTCCTTCTCTTTCCCACACACCTCCAAACCAACAACACACCTACCGTTGACTCTCTCCGCGTCACGCGCCGACACTTCTCACTCTGATGCCGCCGCCGCCGCCAAGAAGGAGCTCATCAAAGACCCAGATGCGCTCTGGAAGCGCTACCTCGACTGGCTATACCAGCAGAAGGACATTGGACTGTACCTTGATGTCAGCCGCGTCGGGTTCACTGACGAGTTCGTGGTCGAAATGGAGGAGAGATTCAAATCTGCGTTTAAGGCTATGGAGGAGCTTGAGAAAGGGTCTATAGCGAATCCAGACGAAGGG…
>MERGE.2485.1
GTTACTGACACCGCTCTGGAGACTGCAGAGAACGGTGGAGTTCCTCCTGTCTTGGCTGGTCGATCTCCATCTGGGAGATGAGAGACATAAGTGTGAGTCGAGTCTATGGTTTTTCTACTCATTACTAACTCTCGACTGATCgaaggaaaaataataataattagcaCATTTTGAGTCTTCCTACCCCTTGTAAGTTTTCACCTTTGACACTCTTACAATGTAAATAAATTGGGGGGgttgaaagaaaaggaaaaaaaaaacaatatttgggGTTTTACATTGGGAATGAAGAACTGTACATGTCCATACTCTTTAACGGTAGAGGATGTTCTTACTACTTTTGCTTAGTTATGGTTTCCTCAGGTTGACACcaaattctatttttgtttacCCAAATCA…
>MERGE.79574.1
AACTCCAAAgcatgtttatttatatatttttttctttgatatggCTCTCCCTTCACAGCATCCATAGCCGATATTACTAAGGTAACTCGGAagttctttcattttctttctatttttttcatttgtgatGATCCTTTGGTGTTTCAAAATGAGTAGAACTAACTGCTGAGAGACGGTAGGTAAAGAAAATATGCGAGCCTGTGTGCATTATTTCATGTACAAAACCAATGAACAAACAATTTATGGGCAGAAGCATAATTTTTCATGTaactttaattattatttttttcctacgCTCATAAAATTGCtcataacttttaactaaatttcaaaACTCTCAAGAGAGAAGGGAGCTAGTGTCAAGATAGTAAATCATTTTCTACTGTCTGTATGCTCCTA…
>MERGE.54049.7
attgacACAGGAGTTGATCGTACAGAACGAAAGCGAAGATTCCATTGACGAATCCGAGAAGGCGAGAAGGTTCGAAGCTCAGTGACGATCATCGTCACCCAATTTGGCTCAATTCACTTTTTGAGGTTTCCGTAATTCTACTTTTTAACACAATCTGTCACAAGTTCGGTTCTTTGTACGGTGGGTTTACTGTCCTGATGGTTAACTGTCTTAAAGTCGAGAGCTTTAGGGTTTTTACAATGTTAAATCtcaatttagggttttttttttgcgaattGGGGTTTCAGAATTGAGGGAAAGATATCCATGATTGTGTTCGCAATGGAATAATTGCTTTGGTTTGATACGAAACAAGACAGGAGACAAACCATCTTCGTGTTTGTGCTGTCTCTCTGTTGT…
>MERGE.11960.19
GCACGTTCTTATCTTCCAAGCAAAGTTTCAGAGATAGTAGCCCTCTGGAGAAAAGATCTAAGCAAGGTTAATTCGAAAGCAGCAGAATCTTTGGCTGATCCTGAAGAGTACCCAAATCTTTTTGAGGATTGGCAAGTTGCTCGTTCTGTTGAAGCTAATGCTGTAGAGGCGAGGGGAGTTTATGCTGCTGCAGAAAATTATGCAACCCAGGCCGATCAACCTTTCATTACCCTCGTGGAAGCCTTCAGAAACCTGCAAGTTGAAGCAGAGGAACCATTTGAAAATGGAGACGGAGATCACGAGGTAGCAGAAGAAAATGGTGATGCAGAGAATGAAGGaggtgaagaggaagagaatgaagaagaagtgaaTCAAGAAGAGGGAGTTGTTGATGAAGAT…
>XR_001273338.2
TATCGGGGGTGCTTAACCTGTTTCTTAGGttaaatttgaagaaaaaaaaaaaatttacctaaTAATGCAAGAAACATAGCTTAATTAAGCGCTGCAACAGACGTCCCTTACAGGACACGCGTCATAACGCGacgtctctctttctctctcgaaATCAGTCGGTTTGATTCCGAAACTTCTCCGTGAAAACTTGCACCACTGGAATCGCCGCCGTCTCAGTCGCTTCACCACGTCCTCATCAATCGTCGCCATCAATCGTTCGTCTTACTCTTATTGAAAGCGTTGCTAGATGGCGTTTTTGCTAAACAACACCTCAATTGCATCTCACCTCCGATCTTCTTCCCAGGGATCTTTTAAGGAGGAGACAAGATGAGATTGGTCAAGTGTTGGTTCTGCTCT…
>MERGE.80230.1
GAACATATGTTTATCATAAAGGGTGGTGATTAGGTTGAAAACAGAGACTGCATGAAATAATTACCCTTCCTTCTGATCATATTCAATATTCAGCACACACGAGAAGCTCTGTACGCATTTTACAAagtttttcacaattttttaagtttttattcgTGATGAGGTATGTGGTGGTTGGTGTGTTACTTCTGATCTCTTTGGTCGTCTTGGAGTTGAGCAATGCCATGGCACCTTCTGTTTCGTATGAATGGGTTGTCTCTTATTCAGAACGTTCCATCCTTGGAGCCAACAAGCAGGTTATACTGATCAACGACATGTTTCCTGGACCGATCCTTAAGGCAACAGCAGGTGATGTAGTAAACGTCAACATTTTCAACCATTTGACCGAACCCTTTCTCA…
>MERGE.44252.27
ATTTTATCTCACTTTGTGTTTGCCAGTGTTCTGAGATCCGAAATCTCTCTAGCTCTGCACCTCCGTCGATcacctcctctctctctctggatcTCTCGTACCTTTGAGGAGTGAAAAAGATGGAAAAATCCAGTACATTGCTTGTATACTATGGCAAAGGGACTCCAGCAGTTGCCAAAGAGATTAAAGAAGCTCTCAAAGGAAATGATGTGGAAGCAAAAGTTGATGCCATGAAGAAGGCGGTTATGCTTCTGCTGAATGGAGAAACCATCCCGCAGCTTTTCATAACTATTATAAGATACGTGCTGCCTTCTGAGGACCACACAATCCAAAAGCTTCTGCTGCTGTACCTGGAGCTGATTGAAAAGACGGATTCTAGGGGGAAGGTCCTGCCTGAAA…
>MERGE.25684.1
gtgcatttttattttataagaggGAAACGAAGGAAACATGAAAAGATGTTCTCATTATCATCAAATACAATTTAACAGAAGAAAATGTTTTGATATAATAACATGATCACTCAAGTTGTCCATACCACACCCCTTGGATCTTCACATCCTTTGGTACCTTGGCACCCAAGTCAGTATCCGACGGCTGAAGACTCTCGAACACTCCGATCACTTCTCCTGTCTCAGGTTTGCTCTTGGTCACTTTCAGAGTGATCTCACCCACCGAAGCTGCCGTGTTCTTCACGTTCTCCTTCGAAAGCTCCTCTTCGTCTCCTCTGCCTCCAGCTGGCAATGCAACGGCGTTGTCATATCCTGTGGATCCACCACGACCCTTTGGGTCCAAGAAGGACGAGCCACGGT…
>MERGE.61373.7
GGAACacgtttttttgttaaaaaattccttcttctctctcgCTCTGTCTCATTTCTCGTCTTCGTGGCCGTCGAATCTGAAATGATCGGAGTACTCCGCAGATCTTCCTTGCCGTCGAGGCATGCTCTCTCCGCCGCGCTGACCTCTTTTGACTCGGGTCTCTCACTCAATATCACTTCAGCCGCCACCGGAGCCTCCGTGAAGCTGAATCTGGTTGGGAATGGATCTACTCTCTCCTCCGCATCGTTCGTTATCAGCGCGAGGGACTTCCACATCAGATCTGAGCCTTCTATGGTTTCCCCGGCGAAGATCTCGTTTCGAGGTTACGCCACAGGGAGTGAAAGCAGCATCGGAGATTCAGCTAAGATCAAAATCTCTCCGGAGAATGTCAAACCATTG…
>MERGE.66712.8
CCCAAACATCTCTTTCTTATTCgctaaggaaaaagaaaaacaagaaaaaaagacaagtgTCATTAATTTCTGGGacccttccttccttccttctctTATCGTCTCCCTTTGTTTGTTTGATAATAAGAGTTTCCCCGAGAAAATTTTCTCGATCGATTCAACAACTACCACACCAAATACTTGAACTCGCTCCTGTTCCTTGCGTTGCCGTGTGTAATCGATCGAtcctcctttcttcttctttcgttGAATTTTTCTCGATTTTTGGTTCGATCGACGGAGAAGAAAAATGGGGCAACAGCAGTCGAAAGGGGAATTGCTGTTTCAGCAAGTGAGCTACGGTAACGCTGAAGGGATTCGATCTCTTCGTCGCGAAGGAGCTGACCTCGAGTGGATGGA…
>MERGE.23506.14
CTCTGGAAAAAGATTCGATTTGTTTGAAAAGACAGACTGATGATGACACTTAACTCACTCTCTCCATCGGCTGAATCCATATCTCTTTGTTTCTTCGAGACCTCCAGGTTCAACCAAACCCCCAAACTTCCAGGTGGGTGTAGCTTGAGGAAGAGGAATCAAGGGAGAGGTTTTGGAAAAGGAGTCGTCAAGTGTTCCGTGAAAGtgcaacagcagcagcagcaacctCCTCCGGCATGGCCTGGGAGAGCTGTTCCCGAGCCTCCTCGTCAATCTTGGGATGGACCTAAACCCATCTCCATCGTTGGATCTACTGGTTCCATTGGCACTCAGACATTGGATATAGTCGCCGAGAATCCTGACAAATTTAGAGTCGTGGCTCTAGCTGCTGGTTCGAAT…
>XR_001281476.2
TCAGCCACCCATATCCCGCATTCTGTATCAGAAGCTTTGAGCTACCAACCTACAGacaagagatagagagagatacGCCAGTGGTATTGTAATGATGATGATAACTTGTCAGTGCGATCCTCTGGTCGAGAAATTCAACGTGACTCCATTTGATCATTGGTCTTGTCGCACCAATCTGCTTACGATTcttggctctctctctctctctgttgctTTCGATTATGATTGGGCCGATAATGCTATTCGTGATTCTGAGCTTCAATCACAAGAGACAATTGGACAAGGTAAGAAGAGAGACGTAACAGAGACAAACAAAAAGGTGGTTGTTTCGAGCATCCATCGTGGTAAAAGAGCAGTAATGAATATGGCTAAGTTAGCTTGCCATTATCGGTTCTACCC…
>MERGE.23773.1
ACCCTTTTCCCACACACACGCTCTCTCTAACCCctgtttattttctctctcCAACTTTCCCCTTAGAGACTCCTCTTGTCTCTGACTAGGGCTTCTCtcttaaaacaacaaaagaatctCAATAATTGAAGATCCTCTTGAGGATTTTCCATTTCGTCATCCTATCATAGTTAAGacacaaaagagagaaacaaagaagaGCAAACAATTCTGTGTAGTTATCAAAGGGACTTACTCTTGTTGCTCCATCGAAAGGTAAGAGCAAACGTGTTTCATTATACTCAACCAATTTCATACACACACACttgcataatatatatactgtacttttattttaattggttATATGATACTAGGAGTTTAAATCATGACGATTTTTCACTGATCTTGAACTTTCAA…
>MERGE.60751.6
GTGCGGAATCAAGATGCGGTTTATGGACTTTCCGGTGTAAGTTGGGAAGGACGTGAAGTAGCCTGGAAATGGCTACAGGAGAAGTGGGAGTACATTGAGAAGACATGGGGTTCTGGTTTTCTCTTAACTCGCTTCATAAGTGCAGTTGTATCTTCGTTTGCGTCGTTTGAGAAGGCGAAAGAAGTGCAGGAGTATTTCATAACGAGATCGAAGCCTTCAATGGCAAGAACCTTGAAGCAGAGCATTGAAAAGGTTCATATTAATGCTAATTGGGTGGAGAGTATCAAAAAGGAAGACAATCTCACACACCTCGTTGCTCAGCTCTCTTCAAACTAAATGTCTCAAAACACTTTCGTGTTGTTTTATCTCCTGAATAAACTAAAGTATCTGTGACTATGC…
>MERGE.47584.1
CTATATAAATCGCTGAACATCAACGCGGCGTAAGgcattaaaattttttttcccGTCAATCGATATCGAGATCCAACCGAATCTGCTTCTTCGCTCAGCTTGTAGAATTTGCTTACTATGGGAGACGCTAGGGACAACGAAGCCTATGAGGAGGAGCTCCTTGATTATGAGGAAGAGGACGAGAAGGTTCTCGATTCTGGGAATAAAGTTAACGGCGACGCTGTGAAGAaAGGTTACGTTGGGATACACAGTTCAGGATTCAGAGACTTCCTTTTGAAACCGGAGCTTCTCCGAGCTATTGTTGACTCTGGATTTGAGCATCCATCTGAAGgTAAAAACGCTATTTCAATCTATTGATTTGGAGTGAGCTCAGCTTTTCGTAAAGACTCCAATTAAATA…
>MERGE.80117.33
AAAGAAGGGTTCTCTTGACGTAGGTTTGCTTTTGGTCTAGATCAACTTAAGTTAAATATAGTCTCTAACATCctgattaaaaaatcaaatatgaaaCTTGCTACACCTTAAGGTTCATAGGACGAAAAGATCATTTTTGAGTTCCTTATACTCATTCTGCCTAGCATTAAGTAGACTGGGTATTCACCCCATCATTGATTTGAGATATTGATAGGGTGAATACCCAGTCTACTTAATGCTAGGCAGAATGAGTATAAGGAACTCAAAAATGATCTTTTCGTCCTATGAACCTTAAGGTGTAGCAAGtttcatatttgattttttaatcagGATGTTAGAGACTATATTTAACTTAAGTTGATCTAGACCAAAAGCAAACCTACGTCAAGAGAACCCTTC…
>XR_002654578.1
GGTTTGTTCATTGGATCgtacaaaatatctttttctcTGTGGATATGCACTATCACAGAATGAGAAGTGCCTGATGGAATAATCCATATCAAGGTACTGGAACCCAAGTGTTACACATGTGCTTGCTTCTAAGGATGTGAAAGGAGCGTGTACAAGAACTGTGAATGTTATTATGGATATTCTCAATGGAAAAGGGATTATAATTGCATACTGTAAGTTAGATTGGTCACTCAAGATTTCAAATGCTCTTTACTTTTGCCAGTAATAAATCTTTGCCTTCACATGGATAAACTTTAACTCTTTCCAAGGATGAAAGCAAGTCTCAAAGCTTCTCAAAGCTATTGATGAAGAACCATTTGATATTCATGTTGCCACTCAAAGATCTCAAAATGGACCAAA…
>XR_001272521.2
CACGATTGGTCCAATTGGTTTTTCGGGCCTACTACTTAATTTTCCAGCCCATAATTATTCGTCTCCGGCGGAGAATTAGGGCTAGCCACCAGATCAAGAACATTCGTCTCCCCTATCTATCTCTCCACCTCCCCTCTTTATTCATACGATCAATAACACCACTGACGTTTCTATATATAGATGATAGAAGCAGGGTCCAACATCTCATATCAAATCGCTATTGCGAAGCTTCTTCTATTCACTACTTCAAAATGTCTGCCTCCCTTGCTCAATCCGCCGTTCCGCGCCACCTTCTTTAAACTCCGCCTCGGTAGGTCTTCACAGTTCATTGTTGGCCACCtcctccgcttctgggattcaCAAAGCATCAAGAAGAATGGAGAATTATGAGGACCGCCC…
>MERGE.21842.1
ATTCGATCACTCTTGTTTGATTATGACAAAGTTTTGATCATCGTCCCGCGCGCGTGGTGGTTACATGTTTGATCAGTGTCGGTGACTCTgttactctctctctccccaTCATTTTAGACAAAATCTGATAATTTCCATattcgaatatttttccgcGATACACGACTTTTCGATATCTATTTTTCAAAACCCCTAAAAGATCCCTAAATTCATGTCCATTGACATTCGATAGTTACATTTTCTTAGTTTCGATCTAAAGAAAGGAGAACAAAATGGGAGAGAAATCGAGTTCTAGATGTTGTTGCTGTATCTGGTTCATCGGGATCATCGTGTTGATCGCTGTAGTGCTCGCCATCGTTTTCACGATCAGGCATAATAAATCTAATAAGCATCCCGATG…
>XR_001282146.2
GAAATCCACCTAAAAAGTTGAACCCGAGTTCAATTTATCTGACCCGAATAGGAAATCTGAAGGTAAAAGATTATCAGCACGGAACCAAGACAAAGGTTTGGAGTGGTTAAGAAGGGTTTGGTCAACATTCATAATCAAAGAGTCGAGCCACATCGCTTAATCACTgtgGCCAGTAGAAAGGACTGTATCACTCATggaactgtaggagctggtatagattggacatcttttggtaaaactcgttttcaagatatatgaatgtatgttttactttcggCTGTGTCCATGGAtcttatgtataatattttgggcttgtgaacttcatgttatatatatatgaaataaagtacGTTTTATAT
>MERGE.63137.3
ACATAGTTCACTCTTCTTCtcccaaaaaaaacataaggataCATTCGGCAACCACCTAGCTGTTAGTTTCAATCTATTTGGCTACTACTCCTGAGGAGGTGGAGCACGGTAGTGATAAGGCTGCGATGTTCCTGGCGTGGGAAGACCTTAAGGTGGTGATTCCAAACTTCGGCCAAGGACCGACTAAGAGATTATTGAATGGAGTGAATGGTTGTGGTGAGCCAAATAGGATCGTAGCCATCATGGGTCCTTCTGGTTCTGGCAAATCTACACTTCTTGATGCTTTAGCAGGAAGATTAGCAGGGAATGTAGTGATGAGTGGTAAAGTTCTTGTCAATGGCAAGAAGAGAAGGCTTGACTTTGGTACCTCTGCCTATGTGACACAAGAAGATGTATTGC…
>XR_001277141.2
CTCGACATCAGATTTGGGTTGTATCTTCCCCGAAGATTTGTCGGAGGTAGCCTCGACTAAGGCTTTGATGATGGCGGGATCGGCGCCGTAGAGTCTTACCTTCTAGATTGAAGTGGATTGGAGGAGCTTGGCGGTTTCAAAAGGCGGAGGGAGGTTGTCGGCGACTTGACCGTAGTTAACTCCGATGAAGGGCTCTGCATCTGTACAGAAACAGAGTGTGACAGGTTTGTAGTTGATAATATGAAAGAGTTTGCATCTGATCTTGAAAGGAATTAAGACGAGCTGTGCAAGAATGAGAAGCACCGCACTCAGCTGAAAGAAGAGACTTTGTCTCATCGAGAAGGATGGCAGAGAACCAGGAGGAAGCAAAAGTGGTCAAAGTCTCGGCGATTCAAGTTC…
>MERGE.17293.1
tagaaacacTTTGATcagaaaggagagagagaaggaagaaaattaaaaaaaaaaaaggaacaaacttTCAGTCGCCCATGAAACAATGGAGATCGGAGAAGATCATCATCCTTCATGATCCTTGACCCCTTCagAGAAGAGTTTGGGGGAAGTGAGGAGAACTGATGTGTTCTGGTGGAGAAGGGAAACAATGGAGTTGTGGAAAAGCAGGTGTAGTGAGTTTGCAGAAAGTTGGATCTCTTGTTCGAGATTTGAGCGAGCCTTGTCTTTCACAATCACACATTCAGATTGGCAAAATGCTTAAGCCGGAGAAGTGGCAGGCGTCTTTTGATAGTGAAGGAAGAGTTTCTGGTTTTCAAAAGGCCCTCAAGTTAATTATTTTGGGGGGAATCGATCCGT…
>MERGE.44917.1
atttttattttttatttttcattaccgaacattaaaagtttgtttttttcgtTTGTTAAGAAATACAGATTTCTCTTTCTTCAATCTATTTTTTCTGCAATACCTAAAGCCGCTGGAGATTTGCAAGATCAAACTCGCTTCGTACAGCTTCGATATCTCTGATTCAGCAATCATCGAGCACCCTCAACGCCAGGTTCCTCCCTCGCCCTTCTGTAGACACTCGCGCTGTTTTGATTTGCGATGACGATGTGGAGGTAGACAAAAAGTCGGTGGAGTTCGCGTTATCCGTGTGGAAGTCGAACCATGATCGTTTAATAGGGGTTGGAAGTTTTTGATCATACGAAGTTTGATAAGTGGGTGAGGAAAGTAGCTGCCTCTGCAATAGCACCAAACATGAAG…
>MERGE.10833.5
AAACTTGACATTCCTTTTACATAACagtatttctttcttttaatagAAATCACATTGGAAACTGCAAACGCAACCGCAGTcccgttctctctctctctggacgTTGGAAGgTAGAGAGAGAAGACTAAGAGTTTCCGAAAGCTGAATTGAGTTGCGGTGAAGCAATTCTCAGTGAAGGATGGGAAGAGGAAAAATAGAGATCAAGAGGATAGAGAACTCCACAAATCGACAAGTAACATTCTGCAAAAGAAGAAATGGACTTCTGAAGAAAGCTTATGAGCTTGCAGTCCTCTGCGATGCAGAGGTTGCCCTCATAGTCTTCTCAACTCGTGGCCGTCTCTACGAGTACGGGAATAACAACATAAGAGCAACCATTGAGAGGTACAAGAAAGCTTCGTC…
>MERGE.26114.52
ATCAAAATCCCCTTTAcaggaaaaaattaaaaacctccgtataataaataatattgaagagagagagagaacccaAATCCTTCGCCTCTTTCAGCTGAGGAGAGAGAAACTGAAGCTCTGGCCTTGTGAAATcgatctctcttcttcttcttGATCTGGTGATTGGTTTGGTGGGTTTTGCGCATCTGAGTTGAAAAGACATGTCTTCTCTTAGTAGAGAGCTCGTGTTCTTGATCTTACAGTTTCTAGATGAAGAGAAGTTCAAGGAGACTGTTCATAaGCTGGAGCAAGAGTCTGGGTTTTTCTTCAATATGAAGTATTTTGAGGATGAAGTGCACAGTGGAAACTGGGATGAGGTGGAGAAGTATCTCTCTGGTTTTACCAAAGTTGATGATAATA…
>MERGE.18866.4
attgttttagaagTCTATATATGGTAATTGTAATGACCCAATCCCACCATCTCCACTTCTTTCCCCAACCCCACCATCTTCACCTTCTTTTCCACTATCTCCACCCTCTTTCCCACCATTTCCATCTTCTATAATTCACAAacttagaaagaaagaaagagagagagagaaagaaaaagagagagagaggaagaagaggaagggagaaagctcacctgagctcgtcgccggagcaACCGTGCGCCGTGATCACGTTCAGCTTGCCAGCACCGATCAACACCCTAGgccatcatcgtgttcctctcgacGAGACGAAGCCGTAGCCGCCGACCGCGCCGCAATCGGAGCCCGGATGAGCCCGCACGCGCCTCCGGAAGTTTCGCCTCTGCGCGCGCGTGA…
>MERGE.32304.1
TAACAATGGAGAGAGATATTttaagaggagaagaagaattgCAATCAATTCGAAATTCGTACAAAGATTCAAGTGCGCGGGGTGAGCTATCCTGCGCACCCACCCACTAGCGAGCTCGCTCCGAGGACCAAAACGGGAGTAGAACAGAACCTTCATGCTCGCATCAAATCCACCCGATCGAATGAACGGCCtcgatttcttcttctccccTTCTCCCCACGTCGCCGGAGAAGATGACGATTGGGGAGAGTTCGTCGACTCTTCCCCTAATCCAAACGGCTTCTCCTCGGATCGAACGCCAACGCGGATCGAATCTGAGAAGAATAGCCAGACGCAGTGGGTTACTCCTCGTGGTCCGGTGCCACTCTCTGTGTTCGgagaggcggaggaggaggagga…
>MERGE.21394.2
AGCAGAAAGACGTTGCCCTCTACCAAAAAACCCTATTAATCGCTAACATTGTTGTTACTTTCGGCTCCGGCTACGACTCAGCCTCGAACCTCTCAGTCTCTCACTTCCCTCTGATTCCACGGTCATTAAAAGCACAGACCAGAGGCTAAGAATCAGAACAAAGCAACAAGTTCTGGAGTCTCTGAGTGATTCTCTGAAAGATGGAGAAAGAGATAAGCTCAAAGAGGCCTTTTAGAGGGATCATAGCAGATCTCAAAGGAAGAGCCTTGTGTTACAAGCAAGACTGGATCACTGGTCTCCGCTCTGATTTCGGGATTTTAGCACCAACAACATACATATTTTTTGCATCTGCGCTTCCGGTTATAGCCTTTGGAGAGCAACTTAGCCGCGACACAGATG…
>XR_002663594.1
CGTTGCTTAATTAAGGCTGGGAAGAAACGTTGCTTCTCTCCTTCCCTCGTGACTTCTCGACCGCTCCGACTCTTCTGGTGATCTCTCCTCGGCGAAGCGGTGAaaacaaaggaaagaaaaatatcTCAACCTATCAAGAGTCTCCTTTCATCTCCATCTCCAAAAGATGGCTTCCTCGTGGAGAAAGTACAAGACCCGAAAGCGAGACCCAAGCCCTCAAAACGTCGTTCTTCTCGTCATCGATTTACAAAACCACTTCTCCTCCATGGCCAATCCTATCCTCTACAACGCTCTCGCCACCATCGACCTCTGCCGATGCGCCTCTATCCCCGTATTGTTCACGCGCCACGTCCACAAATCCCTTACGACTGACACCGCCATGCTCGGCGAGTGGTGGAA…
>XR_002654411.1
AATCGATCCCTCTTCCCAAAAACCACTAACGCTAACTTTTTGGGATTCAAGGAGTTTTGATCTCGAGCTTTAAATAACTTTGTACTAAAGTTCAATTTCTCTTTCATCCTCCATTTCACTCTAATCTGCAATTGGATTAATCTAAGGCGACCTTTTGCATCCTCAACTCTCTTGCAATATAATATCACGAATATGTGGATCGTGACTCAGCAAGCATGATTCTGACGATCCCTGGTGTAGATCCAAGCTCCACGATGTTAAGCCTTGATGAATCTGACTCGTCGGATGTTAAACTCAAAAAGGCGCGAGCAGCCGCCAGTACTTATCGAGAAGCTAATGAGAGTTGTTACAGACAGCTAAAGATTGAAGGAGATGCATTTGAGTGTTTCAGTGGAACAG…
>MERGE.33635.3
GTTTCGATCCACAAGGCATCGCTTTGTGACCAAACagccttttgtttttctttctttttttaattaaaacaaaaaccgaATCTCTTTTTTCcctgtaagaagaagaaacacaaagCAACTCAAATTCTTCGCTGAAAAATcacttcttgttgttgtttttctGATCGAGATCGGTCACTAATGGAGAGAGATCGAGGAGAAGCGATCGCTATCGAAATCGCGAGGGAGATTCCACCGGCGGTGAGGACGAGAGTTCCTCGGAGGATTCGCGAGAGGCTTTTGTCCGAATCAAGTAACAAGACAGTACCTTGCGCTCAAGATATCGAAGACAAGCTTCTCCATGCCCATCTTCGTAGAcagCAATTCTATCACAACGTTGTGAGAAAGGCTCGTGCGAAG…
>MERGE.24026.5
aaaaaaaacaaaaaaataggtctataaaataaaaacactcgTCAGGAGAGAAGCTGCATTGATCGTCTTCCCTTAGACAAACACTGATTGattatctttctcttttctctcgtGACGGCGCCATGTCTCTCCTCTCAGATCTCGTCAACCTCAACCTCTCTGACTCCACCGAGAAAATCATCGCCGAATACATATGGATCGGTGGATCTGGAATGGACATCAGAAGCAAAGCCAggACACTACCAGGACCAGTGAGCGATCCATCAAAGCTGCCTAAGTGGAACTACGACGGATCCAGCACCGGTCAAGCCGCCGGAGATGACAGTGAAGTCATTCTATACCCTCAGGCGATATTCCGTGATCCGTTCAGGAAAGGCAACAACATTCTGGTGATGTGTG…
>MERGE.3259.1
GTCTTGATTCCCTGACCTTGTTTAAGtcaacaacataatatataaaggatatatatattaatttaatgcaAATGTGTATTACaatcaaagaacaaagaagcAGATAAAGAGATCCATGTTTGTCTGAGAATCTACTCCTGATGATCCAGAGATTTCTTTAGCTCTTTTTTGTTCACCTTTCCCATGGCGTTGCGAGGCAAGCTCTCCCATATCAGCAAACGTGTTGGTAgCTTGTAAGGAGCAAGTTTGTCTTTAGCCCAACCGCAGAGTTCTTCTAAGGTCATCACAGGTTTtgactcttcttctcttttcctcTTTGCTCCAGTCTCTGCTACAATTATCGCTGTAACCGCTTCCCCATAGTCTTTGTCTGGCAACCCCAACACGCAACACTCTGCA…
>XR_002662999.1
ATGAACTTGCGCATTGCTTCGAACTTGATCCTTGCCAATGGCTTAGTGAGTATGTCTGCCTTCTGCTCCACTCCAGCTTCCGTAGCTGCCATGAACTCCGCCTCACATGAAGAGAGTGCCACTGTGGGTTGCTTGCACGATGTCCACGTGATCGGCGATGTTCCTAGGTAGAACATAAACCCTGTAgtgcttcttccatcatcaaCATCTATGTTATGGCTGCTGTCACTGTAACCTGTAATCTCCGTTGTTCCATCCCGTTTGAAGAAGAGACCATACTCTGTAGTGCCCTTTATGTATCGTATTAGATGCTTCACTGCTTCTCCA
>XR_001280412.2
TTCCTACGTTAGGAGGTTCGGCTGAAAATAAGATAGATTCGGAACAACTTGATAAGACCAAGACTGAGGATAGTTCAGACAAATCGAAACCATCATCAACTTCTCAAATTTCATCTGCTAGATCTGAGGTTCGGAAGCAGACTTACGCCGAACTGGAGACCTTTAAACACAGATGGAGAAATGCTGTCAAGAACGATGAGTGCTGGATAGACCGTTTCCAACCATAGAGGATTTCTTGTTTTGGACCAAATTATACAATTCATAGAAAAGCAAAAGACACGGAGAGATGACAGCTTAAGATCTTTCGATGCTGTTAACCAATTAATGGAGGTATACATAGAATTTTCCAATACTGGAGATTCTACTTTGATGATTCTTCTATCTCTCGATTTATAGAGC…
>MERGE.21691.2
CCTCTCTGAAGTTCGTTTGTcacagagaaaaagaagagagaaaaaagatgCCGGCGGCGAAGCAGAGGACCCCGAAAGTTAGCCGAAATCCTGATCTGATCAGGGGTGTAGGCAAATACTCTCGCTCGCAAATGTACCACAAGAGAGGTTTGTGGGCAATTAAGGCCAAGAACGGCGGCGTTTTCCCTCGTCACGACGCTAAGTCCAAGGTTGCAGCTCCCGTTGAGAAGCCGGCCAAGTTTTATCCGGCGGAAGACGTTAAGAAGCCGCTCGCTAACAGACGCAAACCTAAGCTTACCAAGCTCAAAGCAAGCATAACTCCAGGAACTGTGTTGATCATTCTTGCTGGTAGATTCAAGGGAAAGAGAGTTGTCTTCCTCAAGCAACTTGCTTCTGGTT…
>MERGE.66068.23
AGTTAAAGTTGCAAAATTTAGtcttgacaaaaaaagagagttccaaacaaaaaaaacaattgaaaccCTATcgactctctcttcttctcccactcGCCGTCTTCTCCGAATCACCACCACGGCCATCACCACCGGTCCTATCCCATCTGTCAGCAAGTCCAGCACGTCTCCGTCCAACTCTTCACCCCCGTTCCTCTTTTCCTCGTCTCCTCCTGTCGATTCTCGGGAGTGAGGAAAATTGTGAGTCGGAGACGAACAGCGGCGGCGAGGAGACATAGCTTAACTTCGACTTCCATGGAGTTTGGCGTGTGTTCAAGCTCGAGggatgaggagatggattcAAGGGAGGAGATGGAGTTGGATTCAAAGAATAAGTCTTTTACCCTCTTTCTCAGATTC…
>MERGE.16477.4
AAAGCTTAAACCTTTTTCTTCTATCTTCGCCACTCAGACCAAAACTCCTAGCTTACTGTCTCTAACCTGCTCACTCTCAATGGAACCGAACATTTACCAACTCGCCCTCGCGGCCCTCTTCGGAGCTTCCTTCGTCGCCGTTTCAGGGTTCTTCATGCACTTCAAGGCCCTGAATCTCGTCCTCGAGCGTGGCAGAGAGAagaaagacaacaacaacaccGATGGAGGAGACTCACCACAGCATCAAAGTCAAACCCTTTCGAGGCGGCGGAGCCAAGTTAAAAGGAAAGGACACACCCCCGCTTCTCTTCCAGACGCCACGCCGTTCACCGATGGTGATACAGGACGCAGCAACGGACACGTGTGTGTGGATGAGATCCCTCCTGGTTTGCCCAGGCT…
>XR_001273867.2
AATGAGAAATCTACtttcagaaaagaaaagaaaaactaatctTCTTTATATACAAAGGAAACCTTGAATCACTCCTAGTGGATCCAGCTCGGATGCCACGTCGTCAATTCATGCAAGGAGAACGTGACACCTGTCCTCTCTCATTCAACGCTGCTTTTCATTAACTgttttacttaatatttttgGACTTTGTGTGTTGGGCTTTACGATTCTTTATGCTGGTCGAACTAAAGCGACAAAACTCATATCGTCTTCCTTGGTTTCAGAAGAAGTTTAGGGTTCATCCTCTTCTTCCCGTGAACTTCTTCAACTTCAGCATCCCACTCTGGtccatcgatttttttttggtttttacaatGGAACTAAACTTTGGATTAAGGACCCTATCAATTTGGGTGA…
>XR_002662040.1
TTAACGTTGGATCTTAGTTGGGCTCCTAAGCCCAAAAtgccatttaaaaaaaaaatgtggtaAGTGCTGGGTTCCAGAAAACCCTACGGAGGAGCCGTCTCTTGTGACTGtctttttgtctctctctctctctctcctttctcaCAGAGAATCCGTTCTTCTCCGACCAAATCCAGCCAAAATCAGCCGCGAGAGAGATCGCTTCATCTTCTTCGACTCGGTGGCCGTGTTTGCGGACCCGGCGAAGCAAAGCTCCCATCAGACCACATCGTCGAAGGTGAGCCAAATCGGTCAGAAAAAAGTAGAGATAGGAGCTATTATGATTTCGTGTATCTCGGAGTTGAAGAACAAAAGGTTCTCAAGTGTGATCGCGTGAATCAAAGAGGTAGCCACAACAAG…
>MERGE.26475.11
atagaaaactGGGGAGATTGTTTCTTACTTTCAACGTTTCTCCTTCTCAAAGCAGTGCATAAGACTTGACTCTTAAGAAGTGAGAATCTTGAGGAGAGGAGAGGCGATGCCATGGACTGCTCTGAGCAACAGTTGTTCACTGGAATGGAGATTGGAAGTTAGGGGTATTCAAGGTGTTTATTGGGAGACTTACCGGTACTTCCTCCTGATAATAAACACTACTTGACACTTCTATGGATCTTACATTAACCACCAACATAACCTACCGAGCCTCTTCGACTGCTACGTTGGTGTAGGTACACTCGAAGCTCTCTTCCTCTGTTCCTTTCCCTCTACTCCTCGTCCATGATATCTTCCATGTCTTATACAAGCTAATCCTGCGTTCAGCAAAAAAGGGGT…
>MERGE.55950.1
caaattattttttgaaaagccCACAAAAGCCCAAAAAGCCCTATAGCCCTATAAGGGCCGGGCCGGGCTTTGAATTCTAGGCCCAAATAATTttcgggccgggccgggccgggccgggccgggccgggccgggctcaaatatttacgggcttagcgggtttgggccgggccgggccgggccAGCCCGAATTGACACCCCTA
>MERGE.44638.1
CGCACATGTTCTTTTTTTATGATAACATCTTATAAAAGatggttttgtatttttttaccCTGGCTAATACCAATACCAATCTCTTGGTACAGACTAAGAGCTTCAGGGCTGACGAACTAATTGAATTCTATAAGTCCGATTTGAAGTTGAAGAAGTATCTACACATAATTGAGAGCTCACCCGTCTTCCCTGTTTTATACGACAGTAAAAGAACGGTGTTGTCCTTGCCACCTATTATCAATGGTGCACATTCAGCAATTAGCCTGCAGACAAAGAATGTGTTCATTGAATGCACAGCAACTGATTTGACCAAGGCCAAGATTGTTTTGAATACAATGgttaCAACCTTTTCTGAATATTGTGAGAAGAAATTTGAGATTGAGCCTGTTGAGGTGAAAT…
>MERGE.52765.3
CGAAGAAAGTGAACTCTCTGCGCTATCTCCACCCGTTCCTCTCTCAACTCTACCTACTCATCCTCTGAGAAGCTTCTGATGGCTCCTCTTACACTCTCTGTTGATGTGAAGAGCTCTTCAGCCAGTGCTCCCgATGTCTCGAGTAGGGTAATACAGATTCCACAGATCAAAAAGAGCAAAGGCTTTGCTTCAGTCAGTACACAAAACGAAAACGAAAACCCTTTTGATTTCTTCCGCACTCTCTTTGAGGGGTTTATAGCAGGAGGTACAGCTGGAGTTGTAGTTGAAACAGCTTTGTACCCTATTGATACTATAAAGACTAGACTTCAGgcaaCTCGTGGAGGTGGAAAGATTGTGCTGAAGGGTCTATATTCAGGATTAGCTGGAAATATCGCTGGT…
>XR_002656100.1
GGGGGTTGTACTGAGGGGTTCTAAACGAAAAAAggtgaaaaaataaatgaaaaatgaaataaagagACAGAACCGGTCCTATATATGGAGGTTGAAGAATCAGTAAAAACCCCATACCTGGCAGATACATATTGGCTTGAGAAAAGGTgacctcttctcttctctttcgtATTCGATCTGTTTCCTCTCTTCTTTGATTCTCTCCGCGCTCGCATCTCCATCTATTTTTACTTCCTCATAGAGCAATCAGATAACCCCAAACCCCACTCAACGAATCTCCATCTCTCTCCGCGCTCGCATCTCCTTTTCCTCTGCACATATAAATCCACAATGAGTATTATAATAAACATCGATTCCTCAAGTATTgtcagagaagaagaggaactgGTAACAGTAATC…
>XR_002655021.1
TCCCTGAGGCACTTTATCAATTTGGAATTTCATCTGAAGACACTTTCCACTTGTGACAACCTTTTTACTTGCTGAATGACATCTATGTCCTCGGctaatagaaaaggaaaaaaatcaaaccggGTCCGAGCCTTCCAATTTACTTTTTGTACCAAACCCTTCTTTTACCAATTTCCAAACCATAGTTTCTAAGAACCCTAGATTCTAGCAAATTGTTCTTCACACTCCCTTCTTGCAGTTTCTCCTCTAAAACACCGACTAGTCTGAATCATCAACCAGAAACAAACCCTTCTCTTTCGGAATTCTAGTTACCAAAtttccaaattgaaaaaaacttaTCAACGCTTCTTCGATTCTCCTCTCCTCTGTTACTCACAGAGTTGCTTTGCTTTAGAGAGT…
>MERGE.9609.13
CGTTGCCGCTTCTGTTcggtgctctctctctctctctctctatctatctccTCCTCTCTTGGATTCTCTCAGATTCCATGGAAGCTCCCAAAAGCTGATTCGTGCAATCAATTCGCTCCCTCCATCTCTCAGATTCCGATCCGTGCTTCTACATTGGACCTGCCTGATGGTATGCAGCAGTCTCATTGTTCAGGCTGGTCGTACTCGTATCGGGGTGTTTGCTCAAGGAAGACATCAGCTTAACAATTTTAACAAGACGTTGAGTGTTGGTTTCGGGTTTAGAACCACTGCAGCAAAGATGATGATGGTTGATTCTTCTGCCGGAGAGAAACGAGTTGAGATGTTTGATATCCCCAAGGAGAAAGTTGATGACGGCGGGTACATTGGTGGTGGCTGGAA…
>MERGE.53757.1
aagggatttggatttcaacggttggatcttctgttgtctgggttttcttgaagctggtcgccatagttcttcagcagagcagtcttgggtgtttggtaaatccaacggtgagatcttctcttattgagctgaaatttggcagaggtattgtcgacttgtttatcttggatttgtacggttggattagtttctggaagccggaatatttgtgagctgaggtcgtttggttgctgccggttttgaagctttgtgttgctctcttgttgttgttgtttgtgttggag
>MERGE.6548.3
catcAACACCACAATCTCACGACGACAGAGAAGGAGAAActcttatcatcatcatcatcggatCTCTATGTGTCTAATGGCGTTATCAGACGCGGTTCTCGGGAATCTTGCGACGATCTATGTTGCGGTGATCATAGCGATCAAAGTCTACGGATTAGTCTCCGGCCAGAGCTTCAGCGCAGGattcgtcgtcgtcgtctcgATTACGACGGTCGGAGTTTTGCTCGCGGTTACGCTCGCCTGGGACGTCTCTCGCAGAGCCGCCGACGCGGTTTCTCGGTACAACCGCGTCGTTGCCGGCGAGGATCTAAGCCACCGTCTCAATCACGACGGTGGTGGTGGAATTTGTAAAGGAGGGATTTGCTGGCACGGCGTTGCGGTCCGGTCGCCGGCTTCTCA…
>MERGE.24799.3
AAAGAGTTGTTGCATGTTCACACTAATCGATACTCTTCAGTTCTTCTTCTCTTACATCTTTTTTCATCTAAAAAATGCACATTGTTTTCTCCGTCAAACTCTTAGTTAAAAGATTATGAAGTCCACCTGATCCCCTATTCTCCGCTATGTTTGTAAGTCCACAATGTGTTCTCCGTTGAAACTTTTAACCTTCTTTTATATCTACATCGgaaatcatttaaaattcaCATCGATTCACTTGTCCTCTTCTGCAACCACCTCCGACTCGCCATGAACCTGAGCTCCGACTTCTTCCATCCACTGCCGCGTCAGAATGTACGCCGTCAAGCTTATCCCTTCACGACGGTGCTTCACCTTCCACCTATGTTTACGTCGAGACCGTCGCGAGACCGCTGCAAA…
>MERGE.52103.1
CTTTAACAATATTGACAAAGAATGAGGCGTTTACATGGCAAGAGGAGGCTCAAAAGGCATTTGAAGAATTGAAGTTTACTCTGTGTAATGCTCCGGTGCTTGCATTACCAGACTTTACGAAGCAGTTTGTAGTAGAAACTGATGCATGTGGAAGTGGAATAGGAGCTGTCTTGATGCAGGAAGGTCATCCTTTGGCTTATATAAGTCGCCATTTGAAGGGTAAACAGCTCCATCTCTCCATTTATGAGAAAGAGTTGTTGGCTGTAGTGTTTGCTGTTCAAAAATGGAGACATTACCTACTCCATGGTCACTTTATCATTCGCACTGATCAAAGGAGCTTGAAGTATCTCCTTGAACAACGCCTCAACACACCGATTCAGCAACAATGGTTGCCTAAAC…
>MERGE.58192.1
CAAGAACTGCTCCAACAGGTTATTAATTCCTTTTTGAATAATATCTTCAGCTTTGGAACCTTTATTATATAATACTTACTTACACTCAAGTTCTTGTCTCAAAATGTTGCTTTCTTGAATCACTCGCAGATTGGTTTTAACAATGGTGTCCCAATCGAGGAGAAGTTCTTTATTGCCAACATTGCTGGAAAACACAACTCTGAGATTGCTCTCGTTCTCTTCCCTGATGATGTTGCTAAAGGGTTAAAGTTTTGTGAGGACAAGGAAGCTCTCTTCCGCAAacTAGTAGCAGAAAAGGTAAAGCCACTTGACGGACTTCTAAAACTTACCAAATGGATCGAAGACCGTGGACTGAAACGAGCTGCTGTCACAAACGCTCCAAAAGAAAACGCAGAGCTC…
>XR_002662867.1
TTTTTATGATTTCGAAAACCGGAAACTTTGACCCAAagataagattattttttggcAGCTAGGAACAGAGAGGGGAATGCTTGAAATGGTGTAATTAGAGAACACTTCAGACAAAATACAACTAGAGAAGAAGACTCAAGgAATTAAGGGAAATGGATCGATAACTTGGAAGAAACTAGTTGCAATGAGAGCATCATGAGAAACCagctatatttcaaaaaaaaaaaaaaaagagaagattcCAGCTAAGTAAAGACAGGTAAGATCATAAGAGAGATAATCTCGACAGAGACAGGCAgcccaaaaagaaaagaatatgcCCATTTTTCAAGTCTTTCTATTAAAATATcacattttcttatttatttagaaattatggAAATCTTTGATTCTCATTTG…
>XR_002656751.1
ACCATCACCTATTGGCTATTCTTAAgactaaaggaaaaaaaaattcatctctCTTTcgatcttcttccttctctctttcGTCGGTTCTTCTTtctatcttcttccttttctctttGCATGTTTTTTTCTACCAAACCGATCAATCACTGCTACCTCCTCCTCCAAATCCGTCAATGAAATCACCGTGGAGGTTTATGAACTTTGCAAATCCACTTTCACTGGGAAATCTCCTTCTCCTGCTTCCACGCCTGTCCAAAAACTTTGCTCTCTGTTggATTCACTGAGTCCTGGAGATGTTGGGCTTGAAGGGGAAGCTCAAGACGAAGAAGATCGAGGCTATGGAGTTTTTGGGGTTAGCCCTGTCACCAGAGTAGGAAGATGGGCTCAGCCGATCACATT…
>XR_001284522.2
TTCTGATTTAACATCTACTCAAGCGTTCTAATATTCAGGACATTAAACCCATATAACtcacttaaacacaaaatattGAGTTCATATTCAGGACAATGTCTCCTCCTGCACATGCACTATATGTTTTAACGCAAGTGCTGTTGGAGTTGTGAGATAACGTGTTGAGATGATGGTGGCAAATGGAGAAGAATCGCTGTCTTTGTTGCCTTCGACACAGCTATCACTAAGCTCACCTATGCCAGGGCCACAGAGGTTTCCAACCCTATTGGTTATGGTGAGCAAGACCCAGCAGAATATAACCTCCCTTACTTCCTCCAAGACATTGTTCTGAAGAGCTACATTTCATCTCAAGCTTACAGAGGTGAGGGCAACAATCGTGGTGACAATATCTCTGGAGAA…
>MERGE.37473.3
ATCTTTCTCAATTATTTCAAAAGTTGATGGAGAAAAATTAAGTACGTTGAATGCTAGGAGCTGCATCGTCTGTCTTTAGAATAAATGGCCTTCatatcactctctctctctctaaatttttcCCATTAACACACAGAGAGAGAAACACGAGGTTGAAGAAAGGAGAAAGAGATGGCGACTAACAGCTGCATTGGTATGCTTATGGACGAAAGTGACAACCCAGGATTTTTCAAAGTTCTTAGAAAGGAATATCTATCATCTCAAACCATGGTATGGTGTGATCTTTCTGATGGATCTGAGATGCTAATCGGATGTTACAGAatgcaaatcttttttttttgtaaacttacaGAATgcaaatctttctttctttgttttgtttttttcccaTCATTTATT…
>XR_001289739.2
CCGAATCGACATCTCCTTTAGATCTAGTAGTCATCATGAATTTCATCAATTTAAATGTTTCAGACGTTCTTAATTCTCATCTCTTTGTTGTAACGATGATTCAtgtcatttatattatttggatCGTGTATTTGTATTTACCCTTCAAAtcattctctttctctctgtaaTCTCAGGATATGATTTATGGGATGGAATTCAGTGATTCCTTTGAGTGTCTCCACCATTCCAAAGAGGTTATGGTGCAAGCCACTGTTTTCGGATTTAAGAAAACGCGAGACCAGACTGATGAATCATGTCTAGATCAGAGACCAGAATGATGAATCATGTATAGATCACGGGAAAACCTGGGAGAGCCGGAGAGGTCAAGGTTCACGTTGGTTATGTGGCTCATATCTC…
>XR_001289881.2
atattaggatttttgatccaaagaaaaagatattacggttttctaacctTCGTTAACACAATAGCTTCACTCAATCATCGTGACTCTTGGGATCTTGAATCCTCCGACTATCGCCCCTGTGACGTCTTAATATCTCGGCTAGGAGATACATTTATCCAAGCATTAACGACATCTCTACCATTCCTCCCACTCTTCCGCATTGGCCTTATCATCCACCAAGTGACTATCTGTTCAAGCTTTTGCTCATTGGTTATTCTGGTGTTGATAAATTTGCTTGCGTCTAAGGTTTTCTCTACATCAGCACCATTGGTGTTGACTTCAAAATCCACACTGTCGAACAAGATGGAAAAACTATCAAACTCCAGATTATAAGTTGTCCTGAGTCGGTGTCAGATCACT…
>MERGE.24468.6
CTTGGATAACGATAACCTGGGATCTCCATCTTCTACCTTGGCTCTTGTATCAGATGGTTCCTTAGGTTTTAACCACCGGAGATCTTCCAGCAAGTTGAATGGCGAAAACTCACCCGGTGCAGAAATTACTCAGGGTGTCATGACGCCGGATGAAATTGACCTTCTGGTTGAACAAGTTAAGATGCTTGCTGGCGAAGTAGCTTTCAGTATGAGCACTCTAAAGCGTTTGGTGGACCAGTCCGTAAATGATCCGGAAAACTCACAAACTCAGATACAGGATCTGGAACGCGAGATTCAAGAAAAGCAAGGACAAATGAGGGCTTTAGAACAGCTAATAATTGAGAGTGGTGAAGCATCAATTGCCAACGCATCATTGGTTGAGATGCAACAGaAAGTAAT…
>MERGE.67491.1
CTTGAATAGATACAAATTTTGTAGACTTGCTTCAATACAAATTAAACTCTTTCGTTTATGGAAGTGAACGTTAACacatttctctctctaaaacctCTAACCTCTCACTAGAAGTTCGATCTTGCGTTTGTGTTTCGGTGGCCGTCGGCTTCATCGCCGTCGGTTACcgctctgtttttgttttctgattaGTTCCGATCTATAGTCGGAACCACCTCCGGCTTGTCCGGCTTTTAGTTTTACTTTGTACATCTccgttttgttcggtttatgcTCCGACTAGAGTTGGTTTATTTTCTCTCTCACTTTTTGCATGCTTGTCATGATCTGACGGTGTTCTGAAGAGTGTTAAGACCTCAATCATCTGCGGTTTTAATTTATTCTGGTGGTTAAGCAAGA…
>MERGE.62036.1
CACTGCACAAACATATCCTACTACTTCACGTCTCAAAACGATCGATCGGTTTGTAGCGTCTCCGATACAGAATCAGAGATTTCAGAACCACCTTCTTGAGACCTTCTCAGCTTAGAAACGAGAACCCACATGCTAGCAAGCTCGTTCTCCAAATACGCTTCTCTCTGCTTCGATTCTTCTACTATCCTTTCAAGCTCGGCTTCTCTTTGGTCTCTATCAACAAGCGCAGCTTCGTAAGATCGTTCCCGCTCTTTGCTCATCCTCAGTTCTCTCTTCAGCTCCATCGACGAGCTCTCTTGCTCTTGTTGTCTCTTTGTAAGACTCTCTCTTCTTCCATTGTTCCTTACatttgttgctgttgttgttccTGGCTTATTACCGCGCTGTGGGACTGAGCTC…
>XR_002662328.1
tcttctttctctcaaCTTTTTATCTTCAGTATCCCTTcggcttcttctctttctcacgGATGAAACATAGACTGCTAGGTTACAGAGAAGTAGAtgaaacacaacaaaacaaCAGATTTCAAGCAAAAAGATTTGGAACATAGGGAAGTACACGAAGGAGGCTACTCCTCGACCTCCGATAGAGGGAAAACGCAAGTGATCTGACTGTGGTAGGCAAGACTTTTGATCGTCCCGACAATGTTCTTTTGAGGTACATAGACCATGGTGTGAATTGTGAGGCATTGAGAAACACATGTCTATAATCTTGCTTAGCAGTTCAAAAGCTtttgaaaatcattttttgaaaatcattACGCATCAGCTAATGAGCAGCCTAAACTACAGGTGAATTAAATTTTA…
>MERGE.39680.1
CTTTCTCGCATATTTCGCATGTCGGAGCAGCTCGAGGACACATCTCTCTGTCTGTCTGTTATCTCAGCAAGCGACGCGATTCAGGCTGAGAAGCGCCGGAGAAGATGAAGCTGAAGCAATTAGAAGGCTTATTGGGTGATCTTCAACAGTTCTCTAATCCTAAAGGGGAATTGGAGCAGTACCCAACTGGTCCTCACATTGCCTCTCGCATGCTTTTCACTGCAGAGAATTCATATGGAGACATAACTGGTAAAGTTGTTGCGGATTTTGGCTGTGGATGTGGTACTTTAAGTGCTGCTGCTTCTCTTCTAGATGCAGcCTGTGTGATTGGATTCGATATAGATCCTCAATCTCTTGAAACAGCATCACTAAATGCAGATGAACTTGAGGTGGAGATAG…
>MERGE.18982.1
GTACACATGGACATACTCAGATACTGACACGAATTGTCGAGCAACAGACTTTTGCAAGAACATAGcctgaaaaaaaattagaaacatcGACAAAAATGGCCGAACCGTTTGTCGAAACTCGAATCCCACAGCAAAAGCTCTACGAATCGAAACCTTTCCCGGCGGTAATCTCGCCGTCACTCCCCGCTCCGTCTCTCCCACTCTTCACACAAACCATCACCACCCACAAACCCTATCTCGACTCCCTCCTCCACCGATCCGGAGCCGTCCTCTTCAGAGGCTTCCCCGTGAACTCCGCCACCGACTTCAACGACGTCGTTGAGGCTTTCGGTTTCGACGAGCTTCCTTACGTAGGAGGCGCCGCGCCACGCACTAGCGTCGTAGGACGTGTCTTCACCG…
>MERGE.74743.1
CTGTTACCGTGTCCTACACGTCTTTAACTCATTTTTTCTCTCTATCTTCGCCACTAATCACACTTCATGCATGGCTCATGGGAACGATGACGAAGCGGCGTCGCTTTAAGCCTATGTCAAGCTACAACGTAAACGCTGAAGACCGATCAAACCAAACCGTAGTCGCCGATCTTGACGGAACCCTAACATCCTCCTCGAGACCACTCCTCTACTTCTTCCTCGTTGCACTCAAAGCAGGAAGCTTGCTTCGTGCGTTGATCTTACTCGCGTCCGTACCACTCGTGCACCTCACGTATCTCTTCGTCTCCGAAAGCCTCGCCGTCAAAGTCGCAGTCTTTATCACATTCGCTGGCCTTAAGCTCGGCGACGTCGAGCACGTGGCCCGCCACGTCTTAGCAA…
>MERGE.10098.2
atgttaatttactTAAGGATCGTGGCTCTGTGctccgatctctctctctcttgatcgTGAATCACCTTCGTCCCCGTCGATGAGTACCTTCCCTTAATCGACTTTCCCTTAAGACCAATCGTCGATTTCATTTCCAAAAGTAAGTCCAACTTTTTTCTTACcgaatatgtaaatatttttctctCCAATTGTCGAATGTTTGTATCCAAGTCTCTTAAagagattgattgattgattaatgATCTCGGTTGCTCTTGTTTTAGTCTATAGATATCTTATAATTTGCAAAGTTTTTAGCTTTGGAATTGAAATATATCATCTTTCAGAAGGGTTCATGTATGTTGTCAAATTGCGATTTCACATGATCAGTTGTTCATAAAACTTCCTCCTTTAGCTGAT…
>MERGE.57778.1
ATGCATGCAGGTGTGTATGCTGTGAGACCTATTGATCTTCTATTAAAGGGGAAGACGCATAGAAGGAGAACGTTCTTGGTTTCTGCAAAGAAAAGGGTTGGATGTATAAAAGCGGTGGCTGTTCCAGCCGCACCTCCTTCAGCTGACAGTGCAGAAGAGAGGGAGCAGTTAGCAGAAAGCTATGGGTTCGAACAAATTGGACAAGATCTTCCTGATAATGTCactttaaaagatattatggaCACACTCCCCAAAGAGgTGTTTGAGATTGATGATGTGAAAGCTTGGAAGTCTGTGTTGGTATCTGTGACTTCCTACGCTTTGGGGCTCTTCATGATTGCCAAAGCGCCATGGTATCTGCTTCCGTTGGCTTGGGCTTGGACAGGAACTGCAGTTACA…
>XR_001278458.2
CAATTGAcacataagtattttagattCGGAGTGACATGTCTTTAACTGAAAAAATGGATTGATCAATGAAAACATTTGGTTTCTCCACATCATTGGAATTGTGTTTGCACATTCTTCTTCGTTCATTCACCCTTACAATCTTTGAGTTCTCTGAAGTTTGCAAAAGAAAAGTGAAAATCAGATGAATTACTGCAATCAGATCAGTTTTCATTGCAGATCTGCTCTCTCATGCCCTAACCGCCGCGTTTCTCTCTGTCAAGCAGATCGACTCGAGCCTAGAGCCGAATTGAGAGATGGGTACCACCGCCTTTCTCACCATGAATAAAGATCGAGTGGAGCCAAGAGTTGAATTGCGAGCTGGGTTTTAGTTTGGTTGTGTCTCTGAGATTTTATTAGAAT…
>XR_002659612.1
GAGAGATCTAGAAACGGTCGTCTCTTCTTGGCCGACGAACAATCGATGAGATGAAGATTGAAATCGATGGTGCTATTCAAAGTTATACAACATATATTTGAGAAAGACAACttcagaaataagaaatcgaatgatcCTTATGTAAAAGGCTTAGTTTTCACAGATGAAGAGTTTCTTAGATCTGAAATTATGTCACAGAAGAAGATCAACCGTATCAAATGTTGGGGACTTTAACACATCTGAAGAATCGAACAAAGTTAAATCAGACATGTAATCTAAGTTCAGATGTAATGGTGGTGCTGCTCCGTGGTGATACAAATAGCTGAAGAAATAAGT
>MERGE.85128.1
GCTTATATTACCAAAGCCCATTTGATCATAGTATGCTACAAAGTACAAACCCATAATGAGAATTCACCAAACTTCTTTATCCAGAAATACAACAAAAAGACCAAACATATTATCTTATCCAGAATACAACAAAAAGACGAAACATAACATCAAACTCCTTTGACATAGACACACTTAGCTCTTTGCTCATAACACCCACACTCATTAGTTCAAGATCTCACCTGTGATGGGTGAAACATGGTGGTTCGTGGACTGCTGTCCGTTCTTGGAACCTCTGACAACCATAGACTTTGGAGGAATCAAACCGGCCCTGAAAAGCATGTTTTCGACCGAGTCCGTTGGTTGAGCTCCAACCGATAACCAGTACTTGATTCTGTCGAATTTGAGGCTCACTCTGTT…
>MERGE.55492.1
CgtagtctggtggtaaaggaacctcggctgaggtgcccgccacCCGACTTCGAGCCCCGGCCACGAGGGGTATTTACATGGGCTGCCTCTCGCCCTCCAGACCACTTTGCGTAACCAGGGGCCCTTAAGTGGACGCTTAAAAATCCTGTAATGGCTTGGGCTTCGGCCCGGTGGGCTAGTCGATCACGCAAAGTGGTCGGAtactggattatcaaaaaaaaaaagagttgttgTATAAATGGAGACACTGAAAAAACAATTAACCATGTTATCTTTGAATGTTTACTTTGAGCTCTTTCGGACCTTTCATCCTTTTAAGGTTGTTTCCCAAGTGTatttaattatatcaaaatgtgaatgttctatttggaGAACAGAAAAACGTAACTTCCT
>XR_002656943.1
CAGGGACCAGAAGATACGTCTCTTGTGATTCCTCTTCCTTCCTCTtcaccttctccttctccagaACTTCATCCCACTTCTCCCTCATCGATTCCGACATGGCTTGGTCGTTTTCCTCCCTGTTCCTCTTCTCGTTCCTCGTTTTCAATCGGGTCGAGGGTACGAGGTTACTACAGTGGTCGACGGTCATAAGTCTGGTTTGAATCCACACACGGTTTCACGGCGAGTCCCTCGATTCCTCTGTCTCACCCGTTCTCATTCTTGGCGTCCATGTCTTCCATTGCCAGTTGGAATCGTTCCTGAGAACAACAACGTCTTCTACTCTTGAGAAGTATTGCCATTGCGTTGTTAATAGGCTCATACAACTAAATCTAGAAGCTCATATgTTTACTGTGTTCC…
>MERGE.8281.1
GGACACAAGTTGTACAATGGAACGTCTGTTTTCGAATTATCATGGAGAAACAGGACATCAGCAGCAGCAGTATCTACGAGAAGGCTTAGAAGCTCGGTGCTAAACAACTCAAACGAGATTAGTGTCGTTCCAAAACCGTTGACAAAAGAGGAGCTTGATTCTCTACGTTGTTCTgtgaatattttggttttgggttCAGACAGATGCACCAGAGAAGAAGGTTTCAGTGCCGTGTTGGAGTTCGTTTCTTCAAAGGAGTGGTTCGTTGTTATCAAGAAGGATGGGGAAATCAGATACAAACTCAAGGCGCGGAAGACTATGAGACCTTGCTCGTGCAACAGGTTCACACATTCTGTAGTGTGGGTAGGGGATAATGGTTGGAAGCTTGAGTTTTGCGAG…
>XR_002662314.1
TCTAGTGGCGCTCTTGTGGTGTCTCTTCAAGCATCTCTTATTCCCTTTGGATCCTCTGTATCTTCAAAACTGCTttgatatatcaaaattttacatGTCTGTTCGCATAGATTTGAAGATGAAACTGGTTAATTTAGAGAAAGAGACCAGGAAATTCAAAAAGGAAAtgaaaccaaatttaattttttaggtTTTCAAAATTTGGGGGTTTATCTTTCCGTTTTTAAAACGATATTGATCTTCTTGTGTTGTCTTTGTGTTGTTGCTATTGAATATGTTGGGAAGCATATTCCAATTGGCCTTCGTGGAGAGAGTTAAAGAGGATTTCCATGGTGGTGGAAAGGCTACCACTGTACACCCAACAACTTGAACAAAGAGTTTGGATACTTTTGGCTCTCT…
>MERGE.31672.5
TTGATTCGATGTGTCTTGTTCGtttctcttgatttttttattcattctgGTTAATTTTTAATGAATCTCTCATATAATCTTCTATGTCAATCAGTGAGAACTGCTCCGAGTTTTGCGGATGCTGCTATGGGAAGAATTGCGCAGAGCACTAAGGTCCTTGCAGAAGGAGGATATGAGAAGATCTTCCGACAAACCTTTGAAACCGTTCCAGAAGAGCAGCTTCTAAATTCTTTTGCATGTTACTTGTCGACCTCAGCTGGGCCAGTTATGGGAGTTCTATATATATCCTCTGCCAAGCTTGCTTACTGTAGTGACAACCCTCTCTCCTACAAAAATGGTGGTCAAACTGAATGGAGCTACTACAAGGTAGTGATACCATTACATCAACTAAAAGCAGTG…
>XR_002656659.1
AGAGAAAGAGAGGTATGTATCTTTCTGTGTCTCTGATTCAGTATATCCTTGATCCAATAAGTTTATTGAGCTTATCGGTTTTGTAGGAACTCCATGGAGAGAGGAATAACATAGTAGCTACATTGTTGTTGATGTATTGTGTATCTCGTGAGTCATGTGACATAAGAAGCCAAGAGATGACATTGGTGGAGCCAACAAACGACTGTAGCAACATGTGACACCAACAAACGACAGTAGCAACATGTGACGACAAAAGCAAGTTGTGActcctttttatttctttagaGCATGAGTATTAGGGGTTATt
>XR_001278907.2
CATGGTCTTAATCTGGTTCCTCAAGGGACGTCTCTTATGGACAGCTGTTCAAACATGAGTGGCTcggcttctctctctctctcatcctcTCCTCCACGGCAACAACGGTGACAAAGTCCGTCTCCCTTGGTGGCTCTGAGAATCGCATCAAAATCGCCAAGGCCGGAGCAGTTAAGCCGCTCATCTCTCTGATCTCCTTTTCGGATCCGCTGTGCTCTGCTAAATAGAACAAACTCAGAGCCGTGCAGTCGGGTTATTAAGCTGAGATTCTTATGCATAAGAAGAACCAAGTCTTCTTCAACAAAGCTCAGGGAGGTGACGCGAGATGCAATGTTTTGGGTAGTCGTAACAGAAACAGCAAGCGGCTTCCTTGGTTTGGCCATAAGCTTCACTTCGATG…
>MERGE.57910.3
aacaacaaagaaaaaaatgataatttgatTCCTTAATTTAGGATTAACAGTTAACGTTCAAAGCGGTGAGCTATCTTCCTTATAAACCCGACGACTGTAGCTTCCTTCCCGTTACACCAgatcgagtttttttttctttctattatctttaaattaatctgcaaaaaaagaaaagaaaatggagAAAGCGATCGAGAGGCAACGAGTTCTTCTTGAACATCTCCgtccttcttcctcctcctcccacAGTTTCGAAGGCTCTCTCTCTGCTTCTGCTTGCTTGGCTGGGGACAGTGCTGCGTACCAGAGGACCTCTCTCTATGGAGATGATGTTGTCATTGTTGCGGCGCATAGGACTGCACTTTGCAAGTCCAAACGTGGCAACTTCAAGGATACTTA…
>XR_001280941.2
TTTAAGGCCCTGGGAATAGGACAACATACGACGCGAACCCTAGCTGTGTCCTTCGTTACTCTGAGTACGGGCTTCTGTGTGGTGCAGACGGGCACCACACCTGAAAGTGAACGGGGACCAGAGGCATTGGGGAGAGTTTATAACACAAGGACTTTTGTTCATGTGCATCGCGGGATGGATCAGGTGGGTGGGGAGAAGCTAGAAGTGGGAACAGCGCAGAGGATAAGGATACGCCGGTAGCACGGGTAGAAGATTCCGCGGCGGAGATAGAGCTTACGGGCTTTTGACTAACATTTTGGAGAAGAAACCATTTCTGATAGCATGGCAACAATGATGACAAAGATATAAAGACTAAGTACTGTGTCTGGGACAGTTTCAACACAAGATGAAACGCATCAC…
>MERGE.82557.1
aggaaactctctctctctctctctctctctctctctgaattTAATTGAGATTTAAATGATCGGATAAACCATATTTCGAAAACTCTGGTACACCCTCCGGGGGTATTGCAGTTGATGATGGGATTTTGCATCTGTCCGTTGGAATCTCCGACGAGATTACTATGGAGTACAAGCTTCTTCCGACataagatcatcatcatcttctaaTCCTCGCTTAGCTTCATCGGTCTTTCTCTTTACTTTGAACCCAATCCTCTCTGTTTCCTTGTTCATTTTACATCTGCTATTTTCTTTCTGGTTAACCGATGGAATCCAATTCCTTTTTCTTCGATCCTTCTCTCTCCCATGGCAACATGTTCTTCCTCAATCCCGCCGCCGTCCAAGGTCTTATTCTCTGTT…
>MERGE.55586.1
GTAACCGTTTaggagtctctctctctctctctctcctttacaagcaagcaagcaagcaagAAAGTTTGCTTTATTGCATTTACACACCACTCCCCTTTTTTTTTCTCGCCTCCTGCGCATAAGATTCTCTGTGCCCCCATTTGATTCGCTTTGCTGACTCAACACATCTTGTCTTCGCCTCTTCTACTGTTTGTACAAGACGGTTTTTGTTTGATCCTCTCTCGCGCAACTCCTagcacctctctctctctcttcaattCGCCCTCTTAGGTAATCGCCGTTTCtccatcttttttcttcttctgcttttgCGTGAGAAAGCCACAAAATATAAAGGTCCAATTTCAATTgggtttctttctcttttgttgttttagtgTCACGCTTTTTCCAGTTGTT…
>XR_001283944.2
TTTGCCTCTTGTCTTAATTCGCAGAGGAGACAAAAGCGATGTCGCAGCTCTTATCTTCCCCTTTGGTGGCGTTAAGTTACAACCCCTTTGCTAGCCCTCGCTTtctctcttcgtcttcttcagtACTCGTCGCCACCGGCGGTCTCGCCGTGAAACGACATGTACTAGCCTCGAAGCCGACGAAGACGGTGAAGCTCACTGTTAAGTCCCGACAGACGGATTACTTCGAGAAGCAGAGGTTCGGTGACTCGTCAGAACGGTGAAGGAGGGCCTGCTAGGTTTTACGTGGGTCATTCGATATACAAAGGGAAAGCTGCGGTCACGGTGGAGCCAAGAGCACCAGAGTTTGTGTCTTTAGACTCTGGAGCTTTCAAGTTGTCGAAAGACGGTTCTTTACTG…
>MERGE.66442.8
GCTGATTTCCAGTCTAGAATGAATCACCATCTTGATGTCCTCCTCAACATTCTCTCCAAAAGTATGAATGAAATGGTTCTTTAGTGCGAAGAAAGAAAAATCACCAGAAGTCCCATGCGCAATtgacaaaaaatgaaaagatagcAAACCGGTAACGGTTAACCATGCGGTTTTGAATCGGTTTTTTCTAAATAGGACGAAAAGTTGTCACTTAACTTGGGCAGACACACCTCGATCTCATCGAATCTCCTCTTACATATCACTTCACAGCTCACACCAAACAAACCTACTCCcctctttcctctctctctaggCTCTCTCAGAAAACATTAGAAAGGTCGTGAGAATGGCGGCGACAGCAGCTTCAAGCTTGCAATTTGCTACAATAAGGCCAAGCAT…
>MERGE.2757.9
GAGAAAGCCAAAAGAGAAAGCAACCACCACCGTCTCGTCCCGAGAAAAGTCTCGCCCCCAACTGCCCTCTCTCTACCTTTCCTCGAAAATTCCCGTGACCTTCGAAAAATCCATCTTCGCAAGCCTTTAAATCAATCATCCCTAACTAAATCTCTGGATCTACGCGTGTTCCGTGTTTTCTGCGATTGGTTGATTGAGGAGAGGATCATCGCGTCTCGTTCTGGCGTTTccgatttagggtttgttttTGCTCCGTCTTCGATTTTCTCGGTGGTTAGGGTTTTTATTTAGGTTGTGATGGGTGAGGAGGGTTCCGCGGTTGCCCTGGGCGATGGATTTCCTCCTGATGATCTTGATGTTGCTTTTGAGTTTGAAGACGACGATGAAGATCTCACTATT…
>MERGE.37654.2
AAAGAACTGTCGGAAAATTAACAAGaacatacacaaaaaaaaaaaaatatgataagcCTTAGATTTCAACCAAGCACCGCCGGTGTTTTATCGGCGCCGGTCGGCCGCGCAGGGCTTATCAAGAGATTCGGTTTGACCAAACCGAGAAGAACCGTCCGGTTAGGAACAGTGGCTATGGCGGCTGCTCCTCTCGAAATCTGCGTCAAAGCTTCCATCACCACACCCAACAAGCTCGGAGACTgCCCTTTTTGCCAAAGGGTGTTGTTGACTATGGAGGAGAAGCATGTACCTTATGACATGAAAATGGTGGATTTGAGTAACAAGCCAGAGTGGTTCTTGAAAATTAGTGCAGAAGGTAAAGTCCCGGTGGTGAAGTTTGATGAGAAATGGGTTCCGGAT…
>MERGE.2252.1
GGGGAAAAGGAGGAATCTTGTTCTGCCGCTTGTCATATCTCGTACAAATACTTCTCAAACAATTTCATGTGTTCAGTTCGGAGAGCAATGAACAAGGATAAGCTGCCATCATTCGTGGGACTTGGTAGCACAAACGACAAACCCTCGAATGCAATTACACTAGGTCCCATAAATACGGGACGTCCCCAACCAAAGTCTGCATCGTAAATGGGTAATCTGACCCAGCTTGTGATTCCCAAATTTGGACAATTGTAGGTATGTGCACCACGGATTAGGGCTGACAGATCAGGTTGCATCTCCAGGTAGTCGAGAGCGGACCTCAGATACTCATCGTCCATGCGAGCCAAAACATCATGAATCAGCCCAGCAACATACGATGTTGGCTTTGACAGAAGATCC…
>MERGE.62908.1
CTCTTTTCTAATTCTTAATCCTCGGTCTTTTGAGGCCACGTACGGAATGCGAGATTCAACACTTCGTCTACTGTCAAACCCACAATCATCGTCACTCTTTGCTCTGATAGCCATGTTAGTGACGCCTTTCTTTGCTCAATGCCCTTAAATTTCATCTAGAAATTCTTAAGCGGCCACTACAACTGTTATGGTCATTCCTATATCTCCGAACAACCCTTTTTCATTCTCGGACATGTCGAATCTCCATGCTGCCTCCGTTGAAATCGCTTAATTTGGCTTCTATCTCCGCTGGGATGACTCTCTTCTATTCCCCCCTCCGGAGTGTATCCGACAGTTGGTGAGGGGGTGGGTACAACAATatcttaagaaaattttgattattagtCGATAGTTTGATCC…
>MERGE.9568.7
CACACTCCTctcaaaacaaagaaacaaaagaaaaagaaacatccCAAGAATATCTTAGAGAATCCAAGAAAAATGGGATCAACGGCGGAGACACAGATAACTCCGGTACAAGTCACCGACGACGAAGCCGCTCTCTTTGCCATGCAGCTAGCCAGCGCCTCCGTTCTTCCCATGGTTTTAAAGTCCGCCTTAGACCTTGATCTTCTCGAGATCATGGCCAAGAACTCTTCTCCGATGTCTCCATCTGAGATTGCTTCTAAACTTCAGACCAAAAACCCCGAAGCTCCGGTCATGCTCGACCGAATCCTCCGTCTTCTCACGTCTTACTCCATCCTCACCTGCTCCAACCGAACCATTCCCGGCGGAGACAGCGTCGAGAGGATTTACGGGCTTGGTCCG…
>MERGE.808.3
ccagtttgtaaatattatatattccgACCAAACAACAACATACGAAAGCCACTGCTCCGCCGAACCTCCTCTCAACTAGAGGGTTCCGACATATTctgttttaacattaaaataaataagaacaGTAAAAGGCCGGAAAAGCCCAATTTCTCACGATCCGCAAGAAAGCCCATTGTAACGTCATTTTTCACGTGAATAGCTCGCCGTGGCCAGCTCACATCCTCCGAGCACTGAGGAGTTTAACGTCGTCGATCACCGGCCCACACAGGCTCGAGAAATCGTCGTTCCTCATCGCGTAGAACGTGCTGTAGAACATGATCCTAGTCCTGTCCGAGACGGCGACGAACTTCAGCGACGCTCGCTTGAATCCACCTTTCCCTTTCGACTCGTGCGGCACCT…
>MERGE.78271.4
attaaatttgaatgATACAAAAAATACGGAAGTGGGAAGATCACGACGTAGCATCTGTCTCTAGGTGTAACCGATCCTCTATATCCGATTGATTAAACAAATCACCGACCGATCcaaaacgagagagagagagagagaattgtCAACACGTTAATCCTCTTATAAACCCGAGTGTCAAACTCACAACAAACTGTTATATTCTCTGCAGAAACTCCCACAAAAACAATTACATCTCCTCCTCCCCAGtttcctcttctcttcttttttttctggatCATCCTGATTCTTCAGATCATCATCAACTTGGATCTCACGTCTCAGGTTTGTTGTATACAATGCATCTTTCAGATTTTCATTtacattatcatcatcatgatcGATCTCATTTGAATCCGATCA…
>MERGE.24324.1
CTTTAAATCGCCATGTCATATTCGCATGTCTCGCCTAATCCCTAATTTCGTCTGAAGCGATCATCGATCTCATCTTGCTGCTGCTGAATCCGTACGAGACGATCCGTTTGATCTGTTCTCTGGAGCCAGTGTACCAACCGTATTTGAAGTTCGGATCTCCGCCGTCCTTCCTCGCCATGGCCTCCGTGAAGATGCGAAAGGCTAGAGACTTGGCTCTCGTGGTGATCGCATTCGGAGATTTCTTACGATCGTGGTGGAGTTAGTGATAGTGGCGCTTAAACCGGAGAGGAAACACGTGGTGATGACATCGTGCTCTTAGTTCCCTTCGCGGAGAAGAATCGTTGAGTCGGTCGAGGAGGAGGATGCATCATTGTAGAGGGGATCGAGAATTTCGCCGTT…
>XR_001272145.2
tctttttttcctttttgtcgtctctctctcttctcttgtgGTCTCGGCCGGACGATGATGGCACTAGCTCGGCCAATACCAGCAGCAGGTCTTCGATTCGATCCAACCTCCAGGTGGGTTTAGTTTGAGGAAGAGGAATCAATTGAGAGGTTTTGGAAAAGGAATCAAGTGTTCACTGAAAGTTCAGCAGCAACAGCCTCCTCCACCATCAAAGTCTTCTCTCTTCGATTTTTGGAATGTCGTTGTGGGATCACAAAACTCATATCATGGATGCATTGGTGGGCCTAATCGTATCACTGGTACACAACTCAAC
>MERGE.80054.4
aaagaagaggtGTGCATCGAAGACTTTGAATCGAGGGAGAAAGGCCATTCGGGTTAACTTTGGCAGCTTCACCATTCTCACACTCTCCAACTCTCTGTCTTCTCTTCTCTCGAGTCGCGTTTCTTGAGCTGGACTTGGTGACTTTAGCTCATGGTGGGTGAGGCAAGAACGAAGCCGAACTTCAGTTTGATCTGACTCCCAGATCCGAGTCTTCTTCTGCGTCGTAGGTTGTTGTGTGAGCAATTGCTCCGATTAATGTTAATGGACTGCTGCTTCCATACGGATCAGGATTTGCTATTCCAGTGCTTTGCTACTTACATTGTTCATCCTTTTCAAGTCTCGTAAAGACTCTTCCTTTGCTTGAAGCTTGAGCTAgctaattttgattaataataaaaa…
>XR_001270506.2
TTAAAATGAATCATTGTAAAGAGATGcccaagaggaagaagatatagccgtttagagagagagagagagagagagattgatcTTGGCTTGAACGaaaaaaataagatcTGTCATGGATGAAGAATCCGATTTGCTGATGTTTAATGGTTTCTTTGAGAAAAGCAGTGCAGAGACTTAGTTTAGTGTTCTTCGCGAATGGGTTCTTCTCAGAGGAATGCATATGTTGACATATACATACATTCATatgcatacatacatacattcatatgcacacatacatacatacatacatacattcATACATTTATATGcacacatacatacatacattcATATGCACACATACATGCATACATACATTGTAAGAGCTCACAACAAGATCAGTGGTTATTGCGACTT…
>MERGE.67206.1
aacaaaTGTCTCGCAATCcatctcttatctctctctctctctctccccttatgattccattttttatgctccCTTGAAATCTTCTCCAACATTTTCATTTCCTCTCCAATGGCGTCTACTTTGAATGCTGCTGTCTCCCTCACCGCTTCAAAATCTTCTTCCCTTCCAGCTACAAGCTGTGCCATTGCTCCTGACAGGATCAGGTTTGCTAAGGGTGCTTTTTACTACAAAAGCAACAATGTGGTGACAAGCAGAAGAGTGGTTTCAGTAAGAGCCGAAGTCACAACAACAGACACTCCTCCAGTGAAGAAAGTAGAGAAAGAGTCTAAGAAGAACGAGGAAGGTGTGATTACTAACAAGTACAGACCAAAAGAGCCTTACACAGGCAAAGTCCTCCTC…
>MERGE.45297.1
ATTCGACCATCCCGGCCCACCAAATCGACCTCAAAATGAAGATTgagaaatttttaatttgtagataaTGAAGCCATCATCTTTGCATCAACAAACATATACTGAATATACTCATAGGTCAAAATGATTGATCCCACTTTACTATATATCCCCATGCCTTGGAAAATATAATGACAAAGCCTTTTATAAAGATCTAGCCAAGACTAGGACAACAACTAGGTTTGATTTCATATTCATTCTTCCCATACGTGTTTAACAGTGAAATCATTTTGTTATATGGtatatccatatttttaggCGTTTAAAATTTAGGTCTTACGAAACAAGATGACATTATAATGAAACAAGATCATTCATGGaaaatgaatatcacaacaaaagAGGATAACAACCAGCTGA…
>MERGE.68997.12
GTGAAGGTAATCAGATTGTCGGAAACATTAGCAGGGTAATAAAATAGTATCCGGACCGATCGAGAGCAAAAAAGACTTGTTCGTCTCTGGAAGATGAAAGACAGAGAGGAATCATCTGGCTCTTCAGGATCAACAACGAACAACCCTAACGGTGAACACGAACCACCTCGAGAGATCAACATCAGACCATTCTCTTCTGTTCCTTCTTCTCCTCGCAACGCTTCCTCTAAATACGATTTCGTCAAAGTTAAGGTATGGCTTGGAGAGGCAGATCACTACTATGTCCTGTCTCGTTTCTTAGTCTGTAGAATGCTAACTGTTACTAAGATTCCAAATCATGTGGCTGTGAAGATTGCTCTTGAGCTCAAGAAGCTTCTGATTGACAACAGTCTTCTAGAT…
>MERGE.17771.1
TAAATAGCCACAGAAAACTCAGAGCCTCCTTCCTCTTCTACCACCCTTTCGGCGGGTACTGTCCGTTGGGATCGGAGTAACATCCtCAATGCGGCCAATTTTCATGCCGGAACGGGCAAGAGCTCTAAGAGCGGACTGAGCACCGGGACCAGGTGTCTTGGTCTTGTTTCCACCCGTAGCACGGAGCTTCACGTGCATAGCGGTGATTCCAAGCTCCTTGCATCGCTGAGCAACGTCTTGCGCAGCAAGCATAGCTGCGTAAGGCGATGACTCATCCCTGTCAGCTTTCACCTTCATTCCacCAGTGATACGGACAAGGGTTTCACGTCCAGACAAATCAGTAACGTGaaTGAAAGTGTCGTTGAAGGAAGCGAAGATGTGAACAACACCGAAGACTTG…
>XR_001280978.2
CGCCTGTGATTCCTTTATCTCGATCTCATACTCTCTTTCTATCTCTTGAGATAATCTGATTTGTGTTGTTATGACTTTTTCGAGATCTTCTTCTCTGACTTGAAGTCCAGCAAATGCTCTTATGTCGTCGAGCCAAGGCTACTGCGGTTCTGGGATGCGAGGAACGTCAAATGCGGTGGTGAGCTGATGTGGATCGATACGGTGCTTATGGACGTGAATATTTAGTCTCTCTGTCCGGCCAGGTTACATGGGGCTCTCCCTCTAACCCTAACTCCGCTCGATCGAAGAATTTGAGATCGTCTCCCCTCTTTGTGCGGCCGCCGTGACGTCCGAGCTTCGATATCTGAAACGGCCTGAGTTATGAACTTCGCTATCTAATTGTCCGAGTTATGGCTTTTG…
>XR_002654827.1
ATAATCTCTCACCCAACAAATTCAACAAAGCAGCCTAACTCTAAAACCTCGACAAAGCCCATTTGTTGAAACCCTTCTTCTTTGATTGTCTTCGCCCGATCACATCCTCCTCACTCACGGCGATAACAAATTGGAGTTGTAACGTCTTTCGTCCTCATTGAATCCTTTTCATAAATTTTACCCACTAACTCTTTCATTCAAATTCTCCCAAGACGTTGCTTTTAGTTTCCCATGACCTCAGCCCCACCGCAAATCCCTAATTTCTACTACTATAAATAGGGATGCAGAATTCTCGAAATCTCACAGCTTCACTCGATTCAACCTTCTGCCTCCTCACACACACAAGCAGCAACTATGATTTCATCccatatatttctctataatttGAAGCCCAGTTGT…
>XR_002658511.1
CATCACATCTCCTCAAAGGCGTCCCCAAAAAAAATTGCAGAAATTAATTCCAAGGGTTGCATCCTTTCACAcacaattttattgtttaagaGTTGTATCTCTTCAGaagtttatatattgaagcGGTTTTGCGAAGTTTACATATTACGAATCCAACGCAAGGGGGAACGATAGGTTAGGGAAGCATCGGTGGTTTATCGACGCAGGATCTCTTCTTGTGGTTTCCGGTTAAAGGGATCAGTGTGGACATACCTTGCTCTGGCGATATATATTTCGATGTCAGAGTTGTTCACAAGCGGTATTTCATGTCTTTGTTTGAGACTCTGAGAAATGGTGTCGCTGTTGGAAGGAGGTTTAGTTTCGTGGGGATAACAAGGTTCTGTAATACATTCGTGTAAC…
>MERGE.58799.3
GGAGGACTATATTTTATGCAACCATACACATGTAGAGCACATGTGGTGAAGTTTGATCTGGTCATCATTGAGAAGTTGATGATGTCcatgtttttgttaatttggaCCCTTTTCTTTCCTCAAAATTGGTcgtattaattttcttttgggtGCCGATCTAGTTAAAgtttaacagaaaaaaaaaagaatttgccTACAAAAAAAGATTAAGCGGATCATTTTTAGTAGATCCATACAAATGATTGAATCGATCAAAGAAATAAAGCATAGGATTGTTGGTGTGTCCTCCAAAACGTTTGTTTCATATGCATTTTTTTGGGAAAGAAAAGCCTTTTAAGTTGAGACCAGCAAAAGCCCATGTGCATATAAAGAGGCCTATAACTGAAACATTGATTACGG…
>MERGE.9110.3
gGTTAACAGGAGGAGGCTCCATTTACAATCTCAGATCTGTCTGAAGAGAACATGTTAGATTCACAGTATGGTGATGAACTGTCTTCTGAAGAACTTGTGTTGCAGGATCTGCAGAGAGCTTCAGGAAAGGTGAGTTCCTGTTTACAGTGGACGAAACTTGGACTTGGTCTTTAGAAAATTTAACTAAGtgtttattttctctctttctagTTAACTGATGAGACAAGAAAGTGTTTCCGGGATACGTTTTACCGGCTTGCAAGAAACTCACAGGAGAAGTTTGATTCAGTCAGCACCAACACAGAAGAGTTCTATATGCCAGCATCCAGATATGCTTATGGTGATAGTACCAGTTATTTGATTGCAGGATGAGTAGAGAGGAAGAGATTGAATCAGGAA…
>MERGE.20085.8
CTTCTTAGAGGTCACGATCTGAATCCGATCGCTGCTGTAGAATCAGTTTCGTGCTCCGCAGATTCTCGAGcttcctctctctctgtctctcacTTGAGGTAGGTTAGATCTTCCCGAGCTCCAGAAGAAGGGatcggagagaaagagagtttcTACGTTTCTCGATCTGAATCATAGTAAAAGATCTCTTCTTGAGAAAGAGACGAAACGTCTTTTGCAGAAGTTGCCAGTTTTGAATTTGAAGTTAAAACTACCGATTCTTTGATGAGGTCTAGGTAGAATCTAGGATTGTAATTGATCTGCTCCCTTTGCTTTGAGTGTTTACCTATACCTTCATCCAACAGTTAAGCAATAATGAATACGGAGAATCGGAATTTTCCAGCTaggcctcctcctcct…
>MERGE.79048.2
ACACTCACAGCAACAAGGAGAGTCACAAGAACATTAACAAAGATGGCTCTTGCCATTGCTTCTGCTCTCACTTCCACCACACTCGCTTTATCCACAAGCAGAGTACAAAATGCACGAGGAGCTTTCTCATCACGTGTTGGTGGAAGAACGAGCGAGCGTTTGGTGGTGGTTCGTGCCGGTAAAGAAGTTTCTAGTGTCTGTGAACCACTTACTCCGGACCGTCCTATGTGGTTCCCCGGTACTTCTCCACCTGAGTGGCTCGATGGCAGTCTTCCTGGTGATTTCGGTTTCGATCCTCTTGGTCTAGGGTCTGATCCGGAAACCCTCAGATGGTTTGCCCAAGCTGAGCTCATACATAGCCGGTGGGCCATGCTAGCCGTGACCGGTATCTTAATACCG…
>MERGE.64927.1
GAGCAAGATGCCTGGTACTTGTGCACTAGTATTTCATTAGGTTGAGAAGAACAACAAAGAGGAAGTTATTATTCATGATCATCCCACATTCAAAAGCATATATGGTACTGTCGTTTTATGCAAACTCCATTTTGGTCCATAACGGTGAAAAAATAAtgtcatgagacaagtttgATAAGAGCCAAAAACatgactgaagaagaagaagaagaaggatgatcAGGCAAGAGGATCCTCCTCTCTAGCTTTCCGCAGCAGCTCTGCTCTAACCCGCTTAACCTCCGCTTCCTTCTCCATTCTCTCTTGcTTCTCGTCTTGATGAAGAGCGATCCAGACATGAACTTTGTCCATAGATTGCCAGAAGGCGAAAGCAGCCAATGTCATCCCAAAGTATGTCAA…
>MERGE.18688.1
GGCCTGTTAGAATTCCCAACTTGCAAGCATGGTAGCTGCGTGTGCTGAATGCGAAAGCCATATGTTTCGTAGAAGTATTCAACAACAGATTTCTGGGTATTTCTTTCATCCACAGGAAATGTCAGTTCTCGAGTGGCCACAGCGGTCAGCCCCGAAATGCGGTACTTTCGGCGCATGTTTCCTCTATGGGTCACTTCAACCTTCACACCTCTAAGCGCCTTTTTTATCTTGACACGATCAGCATCGGATAAAGGCCGGGATCTAATATCCCTATTCAGCAACTCGCAGACAAATTCGGTAACAGGAAGTGCCTCTATGAATGCTGTAGATGACatatCAATGTTGAGGGACAAGCCCATCTGTGTAGGACGAATGCTTTGATAGAATCCACGCCAGCTC…
>XR_001279932.2
TGTTTGCGACAAAAATCAGATCCGATCTCGAAGGATGACGATTCTCCTCACCCTCATCACTTTGTTTTCTCGGATCGAAGAGCAACGAGTCGTAGAATCAATCGATTCAATCCTCCGCAATCAATACTTTCGTTTCAAATCCCTGCAATTCATGCGTGCATTCAGCTTCACACCGTCGTGGTCGCTATTTTGCTCCGTCACCTGAACCTCCACGATTCTTCTTCTCTGTCACCGGAGTCCGTAGTTCGAGTCGTCGTGGTCTCAATCTCGCTCCCGAGCTTCTCCTCCATTGCCATGGCTTAGGTTCAGTCTGCTACTTTCCACCATGAGAGTGCCGGTTCAAGCTTCACCATCGTGCTCAGCCTTCGCCGTCGTCGGGATCAGTGACCCTATTGCGGA…
>MERGE.85641.1
CGGAGACTGCACCACTATATAAAAATTACACACACGCTGACAATCTCAACACACAGTTCTTCAGCCTAATATCTAGTGTTTCTATTGTAATCATCTTGTTTGTTTAGGTTTTACTTTTGGCTTCATCAGATAGTCGATGGGATTTGTCCGTTCCCGTATGATTCGTTCCCTTGAAGCAATATCAATCGTGCTGCTCTCGTTATTTCATATTCCTCCCTAATCCATTCACAGCATCATACTGTTAATTCAGTTTGGTGCCGGTTCGGGATCGTAACTTGAGCGactacatattttgttttaagttttgtCTTAATCTATGCTGCTGCTTTCTTTTGTAATAGTTGTTTGTGGGGAAGAACAGTGATGAGTCAATTTACAGACCTGTAATGATAGCGGTAA…
>MERGE.82282.1
ttaaaaaaaaaaaaaaacaacaaaatgcaAAAGGGAATATAACTAAGTGGCGAAACTCAAGACTAACAAAAgtagaagaaagaagaagaacacgCGAGAAAGTCCAGATCTTTTCCGCATCTATCTAACATCTTTTACTTATCAGAGGGAGGGGAGCTTTCGTATGATTGCGTCTTCGTCTCTTAATTTAACGTTTGTAGCCGTTCGATAATAACCTCTCAATCCGATCTAGATTCCGATCGTGTTGTGGGAGTGTTGGAATCAGAGAGATCGTCGTTTCATCCTAGTAATTAAGtcaggAGAAGACAAGTGTAGATAACACTTTAAATGCATAGGAATCGAAGTTAAATGCATTCTTAAGCCCCACCTACCTTAAGAGCAGATCtcgattcttctttt…
>MERGE.31380.13
ataaaaaaaaaactctctctctttctctctctctttctctcgctcGCTggatcgaaaaaaaaaaaaaaaatcaaaggcgGCTTTCGATTCGCGTTCTTCGGTCTCCGCCTCTCAACGGATTAATCGTTCTTCTCGTGGTTAGATATTCGCGGATCAGgggaaaaaaaaatgagagacgTCGTCTATGCATGGGAGGGGGCTTTCTGAGGATAGGACGAAAGGTCATCGTCGGCTTATGTTTAGACCTCCTTCGCGTCTAATTTCAAGCTTTGAGGCTTCTGGTTCttcctctctatctctctcttcaccttcttccttctctaagGACGGGAGGAGGATTAGTGTTGGTGACTGTGCTCTGTTTAAGCCGCCTCAGGATTGTCCACCGTTCATTGGTTT…
>XR_001287973.2
AccttaaacataattttcaacCCTCAAACCAGTAAACGTaaagattcaaaagaaaaaaacgtgtTTGTATTGTAAGAATATTACAGAGAACAATATGTCATCATCACAGTTCACTATCTTTTGCATCATATTGATTGCTTTATTCCCTCTTCATGAACTTGTCGATGGTCAGGGTGTTGGAGCTAAACCAACTTGCAAGCAGACCCCATGCCACGAACTAAAACCAAACCACACTTGTTCTTGCTGTTCCTCCAAAGTTAAGGCTCAAAACATGTGCTACATGAGCCAAGAAGAATGTACGCGTAGGTGCGGCAAGCCATAAGTTATCTCGAGAATCTACATCAAAGATTTAAAAAACTTGAATAACCATTTTATTTAATACATCCTAATATCTATTTT…
>XR_002662796.1
TCTTGCAATGAAGTGAGAAAATCTCCTTTGATTCTGAggtttttgtttgttctcttATGGTCTATTGTTTTTTGGCAGCCGTCACAGTATGATAAAGCTGTTGTCTTCTTTCACTTGGATTCAAAAAGGTGGTTTTGCCTTTAAGCATAGAAAGGGAAGTAGATGCTTATCTTGAGGCTTTTTTCGATGAAAGAGAAGACGGGTATCTACGAATACCTGAAACCTCTAGAAATGAATATTTGGCTACTGGTAATAGCCACTATCCGTTGCCAGAAAATATCTTAGACCAAACAAAGAGTGTCCAACTGAAGAGTATGCAACAGAACTGGCTGTAGTGGGGACGTTCGGGTTATAACTGGGCAACGGTTACCAAGAACGGAACCACGGTAAAGACTGGTG…
>MERGE.2132.1
gaaagattggAAACGGTATAATCTCGCCGCCGGTGCCGGAGTCCACCGTTGATTGTAGTAACCGGAGTTTCTCAATCGGTAATACAGTACTTAAACGTGAATCCATTTGAGTGTTTATTAGAAAGATGAGGAAGCTGCTGGAGTTTGGGAGAAAAGCAATGTTCTATGTGAGAGTACTCTCTGGGTATGAAGAAAGGCGAATCCGTAATTACAGGTTGCAACTCGAGAAGCGTATTCAGcagGCCCAACAAAGGAAAGCCGAAATAAACAGACTCCCAGAGAAGATTGTACTATCTGAAGTCCGCCGTATGGTTGAACAGATGCAGAATTTGAATAA
>XR_001271660.2
AAAAAAGCCTAACTAAGATGTCTCTCCTTCGTTTTGCTTTTCCGTTTTGATCTCAGAAACCCTGGCCGTTCCGATTCCTTTCCCCATGCGAGCCAGCTGAGCAACGACAGTTTACTacattaaaaccaaaatttccACTACTTGAACTTCAATGCTTCTTTACTTTTTCTTTGGCGTATACATATATGAAGGGTTTGTgagtcttcacatccatctaTTGGCCGGAGTAGGAATGTCAAGAAAGGTGGAGATTTGATGGGTATGGATCTGGTCCTGCTTGATGGAAAGGTCAATCAGTGTGCACCAACTCAATACCTTCAGACATATTCTCAAAGAAGGAGGTTTTTATGAGCTAAGTCTTTATATTAGCTGATGCGCATGTTGCAATTCAATTCATAG…
>XR_002662267.1
tcAAGTGTTTTTCAActattcaattatttttcattcCCAAATTCgagaaaaaaaactagttaaaaAATGGCTTCATACAAATGTTtcgtttttgtgttgttgtgccTAACCGTTCCCTTGATCTCTTGTGCTGCGGATACTTGCGATTCACCCAGACATGGTCTTTTTGTGATAGGTCCTTGCTCAAAAATTCCAAACTGCAATAATAAATGCGTAGAATTGCACTTTTCTGGCGGAGAATGTTTTAAACAGTCCAGCAGCGCCACCGTACTATCATGTGGCTGTTGTGTATAAATTCATAATGTTATCGAGATATTAATTGTATTGTGGAAGTGTTGGTgctttaattaataaaaatatatattgtactactatta
>MERGE.66610.20
ATAAAGATAAAGCGAGAAGAAAAGAGTTCAACTTCAAAGGTATCAATCATGTTATGTAAATAAAGCTATTTGTAGttctccaaaaaaaagaagctatcTGTAGTCtgtagatatacatatatatattcttctgTGAAGTAATATGATTGCTGTCTGACACTGATCTTTAAAAAAGTAGAAGAATCGgaattaatctctctctctctctctttgccagaataatttaaaagtatattctatttattacaGATCTGCTCTTGGATTTCGGATTCTGCTGCAAACGAAGAAAGCCAAAGTGTTCATCTGTTCAGTGTAAGAAACTCTAGAAATTTTCTCAGGAAACTATGGTTTTCTTTGAAGCTGAGAATAGTAAAATGAGTCCGAATTAAAAGGTTAGCA…
>XR_001285425.2
attagtttctACGCTTCAGCATACCCAATTCCTGTTTCATGTAATATATAGCTAATACTCCATGCTGAATTCAATTTCTCATCTAAAAAgacatgattttcttttttgtaacgTGCAAATATCTTCACTGACGAGAGTCACAGGATCAGGAGATCTAATTTGATGGAACAGAGACTCATATGCAGCTGTATGTGAAGCACGCAAAATCGAACCGAGAGAAGAAACCTTAGATCTCTGTTGGTGCCGCTAATGGGGATTCATGATTCTCCCGACTCCTCCCCGAAACCATTACATCTGTACGAGGTAAAATAAACTGATATCTCTAGTTTTGGACTGGAAGCAAACCTTATATTTCTTATGGATGAGCTCTAATTCGAAGTGGAATCAGCTACAATCTGC…
>MERGE.69825.4
aaaaaaaaaaaaaaaaaaaaaaaaaaaaaaaaagtaagatcTTGGAGATTGTGTAATGCTTACTCTCAAACTTTTTGTATACACTGTAGTTAtattctttgtttctctcttcaTATTTGGATTCCTATCTAATGATCCAGGACGTAATCCGGGACGtgaagaataaaaaagaaaggttttttattactttatttaatatttaaatagtgGAAATGTGCGAATTTTATTAGGATTTTATCTATTTCACATCATCAAAAAGGGGAAGGGAAAGAGAGGGATTCGAACCCTCGGTACGATTAACTCGTACAATGGATTAGCAATCCAACGCTTTAGTCCACTCAGCCATCTCTCCTAATCGAAAAGGAATACTTTTTAGGTT
>MERGE.57707.2
TACTCTATTTTGCCCCTCTGGAAATTCGCCAACTTTCCATCTTCTCCGCCATTCTTATCGCTCTACTGAATCTCCACCTACTCAATTCAACTGAGCTCCCTATAAAGCACCTGTACGGAAAACTCCAATCGAATCCACCACTGCCTCTGATAGTGGTGTCTTGATTTCCAAACTCCTCGGAAGATGGATCTGCCTAGCCTCGCTTTGATCCTCCGAGCCGCCGCCCTAAGCCCCAATCCCGATGAACGGAAAGCTTCCGAGCAGCAGCTCAATCAGTTGCAGCACACGCCGCAGCATTTGGTGAGATTATTGCAGATAGTCGTGGATGGAAACTGTGACATGGCGGTGCGTCAGATTGCTAGTATTCAGTTCAAGAACTTCATTGCTAAGAACTGGGCA…
>MERGE.51343.2
GGAGAGGCTCTTCCGCCGTTCCACCCGCCCTTCCCGGATCCGTGAAGGAGCCGAGGTACAGAGGCGTTAGGAAGAGACCTTGGGGCCGTTTCGCCGCCGAGATCCGTGACCCCTTGAAAAAATCCCGAGTCTGGCTCGGCACGTTCGACTCCGCCGAGGAGGCCGCACGCGCCTACGACGCAGCCGCTCGTAACCTCCGTGGTCCAAAGGCCAAGACCAACTTCCCAATCGACTGCTCTCCTTCCTCTCCTCTCCAACCGCTCAATCATCGGAACCAGATCGATCCCTTTATGGACCACCGGTTATACGCCGGAGAGCAGGAGGTTATTATTATCAGTCGGCCGGCGAGTAGCACCATGAGCAGCACCGTTAAGTCGTGTAGCGGAGTGAGACCAGCTT…
>MERGE.50945.1
TATAAGACCAACAAGTAACTTATTATAAAGGGTCATTGTCTTGAATAAggtagatgatgatgatttacAGCAAAAGAAACTCATGAGTAATACATCAATTGGCCTCATCAAAAGGGGTGAGTTTCTAAACGGTGACTGTGATGGCTTCATCAAGAGCGATCACACCGGGAAGTACCTTTCCTTCCAAGAGCTCCAAGCTGGCTCCACCACCAGTGGAGATGTGACTCATGACTCCTGCAACTCCAACTTTCTCCACTGCAGCCACTGAGTCTCCTCCTCCTATTATAGTTGTCACTCCTTTCTCACTTAGCTCTGCTAGTTTATTCGCAACCGCCTCTGTTCCAGCAGCAAACTTCTCC
>MERGE.24118.3
ctttgctctgttttttgTTTAGGGCATGTCTGCGCTAACTCTCTCAGCGTCAGTTCCGGCACTAAAGCCAGCGGAATGCATTGGCACTTTCTGTCCATCAGCAACACCAGCACAGTACGCAATGTTCTTTGGTGGGCTTTACCTGATCGCCCTCGGCACTGGAGGCATCAAACCATGCGTCTCATCCTTCGGTGCAGACCAGTTCGATGACACGGACTCTCGCGAACGAGTTAAGAAAGCTTCCTTCTTCAACTGGTTCTACTTCTCCATCAACATTGGAGCGCTAGTCTCTTCTAGTCTTCTTGTCTGGATCCAAGAGAACCGCGGCTGGGGTTTAGGTTTTGGTATACCAACCGTCTTCATGGGACTCGCCATTGCAAGTTTCTTCTTTGGCACGCC…
>MERGE.85561.1
TatggtttaaaggcttctacacccaggtctggggttcaaatcccagactatgcagtTTCTTGCAGATTGCACaagaaatccaggtttcaattcccggagcAAGCGATTTATTCAACAATTATGCGATTACGGAAGAAAAGCTTACAAGGATTtctcaacatggtgcaagtaaatccaGTCAGGCgtgatcttcataggacggctcaaatgatgcagttaggcgtagatcctCATAAAACAGGTAGTATTGCCGGTTATCGAAT
>MERGE.62326.1
CGGAAGTCTCTATACACTTCAAATGTGGGAAGTGTGAAAAGTTGTCAGAGCACAAGTGCCAATAAGAAATTAGAGGAGCATGAATCAAGGAGAAACTCTGTCGCAGCATCTCGAGATCGTCTTCCTCTAACTCTCACTGAAGCTCCTCACTCAACTCTTCTCTGTGCCAAAAGAGAAAAATGGCGGTGTCTAAAGCCATTGTTATACCTCTCTTACTCGTCTTATGTGCTGCTGCTCTTGGAGCTCCTGCTTATGAAGGCTTTCTTCGCAATGGTAACTTCGAGGAGTCACCAAAGAAGACCGACATGAAAAAAACGGTCCTACTCGGCAAAACCGCCTTGCCCGAATGGGTAACCACCGGTTTCGTCGAGTACATCGCCGGCGGTCCTCAGCCGGGAG…
>MERGE.37265.2
CACTTTTTCTCACATAATTTtttagtctctctctctttcttctctcacGAGACGCTCTCTCTTTCTCGATCTCACGAGACCTTCATCATCGATCACGACATCGATCAACCCTTTTGGGTCATTGCTTTTGGGTTATCGATCGCAACACATCAACTCATCTTCCTTgtGAAACAATGGACAGACATAACAAGAGAAGTGAACGAAATGATGAAGTGGCTCGATTGGAATTAGAGACTTTTGTTTGTGTTCTATTACCAAACGACCATAGTTCTTGTTAATGTGTAATGGTGGAGACTAGAGAGGATTGATTTTGCTGATTTGGGATCAATTTTGAAGTAATTTTTTTCTGGGTTTGAAAGTGACTTTCATGGAAGGATTGTCTCATTGTttggtttattt…
>MERGE.40381.2
TGTGTTAATAGTTTGTTTACGTATATTCATCTCCCTCTAATAAATCAAAGTTATACGtgtaattttagttatatataaaactgatttttttttgtaacagaaaAAAGATTCTCATGCATAGCATTGGGGATCAATACTAGTTAATCAGATAAAATGGATGTATTTCTTTACAAGTTTTCTGTTTGATATTTCATAAGCTCTCTGACTGGGATGGAGACCGTCCCAAAACAGATAAGACGATGTATTgggacatatttttgatgtccTCTCTTTGCAGAATACACCTCCTTTCGTCAATCCTATTTTGCAacacggtttctttatctcctCAAACCCATAGTCTTCTGGGCTTTCTAGCATCTTGCTGAAGATAGAGTAGATATCCCCGTAAACAATTGT…
>MERGE.1479.2
TGAGGGAGATGCAGAACAATATCAAGAAGATCGTTAACCTCGAGGAGCTAGCCGCAGGCCACAACAAGCGACAGATCATTGAGCAGgcTATCTTTAGTGAACTGTGTAAGATGTTGGATCCAGGAAAGCCTGCGTTTAAGGAGAGGTCTTTGTAGATTGAGTTGGTTTCTTGATTGTTTGTGTAATCTCAGTGGACTATTAATGTTTAGGTGCTGGTAAAACCACAACGTGTTCCAAGTATGCTTATTATCATCAGAAGAAAGGCTACAAACCTGCTCTGGTGTGTGCGGATACTTTCAGGGCTGGTGCTTTCCATCAGCTGAAACAGAATGCCACCAAGGCTAGGATCCCCTTTTATGGAAGCTACACGGAATCCTATCCTGTGAAAATTGCTGTTGA…
>MERGE.23687.10
CGGAAGCTGCGGGTTCAACCGAAGGTGGTAGTGGAGCCTCAGTAAATCAATCTGTCAAAGGAAAAGTGGGGGCAACGAGCTATGAAGGTTCTTCTAGCTACAAAAAGTCACACTCACAAACCTCAGAGTCAGGCCAGAGcagcttcaaaacagagaaaaaagcCGGCTCGTCTTAAATTAAACTCGTCGGTTCTCGGACCATATAGGTCGGAAACACATATTAATACTATAATTACAATAAAGCAATGGCCCTGCTAACAATTACAGCAGCGAGCTGTAGAATGTTTTTTGCTAAATACTAGAGAATTACTGACATGCGTTAGCCTTACTGCATgcataattttggttttttttttctctctttaatttCCGttgtaaaatatgaatataaaagAATTG…
>MERGE.49178.2
aaacaaatatggaccgtaaaaatgtttatttttcaaatgGAACCTGAGAAGCCATACGAGCCCATTTGTTTCCCATCTTAGCGTGAAGCTCGATGATGATCTTCTCTTCATCAGGACTAAATGATCCTTTCTTTAGATTTGGCCGGAGATGGTTAGCCCACCGTAGACGGCAGCTTTTCCCACACCGGAGCAAGCCTGAGTTCTTCTGCACCGCGTTCCAGTTACCTTCGCCGTGTTTCCTCACGTACTCCGTCAAGATCGCATCCTCCTTCGTCGTCCACGGCCCTTTCTTCAACCCCCTCGCCTCAGTCGCCGTGGCCGTCGTCTCTCCACCACCGTGCATATTCTTATGGATGACGGCGTCCCTCCGATAGACAGAGGATTCAAGAAATTACAGGA…
>MERGE.44222.1
aaaaaaaagaaagaaagatagagagagatttATAGTCTCAATAACCGGGAGTTGGTACATAAATTTCCCGGTTTATTGTTGTATACCAGAATTTCAAATAAACCGTACACACTTCGGATACATCCGATTATTATTATGATATGTAGACACAACACACAATGACACAAAGAACATCATATCATATAAATGATTAGAAGATCAACGTTGGCGTCGAGAAGAAGAGTCTTTACGTGACTGTGGCAGAAACCTATGGCGTAGATAAATCGGTGGAGACACCTGCGAGGATCGTCTAGATACTCGAGGCGGAGGATCGCGTCTCCGTCTAGCCTTACAAAGAGCTGGCCGTGGTCGTTGGCATTCTTCGTCGGGGAGACCGACGAAGCCTAAGTATGATGGGGT…
>XR_002658130.1
tcaattaaaaaaaaaaaatcccgaCACGGACATGACGACGAACTACTCCTCTCTCCTCTATCTCTTCGTCTTACGGGTTCTTCTCTATCACTTGAATCTATGGTGGACTGTGATTATGTGGATGATGAATCACGTTGAGCAGCCAAGGAGATTCAAGAGAGGACCATGACTGATTTGATTGCAAAGTCAAGAATTGGTCCTGTTTTGGAGTTGCAAGTTGAGTCCGCATGAGTTCCAGCAGTTCACATAAAGAGAGGAAGGTGATTCAACTACCAAGGTGGAATCGACTGATCTGATGCAAGAAAACGAGGACTCGCGTAATGATCATAGACTTGGTGTTTTCATTGCTTCAAAAGGAGACCAAGTATACATTTTAGATGTGGATATGAGAGAGGAACT…
>MERGE.28522.1
GGCAAAAGTgagtatatattaataaactGCATCTTAACATACTCAACAGAAATGAAATGGTCTGGTCTTTGAGAAGTACATAGAAAAGATCAGAAAATTGAACATTCAAgaagcatattttttttttcaaagatccTATACTTCTCTAGACATTTAAACAGCAACGTTGGGTGACGCTGGATACTCTTCGTACCCTGTGATTCCTGTAATCCTAATCCTCGTATTTGGCTGTCGGTGACCGATATTTCTGCGGTATTTCTTCTTGGGCTTGTACTTGAAGACGACTACTTTATCATTCAGACCTTGATTTTCCACAACAGCATGCACAGTAGCATTGGTAACAACCGGTTTGCCGATGTAAGTATGTGTCTTTGTGCCGACAAGCAACACTTTGTTCAA…
>XR_002662384.1
AGAATTTTTGATACTAATCTAGAAATAGttaataattatatagaaataaaatattatagttactGTATTactaagtttatatatttttaaagattattttgGATTACAAAAGTTAAGAAACCAAAAACACCATTTACGAAACTTGAAATACGATGCCTAAAAGTTGATATTTACCATTTAGACTAACCCACGTTTACATCTAAAACTGATActtttttgggatttttttcttctaaaatctGATTTCGTTAAGGACAACGAAGAGAagggaaaaataaaaagaagatggAATCGCGAATAACCATGAGCTCTTTCAACAGATACACAAATTCCAAATCCTACTCGGGCGCCTCCGAATCCGTCCCCCTAATTCCCATTTCCTCTCTCAATCCCTAGATG…
>XR_002657097.1
AAGGAGACTAACTCCAAATACCCCATACCCTCTTAAAACGATTCCCACTACCCCTTTCTATTCACACTACCTTTTTATACGTGCATTCCTAAATTTAGCCTTCCCTTTACATTTAACTCTCCAATTAGATAAATTTCCATAAATCAGATCTCCAACCACCCGACCCCACAAACAACTTTAACCAATTAAATCACTCAAcccattctctttcttcttccccaAACTCTCGTTTGTTATCATCCTCCATTGACAAAATTTGAAGCTCAAAAAGAAGGGTAAGGCCTCATCACTTGAAAATCACTGGAATCGTATTTGAAGATGACCAGCATGGTCGGGAGATTTTCTTCTCCTCTCGCCATTCCTCAACAGGTTTGTTCCGCTATTCATCCTTTGGAATCT…
>MERGE.21780.1
AATGATTTTCGGTTAACATGTGGAAGTAATAGATTCCCACAtttctttaattaaaataatataagaaaacattaaaaatcccAAGTTCTAAAACTCAGTAAATGGTATTTGAccagaaaataatttttcactGACACAATATTACTGGTTTCAGGAGCTATTATCATTTAAGTTGCTAATCATGTTCATGAAAgaagtaatataaaattatgaaaagggCTTGGAATCTAATCAATATATAGAAACCTAAAATCTAAGCAAAACCCTTTTTATATCTCTCTCAGACACACACACATGATCAAAGTCTGAGAGACAGCTCTTCTCAGTTGAGAGAAGCCTTCCAATACCGTGAGAGTCTGAGAAAAAACATGTcccaacatcttcttctcattctcCTCT…
>MERGE.4452.21
ctctttctctccataATTTCCTGCTttaacttctctctctctctctctctcttccatgTGGGATGTGGCTATAGTCTTTCACTGCACCTTCCTCGCCactttctctcctctcttccgCCAATTTTTTCCTCTCTGACTCCCATCATTTCCTCGAATAATCAATCGGAGACACTGTTGATTGTATTGAGAGAGGATGGTAGGATTGGTGATTCTGCGTAACTTGAGCTCTGTAGCATAGATTTCAATCCAATTTCAGCCAAATCCGATTCCTATTGCTTGCGAGACACTGTTGATTATAACGCAGcagtttgagagagagagagagttggtaGGATTGGCGATTCTACGTAACGTTAGCTCTGTAGCTAGATTTCTCCCACTTTCAGCAGAATCGATTCA…
>XR_002663304.1
TGAAACTCAGAGCAGGAACCATCAACACAGCCAATATCAAAGCTTGAGTTTGATTTTGAGAGAAATAAGTCGAACAAAGATGATGTCAGAGAATTAATCTACCGAGAgATATTGGAGTATCATCCTCAGATGCTGGAGGAATACAAGCGCGGTGGTGATCAGCTTAGCTTCATGTACCCTAGTGGGGTTGATCAATTCAAGAGGCAATTTTCTCACCTTGAAGAGAATCAAGGTAAACCAGGGGCAGGagcaggaggaggaagaagtaCTGCAATGCATAGACACCATGCTTCCTT
>XR_002658049.1
TTTTCTCAAAACCATTCACTTTTAACATAGTCGTTGTATTGGTAAAACGAAAGCCTAAGCTTTCTCATCCTGTCAATAACACTAATCGCCGTCAAGTGAAAAATAATGGACACTGGGATTTGCCAAGTGAACAAGATTTGAGACGAGATGTAACTCTTCCGCTTCCAAGCgtttctgttcttcttctttacccCCTGAAccgtcttcatcatctccacGCCCTACCAAGCGATCTAAGcTTAGGCGGTGGAACCGGCGGGGTCTTCCTCGGCGAGCGAGGTTCCGGTTGAGAATCAAGTATCAGAATCTGGAGAGACAGAGCTTGGATCCTCTGATCCCCAAACTATGGATTTGGAGAAGCCTGTTTTAACTGATGTGCCTGTGATGGAGATCTATCCT…
>XR_001288828.2
GCTGCGTTTCATTAACTTTCTTCCGTGATTTATGTGGGCTTCGCTGTGTGTTGTTTGGGCCCAATAATGTCCTCGAGGACCCATGTCGCTATCGTGAAAAGCAAGACCCTTCATCCGCACCGTTCTGGAGTTTAGGGTTCATCACAATCTTCGATCTCCGCCATTAGAGAGGCTGAGATGCAGACAGAGGTCAGCGTGACAATTCCGTTCATTGGGGTTCCAATCGTATTCATTGCCTTTATGGCCTTCTTAACTCCATCCACCAAGATCTGACATTGAATGCAAGTTTCTCTTCTGTAAGGCGGTGTACCCGCAACTATAAAAGTTTCTATGTAGTTAGATGAGTTCCAACGAGCGGTTGCATATAGCTACGACAATGGTTTGAAAGATAGACTTGAG…
>MERGE.72815.4
GCgtgaaggagagagaaagataaagagagGTGGAGAGATAAAGTAAGCAGCTTTGGTTAtaggagagaagaagagagaagattcagagaaacaaaagtgtctcattttttttcttctctgcaTTTTCCATTTTATCCTGTCGTCTTTGAAGCTTTTgtaaaaagctaaaaaaaaaaagaaagaaaagatgatCAACGACGAAGACTAGACACGGAGAAAGAGAGACCCacttcactttcttcttcttcttcttcttcttcttcttcttcttcttcttcttcttattccaTCTCTCTTCCAAAGATACTCTGCTTCTGAGTCTTCAGGACATCGGTAAGTTTGTACCTTTCGAGCTCGTTCTACTTGCATTCCTCCTGTGTGTTTGTCGTATTATGTTTC…
>XR_002659669.1
CTTGTACCCAAAAtcattctcacatttttttttgaattctccagaaaacaaagtaaaaccCCAATCATAGCTAACTCATATGGTCTTCTTGGTGATTTGAACGCTGGTCACTATTCTTCCACCGCCCATGTGTTGTTGCTCCGATTCTGGGAGGCCAGAAAATTAAAATACGGTGGTGAGTTAATGGGGTTGATATCGAAGGTTTGAAGTTTCAGTCAACCCTCATGCCAGCCACCATGAATGTTCACCGGCTAGCCACGTTCAGGGACCGTCTCCAGCCTGGTTCGCTGTTCAAACTCAGCGGATTTGACATCAGTCAGTGTAACCAGAACTTCAGGCTTTCGTACTCACTTATGACAATACGGTTCAGTGATTCAACCAATAGAGATGTGCTAACCG…
>MERGE.82302.1
aaagaaatctcggaaggccaacaccacacaaagcacggtataggaggatgcctctttccggggacaaatttacgcgaccccttggtcctaactcctcgatcgcaaatcaaatccaaacaggaacaacaattctggctgcgaacatccgtagtcaacccagaatgtttcccaaacgcagggctaagactaatcccttgcaacatcgcgaaacatcttcaagcccgcgaacatttcaggCACGAAACG
>MERGE.68497.1
aaaaaatttacaaagaaaatattGAATACACATTAAGTTTTTAAATTGGACATATTTTCGAGAACCTCTTTCCTCTCTCTAAATCCTGCAAAACAAAGACAGTCGCTGTTCTCCTCCGGCGTTCGGCTCATCGCCGACGTCAGAGTGAATTCTCCTCCCCTCTCTCACTTTTCCTTTTTTGCTAGCCGCTCCTCCCCTTCCGGTGTACCGATATGCTTCGTGTGTTCTGGTCCATTGTTGACTATCTCTTCTCCGCCTCCTTCTCATGAGGGAGCTTGGACTGAGAGGGTCGTCAATCTCTGGAATTCCGGTGAGGTGCGTCTCGGAGGCAGAGTGAAGCTAGTCGGCTTTTGGGTCAAGATTTTTCTGGTTCTTTTTCACTTTAGATCTACGACAAAT…
>MERGE.52026.2
CAAGCCTCAAGCGACCAATCTAATTAGGCTCCGAGACCATGATTTCAGATTCGATCACCAACGCTTCTGCTACATCAGCTCCAAGCGCGAGGGATTtcgcaaagaagaagaagaggAACAATAAGTCGGCGGCTAAGATGAAGCAGAACAAGCTCGGTCTCCGCCGCGAGCAATGGCTTTCTCAAGTTGCGGTGACCAATAAGGTCTGTAAGGAGGAGAGGAGTGCCAAGCCTGATCAGAGAGATAAGCCAGTGGAGAATTCTGATGGGCTGCGTAGAGAAGAGGATAACAGCGGTGGGAATGTTGATGTTGGTAATGAGAGCTTTATGGAGTCGCCTTCAAACAGCTCCATGGCAGGCACTGATATAAGCACTAACTTCAGTGGGAGTAGTAGTACCA…
>XR_002655450.1
aaaaaaaaaaaagtaaaaaaaaaaaaaaaaaaaaaaaaaaaaaaaaaaaaaaaaaaaaaaaaaaaaaacaggagtTGAAGATTATAAACATTGCTTTAGGCCCAAATCACTTGTATATACACACGCAGCTAAGGTTTAAACATTGCAACACCGTGAAAAGTTTTTGGGAGGAGGCAGAGCGATGTTTAACGAGAGGAATATATATGGAGTCGACGTCGTCCCAGTACTACTCGGCCTGAAAAGTATAAGAAGCTGCGTGATATTGAGCGCTGCGCCCGACAAGCCCGATTTAACAGAAGTTGGAGGAAgAAAAAGTCATCACTTGCTACTACCAATTCCACCATGCCCTGTCTGGATGCTCCTTTGGTGAAGAAAATGTCATCACTTACTACTACTTCC…
>MERGE.76199.1
CATTCACACACTCGATAACGAACCTAGAACCGCTCATTTTATCAAATCAGAACCGGTTCAGGATCAGCCGCGATGCACATTCTCGACACCGGAGCTCGTTTCTCCGCCGTTAGATTCTCACCGGTATTAAATCCTCCCCGCAGCAGATACTTCATAGTAAGGTATCTTCAAATCGGATTCCTCCATCTGCTTCTACTTCTCCCAACACGAATGGTTTTCGTCTTTGAGTGTGTCTCACAGGGCTAATCTCCCGTTTCCGAAGCATCAAGCTAAGTATCACAGAGAGCTCGAAGCCGCTATTGATGCTGTTGACAGAGCTTGCCGCCTCTGTGTCGATGTAAAGAGATCGCTTTTCTCTTCCAAAGACAAGATTCTCGAGAAGAATGACCAAACACCAGT…
>MERGE.32589.1
CTCTAGTGGATCCGTGACTGTGTGAGTCTACAATTAAACAACGGCCTGAGGAAGCAGACGACGGCGAAAGATGAGTTCATCAATGGCTCTTCGAGATTTGCAGAGAGACCTAGAGTCCAAGGCCAATGACCTCGCCAAAATCCAGAAAGATATCGCAAAGGATCACCAGCTGAGGAAGAAGTATACGATTCAGCTCGGTGAGAACGAGCTCGTGCTTAAGGTATATATAAGGGGCATTGagacattagggttttagtttcaACACTTGTGTATAAGTGTAATCGAAAAGCTTAAGCTTGAAGTAATGTTATGTAGCTTCAGTTTCTATCTTTAAAGGTTTTGTCATTACTTTCAGTTCTTAGATTGAGAAAGGAATGATTTCGATTGGCTCTCTTTTGT…
>XR_002653630.1
ATGAAATTTAGATCTTTCCCTCTCCTAGCCGCAGCTTGGCGACGGGTTAGTGAAGTAAACGGCGGGTCTGATGAAGGTCGTTCTCTCGAGCGGTGATGTTAAAACCGAGCCGGATCCAAACGTGgagagatgatgaagatgtcTTCTGCTCAGGGGATGAGAAGTCTGCTAGTGGGGGAAAGATGCAACAGAGAGATACGGCAACCATCTTCCACGGACGTTCTATATGCCAGACAGACAGTATGATCCGAAAAGAAATTGTAGAGGGAGTGACTCAGATTGTACAGATGCTTGACACAGAAAAAGAGTGATGgaactcttcttcttttttgtagtGTGTCTGCTTTAGTGTCTTGAGAATGTTTTATCAGTTTATATGTAATCCGTTTGTTCCCAAAC…
>MERGE.28447.1
ATTTGATTTCAGATGCGACTTCAAATGTGTTTAATGTTATATTGATCTCCGCCGTATCTAACACACCTCTTCCTCTCTGCAATCACTCCAAACGCCGAGCCTAACGTCTTTCTTCAATCGCCGGGATACGAGATCCGACGAGCAGATCTTCTGCTCTGCTTAACCTGCAAAGATGcCGCTCAGACTCGATATCAAGAAAAAATTTGCTCAACGATCAGAGCGAGTGAAATCTGTGGATCTGCATCCTACAGAGCCATGGATTCTAGCAAGTTTGTATTCTGGAACCGTGTGTATCTGGAACTACCAGACTCAGACGATAACAAAATCTTTCGAGGTCACCGAATTGCCAGGTATAGTAATTTGACGAGCGTCTTTTTTGTTATAGATTTTTTGTGGAGC…
>MERGE.73868.1
ttttaaggtcTTGGAAACAAAGACATGGGCAAGAACTGCCACGGGGCGCGCACAGAGGTCTTCTGGGACGTGACTGACTTCCCTATCCGTACCACCGATCGCTCTTATCTCGAGACTCTCAGATCAGTTATTGGCAACTATGGTTATACTGGTCCGCTGAGACTCAGGGCTTATGGTGAGAAGGAACCGGATAATCTGGGTGATGGCACCTTCGAACTCATAGggGAGAAATTTGCGAGACTTAATAAGATGTTACTGGACATTGGTCTATGGGAACTGGACACAACTCACTTGTCTCTTACCCTAACGAATGTGCTGGTAATCGCAGAAAACATTGACGAAGATACAAGCTTTGTCAGCGTTTCTAGGAATTTGAAATCACATGCTAGAAATTGTCTC…
>MERGE.23952.5
CAGAGTTGAAACCCCAAGCAAGGAGACAGCcccaaacacacacacacacacacacagaggGATCAGTGTTTTCTCACAGTGTTTGATTCTTTGCTTCCTTGCCTCCATTTAACCCTCTTCGAAggattctcctcctcctcccatgTGCCTGTGTTTCtcagagatgatgatgatgatgatgccttCGAACTGACTTATTCTTCCTTATTGCCTCTGTTTCGCCTCCCTTCTTCAGATCTTTGTGAGTTTTCTTCTTATATACATGTTTGATTACCGTTATAAATGATTTGTGTAAGCTTTATTGGATCAAGATCTAATCTTTGGAGTGATGTGTTCTTAAAAGTTGTTATCTTTGTGGAATCTATCTTTAAGGTCTAGAGATTTGAGATCGCTTAGCTT…
>MERGE.69811.2
CTAACCAACCAAACCTTCTCATCGTTCCTCTTCAGATCAGCCATGGAGGATGAGACAAGGCATTGCTTCACCCGTTACATTGAGTTCCACAGGTGCACAACTGCAAAGGGTGAGGACTCCAATGATTGCGAGAGGTTCGCCAAGTACTACCGCGCTCTCTGCCCTGGAGAATGGGTTGACAAGTGGAATGAGCAGAGGGAGACCGGAACTTTCCCTGGTCCTCTCTGATC
>XR_001272141.2
TAAGCACAAATATTCACATCCAACCAACTTACATATCAGCTACTTCCGTGTCACTCAACAAATGTAATCCATTAGAAAATGCCCAGATTTAAGACCAACAGACTACAACGAAACCTAATTTGTGGCCCAATTAAACTACTCACCGTCTTTCCgccttcatcatcttcaaagcCTACCTCATGTTGTTCCGAATCTCTACCATAACGTCCCTTCTCCACCATCAAAGCCCTTAATTGCTATAAATTTCCTATGTAAACCTACCTTTTCAAATCCTCAAGCCTCAACCTCAATCTATATACACGCAATtcacaactctctctctctctctctctctctctctctctctctctctctctctctctcatattAAGTTAATCAGCGGAAGCATCTCTAACGACG…
>MERGE.38728.3
ATCAGAAGGACTCGATCCTTGATACACGTGTCCCCTTACCCtgctctttttctctctctatctctcctccctctctctctctcaatctctcctCGCTCGCGCCATCATCTCCCATGGCAGAAACAAGGGTCGAAATCTCAGATCATGTGGGTGGTGAGGTCTCTCTGACGGACTCGGAGAACAAAtttagaagcaaaaaaaaaaaaaagagtcaaaacGATTGATTCGAAATCGATCTAGAGAGACGGAGAGATAGTATGGCGTCTTGGAATTCGATTCCGTTAGAAATATCGTACGAGGTCGTAGGATGGATCGCGTTTACGTCGTCGTCGATTAGCTTCTACCCTCAGCTGATTCTGAATTTCCGCAGGAAAAGTGTGGTTGGATTGAACTTCGACT…
>MERGE.76656.9
CATTCACTGTACCTCGCTCCGGCAATCAATGGCGGCGACGATCGGTTTTCCGCAGGCGTATCTGGAGGGTAAAGAGGTGAAGGAGACGAGCTCGCTGGTGACTGAGCTCTGCCGTCATTTCTACACTCAAGGTTGGGTATCTGGAACAGGCGGTAGCATCACCATGAAGGTTCACGATGCTTCTATCCCTAAACCCGACCAACTCATCATCATGTCTCCTTCagGTGTTCAAAAGGAGAGGATGCAACCTGAGGATATGTATATCTTATCTCCTAATGGATCCATCATATCTGCACCTTCTCCAAAGCCTTACCCTAACAAGCCTCCCAAGTGTACTGATTGTGCTCCTCTTTTCATGAAGGCATATGAGATGCGAAATGCTGGAGCTGTTATTCATAG…
>MERGE.67639.8
AACTCTGAAGCtgctttaatttttgttaaagacGTAAAAAGAGGGTGATAAGGCAGGTCTTTGTCAAAGTAGTTATTTATCTTCGTAAAGAAGAGtttttaatacaatatatttttgttggtgGGGTGTTTTCCGTCTCCTACCACCTCTTTGACCTTTAATGATAGCCTCATAGTTTGGTCTGCAAACTGACCAAAggaggttaaaaaaaaaaaaagagagtcgatcttggagatttttttacttttctctGGGGAACTCTGTCTGGCTGCAGAGGAAGCGAGAGCGGAACCAATGGGGATCGTCTCggaagaagaagccattgaTGAACTCCAGAAGCTCATAAATCAAGTTGAGGGGCCACTGAAGAAAACATTTGAGAGAGTCCATCAGGGATAC…
>MERGE.39459.4
GCACGTAAGAACCAGATTCtagtaaaagaaaagaaaaaaatgtttgccAAAGAGAAGACAGTAATGGAGGAGAACCGGGTGAGACTCATATGCACACGAACCGTAGTGAGCACGAAACCGGTTGAACAAGGGCGAGTGTACCGGTTCTCAGTATTCGACCACGTCATGGAACCGAATCACATCCGTCTAGTATACTATTACCAGTCTTCCAGAACAAGAGAACCGGGAGAAATCACCAAAAAACTAAGGGAATCATTAGCGTATACTCTCAATTGTTATCCAATTGTAACCGGGAGATTGGTTAAGGAAACTGATGGTACGGAAGAGAACCGGTGGAAGGTGAAGAGCAACGACGCCGGGGTGAGAATGATTGAGGCGAGAGCTACCGGGACGGTTGAG…
>MERGE.57955.7
CGGAAGCAGATAATTTCTGAAAACCCTACCTCCcaagctctcttttttttgtttggtctgtCAATTAGACAAAAAGTGAAACTCTCTCAAAGTGCGTGTGCTCTCCGCTGGTTCCTTTAAAAAGTAATCGGCACACGCTTCTCCACTCCGATCTCAATCAATCTCAGGTTCTAATCAAATTTTCCTTTTATCATGATCTTATCGTCACCGACATAGCTTTTGGGCAGTTATGTTTAACATCTGGGATTCTCTATCGAaagttttttggatttattccTCTCCATCACTGATCCTTGTGAAAGTGACAACCTTTTGTAGTTATCTTCATCGTTTTTATTCAAAGTattgattttgtgtttgttttttcggagtagtgagtaatcaatCCATCGTTCTTAG…
>MERGE.35206.10
AGAAGATCCTTGAAGATAAAGAGAGGCTAAGCAATGAACTGGAAGCAAAGATGCTGAGACTAAAGAACTGGTCCAAAGAGTTGGAGAAAAAGGAAACACTAACTGAACTGGAGAGACAAAAGTTggatgaagagaagaaaaagAATGATGCTATGAACATTTCCCTCAAGTTAGCCTCTCATGAGCAGGAGAAGGCTGACCAGAACGTTTTGAGGCTTGTGGAAGAGCATAAGAGGCAAAAAGATGAGGCAATGAGCAAGATCCTTGAGCTTAAGACACAGCTAGACACCAAACAGACACTGGAAATGGAGATTCAGGAGCTGAAAGGCAAATTACAAGTGATGAAGCATTTGGGGGATGCTGATGATGAGGCGGTCAAGCAGACAATGAAGGAGATGA…
>MERGE.31713.3
CATTTCATTGTCTGCGCTCACGAAGTCTAACCGAGAGAGAGAAGTAGAGAAGTCTTTCACAAAGTCATCGGAGAAGATGTCGTGGCAATCGTACGTTGACGACCACCTTATGTGCGATGTCGAAGGCAACCACCTCACCGCCGCCGCCATTCTCGGTCAAGACGGCAGTGTCTGGGCTCAGAGCGCCGCTTTCCCTCAGTTGAAGACTGAAGAAATCAATGGGATCACAAAGGACTTCGAGGAGCCTGGGTTTCTTGCCCCGACCGGTTTGTTTCTCGGTGGAGCTAAATACATGGTTATTCAAGGTGAACCTGGAGCTGTCATCCGAGGGAAGAAGGGACCTGGAGGAGTTACTATCAAGAAGACGACTCAAGCCTTGGTCATTGGTATCTACGAGGA…
>MERGE.27533.5
AAATAACCGACTTACAACTCTCCGCTATAAAACAATGTTTTCATCTTAACCAAACCCTAAAGGCTTCATCGAGACGAAGCTTCACCTCCGTTCGTCGCTCCTCCGCCGCGTCTATTCTCTCGCAAATCCGCTCATCCCGTCGATTAGTTTCATCCGAGgtttggAGCTTACTATGGCGTCTCTTAAGGACCGTCTACCTCCGGCCAAATCAACAGCCGCCACGTTCTACGACCACTCCAACGATCCATGGTTCAAGAACCGTTTCACCGAGTCCGAATCCGAGAAAACCGCCGCCGTGGTTTTCAAAGCGGTGCCTGTTTACCTGAAGCGTCAAGGCTTCCGTCCTAGGAACCCTGAGGATTTTGGAGACGGTGGCGCTTTCCCTGAGATACACGTTGC…
>XR_002663744.1
GTTCTTTGTTTGGGCTGTCTTTCCATTTCTTAAATGGCCCAGACCAAATCCAATCTCGCCACCTTAATTTTATCTGAAGTGTGGAAAGCAGCATTGACGATTCCACTTCGTCTTCACGCTACAGCTACCTCCATGGAATCCACAGTATAGTCTCCCGTCTCTACCCGCTAGCCTCCCGTCGTTGTGTCTTTAGCGACGTCTCACAATTACCAGTCAAACTGAGCTCCGTTTTCGGTTAATCCATTTCTGGGAGTCAAGAAACATTACAAAAGGCAGGACCTTTATTGGATTGGAGCTCCTCCAATGCGACGAACAGGGGATTGTGGTTCATTTCCTCCGCTCTTGCTCCACGATACTCGCCTCATCCCAAATCAGAAACAACTTACAGCCTTCTGAATT…
>MERGE.19341.14
GGTTTTTCCACTCGACATTTTAGAAACTTTCCCGGCGACGACGGTTAACTCTACTCTCCCCGCCACCGCCGTTagGTTTCTGTAAACATGACTGATATAGACATTGAAGAGATTGAGGCCGCCGGGGAAGTCGATTTACGCGACCTAGGGGATCCTTTTCTCCAGAGCTTCTGCAAGAAAGCTGCGACGTCCTTCTTCGACGAGTACGGCCTCGTCAGCCACCAGCTCAACTCCTACAACTTCTTCATCGAGCACGGTCTTCAGAGCGTGTTTGAGTCCTCCGGTGAGATGCTCGTTGAGCCGTCCTTTGATCCTACGAAGAACAAGGACCATGAGTGGAGATACGCGACGGTGAAGTTCGGAGAAGTCAGCGTGGATAAGCCTACCTTGTACTCTGAT…
>MERGE.54809.1
ctttttttttcctcttttcatCTTCTCTGCTCTCATCTTTCCCACCGATTTTAAAGCCACAATTTCGTGTCCACGGCCCTGTTATCTTCCTCAAGCCTCGATTTCATCTCTACCGATGACGCCGAGATCTAGTTCCGCCAATACACAAAGCTGTTCAACTTCCCTCTCAAAGTTTCCTTTTTGGATATGTCTCTAAGTTCTTCGCAAAGGCAAGACTTGGATTTGCCTCAAAAATGACTCGATTGATGTTTCTCTTTTGCTGAACTTCTCGATTTCAACAACCTGATGAAAAACCTGGTTATAAAGTTGGTTCATTTGTCTTATACTTTCGTTGAAATGAGACAAGACCTGACTGGTTTtcttaaggagaagaaaatggagATGTGTCGGGGAAGACTG…
>MERGE.15230.1
TTCGAGGCAACTCCTCTCGTGCTCCCAAGTCTAATAACTCAATCTTCCAAGGAcccagtttatttttttaaataaatttatttatttttagtgtcaaaattaaaatatttactgttttgcctcttttattttataacataatcTAATAAAAAGAAGCGGcctatagtttttcttttcatttgcttctctcctcttttttttcgttttttcaatttttttctctgcgattttcttgttcttctctgTGAAAATCacttctcttccttcttctttcttcataaCCTGTCGTCCACCATGGATACCGAACAAAACCTTCACTTTTCCATAGATACCGAGCATAAGATATCAAGAACGGTGGCGGCTCAACCTGATTTGATGAGAGattctgagttttttttc…
>XR_002658996.1
CTCTttcaaagataatttttttcgGTTTGCCCAAATCTTAATCCTTCATTTCGTCTAGATTTTCCTCGCCTACTGCGAAACTTGATAGTCACCGGTTACAAATCAAAGGTTCACCCACTTCATCCACTAATTAATCATTTACTCTCCCCCTTTAGTTTAGAAATCGATTCAGTTTTTGAGATCCCGAATAATCTGAGAGGATTTTTAATTACGATGGCAACTAATCTGAGGCGGAGGATTATCCAGAGATGGAAGGAAAGTGGGTAGGGAGGACGCCGGAGGGAGTGGGACTGGTGGTGAAGCTAGCTGGCGGCGATTAAGTAGCAGACAGGGATGATTGCAAAGTAAACTGTCAAAGAATAATACTGAATAGAATTTGCAGCGTCGCCACCTGCTAAA…
>MERGE.85494.3
CGGCCAAGTCCCTCGGACGTTGTGGCTCTTTACAAGCGGAGAAACATTCAGCGGATGCGGCTTTACGCTCCAGACGCAGATGCTCTCAACGCTCTCCGCAACTCCGACATCGAGCTCATCCTCGACGTTCCCAAAACAGACCTCGAACGTGTCGCCTCCAGCCAAGCGGAGGCCGACGCGTGGGTCCAAAACAATGTCAAGAACTACGACGGTGTCAGGTTCCGTTACATCACGGTCGGTAACGAGGTGAAACCCTCGGAGTCAGCCGGTAGTATTCTCTTCCAGGCCATGCAAAACATCGATAACGCGGTTTCTGGAGCAGGCCTCGCGATCAAGGTGTCGACGGCTATAGACATGGGAGCCACCA
>XR_001275422.2
CTGATCCTAGTTCACTTGCTTCATAAGTTGTACAGAAAAACCTGGAGGTGGGAGAAGTTCTCACCATTGACGTTTCTTGCATTGCCGCTCTCACTCCCTCCATCAATTTCAGAATCAACTACCATGCTGCACCTGTAAGACGGGCAGTGTTCGGGgGTGATAACGTAGTAACAGCGACGCTGACGGGACCAGGCATTGTGTTCATCCAAAGCTTACCGTTCCATCGACTCTCCCAGCGAATCGCAAGgtCGGTGACTTCCCCAAACATGAGGGAAAATCCACGATTTTTAGTTCAAATAGGATTATTCTTGTTCCTTGCGTACGTTGTAATTGCATCTTCTTTGATCCTTACCGAAATGTGAAACATAGACttcctttccttttctttttttcctgcTA…
>MERGE.1504.36
CGAAGTTTCTTTcgaatagttaaaaaaaacaaacaatggcGACGGTTCAGTTCTTCAACCAATTCCCCTGCCAAACCCGAGTCCAAAGCCCATCAAACTCAAAACCCCTCTCCAAGCCACCGTCTTCGCTGGTGCCAATGAGCGCGCTCACTCGCCGTCCGTCGTTTTCCCCCGGAGAAATCGCCGTTTCTCGTTCTGATTTCAGAGTCAGAGTCATCGATGCGGAAGACGAGTTGGATCCGGAGACGAGTGAGGGAGGAGGATCTGCTCTATTGATGGCGGAGGAAGCAATCGAATCTGTGGAGTTGGATCCGGAGACGAGTGAGGGAGGAGGATCTGCTCTATTGATGGCGGAGGAAGCAATCGAATCTGTGGAGGAAACGGAGGCTCTCAAGAGAT…
>MERGE.52313.1
TTAATTAACCATTAGACTTAGACTGTAGTGCTGAAAGTCTTTCAGTGAAAGATAAAAGGGAAGTGGCTGGGCTGGACTTTTGAGGAAAAAACGAAGAAAAACATGGCAGAGACGACAGACTCGTCATGTGTCTATAAGAACCCAGACGCGCCGGTGGAGGCGCGTGTGCAAGACCTTCTCTCTCGCATGACTCTGCAGGAGAAGATCGGCCAGGTGACTCAGATCGAACGCTCAGTGGCTTCTCATGATGTCCTTACAGATTACTTCATCGGAAGTGTACAGAGCGGCGCTGGGAGTTGGCCGTTCGAGGATGCAAAATCGTCGGACTGGGCTGATATGATAGACGGTTTTCAGCGTTCTGCTTTAGCGTCGCGTTTGGGAATCCCTATAATCTACGGC…
>XR_001279146.2
GGGTTCAGCAAAACTGAAAAGTCTTTAAtgctttattttctttctctgtTGGTGTCTATCAGTCAACTCTTCTTCCTCGATGTTCATCATGATTCAAGTTTGTTTGGAAGATCCTTATTCGAAATCCAGACCGAAAGAGGAGATTTTGTGTTTATCAAAACAATTCACTCTATTCTAAGAGCCAAATCGATATACTCGAAATAAAGATCGACCATCACCTGAGGATATTTCAATGGCTTTGGTTGAAAATTACTTTTTGTAGACATGTGAATGGTAAGGAGATTCCCTTCAAACCTGCTCGGCTGATTCTACAGGGCTCAACTGGTGTCCCTGCAGTTGTGTAAATAGTTTGCATGAGAGTAGCCACGGATAATGGCAATGTTGAGTCTACTGCGTTCA…
>XR_002662665.1
TTCACTTTCCCATATAACATCGGTTTCTCCAACCGATCTCATCGTCGGCGATGTCTGTTGTTCTCTTAAACACCTGTGTTTTTTTCACCAAAAGGATTACAGAAGATAGATCTACTGATTAGGCGTTAAGATCATGCCATATGAAGGTTTGGAATACGAAGACCCTTCTATCTGATTGCTAGAGCCCGTAACCTGTAGAATCATGAAGAAAACACCTCGTTGAAGTTATCAATGGGTAAGGAATGCGGAGAAGATCTGTTTTGTTCACGGTTTGCAAGTAGTAGTTGGCAGGAGTTTCagctttttaataataacaaaagGGACATGGGACAGATGGGATATATAGAAAAGACCAGGGAGAGACATGTTGAAGGAGAGAGATGATCATCATTTGTAACA…
>XR_002661637.1
AAAGGTTTTTTACTCATTTAGTTGCATTAATTAATTCAACGCTATGACCTTCCGATTCCTTTTCTCCAACTCATTCCCTActgatgtaaatatatagtgaTGGCGGTGAAGTTCAATCCCTAATCGTAACTGTTGGGTACTAGTGCTATCCGAAGTTGGTGGGCTCAACGAAAGCTTCACCCTTTCTGAATAAATGGCGACTCCTTTAGGCCGACTGCAGGAAATTGGTTAAAAGGGGCTCAAGTCCTGGAGCACAGAAGGTATCAACAATGGCGTATGAATCAGAAACCGTGAAATTGTTgaatctataatatatatatgctatcAATAAAAAATCTTCACATcgcctctttttcttttatttgcttCAAGGATTTGAAATTGTGAAAGCATGTTTTG…
>XR_001278209.2
gagagaaaaatatagaacgGCTGAGAGATCAGATCCGTTGTTGAAGCTCGATTGTGATGCGTTTTAGAAGCATGGTCTGGAAATCTTCTACGAGGGCTGACTTTATCTCCGGAGATAGCTCGATGGGTTCGATCACATGCTCTGTTCTGTAATTTGTTTCTTCGTTGAGGTTGAATCGAAGAACAGAGgttgGTCAAATGGTGAATAAATAAACCAAGTGAGCTTACTGCTACGTGGGGAGTCCAGTTTCACATCAATGGGTTAAAATCCCTCCACCTCCCTCTGATCCTAAAGGTGATTCTACCGTATATGGTTTAATGACTCGCTTGGACGAGTACGGTGTCGTTTTGAGCTTTAAAGTGATTAGGATAGCTTCTTCGAGTTGATTCACACGCCCGC…
>MERGE.66432.19
AGATCAAAGGAGGAGAGGATGAATATTTCCATTACGCAAATGATACAAAGAGATAAAGTTCCCAAATGTTATTATGGTATGTACGCATAGGAGAGTTTTGGGGAAGAAAGAACAGACTCCCGATTTAAAATTTAGACAACACCTTTGTCGACCAGACTCTGCATTTCAAAACACGGTTAGTAAATTCCACTTTTGATGTTAGCTATTAGGTGAATGAATTATGGCATGGCTTTTTCATTAGATGAAAGCAACTTAGCAGCATCTAGGATATCAGACAAGTTATTCTGTTGGTTTCACTGATTGTTGGTAGTTTTTAAGTTGATTGATTGaagaatatatttgttattGTGAATGATTGTGTAAGaaattgtagaaaaaaaaattaacactgAAGTGTTT…
>XR_002657683.1
aaaaaatccaactatctctttgttaaaaaataaacaaaatgttaaATACAAAAATTGGTTTTGGATGAAAAGAGAAATGAAGATTATTCCCCCAGAGTCACAGGACATTGACATTTCTCACAGCTCTTTTGTTGTCTCCAAAGCACTACAGGAGAATAGGTCAAAGTCTTTTAGGAATAGGTTTCTTGATTTAGCTCGCAATAGTTCAGTACTCAAGGAGATTATTTGTAACGGCTGTGCTGCTTGTACAGTTGTACTTAGCCGTGTTGGATATTTTATCCCTTTACCTGGATTCGACAGAAAAACCCCTCAAGATAATTACCTTAGCTTTTTCTCTGGTTTTGTTGagGAACTGTGTGAGTTTGGAGCAGAGATCTCAAGCTTTCGCTCTTCCAGCTT…
>MERGE.52264.5
TCTTTTGAATTCCAGCTTATGGTTTTCTAGCTAATGCAACATACGAATACATAATACAAGTTTCTCTCTCTTACTTTCCTCCCTCTGAAACTTTCTCGACCAAGTTCAGTTTTGCAGCTCCTCCTCCGGCGCGTGGTGGCCACTGCACTGCCCCGGCGGGGTTTTCTTCACTCAAATCTCCTTTTTCTCTTTGATTCACTCATTTCTCCTAGCCCAAGCTCCGATATGTCGACTCCCTAGAGTTTCCGTTCAAAATAGCTTTTCAGATCTGGGCGCCCGGTGATGGATCTAAAGGAAAACAGCTATTTCTGGTGTTAAGACGAGGTTCCGGTGGCTAGGGAAGCAGCGGAGTCGGTGTTTCGGGTTGTAAGATTTCGACGGCAATTTTCAACCTTTATG…
>XR_002658728.1
AGCTAATGAGACCATTTTGTTTGTCCATGTCATTGCCATTGtgtttaacttctttttttaacagtcttggtttagaaaaaaatacGAATCGACAAGATCTATGATCCATCGGCTGTAATGTGAATCCAAGCTCTAGCCCTAGCCGCTCTGAATGGTGTTAATTTCAACATTTACTGTCGATTTTTGGCGTTCTGGGTTAATGATATCGCCAAGATGCAGCAACAGTTTAGGTTTCGGATCTCGGGATCACGGATCGTACCATCCTCAGTTGAGAACTCTCTCTGTGGTTCGATTCACAGAAGTTACTATCTCCTCCTCTGTCACCGGAAAAGCCTAGCAAAATTGTTTGATCTTCTTGTCTCTGGTTCGAGAGATGGATGTTTTGCGCTATGGGATTTA…
>MERGE.19746.1
CTCCAATTTAGAAGTCACTTTGACAGATGGCTAGATTCctcctcctctgtttcctcCTCGCGGCGGCGCTGACGTCATCCCTGACATCCGCCGGCGACGACAATCATGTCTACTCGCCTTGCTCAGATTCCACCGTCGCGGTCGGCGACGGATTCACTTTCGGAATTGCCTTCGCGGCGAAAGACTCTTTCCTTGGCACCAACCGTTCCGTGCAGTACTCTCCCTGCGATCGTCGCCGCCTCTctctcaacggaaactctgagCTGGCCGTGTTCAGACCTAAAGTCGATGAGATCACGCTCCTCACCATCAATACCTCTTCAAGTTCCTCCAGTTACCGCCCGGTTAGGTTCTCGTCTCTCTGATCTGTCGTGGtgaatttagggttttgattgcAGG…
>XR_001280839.2
GGGCCCGTTAAAAAGTAGATCTATTTtggtaaaattattttcaccgaAAAGAAAACGGAGAGACGGTTCTGGCGTAGAAGTCGACGAACGAATTTTCCAACTGACGTAGAAGGAGACCGACGTAGAGGACGATGTCGTGAAGCGAGCATGAAAGGGGAAATACAAAGATTTGCAATATGTGTTGTCGCCGGACTCTTAAAGACTGTTGCAGAGAACAAAGACTTGAAGAAAAGGAAGATGACAGAGATAGTGACAGATTCATATGTCTGGGGAGCATCTTCACACTCAGTTTGACAACATGTACTTATGGATTTCTTTAATCGGAGTCCATGTGGATAGTGAAAGAACATGTACATATGAATGCTACTTAGCCTGTACAAATGttgaaacatcaaaata…
>MERGE.45691.1
AGGAAACTCGAGCTGGAACTAGAACCAATCGTTTTCTGACGCTCTTGCAAGCAAACGAGAGGTCTGATTCTGGAGTTGAAGACAGAGAGAAGAGATGGGCAGCACAAGCACGAGCTCTGCTGCTCTAATCCACCATTTCCGCCTCACTAGTCCCGACATGTGTTCCCCTAGAAAGCGTCCCTACACTATGAGTTTCTGCAATTCTCGGACAGAAGCTGGACTCCGACACGGTTTGACGCAACGGGGTAGCAAAGGCTTAGGCCCGCTGGTTCGCGTGTCAGCTCTCGATGAAAATTCGAGCGATTCACCAACGGAAGCTACTCCTAGCCTTGGCTCTGCTGTACAAGACCGACCAGCTGTGGAAGAAGATGCATCCTTTGAGCAAGAAGAGAAAGCAAG…
>MERGE.41432.1
CGGCGCCGTTTGGGAGCCCTacgattcttgtttttttttcctgttctGAAAGGAATCTTGAACCCAgataaacttaatattttttggcAGCCATTCAAATTATTGGTGGCTTCAAATTCACCTCTTACCAACATATACACCTGTAATCTTTATAGTTTCTGCATCAGCCCATATGATATGATGTATCTGAATCTGGTGTTTTCAAAAGGTGATTAGGAGGGCTGGAGGAGATTTCTAGACTTTCCAAATATCAGAGCTTTTGATTTCCTTTCTTAGCTCATAAATATTCCAAGATCCCAATTTCAGTTAGCGCATCGCTTCATTGATATGGTTCAGACATGTTAGCAGTGTATCCCTCGGGAACTATCAACAAATTCCACATTCCTTTTAGCTTCAATG…
>MERGE.19262.1
TCTATCTTCGTCCCGTCCCCTTCCCGTCGCTCCTTCGTCCTCcaaattagggtttaagatCGAAACAAGCTTACAGAAGAGTCGATTCGCTTTGCTACTtacttcttccttcttcttctactgTAATTCGTAACTCCGAAGATCCAAGATGGCTCGTAACGAGGAGAAAGCGCAGTCGATGCTCAACAGGTTCGTCACCATGAAAGAGTCCGAGAACAAGAAACCAAAGGAGCGCCGACCTTACCTCGCCTCCGAGTGCCGAGATCTCGCGGACGCTGACAAATGGAGGCACCAGATCATGCGTGAGATCAGCCGCAAAGTCGCCGAGATCCAGAACGAAGGACTGGGCGAGCACCGCCTCCGCGACCTCAACGACGAGATCAACAAGCTCTTGAGAGA…
>MERGE.11125.2
GACGACAATGGCTCTTTCTTCTGCTACCTTCTCTACCTCTCTCCGCGTCGATACGGCGCCGTTCCGAAGCTCGCCGTCTCTCCGTATTTCTCCTCATCCGGCTAACCTGCGCATGGTGCGAGCCGTAACCTCCGCGACGGCGGCGGCGTCCTCCGAGCCCTCTTCAACCACCAAGACGAGGGAGCCACGTGGCATCATGAAGCCTCGCCCGGTGACCCCCGAGATGCAGGACGTTGTAGGCGAATCGGTGATACCTCGCACACAGGCCCTCAAGCGTATTTGGGCTTACATCAAGGAACACGACCTTCAAGATCCACAAAACAAGAAGGTTATAATCTGCGacgagaagctgaagaagataTTTGATGGCAAAGACCGTGTCGGCTTCTTGGAGATTGC…
>MERGE.78834.2
ACCCCAAGAAGCCCTTTGTAGCACACTTTCATGATGCAGCAAAGGAGGATGGTCTCTTCAAAGGTGAATTGCTTGCAGATAGTTTCTTCAAAGGTGAATTGCCTGATTGGCCGTCAGATGATGCTTTGAATGATGGAAAACGGTTTTACTTGGTGAAGGAATCAGAGTGGCAAGCCAATGATTGGATTCCTCTGTATCTGGAACTTGTAATTTGTGCAGATGCTAGGCTGGTCGCGGAGAGGGATGTTGTTTCCAAATTGGAGATTCTGGAAGTGGCCATAGAAACTGGTATTGAAGATGTGGAGCCGCCAAATGAGAGACTCAAGGCCACACGTGCAAATGTCTACATAAAGTTTAAGGGCCTGGCAAATGTTTGTTCCCCTAGAATGATTTTTGAGA…
>MERGE.26164.16
AAACGCACCATGCGAGACATAGAGATTAGAGATcgtaagagaagaagagaacttTGATCTTTGTGAGAACATGGCTGCTTCAGTGATGCTTTCATCAGTTACATTGAAACCTGCGGGTTTCACGGTGGAGAAGATGTCGGCGAGAGGATTGCCATCGCTCACAAgagcttctccttcttccttcagAATCGTCGCTAGTGGCGTCAAGAAGAagagaacttTGATCTTTGTGAGAACATGGCTGCTTCAGTGATGCTTTCATCAGTTACATTGAAACCTGCGGGTTTCACGGTGGAGAAGATGTCGGCGAGAGGATTGCCATCGCTCACAAgagcttctccttcttccttcagAATCGTCGCTAGTGGCGTCAAGAAGATCAAGACAGACAAGCCCTTT…
>MERGE.42343.1
tattcctcctcctcttcccaCTTTTTCTTGTCTTGAAAACATAATATTCTCTCGATCTTTTCCAGAGTATATTCAGAATCAAAAATACTGATTCTATCTACTACGATGGGTGAGAAAAAGGAAGAAACCGTGACGAAACCTGAAGGAGACAAGAAGCCAGTCGATGGTGGTAATAACACCGTCGTGGTTATGAAGCTTGATATGCATTGTGAAGGTTGTGGCAAGAAAATCAAACGAATCTTGAAAAAACACAAAGGCGTAGAAGATGTGAAGATTGATTATAAGGCTGACAAGTTGACGGTGGTCGGAAACGTAGATCCCACGGCGGTTCGTGATAAAGTAGCCGAGAGAATGAAGAGAAAGGTTGAAATAGTCTCTACCGTGGCGCCTAAGAAAGAG…
>XR_002658984.1
ataactaaagaaaaattatttctaatacGGCTCTAGTTCACCTTTAACAGTCTCTCATTCTCTCATACTAATGCTATGTTTCTCTTTCATTGCTTTGTTTCGTCTCTTTTCTACGCTCTATGTTCGCAGCCGAGATATTTTTCGGAGTCAATATATGGATCGTTGATGTAGACTTGGCCCTTCTTGCTCTGCAAAATGATGATGAAGACTTGGCCTTTTAGTAGAATAGgatgaagaaaataaacttaAGAGCTATATGGTTTTGAATGCTTTGAGAgcattctattttagagtaaaatatagggaaaaaaattatagattacCAGTTGAGATGGTTTGATTAGGTCGTAACTTTTATTGTCAACaatttgaatttcttaaaaatgagaaattaataat…
>XR_001271336.2
TATTGAGAATACCTTTCCTCTTCCTTCAAAATGTCGATAGACCTTTGCCCTTTCTCTCACAACTCAAGACTTTTGCCAAGGTGAACAAAGAGAATTCGAGAGACTTGCAAAGTTGCAATGCGCCAGAGCGATGGCGATCGTCGCGTCGAAACGGATTGGTTTCCCCTGCGGCCCCATCCATGTTCTCGCCGATCAATCATTTCCAACTCTCGCTATCAACTCTTTTACCGTCTCCGGCAACAGTGAGTGCTCCGAGGTATCAGATCATTCCATTAGGGACAGATCTTAATTGGCTTCTTTTGCTGACTGATTTTCAAGAAAGTTTTTATACATGGCCACCGTGAAGCCTAGGATCATTGGAGATATATGTAAAGATCGAATAGGAAGAAATATCAAGCA…
>MERGE.44094.1
ACAAAAgctaaaatcaaaatctgattCCCATCACTTCCAGGTCGAGAGAAATAAAATAACTCCGGCGACAGAAATGGCTTCTTCGTGAGGTTATTTCTCTAGGAACTTTATTTTACTATCGTaggacaactgatatttgtaaacaataataagaacataaattaaaattacaatacagaaatataaaaataaagaagaattgcaaAGTCGAGATAGTTAATCTCttttcttaaatctttaaacgtCCCGTAGTGTGACGGTTTCATGGCGTTCAGATTTCTAAAATACAACTGCAGCATTGTTTCCAtttaccatcaccgaaaaaacagaatctatcgaCCTTATTTCTGTGatgtactctcagactcaaaaaaaaaaaaaaaatactagcatAACTAT…
>MERGE.62919.1
GTCGCCGTTTTCACTCTGTTCTGTCACACTTTTAAAAGCTGTCTTTACTCTCTGAGAGAATCTAGAGGAGAAGAAAATGGAGAAAGCGTTAACGAAAGTGACGAGTTTCAAAGTGGGAGGTTCATGGATCTCGAAGAAAGCTAAGGAAGAGCTCTCTAACATCACCACTGACCTCACTaCTTTCTCTAGTACCGTTGAAGAGAAAGCCAAATGGGTTTTTAACAAGCTTAAAGCTTACCAGATCTTCTCAAAGAATACAACTTACCACCAGGACTCTTCCCACAGAACATAATCTGCTACGAATTCGACGAGACAAAGAACAAACTTACGGTCTTCTTCTCTACACCCTGCGAAGTCACATTCAAAGATGGATCAGCCATAAGGTACGCTACACGCGTG…
>MERGE.80292.2
ATTCTTTTTCACATATCTCAAACTAAATTATCAATTTTCTCAGAATCCTCTCATGTCTCGTCTCTTCATCTCTCATATCTGGTCATCTGCAATCTTCTTTTCTCTGGTGAGCTCCTCACATCTTCTTCTAAGAAACCCCTCTGTCTCTCCAACCACCGTTGATAAGCTTCACCACCACGCTCCTTTTGGAACCATTACGTCGTCACAAAAACACATCAATGCCTCTGCTCACATATCCATCGTTACCCTCTCTCCTCTCCGGAGACacagaaacaagaaacaaaacgtCGTCACCTGTCTCCATCTCCACCTTGTTTCAGTTAGAATATCGtctagtctctctctctctatctctctctctctcttttgattCTGGTTTTGTCACCGTTTTTGGTATAG…
>MERGE.67734.9
CGATGATGCAACATGATGAGGGGATGGGATAAAAAGGCTATAGGAAAATCTGGACTCTTGAAAAATATCGTTCATCAAaccctagaaaaaaaaaaattagaaatcggttttcaacctctctctctctctctctctctctctcgcgtgATAAAACATGACGGAGTCCAGTGACGCCGGAGCTTCCATGGCTAGTAAGATCGGAAACTTACGGCTGGCCAGTGACATCGATATTAATGACCACATCGACCTCTCTGGGAAACCCTGCAGGGTTATTGATCTCTACACGAAGAGAGGCCTTTGTCACTTACAcaccataaatatattaactgGCTACTTCGTGCGGAGAATTGTTCCCATTTCCACAGAGTTTGTTATTCCAGATGTGAGCCGTGATCTTTA…
>MERGE.2324.1
CTTGTAGCTAGATTGGTCTGCGAAGGCACTCTATGTGCAACGTGTGACGCTTTCGATGCTCGAGCAAGGCACactgaaaagaaagaaacagaagacAAGAAGGTCGagatatgtatgtatatatatataaatttatcaataacATATGAGGTATTCTAAAATATCTCTTTTTATAAAGGAATAATCATAAAGCAATTGATATAATTCATTTtgataaaaaagtgaaaaaaaaatctgggg
>MERGE.60584.4
CTGTAATCAAATCATCTCCATCTGATATTTCACCAACACTTGTCAATTAATCaaccctaaaacctaatctcctcctcctcctcctcctcttttcCCCTAAATCTCTAGATCCTGGGAAAAGCTGGAGAAGAAGAGACATCGTGGTTGAAGAGATTCTCCATTGGTGGGCGTTATTGCATGCTTCCGACATAAGTACTCCCCTTCAGATCCGGACATAAGGTGAGGAGGctgttttgatattttctctAGTAATGTCGAGACTTGCGAAATGGAAGCTGGAGAAAGCCAAAGTCAAAGTGGTCTTTCGCTTGCAGTTTCACGCTACTCATgttcCACAAGCAGGATGGGACAAGCTGTTCATATCTTTCATCCCTGCTGACTCTCTAAAAGCTACAGCAA…
>MERGE.46868.4
TGGAGTGGCAAGACTGCatAGTGAAGATGAAAGTAGATGTTCCAGCGTCAGTAGCGTATAACTTCTATTTGTACTTGGATCCTGAACCTTTCCCTAAATTGATGCCTTTCATTTCATCTGTAGAGGTGTTAAAGGACAAGCCTGATATATCACGTTGGTCACTTAACTACTCTGCTTTTGGCCAAGACATCAAGTATTCTTGGCTTGCTCGCAATCTTCAGcCTGTTCCTAATCAGAAAATCCATTGGAGATCTGTTGAAGGTCTTCCTAATAAAGGCAGCGTTAGGTTCTTCCCTAAAGGTCCTTCATCTTGCATTGTACAACTGACCGTATCATATGAAGTCTCTGCGCTTTTAACCCCTGTTGCATCTGGGCTCCGGCCTTATTTTGAAAGCTTGC…
>MERGE.82455.10
taaaattgtcgttttaatttaaaacggaGAAGAAGTGctttatatatgtgttatgGGCTTCTCCTTCTTCGCTGAACACACACCAGAGAAAGTAATATGAGCAATCATCAAACCACGGTGTTGAAACAACTAGAGCCATGGTGTGAGCTAAACGGCAAAGTGGTTCTTCTGACCGGAGCTTCTTCTGGTATAGGAAGTGAGGTCTGTCTCGATCTGGGCAAAGCTGGCTGTAAGATTATCGCAGCAGCTCGTCGCGTCCACCGTCTCGAATCTCTCTGCTCCGAAATCAACAGCTTAAGCTCAACCGGGATCCAATTAGCCGCACCGCTCGAGCTAGACGTTTCATCAGACGCAGCCACCATTCAAAAAGCTGTCAAACAAGCTTGGGACATCTACGGA…
>MERGE.77165.1
GTTTGTTCATAGCTATTGAATGGGCTTAAGGGTTGCTCCTGCGTTTTGGTGAGAAGAAAGACCGACCCCTTGCCTTCTTCCAGATCCTTCACCTATGGTCGATTCCTCTTCGGTCTTATCGGATTAACTCGATCTTTATGGCTGTCTTAAGTTCTTCGGACGACAAAACGTCAACCTCTAACGCATCCACAAGACCATATATATAGATTCTTCATGAAATCAGTCGTTaacgccgccgccgccgccgtcggCAACCCCACGTTCGACTCTCTTCGTCTCGGAAGATCTGCTCAATCTGTTGTTGGTCGACTCATCCGGTTTTGGGATTCCCGGAACATTAGCAAGAATGGAGAGTTTATGGGGATAACAATTCTACTCCTCGATGAATTAGACTCGGTG…
>XR_002656859.1
ATCATAACATTTGTTCACATTCTCAATCAGTTTTAGTctgaaaaaaacagagtaacCAAAAACTTTTGCTATTATGTAtagtttcaagtttcaactaCTAATACCATAATCAATACCAGTAACACAAATACAAATCGAATTGCTTTAAATGTGCAATGTACTAGTAAGTAACCAGTAGAGGTTCAATGTTTGATGCAAGCATGTTCATCCTAAAGAACGCAATATGAATAATCAACAAAGGGAGAGAGTGTGTGTGAGTGAGAGGATGGTAAAgtttttaaataaccaaaagtTGAAGACCTTGTGTATATAATCTCCAGTTGACTCGAAgttaaatttagaaataatttaaaaataatatttcgtaCCAaagttgttttaatttttaaacccATGGCG…
>XR_002663608.1
GTGGacccaataaaaaattaaatccagttgataaattattttgggTCCATAAAAactaagtaatttttttaattgtttaattatttgtgaaaaataaaaattatagtttcCGCGAGAGaggagaacaaagaaaaaaactgacaaAAGACAAAATCGACGGCGGCGTACGCAGGAGTAATCGACGATGATGACGAGGAAGAAGCACTCAAGGAAGTAGAAATCAAAAAAGGTAGCGACAATGATCGAGGAAGCTGTGAACGATAGGATACCGGTCTTCATGGTTTTTTCGTCAGAAACTAAGgcagaaaaccaaaaatatggTGGGATTCCCGTTAACGCTTCAGTTGTGGGCGTTTGAAGCTATTCCAACCTTGCTTAGGCGTTTAGGTGGGGACGACA…
>MERGE.64611.6
CCATTATTATATATGACTAGATATGTCACTATAAATCTCATACACTGGCCAATTAATATTCGTCATACACTAGACAAGAGTCGACATACCATTTCCCTGTCCGATATCATGTGCTAAACTTTGATTCATGGGAAGAGACAGCTGAGTTGGGAACATGTAAGGTTTTGATTAGTTCTCTCCTTGTAAAGTGATGAGAACGAGAAGGTGAGACATTTGTTAGCATTAGTGGTTTAACATTGAAGGATAGTTCAAATCCACAACTAGCTTTGCTTCCTTTACATCCTGATATTCAGATGGATCGATACTGGAGACAATAACTAACCACCTCCCTTGATGCTCACTTGGTAATTTCTGTCATGTCTATATGTGGACTCGTGTACAACCTGCATATGCTGCTAA…
>XR_002654424.1
GTCAGCTTCAAAGCTCATACACGGTTTGCCTTAGatctcatcttcttcgtctGATGACATACGAGACGTTTCACCTTCGTGAAACCACCCTGATAACGTCTCTCAATAGATTTCACCATAAAGGTTTTCCTTTAAACCTTTATGTCTTTCAATTCCAACTAAACCTACTACATGCTGATTTCTAAATGATTCTCTATCAGCGCATGGAACTAAGCCTAGAATGATTTCAATGGTTTCATGATGTGTCGTCCTCTTCTTTGATATTACTGTTTTGATTCTAGAAATTTCTCAGAGATTCGTCGTTTTAAGGGCAAAACTGTTATAATGGAAGTAAGATCGTACGGAGAATCAAACCTCCTCTACAGCTGAAGAAATCATAAGCATGTCAGTTCAAGTTTC…
>MERGE.31440.3
ctctctctctctctcgtgttGATTCCTCTGATTCATGCTTCTTCGCGAGAATTCGTGTTTCCTCGTCTCTGCTTCAGGGAAGGAGATCTAACAGCTCTGCATCCAACGACGGAGAGATGGCTCAGAGCAGTACATCTCATGACTCTGGCCCTCAGGGGCTGATGAGGCGGCCATCTCGTAGTGCCGCCACTACTATGTCCATCGAAGTGTTTGACCATGAGGTTGTTCCAGCCTCCCTTGGCACCATTGCCCCCATTCTTCGTGTTGCTGCTGAGATTGAACATGAGCGACCTCGCGTTGCCTACCTCTGTCGATTTTATGCGTTCGAGAAAGCTCATAGGTTGGATCCAAGCTCCAGCGGCCGTGGTGTTAGGCAGTTCAAGACACTTCTCTTCCAAC…
>XR_002653544.1
tttgtaaaatttgaatttataaaaataaatttgaatgaACCATCCTTTAAATGTTTTAGAATAGTCAAATGATTTTGTATTTCTTTAAGGATAAAACGATCATATCAAGCCACATATTGTCTTTAACGATATATGacatttattctattaaaagagaattcGTGACTTTTATGCatgacattttaaaataaactatcctttaaattttttagttaaaaagtcAAATGATTTTGTATTTCTTTAAGGATAAAACAATCATATCATTTTTGATCTTCAAGTCACATATTAACTGCATTATAAATCTCCTTATATTCAGCAAAAAAATCAGGTCGTTACATATGcatttaacttttttaattcaatcatcaacatctaaactattaaaattgaagtacagAT…
>MERGE.24801.3
CACCAATCGTGGGCGTCTTCGTGCTTGTacacatttttttcctttttttatatactCTCCTTCTTTCACATAAAGATAAAGCGAGAAGAAAAGAGTTCAACTTCAAAGGTATCAATCATGTTATGTAAATAAAGCTATTTGTAGttcgccaaaaaaaaaaaaaagaagctatccgtagatatacatatatatatattcttctgTGAAGTAATATGATTGCTGTCTGACACTGATCTTTAAAAAAATCTGCTCTTGGATTTCGGATTCTGCTGCAAACGAAGAAAGCCAAAGTGTTCATCTGTTCAGTGTAAGAAACTCTAGAAATTTTCTCAGGAAGCTATGGTTTTCTTTGAAGCTGAGAATAGTAAAATGAGTCTGAATTAAAAGGTCagcaCAATC…
>MERGE.4628.15
TGACTCGTCCGTCCATTCTCATCAATTGCCAATAGAACTCTCCTCTGTTTCCCCCTTCGATTCTCTGTTTCAGGATCCCGAAACGATCTCCACTCTCTCAGATCACACCAGGTATTTCAATTCTCTTTTAGATTATGATTATTCACCGTACATCTGATTACCCCTTTTCTTCAATTTGTTTGTGTGTGAGAATCTCTAAGCTAATGAATCTCTAAAGTCGTCATCTTTACACTCTGTTATGTCAAATTCGACGAGTCCTCTTTGTTTAGATCTTCTTCTAAACCCAGAGAGTGCTTTAGATGTTTTATAATCTAACTGATACCAACTGTTTCTGAAAATTATAGCTcaaagctctgttttttttaaagctcAAGATGGATGCTTCCAAGGATGATGACT…
>MERGE.2202.2
AACAAATGCTAGGCCCTTCTCGCGTATATCTTCTTCATGATTCACGTTTCTAGGGTTCATCGACTCATCATACATCTCCTTCTGTCTCCCAACAATGGCGGTTCTGGCATTCCAGATTCGTCGATGCTTTCTACAACCACAATCTCACATTCAATGAATCTTGCCCTTCATACAGTCGGTGATTCTTGCCTATAAAAAGGCTGGGTGGAGGTGTGATTGCTCAGAATTTGGGAAGCAAGAAAATTTAAACATGCTGAGAGTATAGTTTTTGCCGGAGCTTTGCCGTGGAGTCCGTTGTGGCCGTGTTACTGACGTTGTAGCTTTGAATCAGCCTACaaacaagaaacagaggaagactAACCGCAACAGGGATTCCAGTGGACTAACAGAAGAAGCCGT…
>MERGE.79038.42
ATGTTATTCACTGCAGTCCGAAAGATGCTACTCGCCTCTAACCCTAATTTTGATCGATCGCTTGAAAGCATTTCGTTCATCCTTTTCTGCAGCGGGTATGACGCCTGCGATTCCTTTATCTCGATCTCATACTCTCTTTCTATCTCTTGAGATAATCTGATGCGTGTTGTTATGGCTATTTCGAGAATCTTCTTCTCTGACTTGAAGTCAGGCAAATGCTCTTACGTCGTCCAGCCAGGGCTACTGCGGTTCTGGGATGCGAGGAACGTCAAACGCGGTGGTGAGCTGATGTGGATCGATACGCTGCTTATGGACGTGAATATTTAGTCTCTCTGTCCGGCCAGGTTACATGGGGCTCTCCCTCTAACCCTAACTCCGCTCGATCGAAGAATTTGATAT…
>XR_001286577.2
CGACACGGTGACGTTTGTGCTTCTTCTCATCACCAATCCATTTCCAATCAAACGTTCAGATCAACTGGAAAGACAACAATGGAGACATTCTTGAATGATGTCCGAATTGGGACGAGCGGAGCTTCGATTTTGGCTAATTGATTTGTTTGGAATTTCTGGGAAGCGAGGAACACGGCGAAGGGGCATTTTAATTGGTCTATAGCTCCTGCTTATTGACGAACAGgttcTGCAACTCCAGTTGGTGATTTTGGAAATATGAAGAAGTGCAAGCAAGAAGCTTTATCAGACATTTAATCTGCTAGAAGACTAAACTAGTAAAGAACTCAAGGTTCTTATCATCATGGAGCATAAACATCCTCTACCCAGTTTTTCCACAACAATTGACGCTCAACGTAATTC…
>MERGE.60420.3
CCTTTAGTCATCTGTTGAATCATCCAATTGAATCTTCCGGAATTTTAAGGTAAGAATCCAATTCTCATTCTGATATTTCGATTTAGATGTTCATCGCACAGATCCAGCTACGAGataatataaactatagttttaacttctttttgatCGAGAATACACCGATCGTCGAGATTAATTCATATTAGCTGTTATGGTCTTGTCTCGTATCAGTAATTTGTATATAGAATTTTGAGTTAAAGAAGTTGCTATTTGAGAATCGAGAGATATTTGGTAATGtttgattctaaaaaaaaagttttcatttttatgtatCGAAGATGAGGTCGCTTCAAGCACCGATCGTTTGCCCTAGTGTTCGTCCCAGACAATTGGGTGTGTCTGCTTCACTTGTCAACTGCT…
>MERGE.28720.2
CTAGGAGGAGGACGTGACACCCACTGAAGAAGCTCTACGTCAAGAACCGTttcaatctttttcttttgacactTTCAGGTTAAACGACGTCGTAACAAGTCTTTATATTTCGttcacaaaattatttaaagatattttatcacagagagagagagaagacggCGACAACAATGGCGAATTTGATGATGCTGAGGTTTCCAAGTAGCTTGAGGAGCTTCTCCGTTTCCGCTTCTTCATCGAACGGTTCGCCGCCGGTGATCGGAGGATCTAGCGGCGGTGTAGGGACGATGATCGTGGAATTGCCGCTGGAGAAGATAAGGAGACCGTTGATGCGAACAAGATCCAACGATCAGAACAAAGTGAAGGAGCTCATGGACAGCATTCGCCAGATCGGTCTTC…
>MERGE.74119.3
TCCTCTCCACTCCAACAACAAGCTCACGTGCGTCTCTCCCTAGTCCCTACCCACCTGCTCCTACAAGGAGACTCGTCGCCCTTCTCTTCGCTCTCCAAAGGTTGAGATGTATTCAAGAAGAGAGCTGGATGATTTGGAGTACAGATACTACTCTGAAATGAAAGACGGCACTCGCAAGGTCAAGATCTCTGACTCTCTCTTCAGGTGTCCCTTCTGCTACTTTCACCGCAAGCGTGACTACAACTTTGACGACTTGCTCCGCCATGCTTACAACATCAGCGGTAGTTCCCGCACTAAGGATGGCGCTAGACATCTAGCACTTGAGAGATACATGAAGAAGTATCTCCGCCCTCTGGAAAGACCATCATCAGATGTCTCTTCTCTTCCTACAGAGGTGTT…
>MERGE.927.14
TGGCTAAAACCAAAGAGTCTTGTTTCGTCAACGCTCTCTTCCCAATCGCTGTTCTAGCGATTGCCCATTTCTGCAACTGTGAATCTGTCTTGTCTGAGAAAGAACAGGATAAGGTCTCCAAGTTGCCCGGTCAGAACTTCAATGTAAATTTTGCTCACTATTCTGGATTCGTTACAACGAATGAGAAGCTGGGAAGAGCGCTCTTCTACTGGCTAATTGAAGCTGCTGAAGATCCTGCGTCTAAGCCTCTTGTACTCTGGCTCAATGGAGGACCAGGATGTTCATCAGTTGGATTTGGCGAAGCAGAAGAGATAGGACCATTTCACATTAAGCCAGATGGGAAGACTCTTTACCTTAATCAACATTCTTGGAACCAAGGTAAAATTGAAATGAGAGATT…
>XR_001282644.2
tttgcttttttttttaatggtttccTCTCTTTCTCGATCTCTGCTCCTCTTCTCTTCTACTGTCgtaaacctgaaaaaaaaatgaatccatctcttcttcttctctggaATAACTAAGAAACCCAGAAAAATTCTCCATCTTTTACGAAGGACTCCACTTCTCACCTCGTTGGTTCATGTCTCAATCCCATCAGCTCAAACGAAATCTGTCTCCTTTATTTCCGAATTTGTACATGAGATTTTACGGAGGAGACAGAAGATTTGGCAGAGGAGAAGGAGGCGCCACCACCTCCATCTGTTGATTATATCTTAGATCTGTTGATAAAATTCATCTTGTATGTGTTTACAtactgatttgtttttttagaatGTGGAG
>XR_001278912.2
CTCCTTATCTCCCCTTCCTGGCGGTGGAACTCAATCTATAAAAAGCGGATCTTTGTTCTTCCACCTTGGATGTCCGACTTTTCAGGCTTATGGGTTTCATGGCCGAGAGTTTCAGTCCTTAACAAAAGAAGCTTTCATCATCATCCTAGATTCTTATTAATGTCAATCAGTAAGTAAACTTTTCCTTTTTCGTTCTTCCCGTCCACATGGAATTTACATTCgctcaattttttaaattttgcatcTGCGTTTGACGATTGAAAATCGGAATCCGAGTTCAATTTATGGATCTGAAATCAAGCGCTGGCGATTGAAAAATGTTTAACATAAATTCACAAGTGAAGGCTTGGTGACATTTACGTCCGCAGTTGTGCCTGATGCTGACAAGTCAAAAACTGG…
>MERGE.13818.2
ggaaaaagaaaaacccTATTCGCTCACTCTTACTCTCCGACAACAACTACTCCAGCAGCAGCCTCTGTCTGCTTCGGGGAGATCAATCAATTCAAACCATGGCGCAATCTCTCGAGCTTCTCTTGATCCAATTCCTCATGCCCGACAACGACGCTCGTCGTCAAGCCGAGGATCAGATCAAACGCCTCGCCAAGGATCCTCAAGTCGTCCCCGCCTTAGTTCAACACCTCCGCACCGCTAAAACCCCCAACGTCCGCCAGCTCGCCGCCGTCCTCCTCCGTAAAAGAATCACCGGACATTGGGCCAAGCTTTCTCCGCAGATGAAACAGGAAGTTAAACAGTCTTTAATCGAAAGCATTACCGTAGAGAATAGTCCACCTGTGAGGCGTGCGAGTGCCA…
>MERGE.2477.1
ATCACCAAGCAACACAAAGGTtctttggaaagaaaaaaattcacaatGTCGTCATCCAGTTTTactatcttttgtcttttttcacTTGTTAGTCTTCAAGAATGTACAAACGTGAAAGGTATTGAGATAAGCAAGTTAAATTTTCCGCTGTGCTCGGAATCTACTTGTCCTTCTAAATATAGAGAAGattgttttctattattttcttgtaagaaaatagaaaaatgttatTGCTGCAACAACGGACATGATAAATACTGCTCATCAAACAAAGCACATTGTGAGAGACGCTGTAAGCACAGAGCTTAACCCAACATCTcctttaaaattttcagaaattTGAAGAGCGCTTAtgtatgtatgtgtgtgtgtttacgATTTTATTGTACCCTGAATAAT…
>MERGE.4210.2
GAAAAAGGAGTGTCTCTAACCTAATTAATACAGCAGCAGTCGAGAAACAAAGAAGGTCATCTCTCCTCTTCTTGATGGCCGATGCCGTTTGCGCTTATTCACACCATTTGAAACGTAAGACTTCGTGAAATACATCTGAGGTGAAAGAGAAGTGAAAAGTTAGGTTAAAGATTCGCGGAGCGGAGCGGCGAAGTATCTGGTCACGAGGTTTCCTCGCCTCTGTTGACTCCTACATGAACTTGCAGATTGGAAACACTGAAGAATACATCAAAGGACAGTTGATAGGGAACCTTCGAGAGATTTTGATCAGGTCAACAAATTGAGAGGCCAATGGGGGTGTAAGTATCAGCGAGGAATCTTCTTATCCAGAGAAGaagctttatttatttatgattaagA…
>XR_002654855.1
TGGGctttttattttagttgatCCTTAATTATATGATGAGGCTGACCCAGTATTGTGTAGGGTTTTAGCAAGACGATGTCGCATCCGGTGAAGAAGACGCCGTAACCATTTGTGTACCTATGGAATCCGATCAAAATCTCTGTAACGGATGAGTTTCTGCTTAACTCCTCCATCAATTGACTCATTAAACTGCATTCAACTTCCTTCCCCTCCGCTCATTATTTGAGCCTCATCATCGTCAAAGGTAACGGCTACAACCTCGAGCTATAAATGAGTATTTTCGATGCACTGTATACCTCCACCGCTCAGATATCTGCAAGATTCAACTCTGTCAAGCATCACCTCAAATTATGTCGACTTCATATGTTCTTTTCGCCGATTTGAAAGCTGCGAGATGCT…
>MERGE.61826.1
TTAATTACTAACTTCTAGACCAAACACGTGTGCATCACTAAAGCCATATCACGTCGTTTTTTTGTACATCTCCAACCTAACTGCATCATCAAGAAACACCAACAACTTTTTTAGGACCGATTAATCACAAACCGGTGTGATTACAAGATTCACTGTCTTTGATTTCTGTATTTGAAGAAGGATAGAAAATGGTGTGTTTCTGTTTCATGGTGGACCagaagagaaaCACCAACAACTTTTTTAGGACCGATTAATCACAAACCGGTGTGATTACAAGATTCACTGTCTTTGATTTCTGTATTTGAAGAAGGATAGAAAATGGTGTGTTTCTGTTTCATGGTGGACCagaagagaaagatgaaagCAAGCAAACCAGCGGCGGGAATGTGTTCTCGGTGC…
>XR_002663623.1
AGGGATCCCCTTCTTCTTGTGCTGATTGAAGACCTTGCGATCTCTCTTCCGCTTCCTCGGCTAAGTAACGTTCCAGAGTCAATCACTAAAGAAAACTCAATAATCCCACGATTTCCTCTTCACTGCAACTTTTGGATTCTCTCAGTTTCAAACTCTATATATCCTTTTGTTCTCTAGCTTTTCCTCTTTAccaaaattatcaaaatcaaAGAATCTTGGCGATCTTCTACACTCCAAGCTGTGAGATTTCTTTACAAACAGTGGTCGCAAAGTTGATTTTGTACAGATGGAATTGCTTATGATTCCTTGAGTGATGAGACACCCACGTCAAGTTTTTAAACTTGAGCACTGAAACTTCACATGAAGCAAAATACGCTGGTGCACAGGACAATAAATCTT…
>XR_001286583.2
TCGGGCTTCGCTTGGGCTTTGTCTCGCGTTTTGTTTTAGCGGCCCAACGACCAGCGACGCGACCACAGGAGAGAAAGAAACCCTAACCCGTCCTGATTCACGCCTTCGTGTTCTTCGTTTCTCTTCGATCGGCGGACGGGGCGATCCAGTTTCTGTAACGTCTGGTAGGTGTTCATCGGTTGTGGATGCGATGCTGCTGCGGTACTGGGAGGCTAGAAATGTCAAGGGTGGTGGGGAGCTTATGTGGGTCACATGCTAATGTTGGATATTAAATTGAGTGGTTTTCGTTTCTCAGTCTTCACTATTTTGATTGTTCCGAGTTATTATACCGATCGTATCGATTTCCAGTCAATTAGCATTGGTTCTGTATTTTTTCTCCCCTTTAATTAGATGGGCTGT…
>MERGE.69169.2
TTTATTCTTACGTAGTCAACCAATTAACACGGTTCCCTCTCTTATTCGACAGGCTGTGTGGCATGGCAATATCATAGATATCTTCTGGCCAGAAGCAACtcttttgttatatattattatccTATTTATGGAGTTTGATGTGTTGTACCCTTGAAGATCGTTTTCTCCCAAAATAGTTGGGTTGAATATGATTTAGTGTCTGACATGCCATGTTCCACTTTCCATGTTTCAACTGCTCTTCAAATCAAACCCGATTCTTGGTAAACTATCTTGTTTGAAGCAGACAAGAACTACACAAAATAGAGTTGATCCATGCTCGTGGGACTTCGCATTAAGACCTCTAACTTCTGCCCATATCGTGAAGCCCCCACTTGGGTTGTGATCATTTCTCTATATAAC…
>MERGE.68046.8
AAACGCCTGAAGACTAGTTCGTAGGAAAAAGGTTCGAGaaagctctctctctcgctctctctctcagtCTTCTTCTTCCAGGTCTCAATCGGTAGATCGCTCGGAGAATATTTGCATCAGCCTCCGTGAAGGCGCCAACGAATCGGTGAGAATCGAACTTTTGATCAAAGATGTCGATGACCGACGAGCCGCTTTACCCCATCGCCGTCCTCATAGACGAGCTTAAAAACGATGACATTCAGCTAAGGTTGAATTCGATCAGAAGGCTTTCCACGATTGCTCGCGCTCTCGGCGAGGAGAGGACGAGGAAGGAGCTGATTCCCTTTCTGAGCGAAAACAATGACGATGACGATGAGGTGCTGCTTGCAATGGCTGAGGAATTGGGAGTGTTTATTCCTT…
>MERGE.72292.1
ttctgtggcAGTTTCGTTGTCTCATGTTCTCCGCAAGAAAAACGATCGACGAGTCTCGGCGTCTCCTCCTTCTTCGCTCGTCTTCGCCGTTCGCTCGTCTTCTCCttctttgatcatcatcatcaggtgGGTTTACCGGTTCTGGATTAGCGGAGCTGAAGCCGGAGCTTGTGACAATGGGTTGCGTCTCCGATCTCGCTTGCAAAGAGACGTTCTCAGGCTACAGTTCATGGCGCAGTTCTGTAGATCCACGATTCCGAACGATTTCGAATCTTCTCGCCATGAACAAAGCCATGAAAGCGAGTCTGAATTGCTAAGGTTTGAAGACgaagagattgaagaaagctATCAGAGGCTGAGGGAAAGGGAGATAAGTCATGCATATTTGCGTGACTGTGC…
>MERGE.46581.2
AAGGTGTCCTCATTAAGTTTCCTCTTAAGATCGAATCGCTTCTCGCTCAGAGCTCCTGGAGTAACCGTCGGAAAATCTCGCAGCGTCTCTCTCTCTGAGACTATCGAATCGGTGGAAGGAGATTCGCCTGATCGAAAGTTCGTGATCTATTTCGTAGtgtgtgatttttaatttatctatttGTAGGTTTCCGTGATTTAGATTCTTCGTTCGTTCGTTCGTTCGTTCCCTTGGATGTTTTCTCTGGTGATTGATTGTTCTCATACGCTTTTAGCTTTGATTGATTTGGTTCAGAAGAAGCTGTAGCTTAAGACTCTTGTTTTCAAGAATCTAGGTGGTAATGCAAATAGGTTGGGTCATAGACCTAATAATCTATCTGACACGTGTTTGGATTTGGTG…
>MERGE.39104.3
TGAATCTGAGAGACGAGACAAGGAACTGGAGTTTAcagtaaaaaccctaattatcTCAATCTCGATCGCAACCTGAGACTTGTCTACCTGCTTCTCTCGCAAATGGTAAGCTTACAGTACACACTTCTTCTTCGTAGTTTGATATATCTGACGAAATTTGAGGTACTTGTTTCGTTTTTGCAGGCTGATTCTCGTCGTCACGAAGAAAGAGATTCACGGTCTCCTTCACCTCGAAAAGAACGGTCCCTTTCCAGGTCCAGGTCCAGGTCCAGGTCTAGATCCGTGCCGAGGGCTAGGTCAAGGTCAAGGTCAAGGTCAAGATCTTTGCCAAGGCCTATATCTCCATCAAGAAACCGTGGAAGGAGGTCTGAAGTTGAAAACCCTGGTACCACTCTCTAT…
>XR_002656325.1
AAAAACCTATAAATTAACTACCATCTTACATAGAAATTTCAACCatcaaacaataaaacaaaaaaaaaacaaaaaaaaatagtatgtatcaaaaaaatatcacaaaGAATAATATGTCGTCATCACAGTTCGCTATCTTTTACATCATCTTAATTGCTTTATTTCCTTTTCATGAATttgTCGATGGCCAAATTATTGAACGCCCGTTCATGCCACCTGAAAAAACTTGCACGGAAATCCAATGCCCCACAAAAAGAGACAAAGCCCGCAGGTGTTTTTGTTGTGGAGTTAACGAGGAGAGAATATGTTACGCGGACCCAAGACAGTGTGCGGCTGACTGTGGCAGATGAACATAATAAGTTATCTCAAGAACCTACATCAAGGATTTAAAAACCTTGA…
>MERGE.26434.1
CTTTTGCCTTCCGTTTTATAAAacctctctcttcctctctcttctctcattCACTTTCAATATTCTCTCTTCCCTCCATTTCTTTTCTTGAATTTCGAAATGGCTCAAGAAGAGGCACAAAAATCAGCAGATGTCGTTGTCGCAGCAGCGGAGAAACCAATGACAGATAAGGAGGTGACTGTACCTCCACCGGTGCCGGAGAGGGAGGTGACTCCTAAGGTTGCCTCGGGGGAGACAGTTGTAGCTGAGAAGGTGATTGTTCCATCCCCTGAGGAACTTGAGAAGAAGGCACTTGCGGAGTTTAAAGAGCTCGTGAGGGAGGCTTTGAACAAACGAGAATTCACTTCTCCGGCGCCGGTGAAGGAAGAGAAACCAGAGGAGAAGAAGCCGGCCGAGGAA…
>XR_001276150.2
TTTTCTCTCGCCTAATTATGGGGTTAGAAAGAGAGATCGAACCATTTTGATGCTCTTTTTACTGCTGAATCTCGTGCTCTGTCTGGAAAGCTGCAACTAAGAAAGCCTTCTCTTCAAAGAATCAGGAGAACTTCGGCTGTTGTGTAATATTTACTCAGTGGACATCGGTTTAAGCTTCATATCCCAAAGTTAACATGTAGAGTTGCATTTGCAATCTCTGGTATCAGATTCCTGACCATGGAGAACCTTTTTCAGATGAAGCTATCTAAGTAATAAGACACAAGATCATGCATAGAGATGTAGAGATTTTGGAGAATTATGTTAAAGGACAAGAAGTATCAAACGGAAGTACAACTGTCGCAACCAGAAAAAAATGAGACCTTTGTTGCTGTCACAGAG…
>MERGE.45262.1
CTTCCTGGATCACGATCTCTTGTTAGAGACACGGATCTCCACTTACTGAGCTATGCAAAGCTCGATGAGAGGCCCTTCTTGCCCTTGGTTCCTTTGAAAGATGAGATTTGCCCCTTTTCGTCTCTGAAGAACATTGCCTCGGGGAACAAAAGTTCAGTTTATACTGAGAAAAAGTGGACGTTTCCTGAAGGGGTAGCTAGCCAATATGTAATGAAGAAGGATGTGCCACGGAACGTCCCCAAGGGACATGGGAGCACTACAAACAATAGCTCTAGCCCACCTGCAGCCAAGGCATAGATCTTGGTTGGCCTCCAGTGAGATCTTTCAGGAAGAACACATTGGCGACCACTTGTAAGAACATTGATGAAGTTGATGGGTAGCCAGGTTCTGCGGCCTTCT…
>MERGE.45096.1
AATCATCTTCCGTCATCGCCTTTTATCTCTTCATTCATAAGATGGTCAGTAACTGAGAGATCCCCTTAAAGCTTGCCAGTTGAAATCTGAAAGATCCTTTGACTCATCGTCACTCTTGAAATCGTCATAAAGCCAAAAGGACAAAGCTTCAAGTCGCATCCTGATTGGCTGAATCTTGTGCAAAGTTCTTCTGGGGGTGAAAAAAGTCGGAAAGTGAATAGATGGGAAAGCTAGTACGCACATTCATCTAGTTTCGAAATCGCAAATGTTGTCGAACCAGTTCGTtatctccttcttccttcttctttgtatcccgatcgtcttcttcctcgttGCCCCTCATGTCTTCCCTCCTCCTCCACGCGAATCTCTCATCCCTATCGCGGACGAGATCGACGA…
>XR_001277272.2
ATAACTTCATCTCTCCCTTGACAAAGTCTGCTGCATTGTCGATCGAAGTTCCATCACTTTGCTAAGACGACGGGATGTCGTAACTGTTTGTAGTTTACATTCAATAGTCGTCATTTATGATGGCTTTAACATCACCGACCCACGTCTCCCACTATCCATCATTCAATGGACTCTCCTTGCTCAAAGGCTCCCAATCTACACTTATAAATAAGGGTTTTCTATTCTGTCAGATTCATCAGTTTCTCCTTCACAGGcattagaatccttagaaaactGCACACCAGTCATGGCTGCCTCATCGATTCTGACAAATCTCTGAAGAGATGACGAAGCCACCATGGATACGTTCGATGATCATTCAACAATCttcttttagaaattaatttcaGTGTTGAAACT…
>XR_002656444.1
GTTTATTTGTGCTCTTatcatttgttttattgttggGTATTCGTGTAAATACATGGCCCATCTTTTTTTCAGGGTTTTACTCTACTGCGATTCTGTGACCACAGAAGACCTCAGCTCTTCCTCCGTACCTCTTCGTCTCCTAAACACTCCGAACACCGCCTCTGTAACTTCATCTGTTTCCGTATTACATCTCCTTAAATCTCACCATTTATTTGAACCCACTACTCATCCCACTCTTTCTCAATTAAACATTGTCATTATCATCAAAGGTAACCGCTCGAAGCTTTTTAGTATAAATGTGTTTCTTCTCTACGATGAGAAGCCACACTGCTACATAATCTCAAATTCCAGACGTTGTCAAGCTTTGAATCCAACAATGGATAATTCCTACACGTTTCT…
>MERGE.35056.3
ACAGGAGTCACATGCAGAGGGAGACATATCAAAAGCAGAGTTTTAACAAACCACATCCACCTGCCACCACCCCCATATCCTCTCTCTAATCTTCTCACGTCATTTCTATTTCTCTTACTCATCAGAAAACACACAAgacaatgtttttgttttgtactcTGAGCAGAAACACAGAGTAGAAAACAGAGGAACATTTGGCAGAGTATTTCTCTTGTTCCCTCTGCTTGGCTTTATCTGTTTCTCAGTATCTGAAAGtgtttctgtcttttttttcttcttgggtTTGTGAGATTTATCAGTGACATTTCCCTGAATTTTCTTCTGAAGGATTCCTACACAAAGGACTCTCTTTTGTTCTGTAATAAAcagagctttttttttgttggtgtcGTCGACGAG…
>MERGE.81791.1
CTAATATATAAAGTGTAGCTCTGAGTGTGTCCCTTCCTTCCGCACCCAAAAACCCTAGCATTTCGTCTCTTGTCTCATCCATTGGTGAACATGGTAAGCTCCTTTCTCTCCAGCTCATATCTGTTCCGGAGTAGTTTGTTTTCGTTAGTCTGTTAGGGAATCGAACTCTTCATTCCTTAGATTTCAGATAGGTTTGTTTCCCTGCTAGATTCTGATCTTTATAGAGCTCTAATTGTTCTCACCGTCCGAGTTGTGTGCTAACTATGTTTTTTCTGAACCATAGTGAAGtatgtttggttttgttatcttttttgttttggtctCTCGGTATATAGTCGAGGAGAAAGACCAGAGAGCCCAAGGAGGAAACGGTGACTCTAGGACCTGCTGTTCGCGACG…
>MERGE.13111.14
CAAACATTCAGACATATTTGGAAGTTGTTTGTTTTgcctttttctatttttttttttataagcgTTTGATTAGAGAAGTGTTTGATCGCAGAAAAGCTTTGTCAACAACAGGGCGTGGAAGTAATGGCAAAAAGCACGTTCAAGGAAGAGCATGACCTAGAGAAGAGAAGTGCAGAGGCTGCTCGGATTAGAGAGAAATATTCAGATAGGATTCCGGTGATTGTTGAGAAGGCTGAGAAGAGTGATATACCAACCATCGACAAGAAAAAGTATGCATGTCTACTATTATCCATCTTATTCGGACCTAACTTGTGATTGACAACTAAGCTTTTTTTTGGTAGATACCTAGTCCCGGCTGATTTGACAGTGGGACAATTCGTGTATGTCATTCGCAAAAGA…
>MERGE.55466.1
TCCACCACACATCCAAATGTACTCATTCATTCAAACTTATCTGATCCACGCTATAACACATGCCATGTCTGGCCATTGCTAGTCACAATCAAAAAGATGGATAAGCGATGGAGTCTTCAAGGTATGACTGCTCTTGTAACCGGTGGAGCCAGCGGAATCGGGTTCGTCTTTCTTCTCTATGTCATCTTGAATGGTCAAGATTTTAAGTAGTTTATGCTTGTTGAATGTTTAGGTCTGCCATAGTAGAGGAGTTAGCTAGATTTGGAGCTAAAATCCATGTTTGCGACATATCTGAAGTTATGCTTAATCAAGGCTTAAGCGAATGGGAAAAGAAAGGGTTTCACGTGAGTGGCTCAGTCTGTGATGTTACCTCTCTTTCCGAGAGAGAAACATTAATAC…
>XR_002652603.1
AGGCGTTGATCACTTTCTTAAGACCTTAATCCGGTTAAATCAAGAAAATTATCCATTTGGTtaagtttttcattttaatttatttggttcAGTTAGATATAGCGGTTTGATTAAACCAGAATAAACCAAATCTAATTGTCATTGTCTCAGTGGATTCGCCGCTCCGGAGTGCTCCTCCTTCACTCCCACCATCTTCGTCTTCGTCACCGAGTCCTTGCCTGTTAACTCTAGGCAGAGCATTTTAATCCGTCTGATTTTGGATCCGTGAGACAGGTGTCAAGCTCTCGATCACCTCGGATGTCGCAGGCAGCAATTGCTTCCGAGAACAGCGGGATGTGAATACAGTCAGTGTTGGATCAGGAACTAATATTCAGGACAACTCACTTGTGCATGTGGCAA…
>MERGE.75727.2
CGGCAGCATTGGTGGCACCTGTGGAATTTAAATTACTACAAAGTTGGAttctttttgtctttgtttgagGAATATATTTGACTGAAAGCAAAAAGTAGGTTTTCCTTTACTCACTCATACattgttataacttataacaaAAAGGTGGTAGCTTTGTATTCCTCCTTAAAAGTGTTTTCCTGTGATTTTTAAAACGTTACATTTTGGTTTACGTAGGAGGAATATGGCTTCAAAGTTGGCTGTTGATGCGATAGAAACATCCACCAAGGTCCATTTCTCAGGCTTTCATTTAGATTCAGCTAAATCAAACCATATGGCTGCCTCagctgaagaagaacaacaacaacatggacAGCCTTTTGTAATCGGAGTTGCTGGAGGAGCAGCATCCGGGAAAAC…
>MERGE.70764.3
CTGGTAACGCGGGCTTGTAATCCAAGTGGGGACAATAAGGCGATGGGACGTTGGGCCGATCTCTTTGGGCCTGACTCGGAAAGACTATCTACTGGCCTGCCCGTTCCAAGTCGGGAGTCGAGTGTTCGGACTCGAGCGAAGGCTTGTGGTTCGGACACTCTTAGAGCGGAGGAGACTGCGTGAGGCTGGTTTCACAGAGCAGCGTCCACCTCCCGTTTTCGACGGTGGAAGGATTACGGGCCGGTGCCTCCCGAGCCCACTATGACCCAATAAGCCGGCTCCAATTGGaccatcactttttttttatttttttcaccacAAATTGTTGGGCCAAAAGAACCCTAGACAACACGAGAATCATTTCATTTTCACTGTTCATCTTCTCTCCGATCTTTGTTG…
>MERGE.69326.1
CTTCTCAAGAACACCAAGCCGCCCTCTCTCTGTCTTTCTCTCGGCGAACTCTCAGTAAGCTTATcttgtttatgatttgtttgtGAAAGATCTTCTGAGTTTAGAATCTGTATCAGATTTTTTCTTGGTTTGATATATGTGATCGCTTACTGTACTGTTGTTATAGTTGACTCAGCCCTCGTTCTTGTTGTAAATTCTCGAAATTGATTTTTGATGATGAAAACATGAAAGAGATGTTTTAATTCCACGCagaaatttataaaagaaaatggaGATAACGAACGTGATGGAATACGAGAAGATCGCAAAGGAGAAACTACCAAAGATGGTTTATGATTACTATGCATCTGGTGCAGAGGATCAGTGGACTCTTCAGGAGAATCGTAACGCCTTCTCCAG…
>MERGE.51351.1
TGAGTCTTTCGATccttgtccaaaaaaaaaaaaaaaaaaatctttagatCCAAAAATGAATAATCTCattatttttatgttagttATTGTTATGTGTTTTGGTTTTAAAGAAAGTTCCGGATGCCCTCCGAACactttacaatttaaaaacCAAGTTGCACCTGATCGTGCGATCTCTGTCGGTTGCACGTCCAATAGGGACGAAGGCAAAGGTATCACTTATGTAAAATTCAATGATATATACAGCTTTCCGGTTGTGGAATCATCAAGGAGAATAGTATGGAAATGTAGAATAACGGATCAGAAGAATAGGAATTTTGTTATGTTATGGAGAGCATATAGAGGAGCGTACAACGCTCGATGTGGTCAGATACGCGAATATATTGCTGATCCTAAAGG…
>MERGE.6121.3
agaaatgttttttttttaataataataaggtaGCAATGGccctataaaaaaaacaagggGGGACTGATTCACATTGTCTCGCTCGCCTAACACTTACCCCACACACACACTCTCATCTTCATTTCTCTATACCCTTTATTAATttcctcctctcctctcctctctaCAATTATCAAATCCATGATCTAGCTCTGCTGTACAGTTAACCTTAAGGTAttcaaaattatcatttaattgTTGGGAAGAAACGATGAATCAGTGGGCGATTCAGCCAAAGGCTTTCGCTGCGGGAGGAGAACAGAGTGTTGTAGTTTGCCCAAAACCACGTCGTATTGGTCTCCGTAACCATGCCCCACGTCGTATTGGCTTCAGCCAGCAAGTTGAATCCAAGGCAGAGAC…
>XR_002660580.1
CCAAATCTAAACTAATAAATTCATACCGCAATTAAATTACATGTATCATTTAAAAAACCTTTTCTATTTTAAAGCAATCATCATAACTAAAAGGATAGTTTCATATTTCGGCATCACTTCAAGTTGACATTGTTGCTTATGGAGGTAAAAGGATTCCCCATTTTAGTGTGTAATCTTTCATGTTTTTTTGGACTCCATGATTGCATTGCATTGTTTGAAacgcttttatttttttggaactcATGAATAGGTTCTATTCCTCATGAAGCTGTTTTAAAGAATCCTTAAATGCACGTCCATACCATGGCGCAGCTTCGGTTCATTAACCTCTTGCCAAAGTACCAGCACCTGACATTTTCTTGGTTCAGAATCCACCTTCCAGTCCAACACTAATTGCTG…
>MERGE.57605.1
CTAATTATCAGCTGGATTGCCGCCTAGTACAGTAATAAAGTATCTTTGGAAAAACAATGCTTTGTTAGATATTAAACCGTCCATGTGAGTGGTTTAAAGCTGAGGACACGTATTCATGAATAGATCGTGATCTTCAAccgttcttcttctttatgGTTCTATGCTTTTTTCCTGCCAAAAAAACTATACATAACGAATTTAAGAATTAGTTTATGTATAGATAACTACGTGTTTTACAATCTACGCACACATATCCTGTTGTCTGTTGATAAAGAACTTTGACCTTTCTGTAAGTCTTTCCATTGGAGATTAAACTCGCGTGCGGTGGGCCTTTCTTTAAACATCTCATGCGAATAATATGCATGtgatgcaattttttttttggtaaaaatgtgaTGC…
>MERGE.17418.1
CAGGCACTACACCATCAACACCTTCAGTCAAAATAAccttattaaaatttaatgttattcTTACATTATTAACCTATCAAAAAGATTCATTGATTtctatcaaaaatttaatttatcgaaatttttataaatttcaattatatagagaacttattataataatattgaaATAGACTTTATCCCGCAATATCGCAGAAAGTCAtctagtaatatttatttaggaTTGGGCATAAAAATGTCTTGGAACGGCTCTGTTGATTAACATGTAAAGTGGCAGAAACACCGGCGCCTTGGGAATGTATAATCACAAGTAGCACGTAATGCTTTCTCGGCTTCGACGCAAACCTTCCGGCATTCACCATCCTTCATACAATATTTTCTCCCTGAATTAGGCTGCCT…
>XR_001280302.2
caCAAGATCTCTCAAGCTCATAAGTTATGTCACAAGTTGACATCTCCTACATAGATCTATTTATTTCCTAAACACATTAAACAAAGCTTATCTAGATAACTCCTAGATAGTATGTGTTTCCTATTTCAATTAGAATTAGGTTAGCTTGGGAATCAAGCTAACTTCAAGATTATCTTCAACAAGTGAGCACAAACAAAATGCCAATGAAAAAGAGACTGGAGCTGTAGACTTGCAACAAATCAGAACACAACTGCTGCAACAACTGACGCTATGATAAACACTAAGATCAGCACGATTTTGAAGAAAGCAAACCCAATTCGCCAGCTAGCAACGATGGAGATGAAAGTGATACATGGAGTGATACGTAAATACCCTTTTCAATAAAGATTCCAATTCACC…
>MERGE.4941.4
GTCGCACCTGATTCCTACCACCGTCACTCCCTTCCGGTGAGAGCACGGACCACGATCGCGCATCAGATCGAATCGAGCGAGAGAGATATTTTCGAATTCCTTTATCGGAAATGCACTGTGACATCGGAACGAAGGAGGAGAGCTTCCCTCTGATTGAGTTCTAGAGCTTCCcgtgaaagaagaagaaacataaacaTGGACGCGGAGCGATCGTCGCTGTGCAACTTCGTTGTGAACTTCCTGATGGAAGAGAACTACCTCCTAACGGCGTTCGAGCTTCTCCACGAGCTCCTCGACGACGGCCGCGACGCCCAGACGATTCGCCTCAAGGAGTTCTTCTCCGATCCTTCTCGTTTCCCTGCCGATCAGATTTCTCGGTATAATTCGATTCGAGTTGCG…
>MERGE.59314.2
GAAGCTCATATCATCTGTACTCCATTCAAAGCAACCATTAATGTACCACCtactagtttttttctttcttccaatATTATGATAAAAACGAGGCGAGGGAAAGTTAATACAAAACTGTGAAATaaacctttctctctctaaaacctCTAACCTCTCACTAGAAGTTCGATCTTGCGTTTGTGTTCCGGTGGCCGTCGGCTTCATCGCCGTCGGTTACcgctctgtttttgttttctgattaGTTCCGATCTATAGTCGGAACCACCTCCGGCTTCTCCGGCTTTTAGTCTAACTTTGTACATCTccgttttgttcggtttatgcTGCGACTAGAGTCGGTTTATTTTCTCTCTCACCTTTTGCATGTTTGTATGATCTTTCCGCTCTGTTCAGGAGAGT…
>MERGE.27818.3
GTATTCCTGTCCACTTatctaaatatctaaaaaacaCTCAGCCTCCCCCCGTCATCGATTCACTTCCTCTCCCCAACTCCTCCAGCATAAGGCCTCCGATGACAGTGATGAAACTTCAATCGTCTGCCATAAATCCTCCATTCAAGATGACTATTGACACTCCACATCTCTCCTCCGGCTCGATGATATCTATCTCTTAGAGGAGCTGAAGAGAAAGCGATTAATCTCTGGAAATCGTTACATACAAATGTCTGTTTTCAAGGATGGATGATGTAAGGAGACTGTTGTTACATAGCGCCTACGATTTTGGGAAGCAAGAAATGTGAAAAAGGTGGGGGCGCTTATGGGTGCGTACATGGTATCCGTCGAAGAGAAGTCAGACCTAATTCAAGCTTCAAC…
>XR_001285001.2
TGCTTATTTCCTCATTAGTTATGAGCTGGAAAGCCGAAAGCCCTTGAACGATGTCCTCCCCTGCTAAGTTCTGCTGCGGCCAAGTTCTCGAAGAAAGATCTCACTATCTCAGGCCCTCCGCATAATTACTTTTACCGGGTTTCTTTATGCTAAATACAAGAGCAGTATGGATTTTCACTTAGGGTGGACAGTCTCAATTTCTCTGAATAGGGTAAACATATTCTTTACGTGCCTTTTAAACAAGCATCTGGTCATTCAACTACATGTCAAGTTTTCACTTAGGGTGGACGGTCTACTTTCTGGATGCGTCATCCTCAGCTGATTTTTTGGAGCGATGAATAATTGCGATGATAAATTTGTTCCAGAGACCAGTTTCTGAAGAGAAAACTAACAAAGGAA…
>XR_002653648.1
ATAGTCTTATAGTCGGAATAACGAGTCTATAATACACCGACAGTAAAAACACAGGTTGAGTAACGCCTTTTCCTTTCATTCAATCAATCTTTGTAATGATCGAATTAACAGCCTTAACAGCACTTCTTGCCATCGATTAGCTTCCCCACCCGCCATGTTAACTAGCAAACCTTTGCCAATAATTACCGGTGTTTGCTCCgatcaaaattattaatcccacaaatTCAGACTATTTTTTAGAAGCCCAGATCCAGATATTTTTAGAAGCCGTTGTGCAAAGCCTGTGGAGGTGCGACTGCTCCAGTCTTGGGAGGCGCCTTAAATGAGAGGAGCTCATGGTGATGACATGCTCTTCGTCAATGAAAAGGTTCCATCTCAGTTATCATCGAATGACTCTGT…
>MERGE.44528.3
CTCTTATCCATTCGTGTTTTCTCCTTTCTCAACCACATGTCTCTTATCTCTCTTTCCAATCTCTCTCCCACGTCCATCCTCTTCTGTGTTTCATCCTCTTTCTTTTTGTGAAGAAGCTACTGACGTTCATCCTCTGCTCCTttttcattgttcttagttttctctctttctcttcactTCTTAAAGCTATGCCTAcatctaattaaatttttttttgtttaaagattTGAGAAGTTATGAAACGGAAAGGTCTCTGGTGTGGAGAGGGAGCTTCGGTGTGGCTCCTCAACTCGCGGCGtggaaggaggaggagaggaagCTTCGATGTGGCTCTACCTCATCTCGTCGTCACCTCTCTCCACTTCGTCTCCGGTCATCAAGTTCTTCTCAGCCTCTCTT…
>MERGE.37801.1
aaaaaaaaaaaaactaataagcGAAGCTGCTACGTCAGAAAATTGCCTCATTCGACTCTGTTTCAGCGGCAgcaaatattttcgtattttgTGGATGGGCTGAGTCAAGGCCCATGACAGTATAAACCAACCGCCACTTACGAATCTTATTTGGGCCAATGAGCCCAAGTATAAAACCTTTTATAAATCATTAGGGTTTGCTTCTTATAACTCGTTGAAGACGATATTTAAAAGGAGAGGCGGATACCGCAGAGATAGATCTActgttatcttcttcttcacaagatctttagttttttttttgtgtgttttggttTCTGAATCGTTCTGAGATCAGTTGATGAGCAAATACTGCAACAATATGAACTATATGattattagtattttatttcTCTGAtg…
>XR_001278141.2
taccgAACGCAGTGCCACAAATTTAGCTTTTGGGTTTGTCCTTAAAACACACCATTGACAAACCTAAGCGTCTGAACTAGTCATGTTCATTACTCAGCTATTGCCGGTTATGGTTATGCAGCTACTTCTGTCTCTTCATCTTCGTTTTTGGGTTTCTGAAAACCATCATCCTAAATCCTACCCATTCTCCATAGAAACTCATGTCGGCAAAGCCTCGAAACAGATATGCATTCGTTCGCCATCTAATCTCACATATGTTTCTTTCTTCCTGAATTGTGTTGTTCCAGGTTTTAATGCAAAAGTTATGGTACGATGCATAAACTGTTGGCTAGCAGCTGGTTGACATTCCTATATTGTATAATCAGAAGCTGTTCCTAAATGGCAAGAAACTGGTGTGAT…
>XR_001273652.2
CGCCATAGCCGCTGAATCCTCTCAACACCATCTTAACCTCTTGGCCTCAGCCTCTTCAGTCGCCACTACAACCGCCGTGACCGCGAGTAATATTAATATTGCATCAGTTGACCTTTCTTCGGTTTACACTGCAGCAGCGGCTCCgatcaactcttttatcagccCCGCTACATCCGTCTTTACATCTCCTAGGTCTTAAGATTGGAATGTTATATCTTTAAAACGTTTGTTAATACTCTTATAATTATCAGAGGACTACGAAGCAGTTCGCAGCTGGAGAGAGCTCAAGAGAGAGAGTGCATAATCCCTAAACGGAAGTATTGTAATGGTTTGTTAACAATTACCCAACAAGTAATCTGAAGTTTGAGATGTACAAGATTGAAACGGTAACAATGAGAT…
>MERGE.19983.1
TGGTAAACTCAGTAAATagttgaataataataataataataataatagtgtgaTTACGCAGAGCAGAGGAGTAAGAGCATCTAAGTTGCTCGATTATGATCACATAAAGTAGCGTTCACCAAATCCAACACATGCATTTCATATTAAAGGTTTAAAATATTTGGATGCAGAATAACATAAGCCCTTTCGCTTTTCTTATCATCCCATGGCGTACTTCTGTGTCCAGCTTCGTGCAGTTGACTCGTACTTGGACTTGTCCGTTTTGTACATGTGAGCTATCTCCGGCACAAGAGGATCATCTGGGTTCGGGTCAGTCAACAACGAGCAAATCGACAGCAAAACCTTGGATATGGTAAGAGCAGGACTCCATTGTTCTTTCAGGATATCAAGGCAGATGCT…
>MERGE.82852.1
GGAGTAATATCGGACGAAAcggtgttattggttttaatttttaaaattcccaAATCTCCACTAAGACTTCCAAAACCGtataaaaccaaattaaaaccGAGTCTCCACGAATCGCCATCCCGGGTCGGAGCCGGGACggaacccgctctgataccaaaatgtgacacccgtcactttcgagatataataataaataaaaacggaaataaaataataatataactcaaataataataataatctccatcataatataaaagtcaatacGATAGCATAAGGCCAAAAGGCCCGATAACGATAACATCCGAAATATAAAATACGACATAAACCAAAAGTTTGAAATGGGAAATAAACATAAGCGATAGATAGCAGCTCAAATGCCCAAAAGCGATAAAACGA…
>MERGE.77313.1
AGGAGGAGAACAATTCTTGAACCAATAGGATTATGGCTACGACGAACTGGTACCATTTCGATtctattgattttgtttttttaaactctATTGAGAGAAACATGTGTTAATCACAGGCTCACGGCGTCTTCAAGTGTGTTCCTTACTCGTCCAGTGAACCCTCGTCTCGCATTTGCTTCTAGAACGAATCAGACTCCATGTAGAAGCCGTGTTAGTTTTCAGGGCAGTGTGAAACGTTGTCTTCCGGTGGTTTTATCCATGACGGCGACGGAGGAGTCCGGTGAAGGGGCCGTGAAGTCTGTTTTGCCTGGACATGGCATATCCATCATGGTGAATGGATGCAGTGGCAAAATGGGGAAGGCTGTAATCAAAGCAGCAGACTCTGCGGGTGTCAACATC…
>MERGE.60890.6
CCACTGCCCACGGGGGGGAAGAGATCGTCACGACCGAACTCAATCTGAAACTctgaaaaccctaaaacaagaTAAACCCCTTTTGACCAAACTCCAACTCCAAACTAGATCCCCTTCCGACAATGTCTTCTCATCTCTTCCTCCGGTCTCGGATCTCTCTCCTCCGAACCCTCAAACCCAATCACCACATCAGAACCATTTCCGGTACGCCGTCCCTCTATCAAGATCCCCAGCTCGCAACCGATCACGAATCCACCACGCTCCCTCCAAATCCAGCAACAGGAAGCCCTCTCTACCAGGAGAACTGGCGGAGCCCGATCCCGAACTCGCCCTCCTTCAGCCAATCACTAGTCCCCATGGGATTCCTAAACCAAGCCCCCGCCGCCCGCATCAGAGCCC…
>MERGE.13779.1
TCCTATAGTCCGCCGTCCGCAAATAATCCTATGAACTCGAAAGTTCCGGCGATCTCTGATTTTCACGGTGAATTTTGATGGAAATTAGAAATTCAGAAGGAAAGCTACCGACTTCGCTCAAGAATCTGGATTTGAATAAGAGTCATGAACCAAAGAATAAGATTCCTGTTTCGGCTTATCTTTCTTCCTCACGAATCTCTGCGTTGAAACGAGGACCTCCATCTCTTGTCAGCTTATGTCTTGGTGTTGTTGGGAGGCATTTAGAAGAAATCATTCCTTGTTTAGCTGATATCTCCAACATCTTTCCTGCCGACATCAAGATGTCGATTGCAGCCATTGCTAAAAGAAGAAAGCTACTGGATGATGATTTGGTTATCTCTTTGGCTGACACTTCCTGGG…
>XR_002658977.1
CTCTCCCCCTTTAGTTTAGAAATCGATTCAGTTTTTGAGATCCCGAATAATCTGAGAGGATTTTTAATTACGATGGCAACTAATCTGAGGCGGAGGATTATCCAGAGATGGAAGGAAAGTGGGTAGGGAGGACGCCGGAGGGAGTGGGACTGGTGGTGAAGCTAGCTGGCGGCGATTAAGTAGCAGACAGGGATGATTGCAAAGTAAACTGTCAAAGAATAATACTGAATAGAATTTGCAGCGTCGCCACCTGCTAAAAAGATATGTGGAACTTTAAGTCAATGACAGATGATGATCCAATGAAGTTTGGGTTTGGCTCACCAGGAATCaatgataagaagaagaagaagaagaagaagaagaagaagaaggcctTCAAGCTATATAACATTTGACAAC…
>MERGE.15200.7
cgCATTGAGAGAGCGTGACCCAGCTAGCCAGCTGTACACGGGGCTCCTTTTGGTCTTAACCTCTCTCCTCTCCCGATAAAGAAAGAAGTAGCGACTAGCAAGCAACAAGAGACTCCTCAAAAACAATGGCGAAGAAAGGTGTCCCCGAGTGGCTCAACAGTTCGCTCTGGTCCTCCTCTCCTTCTCCCATCCCCGACGATCGCCCTGATCGCCCTCCTCCCGCCGCCACCGCCGTCGCTCCATCTCCTCCGATCGTCGAGCGTCCTCCTCCTTCCACGATTTCCGCCGCACCAGCTCCGCCTCTTCCGATTCGTCCTCCTTCCAAATCTGAGATTAACGATTTGCAGAATGGGAGCGGGGTAGATGGACCTGGAAGCGTAACTCCCGCGGCTGAGGATG…
>MERGE.65525.3
AGACAATCAGAAAAAGATAATGCATCAGCTTCCATTTCGGAGATCGTGAAAATCGAGATTGGTGGATTCTGTTCTAAGTTCttaagagaagaaaagagaatgcTGGAAGGTGATGCTGATAACTCAAAGGTCATCAATGGAGGAGGATTCTCTCAGCTACAGAGCTGCTTCGGAGATTGCAGCAGCGAGGAGGAACTAACGGTGCTTCCACGTCATACGAAAGTGGTCGTCACCGGAAACAACCGTACGAAATCAGTTCTCGTCGGTCTTCAAGGAGTCGTTAAGAAAGCCGTCGGACTCGGTGGCTGGCATTGGCTGGTTTTGACAAATGGAATCGAAGTGAAGTTGCAGAGGAATGCACTTAGTGTCATTGAAGCTCCTACAGGgaacgaagaagac…
>MERGE.3399.2
ATACGAAAATGCCTTCCGCCGCGAATGATTGAATTAGGGTTTACTAGTCtcaggaggaggaagaagaggaggagcaGCAGCCAGCAGCAACAATGGTTCTCAAGACCGAGCTTTGTCGTTTCAGTGGCCACAAGATTTACCCAGGAAGAGGAATCAGATTTATCCGATCTGACTCTCagGTGTTCTTGTTCATCAACTCGAAGTGTAAGCATTACTTTCATAATAAGCTGAAGCCTTCCAAGCTTGCATGGACTACCATGTACAGAAAGCAGCACAAGAAGGATGCAGCTCAAGAGGCTGTGAAGAAGAGGAGACGTGCGACTAAGAAGCCGTACTCGAGGTCTATTGTTGGTGCTACCTTGGAAGTGATTCAGAAGAAGAGAGCTGAGAAGCCTGAAG…
>MERGE.60336.2
ggtaaatatgataaataatgaGATATTTACGCCTCGAAATGTGAGCCAAGTCTATAACTTTACAAACACACTTGGCCAGTGCCTTGGCTTCCGTTATCTTTTGCGTTCTTCTTCTGCTCCTGCAAGAGCCATGGCTTTTTGCTCGATCTTCTGCCCTCGTATCCCTGTTCGATTCAGACCCAAACCCATTTCTCCTTTCCTCTCAAAGCCTTTGTTTCCCCTCTCTTATAGAGTTTACTCTTCCCTGCAACCTACTCCCTCTACCAAAGATGAACTTGGAAGTGTAAGCATTGGGTTTCTGGGTATGGGAATCATGGGTTCTCCTATGGCACAAAACCTCCTCAAAGCTGGGTGTGATGTGACTGTGTGGAATCGAACTAAGAGCAAATGTGATCCTCT…
>MERGE.39132.7
cttcccaatCCAATCCATTACAGCTgacaatacaaaatattattttatttcaaaaaaaaaaaaaattgattatctTTAGTTTTCGTCTTGCTTGTGCGTTTGCCACCACAACGTTGTCTTCTCGGGTtaatctcttcttcctcttctgGGTTTAAAGTTTGATCTAATGGCTTCAAATCCAGAGAAAAATCCGCCGCCACCTTCAGATGAGAAAACCGAAACGAAGAGTCCTAAAGCGGAATCAGCAAGAGCCTCTGGGAGCTCACCTTCATCAGCTAACCCCGCTATGAATTTCAATGCTTTTGATTTCTCTAACATGGCTAGTATCCTCAACgatcCAAGTATCAGAGAATTGGCTGAGCAGATAGCTAAAGATCCCGCCTTTAACAAATTGGCTGA…
>MERGE.36145.2
TTGCAGGTGCTAGATAATCTCCCACATGATCTTGTCTATTCCCAAAGCCAACTTTCCCCATGGATGGAAGTCTTGGTTGAAAATAAACCGGAGAGGTGCAGAGAATACTGGTTTTGGctctaatgatttttttacatttatgcCTCTTTTGATCCCAGATCTCTTATAAACTAGCAGCGAATCACTCTCTGAGCTATACAAGCCTTTAGAGGATCCACTGATCAAGCGCTGCATTGACATTGTTGAACACGAAGCTCCTCCGGtttcaaaaccaaaagaaatcTGGTCAAAACTGTTTCCCAAACCTAGGCGTTGTTGGCTTCCAACAGGTTGTTTGAAACTGCTGGAGGTTTTACATGAAAAGCTGCCAAAGATGTCCCTAATCGCTTCTGACTTTAG…
>MERGE.10052.1
aaaacacatttttcctaaatagaaatatattaaatggcTAAAGATGTGGAAGGAGCAGAGGGAGTCACGGCGAGGGACTACGAAGACCCACCGCCTACTCCGTTTTTCGATGCGGAGGAGCTCACGAAGTGGTCTTTATACAGAGCAGTCATCGCCGAGTTCGTAGCCACTCTCCTCTTCTTATATGTCACCGTTTTGACTGTCATCGGCTACAAGATTTCCTCCGACACTAAGGCAGGAGGCGACGACTGCGGAGGCGTCGGAATCCTCGGTATCTCGTGGGCTTTCGGCGGCATGATCTTCATCCTTGTCTACTGCACCGCCGGTATCTCAGGTGGTCACATAAACCCGGCGGTGACGTTCGGCTTATTCTTGGCCCGGAAGGTATCGCTGGTTAGA…
>XR_001275257.2
CCATATTGAGTGAGTGTTTTGGGACAAGTTTTAGAGAAACGCAAAGAAACTGACAGAAGAGAGTGAGCACACAAAGGCACTTTGCATGTTCGATGCATTTGCTTCTCTTGCGTGCTCACTGCTCTATCTGTCAGGTTCCGGCACCGATTCTTTTTGGTCCGTTCACGTTTTCTTCTTTGATTGTGTTCCCATCTCTCTCATAGTCTCACCCACTTTCTTTCTCCATAGGTTTTGATTGTCTATGCCAGAGATGAACGCAGTGTTTACGAAAACATGGAGGAGTCGAGCGAGAGGGTTGTTCGGTTAGAGCAACACGATGAGATCACGATGGGCGATGACTTGATTATCCATTCCATCCCACAGGACCTAGCACTAGCAGTATCGGCGATATATGATCTC…
>MERGE.17407.4
TTCCCACAAAAGCAATCATTCATTTCTCTGCTGAGTCTCCTTCACCTCCGGCTAAATCTCCGGCGAAGGATCCGACCTTAGAGCCTTGATGTTACGTCTTCTTCCTCCACTTACTTGGCGTTAAAGCTGATTGTAAGTGTATTCAACTCGAAACTTCTTCTGTCTgaaaaaagtaatttttagggtttgatgTCTACACGCTCTTAGATTTTCATATCGAAATGATGATTCACTTCGAGATCTAGACAAGATTTAGATTGGTTTTGTCTGAGATTCCGAgattaaaatttgaaagaaaaaaaaaacattttttttctctttcaggAGAGTTTTGTCTGATTAGaaagattcaatttttatttagtgttcAAGTATGCAACCTAGTGGGTTGAAAGAAAC…
>MERGE.65528.1
aaaaaaaactcaaaacaaaatgCAAAAAATGTATAGAACATCGATGCTAAAATCCGCAAGTGGTCAAGCGGAAGAGTGGAAACATCCGGTCTCTCCTGTCCACACTGCAATATGTAAGTATTCAACTACAGGTTAACATATTGAGACTATATGTATTTGGACAAGTTATGGACAGTTTAACTTTACAGATTCTATGGCCCGGGTGTGGATGGAAGGCGGTTCCTCTCATGGACATGATCGAAGGAAACGCAGTTCGAAAATCGTACCAGAGAGCTTTACTAATCCTTCATCCAGATAAGTTACAACAAAAGGGTGCATCCGCAAACCAGAAATACATGGCTGAGAAAGTTTTCGAGTTGTTACAGGAAGCATGGGACCATTTCAACACTCTCGGACCGG…
>MERGE.5777.1
AGAGTACCCACACATAAACAAACATAAAGGACAGGAAGATGAATTCCGTACAACAACTTCCTGTGCAGTTACGTAATGTTACCAACTCCAAGAAGGTTATTACAGAGAAGAGAAGGTCGGTGACAATTCCTTCAAACGGCAATAATCCAGAGAGCAGGCCAACGATTCATGATCACGACGTGGACAAATGCGCAGAAGCTTTCATCCAAAACTTCAGGagacagcttcttcttcagggCGATGATTGATATATAACTTATGTACATATAAAAGGAGATCATGTCTCATGTGTGATTATTCCATAACATATCTAAACTTGACCTACCTAGATCTGCATGCTTCCAATGTTTCAATTGTGCTATAAGTAAC
>MERGE.49417.11
TGAACactctcactttctctctcttcactCTCTCTCATCAACCACACCTTTTACAGCTCAAAAatatcgtcttcttcctctgtcctattcttcttcttcttcatcttcctcctcgCGGATCCAATTCGAGGTTCGTGTAATTTCGATTTGGGGGAAGTGCGAATTGGGTTTTAATTTATCAACGAATCGATTTCGAGATTACTGCACGGGTTGACTCTTCAGTTCTATTTGTGGTGAGACTGCAATGATTGCTCGAGGGAGCTGGGCTTTATCGGGAGTGAATTTCAATTTCGCTTTCTAATTTTGGAAATTGTGAATGTGAGgAGCTTCGTTTTGTTACCAAGCAGCTGAATATATGCTAGGAGGGAAACATTCTGGAGTCTGTTCTTTCAGATGATC…
>MERGE.28969.1
CAGATTGTATTTTCCCTCTAAATAAGCTCATTACTACTAGAGATTTAGCTTTAAGGGTTTTGTCGAGTTCAGAGATTTAGTTTTAAGGGTTTTGTCGAGTTCAAAAGATATTTCGAAAAATAGGCTTTCGATATTATTTTTGACTACTTATTTTTTTGTAGtatgtattattaatattatcaaCCAAAATTTTCTTAACATTTGTATCTAGTTAAAGATGAAATTTTTGTGAAGATTTtatatggaaaaaaatttaacttttgtCCCAATGGAAGGGCGCGTGAGCATACACACTCACGCATGCtctttttcataataaacaCTTAAATGTATAGTTCATTTGCCTTAAATTGGCATTATACTTTCAATTTCCCGggattttgtttatgtttaccactt…
>MERGE.41549.1
tattttctcaatTGCTAtcgattatttttaaaaaattattattatcgaTTTTGGCAGCCAACTTCTCCCACTCCTTAACCATTGTGACCCGCTTTCTCACGTCCATCATTCATTTCATccgtttcttttcttcttttattctttCATTCATCTTAGCCTTTTTAAATCATCAGATGTTGCGTTTCTGTACGTTTCAACAATCCCACCACCTTCTTAAAACTCTCAATCGCAATTAATTGGCTCCTCTCgattccttgtttttttttgcaggtattttgttttttctttctctgaaCTTAATGATCGGAAAAGAAGCAATCTTTTCTCTTATCTAGGTCTCtgtgattttttcttttcatttctttttgtgTATGGTGATGATGATAGCTGTGTGTACTG…
>MERGE.34192.1
CAGCACGAGGATCTGCTTTGTTGGAACAGAACTGTTGAGAGATCTGGGTGGAACAAAAGAAGCACGAAACATAGTTTGATTTAATCCCGACAAATCGAAGTAATGGCGATAACGGCGACTAGATTGGTATCTCTGACTCTCTTGTGGATCGTCGTCCTCTTCGTCACACTTGCTCTCATCCAGATTAAATTGACTGATGTTGCTGATCCTATGGTCAATGAGAAGGTTGCTGATCAGGTAGGAGAGGATTTAGAAGGAGTTACCCACAAAGTTTACTTTGATATTCAGATCAATGGTTCACCTGCAGGGAGGATTCTCATTGGGCTTTTTGGGAAGATAGTTCCTAAAACTGCAGAGAACTTTCGAGCGCTTTGCACGGGTAGCCAAGTAGCTTCTGTT…
>XR_001278428.2
catCTCCAAGTCGGTGTGAAATCtgtataaatatTCCGACAGGTGCTCATCCGTCGTCGAGGCTAGGCTGCTGCGGTTCtaggagaggagagagatgaAAAGGCCGGTGATTGATTCCCTTATGGTCGTAAAAGATGCGCTAGGGTCATTCTAAAATCTGGTAAGATTCACTGTCTTTCTTATGATTATGAGCTAGAGTAGTTTAAAAGATCGGGTATTAAGGTTCGAAATAAGTGTTTGAATGTAGAGCTCATATCTTGAGTATTGATTTGTGATCATGTGATCTCTATTCTACAGTGACCACATAAACATGATTCGTTTCTTTGTCGTACCAACTCATGTGCTTTGTTCCTTACATTGATGGGCTTAGTCATTGACTTTAATTATCTCACCTTGAAT…
>MERGE.24339.1
CTCCAAACCGTATTATATAAACCCACTTCTCGTTCTTCACATTATCAAaccatctctctttcttcttccttttggtAGTTTTGTGTTAGAGAGAGATGGCGAAAATGTGTTTAATGATGATTATAGTTGCTGTGGCCATTAATATGGTTGCTAGTGATCCAATTGCACCGTGTTACTTCATATTTGGTGACTCTTTGGTTGATAACGGCAACAATAATCAGCTTAATTCACTAGCTAGAGCCAATTACTTTCCTTATGGTATTGATTTCTCTCAAGGTCCAACCGGTCGGTTTAGCAACGGCAAAACTACTGTCGATGTTATCACTGAGCTTTTGGGTTTTGACGACTACATTACACCATACGCCGCCGCTAGAGGAGAAGACATCCTCCGTGGAGTCA…
>XR_001280032.2
AGGTTCTTCTGTTCGATCTGGGGTGTTTCGGCGGTTATGAGATGGTGAGTGATGGTTTGTTTCCGTCGAAGACCCAGTGATGCGTTTGTTGGTTTGAACAGATCCGGATCTTCTTTCTGGTGCGCGGTGCAGTACTAAGTCGGCTCTGATCTAGGGTGTTAATTCTTCCATCGGATTTGTTGAAGCTTTGCTCAGGCATGTCTCTTTGGATCCTCGTTGTCGTCAATCAACCTCGCTCCTGTTCCATTTGCTTCAATGGTTGAAGCGGTTCTATGCGGCGCTTTATTCCTCCTTTTGAATGAGTCCGGTTTGGGTAAGGGGTTCTCTTCGATCCCATGGGTTTAGCTACTCTGCTTTGATTTTTCTCAAGCTACAGGGTGGAATTGGTTTGGCTTCAGC…
>MERGE.19569.2
CAACGTGTGGGGTAGTTTGACAGATGAAGTGGCTATGGACTGTGAAATGGTTGGTGTCAGTCAAGGAACCAAAAGCGCCCTTGGACGTGTTACCTTGGTATGTATACATTGAATGCCTTTCTCTTAATCCATCTTCTTTAGGATTATACCCGTCTCTCCTCCTACGTGAAGCTAACTGGTTGTTTCACCTGTGTTATTGACAGGTAAATAAGTGGGGGAATGTTCTATACGATGAGTTTGTGCGTCCTGTGGAACGTGTTGTTGACTTTCGAACGCATATTAGTGGGATTCGACCTAGAGACTTAAGAAAGGCCAAAGATTTCCGAGTGGCTCAGACCAAAGTAGCGGAGTTGATCAAGGGAAAGATTCTCGTGGGACATGCCTTGCATAACGATCTCA…
>XR_002657950.1
AATTGGACTACTATTTCTAATTGGCTACTCTTTTTACAATGAGACTACAGTGTGTAGTTTAATTAAGCACTCGGGAACTTTCATGGAGAATAGTCTAGTCTAGCATAATAcagtataaaaatatagagaaaaaaatatattagattaaacaaaattctactctttttccctttttttgtttttttgtttttttttgtttttgaaacttCCCTTTTTTGTTAAATGGAATTACTTTTCATTTCTTGTAAAGCTATTTTATCATGTAAAGGCTGTAATTATGCGAAAATATTGGTACAAGATTGTAAACTAATAAGGTCAATAGGTCGGTCATACCTCGTAacaatctatctatatatataatagcaaacctATTTTTCTTTAACCGCTgatgtcattttt…
>MERGE.38333.1
TTTTTTGGTTCATAAACgatcttcaccaattgaaagCAAACTGTTATACTAATTATTACATACATAGCGCATGGACAATCTTTCACCAGTATGTAATaaattattacatattttattatactaaTTTTAAATCTATGTAGTGCATGGACAGTACATGGTTAACATTATTTTTCCAGTCAACTATGTATCAGTCTTTTATAATTCTAAGCAAATTAAACATtacacataatatttttatttttttactacagaaacaatttattacataaaacatagTAAAAAAGTTATTTTCCTTTTAGTTTACGAGTCATAAATTCTTAAAGTAATTAGGGTGCAGCCGCAGGTGCAGCTGCATGTGCAGCCGCAGGTGCAGCTTCAGCCGCAGGTGCAGCTTCAGCC…
>MERGE.63935.1
CTCTCGTTCACATCTTTCTTCTTTGTGGTAAACAGAAAGggagttagagagagagagagagacaacaaTGGCGTCGAACTCGCTCATGAGCTGCGGCATCGCCGCCGTCTacccttctcttctttcttcttcaaagtcTAAATTCGTCTCCGCCGGAGTTCCACTCCCCAACGCCGGGAACGTTGGCCGCATCAGAATGGCTGCTCACTGGATGCCCGGCGAGCCAAGACCAGCTTACCTCGACGGTTCTGCTCCTGGGGACTTTGGGTTTGACCCACTTGGACTTGGAGAGGTTCCAGAGAACCTTGAGAGGTACAAAGAATCAGAGCTCATCCACTGTAGATGGGCTATGCTCACTGGATGCCCGGCGAGCCAAGACCAGCTTACCTCGACGGTTCT…
>MERGE.69389.1
GTCACTACTCTTTCaacatttctctcttcttctccggcAGTTATGGCGATGATATCTCACCGTCTCCGGCGAGCGTTACTCACAGCAACTTCACTTCTTAACCGATCAATCTCTCTATTTACATCTTCCGTTGCTCCAACAGCCGATTTCCCTTTGGTACAGAGATCCGTTTTAGCGCGTTTAACGGAAGTAACAACTACTCGAGCTCCGGTGAGGCTGTTTTCGACGAGGCAGTACAAGCTCTACAAAGAAGGCGATGAGATCACGGAAGACACTGTGCTGTTCGAAGGATGCGATTTCAATCACTGGCTCATCACCATGGATTTCCCCAAGGATAATCCTTTGTCTCCTGAGGAAATGGTCTCTACCTACGAGCAAACCTGCGCCGCTGGGCTTGGT…
>MERGE.28477.8
GAAGGAAGGAAGGGGAAgccactctctctctcaattACTCCGTCCCTCTTTGATCAATCTCTCTACGTAAAAAGCACGAACCTTTAAACCCGGTCCTGTTCTGTCCGCACAAAGCATTAAGATTACCCTCCTTTTGTCcgtatcctctctctctctctctatgggcAACGTGAACGCGAGAGACGAAGCGAACAGTgtccacaacaacaacaacgcaTCTCCACTGGAAGACAACGACGGTGAGATTCACTCTCGCCATCATCATCAACCCATGTCTTCCGACacggctcctcctcctcctcctgagcTCATGGGACAATCTCCTCCTCAATCCCCTCGCGCCACTCAATCTCCTCTCATGTTTGCTCCTCAGGTACCGGTGCTTCCTCTTCAAAGACC…
>MERGE.1504.15
TCAAGAGATCGCTGGTGGATTCGTTGTACGGCACAGACCGAGGGTTGAGCGCATCGAGCGAGACGAGAGCCGAGATCGGAGATCTAATCACACAGCTCGAGTCCAAGAACCCTACACCAGCTCCCACCGATGCTCTCTTCCTTCTCAACGGCAAATGGATCCTCGCGTACACATCGTTCGTTGGTTTGTTCCCGTTGCTTTCACGAGGGATCGTGCCGTTAGTTAAAGTCGATGAGATTTCACAGACTATCGATTCAGACAACTTCACGGTCGAGAACTCTGTTCTGTTCGCTGGTCCGTTAGCCACAACCTCAATCAGCACCAACGCCAAATTCGAAATCCGTAGCCCCAAACGCGTCCAGATTAAGTTCGAGGAAGGTGTGATCGGCACTCCTCAGC…
>MERGE.72358.1
tagcactccgaataaatataatttaattctaatgcatgtcaaacacagtacctaaagtactcaagcaacaaacaatggtcctagcgaggtgcacactcgccgcccactaacaggccaaaacactaccgaaaaggtgctcggttcatacacacaccgaaaaagtgctcggtaacacacgcccgtagacgatttatcgacactTCCAGTCTACAGCTCAACCGGTCGACTAAAGTTGGCCGTGACCTCCATACAATCCGGCATACAGCAGTCCGTCTCTGTATCCgtctccaaacaaaaacaatcctagctaagaatttacattaagtgaaacaatcaatgttgaatcctctaaccccctagttccggtttatgcaaagaacctaaaactaaacaagcaat…
>MERGE.52537.2
TAATTAACAGAACAGCAAGCGACAACATAGAAAGAAGCGCTCTGCTCTgctgcatatttttttttcttagttcttctttttcgtttttgatCTGAAAATTTTAGATTTCTCATGGAGAATATGGTAAATTCGCATCCGGTGGGTTTCAGATTCCATCCGACCGACGAGGAGATCATTGGCTATTACCTCAGGGCAAAAAATATGGATGGCAACACGACTCATGTCAATGAATTCATTAACACAGTCGATATCTATAGCTTGGATCCTTGGGAGTTACCTTCCCAGTCGAGTTCGATAAGGAAGGACTATGTTTGGTATTTCTTCGGTCGTAAAGACAACAAATATGTgcacacaaaaagaaaagtaaagacGACAAATATAACAGAGGAACCccttttt…
>MERGE.34621.2
TTCTTTTGACGTTGTGTCCGGCCCGGGTAGATGGAGACCCCTTCTCCAACCCTAATTCTGTTTGATCGAATAATCGAAGGTCGTCTATCCTCTTCATGCGATGGTGATGCCGTGACGTCTGGGATTCTTCTCACCATCTGAAACGGTCGGGGGGGGGGAGGTTTAACTCCATGTTTAACCCCATTCAATGTGTCATTTAGATCTACAGAAAGGCGGTGTGtaatcaatataaatatGCGACTAATTCAAGTTTTGCAGCGGAGATTTGGAGCTTTCAGCAAAATGTTTCCAAGATTTTGTTGCTAACCAAAATGAATTAACAGAGATGGAAGAACGAGCTATGTACAGCTTAAAGCAGGCAGTAACTGAGGATCCTGAAGATGCTGTCCGGTGGCATCA…
>MERGE.27194.1
cttttttttttctttacatttttttctcgTTGGATAGAATGGGAACGGTGCTAGATTCGCATTTCCTGGCTCTCACTGCCATTGTTACCGTAATTACTCTGTTCTCTTCATTCATATCCGATTTGGTGTTTTACTGATGTGTTCTAGTCTGATTTCATGATGTGCAGGTGGTTTACCAGTTCATATTCTTCGTAATCACTGCTCTTTTCAAGATCGATCAAGTCACTGACTTTGCAGGTAGCACAAACTTCGTTATACTTGCTGTACTCACTCTCGTTCTTAACGCCACGTGGCATTTTCGCCAGGTAGTCCTGACACTGCTAGTTGTGGTATGGGGTCTTCGCTTGGGAACATTTCTTCTAATGAGAATCTTGCAATGGGGAGAAGATCGACGCTTTG…
>MERGE.1735.14
TCGACTTTGTGCAAAGTCAAGGGAAGCTGTAAGTTCTCCTGTTGAGCATTTGACACTTCACTACCAGGTTGCTTGCAGGTACGACATCTTGACACTTCTGAGAAGAGCGAGCTGCATAAGCTACAGCAATTGAAAGATGAACAAGGTGAGCTGTCAAGCAGTGatgaaaagaaatacaaaaatttgaaaagagCAACAGAACGCGAGATAACCCAGAGTGCTGATGTCATTTGCTCTACTTGTGTTGGTGCTGCGGATCTTCGGCTGtcaaattttagatttagaCAGGTCCTTATTGATGAGTCTACTCAATCTACAGAACCTGAGTGTCTTATTCCTTTGGTCCTCGGGGTAAAACAGgTTGTTCTTGTTGGTGATCATTGTCAGCTTGGCCCCGTC…
>XR_002659042.1
GTCGCTTAACTTCTATTTCTTGTTAGAGATTGGTTTAGTGCTTAGTCTGACAGAATTTCAAGCTCTTGTATTGCTCTTAACTTCTAGAAGATCATATTGGTGCTGACATAGTAGATATGAAAGCTTGAAGTTCAATTCTTTTGGATACAGATTCGTCTCTTTTATAAAAGGTTGTCCCTTTCTGTATATTTAGAttagttttctaatttaaatttgataccGAGCATTCTGCATTTGGATGtttgttgtagttgtttaaGTGATGAAAAGCTCGTGACTTTTGGTTTCTCTTGTCAAAGCTGATCCACAGACCAAACCTATGGATTCTCCACAGCTCttgtcaaaatttattattcatcGTTGTTCTAGTTTTGGAGAattgagtttatattttttttc…
>MERGE.22340.23
ttttttatgtttttcagttGTTAGAGCTCTGTCAAACTTTAGCGTCTTGAGGCCAAATGGAGCCAGCAGGAAAGATTGTGTTGAACAGCTCAAATCTGATATTGCTTCTTATTATGGCTACAACAGTTTTCTTATTGGAGCTTTGTTTGAGCTGTTTCCTCCTGTTGAACTTATGGAATTAGTTGAAGCCTTTGAAAAGCAAAGGCCTACATCTATCCGGACAAACACACTTAAGacTCGAAGAAGGGATCTTGCTGATGTGCTTCTGAACAGAGGAGTCAATCTTGACCCACTAAGCAAGTGGTCAAAAGTCGGACTTGTTGTTTATGATTCACAAGTGCCAATCGGTGCAACCCCTGAGTATTTGTCTGGATTCTACATGCTTCAAGGTGCTAGTTC…
>XR_002656866.1
TATTGATTCATCCACTTTCAGATATAGTTGGCCAAATCCGTTCAAGACTCTTAACATAAACAACTCTGTTCAAGGCTCTGACATAAACAACTCTGCTGCAACAACCCGATTATGCATGAAAGTTGGTGTCTCAATCATGCTGCCGCGCAACCTAAACCAAGAAGAAGGCTTGAGAAAGAGTTATCGAAGCAGAAGTGTGTGTGCTGATACCAAGAAACAAACTATCACCGACCTAAACCAAACATCTATTCATTCTAAGAAGCCGCCAGTTTCCAGTACATATATCCTGGGGATTTTAACATTACCAGGGTCACGTGACTAACGACATTGCCAACATCGTTTACAGAAAAGCCTTCAATGGCCTCCCACAATCACTGGTTTAGAAGAAGACTATGAGAG…
>XR_002663324.1
AGAAGGGGAAACGGCGACGTCTCTGTCGGTGGCTCGCTTCGAGGTCGAATCactccgcctctctctctccgtcgATCTGATTGACGAAGaaagctttctctctctctatctctcttggCGGCTCTCATTGTCTCTGTCTCGGTGGGTCTCTTGGAGTTGTGATAACGGCGACCTCTCTCAATCTGGCTCTCGTCGACGGCGGGtcactcctctctctctctctgcagcTCTGATGGATGAAGAATCACTCCGACGCTAAAGCTAAGTTGCTTTGTTTGTATGGTCTGAATCATTCAATTCATGCATGGCTTAGATTGTTTGTTCTGTTGCATGTTGTGTGGTGTTGGTTTTTGTCTCAAAGAAGTAACCAATCGTTGTTGTTTGGATCACGTGTTTTCT…
>MERGE.4999.2
AAATAACATTCGACTAAACACCAATCTCAGAAAAACCAGCCGTCGACTTTGCTAGATCTGTTCTCTGCTCtttagttttcaaatttaaaattcttgtGTTCTAAAAGGTTTTCTTTATGAGAAAAAACAGCTTGGATATTTAGTTTAGGGCAAATCTTGTTTGTATCTTTTCTTTAAGACAACCTAGGACCTGTTATTATCTTTTGTCTGAAAGTAGTTTTCATcggtttttgatttaaaaaaaaaagagtaaaagggAGAACTGGAGGTGATGACAATTTCCCCAGATGATCGAAGTTGATTATACTGAGCGAATAGAATTTTCCTCTCATCAGAGGAAAGTCAAGCCACTTAGTCTGAtccttctctcttttatttatttgaattagattttattgt…
>MERGE.21639.2
aattaattgataaaaacaattgaacgatgctcatttacaaTGAAAAatagtttagcatacattaatacaaatgtagaatatggtagaaattttaaaacaacactaaagattataggcttcagtatataaagtatttaccaaaaactcaatatttttgtaggggttagcccatagattttgagaaaatttcaaaaaatatgacaatattgttttaatgcctagttacatccttcactaacatatgatgatgttcaaagagg
>MERGE.23126.4
ActcatctttttctttatttctctccTTAGTCTTCGCTTCTTTTGCAACAAAAAGACTCCATAGTTATCTCCACAAGAAACAGAAAAGATCTATAGATATTTCAAATCTCAAGCagcatttctttttttctcgtATTTTCCCCAGAATTTCAGGCATAATTAAGCAAGCTCGACGTGGACTCTGGTTGCGGGGTTCATAATCGCCAGGGGAATATTTgctaaaaaaagattattaacAATGGAGGGGAGATCATATTGTGTGCAAATAGAATTAGAAGAAGAGCTGCCAACATTACTAAGAACAGCCACGACAGAAGAAATGGTTGGCTTTGACAATTACAAGGATAATAATCTTCCTCTTCCACGCTTCATCAGTCGCTTTCATCCTTATCATGCATC…
>MERGE.13700.1
CCCAAGCTCACACTAATTCTAGCTTCTACCCGATAGACTCCAGATATTTTTGCCACTTTCAGACAACTTtctggttacaaaaaaaaaatcaaactctcAAAAGGCGATTGAAGCAAGCAATGAGTTTTGTCTTCCACGAATCGACCTCGTCTCCAAGatccGATGAAATAGAAGTTGGTCGGATGCATTGAAAGAAAGACCTTGTTGAGCTCATTCGATTTGGTGATTCAATAGACAAAAACTCCAAAGgtttcaTTAAAAACATTTCACTCTCTCAGCTGTCGGTTCCTCTCGGTTAAAgagaagaattgaagaagatggtgatttCCGAAAGTAACACTTCATCTGATCCCTAAAAGATGAGATGGAAACGTGTTGCGATGActtataagtaaataa…
>MERGE.10316.3
actttctctctctaaaaaagaaaagctccaGCCGCTCTCTAAAATCTGAGAACCCTAGCTCCGGCCCGGCTCCTCCGGTGCCGGAGGCGCTCATCCTCTCCCTTTTTCCTTGTTTTCTatttgctttcttcttcctGGTTTCAACCTTTGCCGATATGTTTGTTTCTCTGCGTTTCGATGGGAGCCTCCCGCCATCTCGGTTCGTGTACCAGCGGGGTAAGCTCTGTCGCTCTTTGGAGAAGCGACGAGGTAATGGAAAGACAGAAAAGAAGGAAGTCGGCTTTTAGGGTATCGGAGAAGCCAGATCTAGTTTTCCGTTTTTAGATCTACGGCGACTCCGGTTCAGGTGACGGCGCGTGACGGTCTGAGACATCTTCTCTAGTGGGTATCTTCGTCCCC…
>XR_002662749.1
TCTCGCCTACTGCGAAACTTGATAGTCACCGGTTACAAATCAAAGGTTCACCCACATCATCCACTAATTAATCATTTACTCTCCCCCTTTAGTTTAGTAATCGATTCAGTTTTTGAGATCCCGAATAATCTGAGAGGATTTTTAATTACGATGGCGACTAATCTGAGGTGGAGGATTAACCAGAGATGGAAGGAAAGTGGGTAGGGAGGACGCCGGAGGGAGTGGGACTGGTGGTGAAGCTAGCTGGCGGCGATTAAGTAGCAGACATGGATGATTGCAAAGTAAACTGTCAAAGAATAATACTGAACAGAATTTGCAGTGTCGCCACCTGCTAAAAAGATATGTGGAACTTTAAGTCAATGACAGATGATGATCCAATGAAGTTTGGGTTTGGCTCAC…
>MERGE.78121.1
GGCTTCGACTTCCGGATTTAGGGGAAAATCGATTTTCTGAAATccctcgagagagagagagatttcgCCTCTAAATATTTTCGATTCCCGCCATTTTCCCTTCCTTTTTCTATTTCTCCGAGAATATACCCAACTTTCCAGAAACCCTAACTCGACTAAACTCCATCTCCCTCCGAACGAACGAGATCTCCAATCATGCCGGCTATCCAATCCCCGCCGGGGAGGATCCTGCAGCTCGAGATGGAGAATTTCAAGTCCTACAAAGGTCACCAGCTAGTAGGTCCCTTCAAGGACTTCACCGCGATTATCGGTCCCAACGGCGCCGGCAAATCCAACCTAATGGACGCGATCAGCTTCGTCCTCGGAGTTCGCACCGGTCAACTTCGTGGATCTCAGCTT…
>XR_002660954.1
CTTGGGTTATTACTCTGGTAGATACGTGGCCATCGTCTATTTGGGTTTCACTCAATGGTGATCAAAGAGAATTTGAGCTCTGGCTCCGTCACTCTTCCACTCTTTAAGCAATCTGACCACCGCTTGTGTAACGTCTTTCATTTTCGCCTTACATCTCCTTTAATCTTCGCATTTACGTCGTACCCACTCTCTCGCAACTAAACAACCTCTTACAAACCCTCTATCATCTCCTCTTTTGGCTTTCCTCCATTGATTTTCCCAGAAATCCATCACTCTCGGCTTTGATTAAGTGAAGGTCAGCAGAAAAAGGACGGGTCTAAAGACGAACGCGAGGCTTAATCATCAAGTTAACAAAGAAAGAATGATGTTATTAAGCTTCAGATCAAGATCTTTGGTTGT…
>XR_001271110.2
GTGATTAGTAGGCTTAGGATAAATCGGCCCGTTCTTCTTCCACTTCGTCGAGTAAGCCACCACTCCCCGGCGGATCATTTTCTTAAGCGATCTTTTCGACTCCTCCATGTTCTCTAACGACTAGCGATTCTTCTTGCCCGGGTATATCCTCCATAGAAGAATCGCGTCAACGCCGTCTCTTTCCAGTTCTTTCAATACTACCAACAGTTGGTCGTCTTCTATTCAGTTTATCTATTCAATTTCAGCCAGATACGGTTGTAGCGAAGGAAGGTTAATTTTCTGAGGCAAGAAGAGGCTCTAACGCTGCCgtggaagagaaaaaaaaaagatttcttcTGGTTCAGACCACCATGCAAGTAAAGTGGTTGTTCTTAAAGTGTCTCTTCACTGTCGCTGCAG…
>MERGE.81295.1
GAGCTAATGCTTCTTGGGTATTTAGGTTTGACACAGCTTCAAACCCAAAGCCCATGAGCTTATTATCCTAGGTCGGAACAAGTTGATAGGATCCCCTTTTACGCCCCCATGTCCCTCTCGTGTGGCGGCAGGGGGGCgtaaaaaggaaagagaggGATGGGGTTTCTCTCGCTTTTGGCTTGGCATAGCGGGCCCCCAGCAGGAGGCCCGCACGACGGGCTattagctcagtggtagagcgCGCCCCTGATAATTGCGTCGTTGTGCCTGGGCTGTGAGGGCTCTCAGCCACATGGATAGTTCAATGTGCTCATCAGCGCCTGACCCTGAGATGTGGATCATCCAAGGCACATTAGCATGGCGTACTCCTCCTGTTCGAACCGGGGTTTGAAACCAAAC…
>XR_002656625.1
AGAAAAAAATCAGTCTtcacatagaaaaaaaaatattagagtcACGGAGAGAACTCTCTCTCGAGAACAAACCCTAATACCGTCACCGTTACCCTATCTCCCACTGACGAAACTCTCTGTCGACACCTTGTAGCCCGATTTCGTGCTCTGTAACTCAAACTCAGTTGAAAAGAGGAGGATGACCTGAAGTTGTGAACAGATCCAAGCTCAGTTGAATCAGACGAGGAAAAAACCCGACTCTCCACCATCCGCGAGAGGCGAACACAGTTCCGGCGGAGAAGACTGAGGAATAGGACGACGGCGGTGAAGATATAGATTATGGTTGAGTATGTTCCAGAGCAGCCCGAGTTTGAAGATGGTTTTAACGTTGAGTTCAAGCAAATCTTTGAGAAGTTTAAC…
>XR_001274144.2
TGAACCAGTAAATTTTTTATCCAAATCTCTTCAGCCTCGCCGCCCCACATTCCTCTGTCCACCATTCTAACGCCTCGCCTCCACCTTCACAACATTTAACAATTATGTCCTTCAATCATTTTGTTCTAACTACGTGATAATTAAGTATCCCCTCATGTGTTGTTCCAAGTCTTTGATCTTTAAAATAGAGATGCAGACCTCTACATATCTCATcgcctcatcttcttcattgcTCTCTTTAGCTTTCAAACACAAGCTCCAACAATGGCGAATCCCCAAATTTGAAATCTGGTCGTTCTCGAGAGGCAGTTGTAGCACATTTGCTTCGTGCCTCTTACACACCTCACAGTCATCATATTTATCACCCACCGCAGGTTGTGTGGCATTGGAAGCAGGAAG…
>MERGE.52387.5
TGTTtatttctctctatctctttgctacgaaaaattcaagaaaaaagcACAATAAAGATTCACCTCCTCCAAATCGAAACAGATTTGCATGTGGTGTCGATAACTTTCGAAAATTTAATCCGATGAGATTCTGATTATCTTGCTATGGCGGTGACATGATTCGATTAGCTTATCAACCACTAAGATTAAAGAATCGTTgagtttattaatattgtctacTCTAGGATCATATTAAAACGAAGCGAGGTATATTTCATTAAACTACTCACGACGTCTTTCATATATACGCTACTTACTAAAGCGAGAGGATTCTCCTGATAGGTGAAGttacaaaaagagaagaagatatttttttaccaaagcTAAGTATTCTAtccagaaaatatattatgtttctta…
>MERGE.43824.1
AATCTTCAGACCCGGTTTAGtactcaatctctctctctctctctcgtcttgTACCTCTCGCAAACTCAGAGTCTGTTAACTGTCTCAGACCTCTTCGTAACCcaatttctctctttctctggaGTTCATAGAGAACGTTTATCGTCACCACCAGTTGGGGTTGTCTAAAAATCATTTCGCCGGAATATTCAGGAAGATGAGTGGTAGTGAAGTTGTTGTAGCTGCTGCTAGAGTCTACCGAGACCTTCTTAAAGCAGTTGTGAAACATGTTGGCAAAGAAGACCACAAGTCTCATTTCACAGACTTTGTAAAGAACGAGTTCCGGAAGAAGAACGGACACTCAGTTGAGAAAATCAACCTTGCCCGCAACTACACTTATCTTCTTAACAGCATTCACTC…
>XR_002661463.1
CAGACGGGTTTACGTGTCCTTTTCGGTGATGACGTGTGATGTTTGGCAGCCACTTGCCTCCTCTCAGTCATCTCACTCTCTCTCGGTGATGACGTGTGACGTTCGGCAGCCACTTGCCTCCTCTCAGTCATCTCACTCTCTCTCGGTGATGACGTGTGACGTTCGGCAGCCACTTGCCTCCTCTCAGTCATCTCACTCTCTCTCGGTGATGACGTGTGACGTTCGGCAGCCACTTGCCTCCTCTCAGTCATCTCACTCTTTCGTCTTcctttcatttttctttaatatctGTCGTCTAAAATTCAAGTTGAATCTTGGTTTGTTTTGGGAGGTGGATTCGGAGTAGACAAGAATTGGAGGAAGCTTTGACGGCACTCAGACGTTTGATAGTTCGACGTT…
>MERGE.44206.2
GATCTCTGATGTTCCTGGAGGAAACGGTGGCTTGTTTAAGCGCGACGGTAGCAAGTGGAAAGCGAGGGCTAAGCATTACAAGAAGCTGTTGCCTGCTGTTGGGTCTGATAAGATAAGGAATGTGATGGATATGAACACTGCTTATGGTGGTTTGGCTGCTGCTTTGGTCGATGATCCTTTGTGGGTGATGAACGTTGTGTCGTCTTACGCTGCGAATACGCTTCCCGTTGTGTTTGATCGTGGGTTGATTGGAACGTATCACGACTGGTAAAATTTATCAAAGCCTATTCTTTAATCAATTTGAATTTGCATACATAATGCGTTATGTTGTGACATAGGTGTGAGGCTTTTTCGACGTATCCAAGAACTTACGATCTTCTTCACGTTGACGGTTTGTTT…
>MERGE.28131.1
GTCGAAGCATTATCAAAGCTTAAACACTAAGCAGAGATATAAtttcaaaactctctctctactttccCAACTTCCTCTTTCTCGTCGCTAAACCCAAACAGGTACTctcatgcttcttcttcttcttcatcctttgTACATAGTTTCCATTTTTATACCACTCTAAATTAAGAAACTTTCTATTAAGGGTTCCGAAACTCATCtcgattttgatttattaaaacgGAACCCTAAATAAGTATTGCTTCCTCGTTTCTCAGCTCTAATTATGTTTCCTGAAATTGACTTGTGGTCACTCTTAGGTCTACACAACCTTATCctgatagtcttttttttttggttactgtTGCAGTTTAGTTAACTTGTCGTGTAATAGAAGAGTTGCTGTAGTCATGAGCT…
>MERGE.442.2
AAAACAGAGAATTACGCAAAAAGTTTAAATCGGGAAAATCAGAAGCAAAGAAAAGAGCAAAAAGAGGAGAGTGGGTTTGGTCTGAGGGACACACGCAATCTCAGTGCCATTTGTCTTTTCTCTCTTTAAGCTCTTTACCAAAgatccagttttttttttttcttgacgaTCGGTCGCTGTGGAATTTTCAGACAACATctagagagacagagagatatGTCGTGTTCATCCTCGTCTGGATcagaaggtgaagaagaaggctTCGATTCTTACCGCAAAGGTGGTTATCACGCCGTCAGGATCGGCGATCCTTTCTCCGGTGGTCGTTACATCGCTCAGAGAAAGCTTGGCTGGGGTCAATTCTCCACCGTCTGGCTTGCCTTCGACACTCTCTCCTCT…
>MERGE.71448.1
CAAGTAATAAGCCTGAAAGTGAAGATGGTTGATAGTGGCGAAAGCACCCAAGCTGTTGTAACCGAGTCTGAAGTAAGGATTAGCTGCCTCTGCCGCCATGTGAAGTGCAAGCAAAAGGCTTTTGTGGTCGATCCTCTGAGGTAGGCAGTCAAGAACGCGAGGGATCAGCAGGACATGGCCATACTCGATTGGACTAACctgttattaaaaacaataaagagTTACTCTTCTGCTAGACAAAAACAAGGCAAGGTCTCTCTGCATAGATTCATTACATTGATGGCAACAACACTGGGAGAATTCTCAGCGTCAACAGGCATGCAGGGGAAGAACTGAGCTTCGCAATCTTCACCAGCTTCAAACTGGAAGAGCAACTCTTCTTGACCAACTTTGGTGAAG…
>XR_002655190.1
GGAGTCCGAGTAATTCTCTTCCCATCTCAAAACAGCCTATTCCATTAAGTTCTATTTACTACAGACTGTTCGAAACCATTGAAAACCACCATGTTCCAAACTATACAATTCCTCTTTATCAACAAATAAGCAAGTTTTCACCACAAACACCAAGAAATAAACGAAAAATTTTCCTTGGTCTCGATACAATCAAAGACCAAGTCAGTGACACTCCAGAGTTTGACAAAAGTTGTTTAACTGCATTATCAAAGGATCTACAAAAGAGGAGCTTCAAAGCTATCAAAACTAATGGATGCCATCAATCCAAGAGTTCAACTAATGTATTGAAAGACATAACTAATATAGCGCat
>MERGE.60568.2
ctttttaaaaaaaaataattttaaataacaataaatttgagAGACTTTAACAATACCAAAATATCACAGATCTTCGTCGTTTTTGTTCCCCCAAGAGATAAGAGATGCAAAAGAGAAGAGGATGTGTTTCCAAGATCTCGAAGCTGGCTCTCAATTTCCGTTTGCCAATCGTGGGAGAAAGCAGAGACGTCTGTCTCGTTGGGATCCATCTCAGGATGCAGCTGTCGAGATAACAAAATCAGCACGGCTCTGAATTTCTTCTTCCGCGTCGTTAATTCCATCCGAACGTCTAAGGATACTCTTGATTTGCGAGAAAAAACCAGTTGGTGAAAAATGTTAGCTAAACGTAAAGAAGCTAGTAAAGCCGATCTCCATGGAAAAGCTAGTGTGATCTGTGTG…
>MERGE.20379.1
AAAATACATTCCCTCTGAAAGAACCCTAATAATTCCACctctcactctcactctcatcctccctctcactctcactctcactctTTCCTAGCTAGCTCTTTGATTCGATCTGATAATATTATCATGGAAGGAACAACTGCGATGGTTGACCAGACGTACGAGTTCTTGGCTAATGCGATGGTTCGATGGAAGACGTACAACCGCTGCTCCGTTGATCTCACAGCAGTTCCAagGGACAAAACAAAACGCCTAAGCAGATAGAAAACAAGGACTGAAACTGTTTCCCCCTCCTAACACAGAAGCAGCAACCTGCTAGAAAAGTAGCTAGCCCTGCTAAGGAATCCATCTGCACTGAGGGTAAAACCAGTCACATTCGTCTCAACCGAAAGGAACTAATCA…
>MERGE.37533.2
aaacaaaaagaaagaaacaaacaaactactGTTAACGAAAAAACacaacttcaaaaaaaaactaacgacGATCATGGCGACGAGACGAGTTAGAGGCGATCCCGTCGAGAACCGTCGCGCTCTCGGCGACATCGGGAACATCGCTTCTCTTCCCGGAGCCGAAGAAGCAGGAAAACTTAATCGGCCCTTGACCCGTAACTTCCGCGCCCAGTTGCTTGAAAACGCTAACAAAAAGGATGTAGCCAAGAACCAAGAAGGTGTAAGGGCGGTTCAAAGGAAAGCAAgagctgttgttgttgttaagcCGACGCAGACTCATGAAGTGATTGTGATCAGTCCCGACACAAACGAGGTTGCTAAAGCTAAGAAGAATGTTACTTACTCTTCCGTTCTCAATGC…
>MERGE.5317.5
taaaaaaacacATGTGCTTATGGAGTATTCTGCACTGGAGCATCCTCTGTTTAATCCCATCGTGtacttctctttctctctctctcataaaAGAAGCGAATCTGCAAATCCTCTGTTTTCATGAAAATCCGACATTGACGACGATCATAACACTTTACAATTTCGCGGCTTATTTCTCCATTCTATGTCTGCCCACAAGgataaagttttgatcttttcgATTCCCGACGAGATATAGAGATCTCATCACTTGTCGGCTATGGCGGATGCTCTGTTTTCAGCGACTATTCTGTTCTGTTTACTACCGGTTTCGGTTTTCTCTTACGGTTTCCCGGCGGCCCTGAAACTAGAAAGAGCCGTTCCGGCGAATCACGAGATGGAAATGAACGAACTCAAGGC…
>XR_002653733.1
atagaaaataaaattaaatcaaataaaaaatcctCCTATTATCTCAAATTgacaaaatcttaatttttgttattcTGATATTGATCATGGCCAAGTTATCGTGTTCGTATTTCTTCTTACTCATGTTTGTGTTTTCagTATTTGCGGTGGCTCAGGAAACTAAGGGAGATCAATTATGTACTATGATCATCGATGGACAAAGTTATTGCGAGATTACGGATTGTCGTCTAGCATGTTATACGGGGTACAATGGAGTTGGAAAATGTCTTACAAATTCCAAAGCTGGTGGAAAACTTAGTTGTTTTTGTACTTATAATTGCTAGAgaagcaaaattttaaaataaaaatattttataattacataAG
>MERGE.58160.4
AAAGTATTCACCAATCCATACTCATTCTCACCTTCCAAATTtcccacctctctctctcttctcttcttgtctGATGGGGGCTCAGGAGAAGCGGCGTCGTTTCCAGCCAATAACAAGCTATGAGATTAAGGACCGGTCGAACCAAACCGTGACTGCTGATCTCGATGGGACGTTACTAATCTCTCGTAGCGCATTTCCTTACTATTTCCTCGTGGCCCTCGAAGCAGGGAGCTTGCTCCGCGCTTTGATCCTACTTGCGTCCGTACCATTCGTCTACCTCACGTACCTCTCCGTCTCCGAGACACTAGCCATCAACATTTTCATCTTTATCACCTTCGCTGGTCTCAAGATCCGAGACGTTGAGCTCGTGGTCCGTTCCGTCCTACCGAGGTTTTACGC…
>MERGE.36055.2
aaaaaatatcttctttcagacatcggtttgcaaacacaaaaaaaaaaaaacagattatctCTAATGGTGATTATAGAGAGTTATCGAGTCATGGACGATCTCCAGGATCTGAGGCAGTCAAAGAAAGATCATGGTGAACTCCTTCGATTTGGCATTAATCTCACAAAAACTCCAAAGatTACTATTTGacagaagaaaaataaacatttaactCTCAACAGTCGGTTCGTCTTTGCTTaagagatgaagatgaagatctCCCCCGACAAAAGCACCTAATCAAATCCGTAGGGTTACATCTTTGCCTTTCTCTTGATCCATAGCTAGCTCGTTCTGTTTAAACGTTTTATGAAGAACAAACAATAATTTGATCTAACTAATTTTTTCGATCTGTTTTGC…
>MERGE.59610.1
AGAGAAGTGTACTTACATaaacaaatcaacaaagaaGAAAGTAAGAAAGAAAATGTCTGCCCAAAAAGCTGTCAAGAGTTCTCACTACGAGGCAGAATCCAACATGGAACAAgatgtaaactttttttttcttttcagtagcttttttttttgtatctgtTGCAGCTTATAAAAAACCAATCAAACTTGTTTCCATAGATCGTTAGAAAAGCATGGGTGTTTAAGCCAAGCGGTCTTAACTTCGTATGGGGTGGTGACTCTCGCTACTGGGTCATCCCTAAAGAAGACAGGGTGCCTGCTGAGATGAAGATGGTGAGTTGGTTAGAAGTAACCGGTTCGTTTGATAAGGTCGAGCCAGGCAAAACGTACCGACTCGGTTTCAAAATCTCCTTCACAGGT…
>MERGE.85426.1
ATTAAAGCCCACACCAAGGCCCATattatgatccaatatgaagTGTTTGTTAACAATGTAACTAGGGTTCCTTAggactatatatatgttgttagatgGTTAGTGTCTGTAACTTTGGCTGCGTTGAATGCAGCctctcctttcatatttatgaatcatttacAATCTTATTTATCTTGGTGACAAACATAAAGATTCTTCCTTTCTTTAGTTTCACTGCACAATAAAGCTTCTTaaagctattttattttctgtgtCAATAAGCTTTTACTAGCAGAATCTATCTTGTTTTGAGTTTattcacatggtatcagagcttcagTCGATTTATTGGGAGTCTCTCTTTTCCTCTTCTAGCTTCCGCTTACTCTATCCCCACTAAAGCATTCAGATTTTTGA…
>XR_002664077.1
gaaagataaatatcTTATTCAATTCAGAAACAACACTCAGACACTGCTCTTTTGTACTTCCCAAACTTTCTATATATTttcccaaaaacaaaacaaagggaTGGCACGAATAATCTCAATCTTTTAAGAACTACTGAAGAAGTACATAGAAGCCAAAAAAGAATTCAAAGGAAACAGAGAAGCCAACGAAAACTCCAAAGATTTTCCGATTGACACTGACGCCCAAGCTCCGACGTAGCCAAACCTCCCCAGCGACGACTATCTGTTCCGCCCACAGATGGGCCAATCATCTTAGACTTCAGTTTAACCACCGAGCCTGTACCGCCACTTTGTTTTCTTCGCCACCATCTGTTCCCATTGACATCAGTTTTTATCATGGAGGAAGGATTGAGTCCCCTT…
>MERGE.56820.1
ACACTTTATTGATAAGAAAAAAtcgattacaaaaaaataaagatcacTATCTCATGTCGATCGGATCTATGACCTTATTTTAGTCACCATCTAGCAGCTTATATCGCTATGGTCATtatatacaaaagaaatttaagaaaaaaaagtaaacatatatatgtcatatCTATAAACTAAGTCTTCCATCTTCAGTATTATTCAACgacaaaaatttggaaaaagatagagagaccTCGGTTTTCTTTCTTCTAGTCCAACTCATCGGACGCCTCAGCCCTCAACCTTTCTGCTGTTTTATTACGAGACTGCTCAACACctcctttctttttctctacCTTACCATACTTGGTCTGATGATTTTTGTCAGCATTTTCactactttttcttttgtttttgctg…
>MERGE.25231.1
tgatattCAGTTgtagattttatatttattcataaaagtTATATGATAATCTAAAACAATACCAATGACTatagtgtaaattataaaacttttaaggttcaatataaatttttgtttttggagaagAAAACTTTCAAACCTTAAATTTGAGGTTTTGTCAAACCTTAAAATAAAGTTGtttttggagatgcttttaGTCTCCTATAATAATACTTATATACTAAACTGTATATTCAACAAAATAACACGTTCATTGCTTGATTATAGTACATTGAAAACATCGAATATCCACATATGTTCACTAGAGGTACAGCGTACATACCTTAAACGTCTGGAAAGTGAAGTGATCGTAGCAGATCTTCTCGTTGTCCACTGACTGAACAAGCTCCCATATGGTCT…
>XR_001287730.2
CTGTCAATAGTCTCTTACGATTCCTCTCCGTAACCATTGTTCCATTCTCTCCAAATCTCCGTTACGTTGCAGTAACTATCCACTCTAAAATCATTGATTCTGCTTTTTACACCTTCTTACAAGATGTATCCTTTCACCTCCTTTTGTTTTCCTCCTGTATGATCTATTTCTCGATTCTTATTATATACCGTAATCTACGATTTCTTCAGTCGGAGATCAAGCTATGTCCATGAGATCTGCTAAGTCCTTCGGAAAGTCTTATGTCGCTGTGTATTTCACCAACATCTCCGCGGGTACAGTGGAATCAGAACTAGGCTTCCGGTTAATCCGTTTCTGGGAGACGATAAGCACAACTAAAGGTGGTTTGCTTATTGGCTTGGAGCTTCTCCTTACAGGCAA…
>XR_001271224.2
GTTATGCATTAACTGAACAAACGTCTCTTAATTAGGGCACTTAAGACACGTCTCTTATGAAACACGTGTCTGTCAAACTGCGTCCCCTTCTCTCTCTCGAGACGAACATGTCTACAGCCAATGTCAGTGGCTCTGGTCGTCGCCGGATTTCATCTCCTTCCGCCTCTCTGTTTGCGCCGTCGCCGATCTGATCCCACATGTCAGTTCTCTAGACTCTCTGTTTGCGCCGTCGCCATACAACCGGCACCATCTTATCCtgGTTCTAAGAAACCAACctgagaggaagaagatattGGGGAACGGGGAACCGAGTTGCTCCTCTGTTGCAATCTCCCTTAGCTTGCTCAGTGCAGGCAACAGAACGGTAGCAAGATCAGGTCTGTCCCTTTTCCGCAGCTC…
>XR_001284296.2
TCCAAAAACTTGTTACCGCTTAAGTGTTacgacataaaaaaaaaagaagaagaagaccaaaCTCTCGAAACTCACAGTCTTCTTCTCTATCTCGCCTCTGTCATGTTATCTGGTACTTTCTTCATGGCTCACACCGGACAAACCTATAATCGTCGTCGTCCATGGCCACCGAAGTTGAATCTCCCGGACGTCTCTGCACCGTTTCTCTAAGCAAGAAGAAGCCTCCCAGTTATCTCGGCAAAGATGCTCACAAGTACACACCCTAAGGTTTTTAATTCTTAGATCAAGTGTTCCTACGATTcatatttagtttgttttagtCTCCAAGTATACATTATTGTATGAATggctttttacaaaaaaaaaaagtatacatcATTCTTATAGTGTGTTTGATTG…
>MERGE.27220.3
aaattatcaaagcaacgcaagagagagagagacctaaCTCAGTACCGGCCGAACGAAATCGAGAGAAAAGCGAGAGAACGTGAcggcgaggaagaagaagagagaatgtgGTTCAccggcggcggaggaggacTGAGGAAGCTCTGTAGAGCCTCCGCAACTGTTCTCGAGAACGAGATGAGCTGTAACTCTCTGCTAGTGAGATACATGTCGAGAGAGCGAGCTGTAAACGTGAGGAAGATAAACCCAAAGGTCTCGATCCAAGAAGCTCACGTCATCTCCAGCTCTCTCTACGAAGTCTTCAAGAAACACGGACCTCTCTCCGTTCCCAACACTTGGCTCCGCGCCCAGGAAGCTGGGGTAAGTGGATTGAACAGCAAGACTCATATGAAGCTGATG…
>MERGE.3601.1
ACAAAAGCCCTTCCGACTACAACGTTCCGAAAACACGTCTATAGTATCGGAATGCGGCATTTGCATGACCTGTGACAAGAAAGCTAGATCCACTATTCTCAGGGGGAGATTACGGgcagtgtactctttttcccttgtcatggtttttatcccaatgggtttttccatgactaggtttttaacgaggcactacgTAAAACAAAGTGGATAATCAAGGGGGAGTATTGGATATAGATAATTATCcacttataatattttattatataactttTCCTTGAAGTTAAAGTAACTTGGGATGAAAGTACCTTGGGGCTAAAGTACTTTTCCTTGAAGTTAAAGTAACTTGGGATGAAAGTACCTTGGGGCTAAAGTACTTTatctctttatattattttatag…
>XR_001270276.2
GCCCAATACCCAACCCGACCCTTACCCTTTAACCCAATTTCCCCCTTACATTAAAACTGTcgtgttctcttcttcttcctaaaGAATTAGGGTTCATCTTAAGATCTGGGGAAAATAGAACTTGCAACCATGGAGAAGAGTCAGAGTGCATCAGACACATCAAAATCTGGGAATAGTTCAAGGCGACGGTGTTCCAACACGCTGCTGGTGCAGAGAAGGGATTGTTACATTTTTCCAGTTTCTCTGCTTCTTAACGTCAAAGTTATCGTTGTGACTTTCAAAAGCAAAACAGCATTCCTATATTCTTGATCGATGTTGCTGTCACAGCTTTCACGAGCAGAACAAGGCTAAACTGAATGTATATGTTGGCTTGAGTTATGAGTGTTAATGAGCAATGAA…
>MERGE.70733.2
CAGCATTCACAAAACTAAGACGTGTTTGGATTTAAGAACTCAATTTGATTGGTAGATCAAAACCTCCCATCAcccccaaaaaaagaaaagctccaGCCGCTCTCTAAAATCTGAGAACCCTAGCTCCGGCCCGGCTCCTCCGGTGCCGGAGGCGCTCCTCCTCTCCCCTTTTCCTTGTTTTCTatttgctttcttcttcctGGTTTCAACCTTTGCCATATGTTTGTTTCTCTGCGTTCGATGGGAGCCTCCCGGTTCGTGTACCAGCGGGGTAAGCTCTGGCGTTCTTTGGAGAAGCGACGAGGTAATGGAAAGACAGAAAAGAAGGAAGTCGGCTTTTAGGGTATCGGAGAAGCCAGATCTAGTTTTTCGTTTTTAGATCTACGGCGACTCCGGTTC…
>MERGE.61797.1
aaaaaaataataaggcAAAGACTTTGCGTAAACGTAGCTCTCGAAACTCAATACTCATCGTTTTCGTATGAATTTTTGTAGACCAAACAATCTTCCTTCCACAGttcacaaaatataaaacaataccTCCTTCGAAATCTCTGCCTCTTATATAACCCATCTCTGACGCTTATGTCAACTGAAACTGGCGTCCCTCTCCGTCGCAGATCTAACTCTCTTAACGGACATCACTCTAACGACGTCGCCTTTGACGGAACCGTCCCATCAATGGAGAACAACATTGTTAAGAAAACAGACGACGGCTACGCCAATGGAGGAGGAAAGGCGTCGTTTATGACATGGACGGCGCGTGACGCTATCTACGTGGCGAGAGTCCATTGGATACCGTGTGTGTTCGCG…
>MERGE.9535.2
tctACATATATTTGTAGCACCGTTTCTTAGTTTTCTCCCCCCTCCCctccaaaaagaagaagagcatTTGGTTTTGAGTTCCAACCAGAGATGAGAGACAACAACacaagagaaggagagagaactTCAAAGCAGCAACCACAAGTTCCTATGTCTTTGAAGCTCGTAGATACATGTCTGAGGCTAAGTGTGGTTCCCCTAAGTGTTGCAACCATCTGGTTAACTGTCAGTAACCACCAATCCAACCCTGACTACGGAAATTTAGACTACAACTCCATCATGGGTCTCAAGTATATGGTTGGTGTTAGTGCTGTGTGTGCGATTTATGCTCTGCTCTCTACTATTTCTTCATGGATTGCATGTTTAGTGTCCAAAGCTTGGCTCTTCTTTGTCCCTGAC…
>MERGE.81250.1
gaatacttacaattatttttgaaattttgttatttcatggtttatgatcatctatacaaagaatcctcaatggtatgcattataattgtataagaaatgaaatacggcgaaaataatcgatgttttgaaaccccaaaccctggttcctcagaatttcctcggtaaattccgaggaaattccgaggaaacctggttcctcggaatattttcatttaaccgggtaaaccaagccgccaaatatttcgcgaaaattgaattaatgatttccgaggaaattccgacggatatagtaaatatttccgag
>MERGE.2847.1
CTTTGATTGATTTTGATCCAAAGGCTCAAAATCACTCCTTTGTGATCTTCCACCTTTCTTCTTATTGGTCAGTTCCTCAAAATTTGgattaatattttaaaccaTTGATTACTTGTAATCCAACGGATAAGAATTAATCTATCTTTTCATTTCTCTTCCTCTATACTCTATCGATCTCTTTCTTTCACAAGTCTCAGATTCTGGGTTTCACTAGCCTCATCTCTCACCATctatcacacacacacacacacacacgctaTAGATCTCATCTGTTTCTTTCTTCCTTTACAGTTTCTCATCTCTCACGATTCTCTGTTaacaacaaatcaacaaaaaatcCACGGAGTGATTTCTCTCTACAACAAATCAACTCAGTTAGGCTGCTGACAATTGACAGAG…
>XR_002662120.1
ACAAGGTCACGGCGTTCTCCTTCTTCGATAATGTCGACCTTAGATTAGTGCTATTCGTTTTCTCAAGCACGGAATGGAAAACAATGAAGGTTCAATCTCTGTTCTTGACGTTTCTTGGTTCATCTCCCCTATTCGTTACAAGATGAATCACAATTCGTCATTTAATGATCCTTATCTCCTTTCCAGGCGGCGGAACTCAACCTATAAAAAGGTCCGACTTCTCAGGTTTTGGGAAGCTATAAAGTCAACCTTGAGGCCAGAAGTGTGAAGCGAGGCGGGTAGCTTATGGGTTTTCATGGCCGAGAGTTTCAGTCCCTAACAAAAGAAGCTTTCATCATCATCCTAGATTCTTATTAATGGAAATCAATCAGAATCCGATTTCAAGTTATGGATCTGAAG…
>MERGE.28693.1
ATCAAGTTGAAGCCGCGGCAGCCTCTGCTTCAAGGAGTTGCTTCACCTTAGTGATGTAGTCACTCATGGCTTCGTCAGTCGATTTCCCTTCAACAGCCTTCCAAGCATCCCACTTGGCTCTTTCTTTCATGCTGAACATTCGAGGACGACTGGTGGTGACAGGCCCGACGGTGGCTTGCTTGTAGAGTCCGTAGAGGATGAGCAAGTCCTCGTTTGAGGGGCTCGTTGTGAGCTTCTTGACATTCTCAGCATGCTCCTAGAAGTCCTCCTTCAAACCCATGATGATAAGACGACGGAAGTTTGAT
>XR_001274375.2
GAATCGAAATCGAATTGGAATCTGTGGTTTCCAAGGTCTACCCCACGAACGCGACCTTCCACGTCCCAGATACTGTGTCGAGGGAGGAAGGCTATAAGAGCTTCCACATTGCACCTCTCCTTGTTGAAAATCCTACCAACCAAGCTAAGGTGATAACGAGCAATCAACTCAGAGTTGTCTACGTCGGacAGTAGGGAGAGAGAAGGCTGTAGATCTGAGCTTTAAACGGTCAGACAAGCTTGAGTATGAGAAGAAGGGCCGTTGACAGAGCTTGAAACGCCTTTAAAAATCTTCCTTTGTAGGAGCTAGGACCTATCAAAGGAAGCGATAGAACAAGAGAAGTGCATGAACTGGGCTTGTCTACAGGTTGTAGAAAGGTTTGGATATAGAGCCATGGTT…
>MERGE.51123.2
GGTAaccttcctcctcctctccatCATCCTCTCTCCGGATATCTTCATGGCGTCGGAGATTGACGCAGCTCCGGGTTCGTCAATAACCTCTCCGTCTTCGTCACCAACCTCCCTGACTCTCCCTTCGATGTTGGCTCTGTCGTCGGCTACCTCACCGACTCTGATGGACTTGACAAACGGTACCTCTCTGTCTCTGTCTTCATCGTCGTTGTTGTTGCGGACTTCGTCGGCTCCGATAAAGATGACCAACGAAACAACTCAACCTGAATCCGTGACTCCTCCATTGACATCAGAAGCTGGAATTACTCAAGTTAGTGACGCTCCTCCTTCAGATTCACTTAACGACGTGAATCAACCAAACTCGGTTGCTCCGACGGCTCAGTTGCAGAGAACATCGTC…
>XR_001288674.2
TGTTTACTTACTGTATTTACGATTTTACCCTTGACCTAATTaattatttgcaaaaaaaaacataactccATTGAGGTAGCCGCTCTTTCTTCGATAGACGCATCTAGAACTCCATTGACGCATCTCAAGCTCCGACGAACTCCATGACGCATCTTCGAGCTCCTACATCTCCGAGCTCTCTCTCTTGATCTCTGACATCtccgagctctctctctctcgatctccgaCGCAAACCcaatgctctctctctctgacgCAGACCTCAGCTCGAGCTCTCTTCTCCGGCTCGAGCTCTCTCATCTTCGGCTCGAGCTCTCTCATCTCATCTCTGACGCTGACCACGAGCTCTCTCATCTCCTCCGATTTTGGTTTCAAGCATTGTTGAGATGTTGTATCCAA…
>MERGE.38501.3
ATTCGATTCTCTGTTTCCGGAGGCAGAAGCGATTTCTACACTCTCTCTCAGATCTACAAGCTGAAGATGGATACTACTAAGGATGATGATTTCACATTCTCAAAGGTGAGTGAGCTCTGCAACCTGATAGTGAAGGTGTTTTAGAGGCAAAGGATCTTGCATCACATGTAGATAGCATTGTCGTTAAGGAAAACACAGTTGGATCTCTCTCTTTCACGGTGactgattcttcttcatctgagaTGATTCTCAAAGCTAGAAAGCCTATAACTCGTACAAAAGTCCCATTTGAAAAGGGTTATAGCCAAATGGATTGGCTCAAACTTACACGAACGCATCCCGATCTTGCAGGTAAACggcctttctcttctttctcttaaaTGCATCTTGATGAAAGGG…
>MERGE.8154.1
GATTGCTGctctctcttccttctttcatcgacgacgacgacgacgactcTCTCTATCTCCGGTAGGGTTTTGATTTAAGTTTTCCATATTCCCGCCGTCTTCGATTCTCATCTGATTGATATTATTTGGATTGATTCTCCGCTTGTTTCTGTTTGCCTTCCTCATTTTCAATTGAAATCATTAGAAACGGAAAGGATCGTCGCATCTCCTTAACCTTTGATGACTTTGTGTATATATCCTGATTCAAATTAAGCTTTGTAGAGAATCCAATTTGGCGATTTTGGATTGCTTTCTGCCAATTTGATTATCTGCTGCGATGGACCTAAATGCTTCACCAGAGCCCGAAGAAGAGGAGGATCCTTTTCTTAAGAGACGCCTTGAACCCCGAGCAGAGTCTGC…
>MERGE.85236.2
CACATATTTTATGAGTTTTGTGCAGGTGCTTCGCCTGTTCTCAAAGGTAACATCACAAACTGAAATCTCCGAAATTTAACACTGTTTATCTTTCTTTAGAAATGCCTTGCTGAAGTAGAAATACAAACAGACTTCAAATATTTGCTTACTTTGTCTTGTGGCTAAACTATCGTTACAATGATTCTTTTTTGTAGAGAGGTTGAAGCTTAAAACAGCAAGTGAGTATACTTACCTAAACCAGAGTGATTGCTTGACCATCGACCGTGTTGATGATGCTCAGAAATTTCGCAAGCTACTTGAAGCTTTTGACATTGTTCAAATCCCTAAAGAACATCAGGAGCGTGTGTTTGCATTGCTTGCGGCGGTGTTGTGGCTAGGGAATGTATCTTTCCGAGTTAC…
>MERGE.12016.36
AGACGAAATTACGATCTTACACTCCCTCTTTGCTCGTGTATATAAATCTTCTCTGCTCTTCCTTCTCCTTCGTACTACCACCACCACATTTCTCTAGCAGTATCCATTACTATCACCTTCAGATTGAAAGATGGAATCTTTTTTGTTTACCTCCGAGTCCGTCAACGAGGGACACCCCGACAAGCTCTGCGACCAGATCTCCGACGCAATCCTCGACGCTTGTCTCGAGCAAGACCCTGAGAGCAAAGTCGCTTGCGAGACATGTACCAAGACCAACATGGTCATGGTCTTCGGCGAAATCACCACCAAGGCCAACGTCGACTACGAGAAGATCGTCCGCAAGACTTGCCGTGAGATCGGATTCATCTCCGACGACGTTGGACTAGACGCTGACAACTG…
>MERGE.2318.3
ATCAGATCTGAAATTTACGACCGAGAAGAACGCAAGCAGCAATACCAAGCGCACATTCGTGGCCTCAATGCTTATGAACGACACAAGAAGTTCTTGAAAGACTACGTTCGTTTCTATGGCAAGGACAAGCCGACAGAAGTCAAGTTGCCCGTTAAAACCGACCACGACACACTTAGAGAAGGTTACCGGTTTATACGTTCtgaagaagatgatttgaaCCCTTCTTGGGAGCAAAGGCTGGTGAAGCGATACTATGATAAGCTTTTTAAGGAATACTGTATAGCTGACATGTCAAGATACAAGACTGGTCAGATGGGTTTAAGATGGAGAACGGAAAAGGAAGTAATGTCAGGCAAAGGGCAGTTTATGTGTGGGAGCAAACAGTGTCATGAAATAGAA…
>MERGE.22718.2
attaaaaaaaaagaagaagaaattaggAAGCCTTCATCGTCTTCTGCCCAACACTACTGCTAGGAAGGAAAGTCATCTACACAGTTTCTTTTAGATCTGGAAGTCGATACTATCGCCAGTAATCTAATCTTCGTTCTGGTTAGTTATTTGATCGGTGAAGTTTCGTTGGAGTTGCTAGTGGGAGCTTCTGTGTGCAGAAGACCAGTTCTAGTTGTGGGGGAGTTACATGTTTTTGCTATAGAGGTGATATGTCGGGGTAATGTGCATGGTTTTTAGTGGTGATTTAAAAGAGTCTTGAAGTTGGGAGGAATGTCGGGCTTGTGCTTTGATCAGCTAGACAATAATATATCAGAAGAGTTTCATGGTAACGATGATGGTATAGTGCCAAACTCGGCGAAT…
>MERGE.28943.4
ggttttttgtctttttcagacAAAGCAATCGatctagaaaaaataaaaaggacaCGACAGACTCAATCGGCGATTGTATAAGCGAATGGGTTCATCGAGGATGCGACTCTGCTTCATCTCCAGcATGTCGTGTCCGTTAGCTTAATTGGTTAGAGCCAATTAAATCTTGGACGATCTGAGAAAGTCAAAGAAAGATCTTGATTAAACTTTAATGATTTGAACAAAATAGATGACGAAGAGCGATCTTGAACAAAAGATCTTCGTCCGATCCATAAGGGAATTACAAATTATGTCATCCAGTTTGTTAACTACAACCAATTAGCCACAAGATAAGTTGTTTTGAATCATTTTCTCCGTTATCATATTGTAACGCTTATATACTCATCATGATAACACAAG…
>MERGE.63047.3
AACAAATCTAACGGCAGAGagtaagagagagaaagaggtgTTTGAATGAGATTAAACAACGccgctcttcttcttcttctgcaatcCTCATCTCCGCCTAGGGTTTTCTCTTCCACTCTCCGCCGCCCTTTTCTCTCTCACTTCCGCTTCTCTTCTTCCGCCGCAGTCATGCCTGGTTCCGAACCATCATCGGAGATCCAATGGCCTGCCAAGACCGTCAGGGACACGTATTTCGATTTCTTCAAAGGGAAAGGTCACAAGTTCTGGCCATCGAGCCCCGTTGTTCCCCACAACGATCCCACTCTTCTCTTCGCCAACGCCGgaaTGAACCAGTACAAGCCAATATTTTTGGGAACGGCTGACCCGAATACGGAGCTCAGCAAGCTAACTCGGGCGTGT…
>MERGE.55782.1
CTTGAACAGGATCTGTTCTATAGGCTCGTACCTCTGTATCCTTGATTTATAAGGAGACAGGCCCCTAAACCTGGTTGATGAATTATGGCCGTGCGATCTGAGTGTGATTAACGGCTACGATTCTCCTAGGAGTCTCTGCGCTGTAGAGGATCGCTATCCGGTTAGGTCTTGACCTCTCTGGGGTGGTCGCACGGTTCTATGACAGGCTTTCCTTTTTTTGCCTTTCTAC
>XR_002654770.1
AATCAGAGGAGAATGGTGGTGGTCTGACAAATTGGACCTTATTTCTTGTGTATGTTTATTGAAATCAATATATCTACTTGTGTGTTTCTTCCTCGCAGTGGTGGTGGTCTGAGAACCGGCGCTTCATGTAGTTGGGACCTCGAGAAGATATGTAATTGGTTCGCGGTGAAGGGTCCGGTGAGAAGTTCGAGTGCCAAGCTGAGTAATGCAAGTGATGCTTTGATAAGCTGAGGTTCTTGAGTGTGACAGAGCCTGTTTTGCTTGGAGATGGTGGTGACAAAGGAAGAACTTATAGACTGTCTGTCTTGGAACCATTGCTCAGAGTGGTACTTCCAAATTCTCGAACGCTCTTAAGGTTTCATTTTGTATTCATGATTACTGTTTGTTGTAATTGTAGAT…
>MERGE.18385.1
ATATAACAACAGCCGCATGAAACCTAAACAGATCATCTCCACTTCACGATTGATAGTTTGTAAATCAGGCTTCATTTTTTAGTAGGGTTATTGGTAAATTAATGTTTCGCAGGAGCCTCCCGGGCTAgtctgaaaataataatttgaggAATTAAGCCCCAAAGCTCCTGCTAGATTGATGCCATTCGTGTTGCAGTTCTGTCTCAAATCTTATCTGGCTTAACTGTGTCAAAGCAATGTCTAGATTTCGTATTCTTGATCGTTTTAATGGTCTACTGTTCTGATATTTTTTGGctatgattacaaaattatccGCGCTTCTGAGGTTTTAATCAATGAAGTATATTTCGGAAAACAATGGTTGAATTTCTTAATATGAGCCAATGTTCTCTTTTGATT…
>MERGE.75836.1
GAGAAAATGAGActctttagagagagagagagagaaaaagtagGCAAGAAAGACGGTCACTGACTAAATAAAAGATCACTCACTCACACACCCTTTCAAGAGATCTCATCGCCCGATctttccttccttccttccttccccGCCGGTAAAGTTTCTTAACTTTGCTTCTTCTCTCGTGTCTCTTCGTTTCTCAATTTGAGAATTTACTGcaaagtttccttatttattaCAATACAGAGTTGCTGATTAAAagtattcatcaataaagttttggttttaattttgagATCCTAACATTGTCCGAAGAATCTAGCTACTCAATTGAGTTTCCTTACTTGTGTATCTATTGCTGCTTCAACCCAAAAAAGGAAAGTTTGTTTATTTCTGAATAATTCAGCT…
>MERGE.56205.1
AGAAGCCAAACCAAACAAGGCGTTACAAAAGGGGGAAGAAAGTTCCGAAAGAAGGAAGAAGCAAATTAGCAAAGCCACCAAAAATGGAAAACTGCTACTTATAGTAACTCTCATCTTTTTTTATGCAATACCCtaattttggtaatatttttttcttccttccTTAGCTCCTTCCTCCTCCTTTCCTAATTGTcatatcaaaatcaaaactcctTTATACACAAAATCTCTAAAACAAAGGGCTTTAGTATAATCTCTCTATCTCCCTCTCTGTTTTCCCCTGTTTTCGATTGATTGTTTCAGAGATGGGGAGAGGAAGGATAGAGATAAAGAAGATTGAGAATGTGAACAGTCGTCAAGTGACTTTCTCCAAGAGACGTAACGGGCTGATGAAGAAGG…
>MERGE.30241.2
CTTATTTTATGtgaatttgtttactaaatcaAATTGAAATCcctaaaacaaaaattacaaaatcccCCAAAATCGAGCGAGCTTCCGAAAAATCCCCAATTCGAAGAACTCCGACCCCGAAAAAATcgatttctgaaaaaaaaaattgtcgatAATTCGTTATAACTTGGCCTCTAATTTTAGAGTCTCTTTCTGGGCTTTTCTCTACTTTGCTTGCTTGATTCTAATTTGTCGACATCGGCTCTTCACAGACTCCATTGCTCTGTTCTAATCAAGTTTTGTCTTTGTGACCTTGTGAGTGACAAGTTTACTTCTTTGTGTTCAAGGTTTGATTTTtaggtttatttatttatttggttgttTTGATCATTGTAGTTCAAGTGTATTGATCATGCCACT…
>XR_002664795.1
TGTCTCCATCTCGGGCTGTCTCTCTTCTCCGAAGAAAACCCATCTCCGATCTCATCTCGAAGCTCTCTTCTCCGAGCTCATCTCATCTCcaagctctctcttctccttttctcgTTGAGAATCCTTCACATCTCTTTCAGAGGATAGCCAGAGACTTTTCATCCGTCTTTACACACGAAAAGgactCAGACCCTCTCAAGCTCACTCTCTCAAGCTCACTCT
>MERGE.22837.1
TTGAAATGCGTGGCCTTGATCGATGGATTGCTGACGCAATCAGATCAGAATCGTCGGATCTCAATCGTCAAAACCAAATCCTCGGAGGATTGTTTCTCGACGAGTCTCTTCCTTCCTCGTCCGTCTCCTTTGTCTCCTCTAAGAGCTGTTCAGTCAGTTCGTGTCGCTTTGTCCGAAAGTCGAGTGCTTTGAAGCTTAGAAGACGAAACGGGaacagaagaggaggaggacCTCTGTTTTCCTCAGTCAGTTTATCTATAAATGAGAGTAATGGCCAGGAAGACGAAGAAGGTGGTGAAGGGTATAATGGTCAACACGTGTACAAGTCTCCTCCGCTGAAGGAGAATGGATCAGGAGCTCTCAACACCACCAAGCATTTATGGGCTGGAGCTTTTGCTG…
>MERGE.11886.1
TGGTAAGAGGTTCTGGAGAGTTCCATTCCCTCTCTAACGTATGTTGGAGAGATagaggaaaacaaaaaattcttcTCTCCCAACTTCTTCTTTGATCATCTACGATCTTCAGTGTTCCTGCGTCTTAAGAACGTAGTTTCGAGTCCATTGAACCCACTTTAGTACCAGTATTGGTCTGTGCTCTGAGACTCTGTTTTTTTGGGTAGTTGAAATTCATCGAAAGAATCgatttttaatgtgtttttgtCGGTTTTGGTTTGTGGGTTTTGAGAAATCAAGGCATGGCGTCGAACAGTAACGAGAAAGGGAACGATGATCTGTATGCTGTTATGGGTTTGAAGAAGGAATGTACCACCACGGAGCTCCGTTCTGCTTACAAGAAGCTCGCTCTTAGATGGC…
>MERGE.38782.2
CTCACGTGCCACGTGGCGAGGAAGTATCCAGCTATTCACTTCTATATTATGTTGTTACACCAATCACGAGTCCTTCACAAccatcttctctcctctctGCTCTATAATTTTCAAAGTTGCCAACTTTTTCTCTTCCTCTGTATTCTTCGGCCAAGTAAATGACTTTCACGCCGATGAGGACGATGAGGAGTGACCATGGAACCCTTCAAAACATGCTTGGAACAGATCTCAACGAGCTCGCTACCGCTGCGAAGAACCTTGCTAATCACACCTTCATGCTCACTGGTTTAGGCTTTGGTACTTCCATCCTCGAATGGATTGCTTCAGTCGCCGCCATATACTTGTTGGTCTTGGACCGAACTAACTGGAAGACCAATATGCTCACATCACTTTTGATTC…
>XR_002653975.1
ACAGCCAAAAACCTGAAAaacaacacaattttttttacataagcTAGTCACCATGacaccatctctctctctctatatatatatgcatatatacatgtatgtaaGATATGGTGAGATATGAAGAAACAGTTAGCTTTCCCTGACTCCCATGAAGACAATGACCCAacatcaccaccatcatcatcattcatcatatatcatcatcatcaccatctctTTTTGTTTGTCCCTTCTTTGAACCACCACTTGCTAATACCTACTGGCTACATACAGCTACTTCTCCCTTTTCTATAAATTACTGTTTTTTCACTTATACTCTCAGCACTACTAGGTTGGGGAAGGTACAAAAGAAGACCTAGCTAGGGTTTTCAGAAACTCACAAAAATCTAAGCTGGTGAA…
>XR_002653916.1
ATCAATCAAACCACATCAGGTGCTGATACCCAAAAATGGTAGCTTGTAGACTTAAACATATggttttgcaaaaaaaaaaaaactataacctTTACATGATTACTCGTTTATCTGGTTAATttattcataagaaaaaaaatccaccGGCGATTTCCTCCTCGGTTGATGCTGAGGATCCACCCACTCGATCCTCTgattcccacttcttcttcttatggCTGCGGCGGCGAGTAGTCATTACCTGTTTCGAGCTTCATTGCGCACGAGGATCTTTCTCTCCTTCCTGGTGATGAATCCTTCCTTTTTCTCCACATAATAACGGCAATGCAAACCTTCCAAATTGCTCCGCCGAGGCCGGGACTCTGATAAAGGCAGAGTCTTTGGCCTGCTTCTCGTCCT…
>MERGE.24627.7
ACAACTAGCGTATCTACGTTCCAGTACCCTCTTTCACTCCATCTCTAAAATCTTCTTCTTGGGCTCTTCTCTCTTTGCTACTATCTCTCGTCCCTTCTCCGAAATGGCGTTACAGAACGAGGAcaataagaaagaagaaaacaaaaagacaaagaagaagtgGCAGAAGAGTTACTTCGATGTGTTGGGAATCTGTTGTCCGTCGGAGGTTCCAATTATCGAGAATATTCTCAAGTCTCTGGAGGGCATCAAAGAATATTCCGTTATCGTTCCGACTAGAACGGTGATCGTAGTTCACGACAGCCTCCTCATCTCTCCGTCCCAAATTGCTAAGGCACTGAACCAAGCTAGGTTAGAAGCAAACGTGAAAGTGGACGGTAAAACCAGCTTCAAGAACAA…
>MERGE.58198.9
GCGACGCTTTAAGCCCTAAAAGTCAACTCCCACTTCACTATCATCCTCTCCATTTCCCTTTCTGTATGCTTAGAGAATGACGAAGGTCTACGGAACAGGCGCGTACGACTTCAAGCGCCACAGAGTCGCCGAGTACCCGCTCGAGTCCACCACTCTCCCGAGCTCCTCGATCACCCTATCCGAGATCCAGCAGGAAAGATTAACGAAGATCGCCGAGGAGAGCTGGACCAGGACCGGAGGAGGCAAACCGTTCGATCCGGATGTCGTCAAGGAGATTTACGCGGCGGAGCTGAAGGTCGCCGGCGGCGGAAGGAAGCCCGTTCCGCTGCAGCGGGTGATGGTTCTCGAGGTGAGCCAGTACTTGGAGAACTACCTGTGGCCTAATTTCGATCCCGAGGC…
>XR_001283583.2
GCGAGATTCAAATCATTCTGGTGCGGCTTCAGTCAAAGGAAGCCGAGAATGGATCACTTGAGTCTCGGTTGAATGTGCTAGAACAAAACACAGTGCCATCTCTGAGAAAAGCTCTCAAGGAAATTGCAATGGAGAAAGATGCTGCTGTTGTTTCACGAGAGGATCTCTCAGCACAAGTTAGGACTCTGAAGAAACGTGTTAATTAAGGAGGCAGAGGAAGAACAGTATCGAGCTGAGGAAGATGCAGCATCTCTCAGAGCAGAGCTTAACTCGACACAACAACAAACAATGGGTTCTTCATTTGTTCCATCTTCCCCGGACCAAGTATTAGAGAAAGAGATG
>MERGE.82696.4
AATAAGAAACGTTAACCAACCTTATCGCTAAGATGCCAATAAATATCGAACCATTTGCCACCCCAATTATTGCAATTCACTCTCCTTCTCATCCATCCTCCCACTCAGGTGATATCTGACGGATCTTAACGGCCAAGATGTCTTGGGACGACGGAAAGCACACCAAGGTGAAGAAAATTCAGCTTACTTTTGATGACGTCATTAGATCCATCGAGGTGGAATACGAGGGAACCAACCTTAAGTCCCAGCGTCGTGGCACTGTCGGCACCAAATCAGACGGATTCACACTGAGCACGGACGAGTACATAACAAGTGTGTCTGGTTACTACAAAACCACTTTTTCGGGAGACCATATAACGGCGCTAACGTTTAAGACGAACAAGAAGACATATGGACCTT…
>MERGE.83994.2
aatttcCCTATATCAAAAAGCCCTAATTTGGGTTCTCAAACTAACATTCGCAGAAATTGACGATGACGAGCTCATCACCCAAATCAAACCTTTGCCAGGCTTGCCAGGTTTTGCGAAGACTTCTTCTACTCTCTTATCTtcgatttcatcatcttcttcttcatctgtgTTATCCTCTTTGATTATTGGCGCATGCAGGCTGTGATTACAGACACTGGGCCACCACCGCGCAAGCGGAGGATTGAATTAACGGCCGCAGCACCTGAACCAGACAAAGACGGTTTAGCTCCTACAGCAGATGATGAATCCTCTGACGAAGAAGATTCAACTTTGAGCAGAGAGTACACTCGCCAACTTCGCGAGTCCGatGGATTCGATGTTGACGTAACTAATCCAGTT…
>MERGE.37126.1
GCCATCCACAGGGGATTTATTTAAGGCCCGATTCGCAGACTGTCATTTTAATGAGTCTGTTTTTCCAACATTaggggaagagaagaaacagTTGGGAAAGGATATTAATTGGAATGAATTATCATTATCTTATCTTGATCCTCGAACTAAAGAATGTGAcctagaagtccaaaagataattcatttacAAAGCTTAGCAAACCAGTTGCCAGATGCATTTACTGACCCAAAAAGAGTGACTGTGTCACATATcccagctgtaaatgctccagtTAGAATGAATGTCCAAG
>MERGE.63350.1
GTTGGTATTGAACTCGCCACCGAAAGCGTAGAGCTCATCCCCGACCACAGCTATGCCGTGTGAGCTTCTGTCACTTAGTGTATTTCCTCCTTTCTGCTCCACcTTGATCCACTCGCCTTGCAAAGTTGGAGCTACAGCTGCGATCTTCAAGCTTCGAGTAGAGATGTGCGAGGCCTGACGGAACTTTTGCGAAGCATGACGAACTTGAGTGAGCGAGGCGGGACAGAACTGGTGTGAGACAGAGTGAATATGAGTGAATTTAAAACATGGaatattcatcttcttcttgcaatAGAAGTCACAAAAgtgtttggtttttgtttgtaaCTTCTTTTGCTGTTCTGCTTGTTTGTGTCCCTCAGCTTCTCTTCATGTCGTTCTATTTATAGGCTAA
>XR_002654095.1
GGATATAGATTGATCGTTTTGAGCTAGTCAGATTAACCTAGTCTAGTACACAAGCGATTTAACGAGTTCCTGGCCTCAACCAGTACGTCTCGTGTGTTCAAGCACAACCTCAAGATAGAGCTGCAGCCAACAATAACAAGAATAAAACGTAAGAGAACCCTAGGAGCTACAACATGTATTTATATGACTTGCTCCTTCGACTTGTTCACTACGTTTACGAGTGGGCCTTTGTGCACCGAAGCCCATCACTCTATTCTGTTGCTTTGATCTGTTGCTTGTAGCGGGCTGGATAGTATGGGTTTGGGCCGAGTCACTTAGCTCACAATCTCCACTTTGACTCACCAAACCCTTACGGGAAAGACGCCATGGCAGCTCCTTTCTCTATCGCGATCTCCAGAC…
>MERGE.80582.5
ATCGATCATAAGCAGCTAAACTAATCATTCTCATAATCATCACTGCCGCTGCTCCAAGCTCTTCGttcgagagagagaaaaaaggagACGAACAATGATGGATGCGAATCAAGTAGCAGAGCTCCGAAGATTCATCGAGCAGCTGAAACTGAATCCTTCTCTCCTCCACGATCCTTCTCTGACTTTCTTCAAAGATTATCTCCGAAGTTTAGGAGCTCAAGTCCCTAAGATAGTGAAGACGGAAAGAGATTATGAGGATACGGCTGAGACTAAACCCAGTTTCTCTCCTagctatgatgatgatgaagttaCCGAGTCTGATGTTGAATTGGATGATTCTGATGTTGTTGAGCCAGACAATGAGCCTCCTCAGCTGatGGGAGATCCTACAGCTGAAGT…
>XR_002661895.1
agacaaaaaaaacgaaatctGATCTTCTTCTACGATGCGGCCGTGATGCGGGACTCCTGCGATTCTTCATTCGATCTGAAACGGTTTATTAATGGCTGCGTGGTAAATCGAATTGATCATCCCTCCACGATTCATCTTCAATGATTTGTGAAAGGCGGTCTCTAAACAGTATAAATAGAGTCCGGCGGCAAGTGCTCATCCGTCGTCGAGGCTAGGCTCTTGCGATACTGGGAGGCCCAGAATGTGAAACGCGGCGGTGACCTGATGTGGGTCGacaGCGACCATAATGCAAGCCACTATCTATGCTAACCGCCTTCCGAGATTCCGGTCTAAGCTCGCCGCCGGGAAGATGTTTTTCCTCTCCGGTTTCGATGTACTCAGAATTACAGGCTGACAAAC…
>MERGE.7085.3
CATCGTTTTATGATAAAAGTGTTTTGTATGTTCCGGTTATATTTCGCCGAGCAGAAAATCATCCCAGATAAATAATTGCTATGAATAATTTATATTCCACTGTTCATGTCAAATACACCAGCGTTTATCGAGCTTAAtttcacttcattttcttctctgtttcaTCGGTAACTCCTTGTTCTTTCTCATTTCCaattttctatttctatttattttcaattttatatcatatggTTTTACTGGTATACTACTTTATTCACATCAATTGTTATTCATCTAATGTTCTCATTTCCTCGTGCAGCTTTAGATTAAAAAACAAGTCTTTTGTAGGTctgggacggatcgggtatctGGTCCTTATCCGGCagatctataattttattattcttatcTTGGGTt…
>MERGE.9666.2
tcaaGATTTTCATTTCCCCCTTTAGCTGGTCTAGAGCAAAACCCTAGAAACGAAAAAACCCCCACAATGGCGATCATCTCCGAGGTTGAAGACGAAAGCAGCACCCGCCCCAGGATCCTGCCCTTCAGGACGACGCTCGATTCCTCGAACCCATCAAGTTTCTTGGAGAAAGTGTTCGACTTTCTCGCCGAACAGAGcgattttctcaagaaaccCTCCGCTGAGGAGGAGATCTCCGCCGCGGTTAGGGCGGCGAAGGAGAAGCTTGGAAAGGCCGAGAAGAAAGCTGAGAAGGAGAgtgttgagaagaagaagcctgTGGAGAAGGAGAGCGTGAAGCCAGCCATGGCTGCTTCAAGCTCAGAGCCCATTCAAGTGgaggagaagaaacaagaagGT…
>MERGE.9194.1
CGCAAAttgcaaatattttataattcgtTACTTAGAGAAAGTTGGATCTGAAGAGACATCAAAtccaaaatacataattaaaaagacAGATTTTTCTACATATACATCCACCAAACTAAACATAAAGCAACAAACAGATGACTAAACTGGTGAACGAAACCAACGTCAATAACATTTAAGCTTTCTTCGGAGATTTAGCTGGCGACTTGGACGCAACATCCTCAGTCGATTTAGCAGACTTCTTAGGCAAGAGCACAGAGTTAATGTTCGGCAACACACCACCGTGGGCGATCGTGACACCACTCAGAAGCTTCCCCAACTCCTCATCGTTCCTAATCGCCAAAAGAAGATGCCTCGGAATGATCCTCGACTTCTTGTTGTCTCTCGCTGCGTTACCAG…
>MERGE.84434.4
TCGAGTTTTGCCGAAAATTAAAgcttcactctctctctctctctctctctttgctgCTTTACCTTTTGTACCTAAACATCACACACAAACATACACTGTTGTTACTCGTTTTCATCTCATCTCCTCTTCTTCCCAGAAGCTGCTGCCACTGATagaaagagagagagagagagagagagagataaagaaaCCATGGCGGGAGGTGGAGCTCCAGCACCGAAAGCAGACGAACCTCAACCGCATCCTCCGAAAGATCAGCTCCCCAACATCTCTTATTGCATCACAAGCCCTCCTCCTTGGCGTGAGTTCAAAAAGCTCTTtcctttttctcatttcttctaCCTTCCAAGCTCGAAAgttctttccttttttgttattttggctTCATCTGTAGTTCTC…
>MERGE.25246.2
GGTTAATAACAGATCATTGGGGCATCAGATGAACAAATAGATGTTTTCAACGAAATGTGGTGCCAGCTACTTCTAAAGACATGCCAAGCCTCCACTGGTGCCGCTTGTTATAGTGTCTTAAAATCAGTTTCATTAAATATTCATCTCGTTTAAATACTCTTGGGTCTGATCTGTGCAGCCAAAGAAGTGATCAGAGAGAGGATAAAGGTCAGAGATGGTGTTCCCTTCACGTGGCGTTTGCTGGAGAAGAGTTATGCCATGGAAGGCAATGCAGAGGCTGAGAGAGCAGGAGAGAGAGCTAAGAAACTGGAAGAATCTTCTTATTTCTAACTCTGCTTCTTAATGATAAATAACTTTTATGTGTGAAATCCTTTGGAATTGGTGTGTGCATATTGTTTT…
>XR_002654771.1
AATCAGAGGAGAATGGTGGTGGTCTGACAAATTGGACCTTATTTCTTGTGTATGTTTATTGAAATCAATATATCTACTTGTGTGTTTCTTCCTCGCAGTGGTGGTGGTCTGAGAACCGGCGCTTCATGTAGTTGGGACCTCGAGAAGATATGTAATTGGTTCGCGGTGAAGGGTCCGGTGAGAAGTTCGAGTGCCAAGCTGAGTAATGCAAGTGATGCTTTGATAAGCTGAGGTTCTTGAGTGTGACAGAGCCTGTTTTGCTTGGAGATGGTGGTGACAAAGGAAGAACTTATAGACTGTCTGTCTTGGAACCATTGCTCAGAGTGGTACTTCCAAATTCTCGAACGCTCTTAAGGTTTCATTTTGTATTCATGATTACTGTTTGTTGTAATTGTAGAT…
>XR_002654677.1
ATCATCCAATCCTTTATTTATTCATATCTTAATTTCAGCTTAACCCACCTTCTTCATCCCTTATTCAAGGATCGACTGTGATATCAAAAGTAAGCCAAAAGACATGGCAAGTTGCATACAGTCTCAATCAATCTGTGCTGAAATGATCTGTGGATGTCTTTTACAACATGGTTTGCGTAACACTGAGAATGTACTTGATGTGTTCCAGCTTGCGCTGCTATGTGGTTTCCCTCGGCTTAGCGTCATATCTCACCATATGATCATGAAACACTTCAAGCAGCTTTGTGCTACAGAAGCATGGATATTTATGCAGAGCCGTCCCTTTctcgaggaaaaaaaaacttaaaaggcTCTGTCATCATCGAAGAAAGTGGTGCTCGCGGGGTTCTTCAAAAGTGG…
>MERGE.29514.1
CTTCCGAcaagaaaaacacaaacaacaaaagGTCAAAAAAACCCGATGGCTCGTCTCCTCCCTTTACTCCTCCTCATCGCCACCGTCTCCGCCGTCGCCTTCGCCGACGATGAACCGGACTGCGTCTACACATTCTACCTCCGAACCGGGTCAATCTGGAAAGCCGGAACCGACTCGATCATCAGCGCTAGAATCTACGACAAGTACGGTGACTACATCGGGATCAAGAACCTAGAGGCTTGGGGTGGACTAATGGGCCCTGACTACAACTACTTCGAGAGAAGCAACCTCGACATTTTCAGTGGAAGAGCGCCGTGTTTGCCTAGTCCGATCTGCTCTCTGAACCTAACCTCCGACGGCTCCGGCGATCACCACGGCTGGTACGTTAATTACGTCGAG…
>MERGE.49263.2
GTTCTGAGCTCCACTTTTACTTTGATGCAGCTATCAGAGATTGTAAACCAAGGAAAGCTTGTGTCTGATGAGATCATAGTAAACTTATTATCAGAGAGACTTGAGGCTGGTGAAGCCAAAGGTGAATCTGGTTTCATTCTCGATGGCTTTCCTCGAACCATGAGACAAGCTGTAAGTAAACTCACACATCTATAAGCCATATTCGAGCATTGTAAATAATGTTTTCTGTTGTCTTTTTGCTTCAGGAAATACTTGGAGACGTAACCGACATCGATCTAGTGGTGAATTTGAAGCTGCCTGAGGAAGTTTTGGTTGACAAGTGCCTTGGGAGGAGAACTTGTAATCAATGTGGCAAAGGTTTCAATGTAGCTCACATCAACTTAAAGGGTGAGAATGGGA…
>MERGE.66103.2
GTAttagtttcttcttccttcttcttgcGGCTGATTCTTCGCCGACGAAACCACACAGAGTTTCCTTTGCTAACCATAACGTCTCGCAAATCCTTTAATCCGTCTTTAAATTTGGGTTTTCTCTTCATTAGTCCACAACTCCCGCATTAAGATTTCGATGTACCTTTTCGTTTCCACTGTAACCCCTGAATCTACATCTATAAATATCGGATCTTCCTAGCATGCAAAGTCCAACTCACACAAACTCGAAAAGCAAACAAATAGACCCACACAGTCTTTTTCTTGAAGACTCCGCAGCCTTGATCGAAACTTCTCACCGTCAAAGCTCTGTTTCTTTTCATCTTACCGGCCACCAAAACTGGAGACTACAGAACGAGGATCAATCAAAACAACGTCTTA…
>MERGE.36808.2
aaaaaaactcaaatcagTTTTCCTAAACCTAATCTCCCGACGCCAATCGTTTCAGGCCTCTCTCTCTCGACACAGCATCTCTCTCGGGTCTGACCTCGGGTCTTTTCCGGCGCGATGATCTCTTCTTCTCCGGctcaaatatcttcttctccgaCTATACTCCGCCGTGAAGCTCTTCATCTCCGGTCTAATCTCCTCTTCTCCTCTCTAAATCGAAGAAGCAACATTGGTGAAAGGATTCAATAGAGGCAGCACCCGAGACAAGACAGGCTTTCCGTCAGAAACTTCAAAGAGTTGGAAACAAAGGAGCCAAAGTCTTTAGGTTGTTTGGAGAAAAAGTGGAGCCAAAGTCTTAGTGATATCACGCTTTCATCATAATTCATAATTTAGTACATGTCA…
>MERGE.81362.1
gaaaagacaagcaaaaaggGATTTTAATTGGAGCAAATCATAGGATAAGTCGCTTTCGACAGCTTCGTCTCCTTTATCCAAACcgttttgattattattttcccAGGAAAAAAAAGTAGGAGGAAAACTATTCAGAGAATTATTGCGACTTGCATCGTAAGCAAAGGTGAAAATCTCATTCTCTcagtataataataataatcctgATTTGATTATTTGGTTCTCGATCGTAGAATTAGGTTTGTGATCGGTTACGAGTCCGCTTAGATTCGCATATTGTTTGATTCTTGGTTGAATAGAGTATTTGCTGATGGAGATGAGAGTTGCTTTAGCTCTGTTCATCGTATTTGATGATTCTTTGTGTATATTCAGGTCTCGTTAGATAACGCTGTTACTGCT…
>MERGE.17625.5
CTTCATCACTCATCATTCCACACACATCTCAttttgcaaacaaaaaaaatctaagagaGAAATATGGCTGGTCTAATGAAGTTGGCATGCTTGGTCTTGGCCTGCATGATCGTGGCCGGTCCAATCACATCGAACGCGGCTCTGAGTTGTGGCACCGTTAGCGGCTACGTGGCACCGTGCATTGGCTACCTGGCCCAGGGTGCGCCGGCCCTTCCCAGAGCGTGCTGCAGCGGCGTTACTAGTCTAAACAACCTGGCCCGTACAACCCCAGACCGTCAGCAAGCTTGCCGTTGCCTTGTAGGAGCCGCTAACGCCTTCCCTACTCTCAACGCTGCCCGTGCAGCTGGACTTCCTAAGGCATGTGGAGTCAACATTCCTTACAAGATCAGCAAAACCACC…
>MERGE.55954.1
ATTGTGGTCGAGTGGTAAGGAGACGGGACTGAGACGCCAACACGTTTCAGGTTCGATCCACCTGCTgcgcgaaactaagtcacaattaTCCTGGTCACCTAACACGGATATGGGCCTATGCTTTAgggcccatttgaatacccggagagagggtctatccgtgggctgcaccttcccttggggattagtctgggccTCTCCATGGACCTGGAATACCCccaggttaatcaaaaaaaaaaacataggacACAAGTATTATTTAACAAGTAGAGTAAAAGATTTGCTTCTTTTTGGGTCTATATAACAATCGTCGGGCCCATTGCAAGTTGTTCACTACATTCttgcaaaacaaacaaatctaacattctaaattctaaaatttgtggaagcaccgtaccc…
>XR_001276089.2
GTAATGGTTTACGCTTCTCGCGTCTCCAGATCGAAAGGTGACACCCCTTGCGCAGCTGACGTTCCGTCTCCTTCGTTGCAAGCACTCAAAAACCGATCAATCAATCATCTTTAATCCCCCCCCCCATTAATCTAACACCCACAATCTGGATTCAATGCGATATTGTTGATGTGCAAGGCGTTCGAGTCGACTATAAAAAAGCCGGTGGCTCCTCTTCCACCGTCGAAGTGTGCTTGCTCCGCTTCTGGGAGGCCAGAAACGTCCGCCGTGGTGGAGAATTCATGGGCGTCGACATGCTCTTGCTTCACTctcagGCTGGAGGTGTTGGCAAGACATACATATTCCAGCTCAGCGTGACCAGTTTCATTACACTGCAGAGCGTCAGACCTTCACAGTCTT…
>MERGE.26168.11
CACAATGATCAGAGTCCTTTATAGTTGAGTTAATGATCTATCGTTCAATGTTAAACTATTAGTGACTAGTGAGTGCGTCATTGTCACTGACTACCTCTATATAAACATACGTACATGAACCTTGTCCAAACTCCAATCTAATAATCGATCGTAAAGACGTAAAGACAAACATCGACTCATCACAAGTAATCTCTCTCATCCTCTCTATTTCATATTAGATACACGAGGGCTCTTCCAGTACAAAGATAATAAATCAGATTATCTACAAATATATATGTGCATGTTCTTCACAttcatatacacaaaatatatgtgcatgtaaatatatatagtgctaTATATACATGGTTGTAAACagtgtatatgtatatttatatacacacTACGCAGTACGTACCC…
>XR_002654137.1
CGATCGGCGCAGCTGCGATCTATCTCCTGTAACAGTTCTTCGATAATCAATGGACTTAAATCGTCTTTAATCACCACTGCGAAGCTCCCTCCTGCGCCGCTCATCTGCTATATAAAGATCTCACCGTCAACTATCATACAAGCGACTGTGTACAGAGGGTTTAATGTATTCCATAAGCGATTTTGATGTGGCTCAGAGCAATCTAAAGTCTCTCCTCTATCAATTTGACTGAATCGTGTGTCTCCACCGTCAAAGCTTACTAAAATCTTGGGTTTGATCTATCACGAGTCTTTCTTTCCTGGATTGGCTTGGCTGGATTGGTCTATTCTAATCTATCTTCCTTGCCTTCCTGTCTTGCCTAGCTATGCCTTCTTTCCTTGATTTCAGCCAGGATCTGCT…
>MERGE.66932.3
CCTTGCTAGTGGAAAttttcgtttattttttcagttttattacAAAGACATCGTTTCTCACAATAAAGGAGAAACATATTACAACACGGCCATCACAATCATCCATACATATTAATAGTCTTCAGTCAGAATAATCTTCTCATGATAATACACACCTCAGAGAAACAAGAAAGAACCCGCGATGGATGCAACACCAACGAAGACCGCAGAGACGCCAAGAGCAGCCGCGCCGCTGTCAGCAGCATCAGTAGAAGGTGAAGGTCCATTACTACCGTAGGAGGAGTCACTTCCTAGAGGACCAGCCACAGCTACGTCACCATCACCTGGAGAAGCAGCTGCATCGTCATCGGTGGTTCCAATGGTGTCCTCGCTCACTGGAGCTTCGACATCGGTTACGGT…
>XR_001273870.2
TGTTTCGTTATTTCCTTCATTGATGGCTCACCCCTTGGGTTTGCAAATTGCAATGGTAAAAATCCTCTAACTTCACACCGCCATTGGCTTTCGAGGGTTTGACGGAAATGAAGCGACCGAGGAGGAGTGGCGGAGCGAGCGGCGCAGGAACCAACCGGTATCGGGGTATCTCTAACTCTCCGAGCAGTACTTAGGGTTTAAGCAGCCTGACTCGGTCTACAGTTTCTCTGATGTTCTTGAGAGATGTAAACAGGAAGAAGTTGCGAGCAAGGCAAGATATTTTGACAAGATGAAAAGTGAAGCCGAGAATTGCAGCTTAACGCAAGGTGATAAACTCTGCAATGAGAAAAAATGGAGTTTGAGGGTGCAACTTATACAAAGGCATGTCCTTCATTGCTT…
>MERGE.78492.3
gaagaaggtaaaCTAGGGTTTTTGTTAAGTGTTCATCGCTTGCACTTAAAAACCGCcaccaaaacacacacacacgcacatACACTTCCTTCTCCTTGCTCTTCCTTACTTTCAATCGCATTGCGTCTTCTCCTCCTGATCCCTGCAATCTCTTCTCTGCTTCTGATCCCAGTCAATTCAGGTTTCCTTATCGATTATGGCGGAGACTGAGGGATCATTCGCCGATGATCGAGAAGTGATCGGCGGTTTCGAGACTAAGTCTCCATGGAAAACAACGGCTTCTCCTGTGGAAACCGTCGACGCTCCGGTAATGGGTGCTCACTCGTGGCCTGCTCTCGCCGACGCGCAGCAACCGCGTCCTAAGAATCTTCCGACGGCGGCTCCGCCGTGTAAAGCCAT…
>MERGE.3638.1
TGTTTATTTTGACGTCATTGCAACTAGTGCGAACGtgtcaacaaaagaaaaacacaacaaGGAGAAGTAAGCACAACACTAGAGCTTAGAGAGTGACACGAAGAACCTCGCACTGTTTATATACGTCCCATGTCAAGTCATTATCCATTAAACCATAGAGATGGCAAAGAACAAAGATGACATAAAGTATGCAACCGCTCAAACGAAGCAATCGGAAGACGAGGCGATTCGAGTGAGATACAAACACGGGACACCACTGGAAGGAGGAAAGATCGCAGAGTCTGAGCCTGTAGAGTTGTTCTCAAGCGCTCAAGGCATCGAAAAGGGAAAGGATCAGGCAGCGTCTGAGATCACTGGAGATCAGAAACAGATGCACCGTGACGTTAAAGATAATCCCGG…
>XR_001272774.2
CTTACCAGAAAAGTGTAACGTTCTAGGCTTTCATTCAATCTCCGTGATTTACGTTCTCAATCACTCCATTAAACAATCACCTTCATTAACTCCCATTCAGTAGCACCTTCACCCTCTTCGATGGTTACAAAACTTATCCTATAAATAAGGAGGTAAGTTTCTCCTAAATTCACCAATCATCACCTCTCACCCTCAATCATCATAATACTTTGCTTCAGTATGAAGATTTCTTCATGGATATTCTGATATCGCTATGGAGTTTCGAGCTGTTGATACACTTTGTGAATCTTCAATCCCGACGTTTTGTCTTCTTTTCTAATCAACAGAAACTTATAAAGAGAGTTATTCAAGACGAATTGCGATGAATCTGATGATGATTTCTTGGATCGAGAAGTCTTG…
>MERGE.65560.1
TTTGTAACCATTCATTCTATCAATGTTTTGTTCATAACTAATAATACTATAGTCAATATTTGATTCAGATACAAACATCTGTGTTCAGTTAAAATTTAGATTGGAAAATGTTAAGGATTATAACTATGCCCATAGCATGGGCCAAAATACTAGTAATAAGATAAATAGCAACTTTGTATTATGTTTTTGACTCATGCTATATAGGCTATGTACCATATGTAACATCTATGATTGTTCCAAAGCCCACAATTGGAAGAATAGAAGGATCTTAAGAGGtatgaaaaaaatttgaaacccgaaacccgaaccgaacccgaatccgACCTGAGATataaaaatacccgaatggatCTTGTAGGATGgtataaaaaaatctgaacccgaagtgttattaaccga…
>MERGE.44073.4
CATGATAAGATAGACATACTGTAATGACCCCAACCCTAGGCTTTGCCCAAGGGTCAAGTCATTTTtctttaaagagagagagagagagagagagagagagagagagagagagagagagagagagagagagagagagagagagggaaggaAGAAGCTCACCAAGAGTCCTCGCCGGAGCCACCGCACGCCAGGACGTCATCAAGCTCGTCATCACCATCAACCGCAGCTCGAGGTAACCGGAAACCGCCATGTTTTGAGTTATGTTTCGGTCGTTTtagtaaatcgatcataacttTCTAACCGTAGTGAATCTCGTGCATCCAAGgccatcatcgtgttcctctcgtcaagacgaagccgtagacaccaaccGCGTCGCGATCGGAGCCTGGACGAAGC…
>MERGE.8991.3
CTTAATGTCAGTGAGGACTCTACTGCTTATACCAAAAAAGAATGCTACGAGTTGCTTAAACGGATACACGAAGGAAACAAGGCCACAGGCGGACTGAAACGTGTTGCTGTCTGTTATGGTATCATtgGATTCATTAAGTTTTTGGGACCATATTACATGCTGATTATTACTGAAAGAAGAGAGATTGGTGAAATTTGTGGTCACCGGGTTTATGAAGTGTCAAAGAGTGAGATGATTTCATTGCAGCATTCTAGCGTGCTTGGCAACATTGCAAATTCAAGAGACGAGAACAgGTACAAGAGGCTGCTGTGTATGGTGGACCTTACGAAAGACTTCTTTTTCAGCTATTCTTACAATATAATGCGAAGTTTCCAGAAGAATGTGTGCGACCATGAGAGT…
>MERGE.35460.4
TCTTTCAAGTGATGTCTGGTCTCTCCATCAAACTTCTTTTCAATTTCGCTTACATCTTAGCGAAAGAGAGGGGttgtaaaaaaaactaaaaacttcaGGGTtctcttttaaattttctttcaaaaatgcCTGTGGGTGGATTCGTTGTCGGAGATGGCCAAAAGGCTTATCCCGGCAAACTCACTCCCTTTGTTCTCTTCACTTGCGTCGTCGCTGCCATGGGTGGTCTAATCTTCGGATACGATATTGGTATCTCTGGTGGTGTGACGTCGATGCCGTCTTTTCTCCGGCGATTTTTCCCGTCGGTTTACCGTAAACAGCAAGAAGACGCGACAACGAATCAGTACTGTCAATACGATAGTCCAACGCTTACGTTGTTCACCTCGTCGCTGTATTTGG…
>MERGE.52607.2
TTCGTAGATAAGAAAAGATTTGGGAAGGAAggagataagaaaaaagaatttcaaTGGCTTCCTTATCCATCTCCGTTGTAGCTTCGGCTTCGTCGCGTTTATGTCATCCTTCTTCATCAAACGGGAAGATTGGCGTCCCTTCCGCCTCGCTTTCTCTCAGCACAGGCTCGAGACGGGCTCCGTTTTCTCTGAGCTCTTCAGCTtcagcttcagcttcttctCAGCTGCTCCATTGCTCGTTTCTCTCTTCATCTCTTTCCCTCGCATCTTCATTTTCCGGTTAGTTTCGTCGGTTTTATTCGTAAAGCTTCTTCCTTTTAGCTGGGTTTGTGGATTATCATCATTGGTTGGCGTGTTAGGGGGTTTAGGAATCTAGGATTCTTGCTCACTTTTGTTGTA…
>XR_002664841.1
GTTAGTCCATGATCTcacgaaaaaatcaaaaaacatgTTAACATGTCTAAGTATTTACCTTTTTGTCtacaaatattatttcttaagtCTCACCAAACCTGGGATTGGATGGTTTCCAGGTATGCACCACTTTGGCGCTTGGATAAGCCACACCGTTTTCTATGGTTTAATATCATCAAGAATCCAAAGTTCGTGAGGAGAACACAGGAATTTAAATGTTCAAGTGTCAGTGCTGATGGAACATG
>MERGE.58223.1
catatataaattaatgtcAACAAACACGaagaaaagctaagaaaatATTCATAGTAGTATACATTAAGCATCATGAAATTCAAGATTCTTGATGAAGacaagagtaaaaaaaaacaatgatgcAAGAGAGTATTTGAAGGTCCAGAATATTGGTGAAACTCATATTTTTACTACTTTCATTTGACGTAATAAGGAAGGTCAAGAACGTAGAGAAGGAAGTAAGCCCAAGTCACACCTGAGATCCCTCCGAAGAAGAACCCTCCAGTGAACTTAGCCCATCCCTCTGCTGTCTGAAGCTGGTCCGGTTGCTTCTTCCGCCCGGTCAAAGTCAAACTTGGTGCAATCGACGGCTCTCCTTCCTTGAACGAAGCGATTCCATAGATAGTGAGGCACATGCTG…
>MERGE.19248.1
CAGAAGATAAAATTCAATCAGAACAAATTTCGATTAATGTACAAGAAACAACACTAACTCAGCTTCTTCTCTAGCAATGGAAGGAACTAGTTTTCTCCGAGGGCAGCCTCTAACAACAGTACCCTCTCTTCCCAGAAAAAGGTTCCTCCTCCAAGGATGGAAGAGCAATCAGATTGTCAGGTTTTCAGGTTTGAAGAATCAATCCGATTCTCGAAAGTCAAGGTCTTTCTTCGATCTTAGCCTCAGAGCTTCAGACAAAGGTCCCATAAAGGCAAGCTCTGCCGTAACTGATGCAAGCCCCACGAACTCAGAATTCAAGGAACAAGACCTTGTCTTTGTAGCTGGTGCTACCGGTAAAGTTGGTTCTAGGACTGTAAGGGAGCTACTGAAGCTCGGATT…
>MERGE.14617.5
aaaaaaaaaagagtatcggaacacaaaaaaaaatgctgCTCCGGTCGATTCGCACCGTCGAGCACCTCCGCAGAATCTCAGCTTATTCGGTTTCCGCGTACCTCACTTCTCCTTCCTTAGTAAGCAGAGCATTACCGAGGGAGAGTGCTCTGTCTTCTCCTATCTCTAGATTCTATTACTCTAATCCTCATCATCGACACACGACGACTACATCGTCACCGGTTTCTTCACGGTGGCGTATCAGCATAAGACATATGTCACGGCGGAGAAATGCCGCAAAAGGGTCGGCGGCGTATTCTTCAGCGGTGGATTTGGCGATGGACTCGGTGGTGAAGATATTCACAGTTTCGACGAGTCCTAGCTACTTCCTTCCTTGGCAGAATAAGTCCCAGCGAGAAT…
>MERGE.82131.1
ctctttcactctctctcACCCAATCTCTAGTTCTGCTCCCTGGAGAAACAGAATGGAAAAGGAGAACAACAAGCAACAAGTGGTGGAATGTGTATCAATATCAGCTGAGAACGAGAATGAGCCATTGATCGAAGATGAGATGGAGAGGAGCAAAGTTGGCATTATGAGAGCTCTTTGCGACCGACAAGATCCCTCCACTAAGGAAGTGGATGACCTGATGATCAGGCGGTTTCTTCGGGCGCGTGACATGGACATTGAAAAGGCTTCAGCATTATTCCTCAAGTACCTAGCTTGGAAAAAAACCGTTCTCCCAAAGGGACACATACCAGAATCAGAGATTGCGAATGATCTGTCGCACAATAAAGTGTGCATGCAGGGACATGACAAGAAGGGGCGCCC…
>MERGE.63859.31
ataagtttttaattttcgGTCCATATTCATAACAGTGATTTAATGCTATCATGAAAAATTAACAAAGCGGGAATAAAAAACACGCATACCAcctaaaaattagaaaaacgataaagttataaaaaatttccCCCTTATCAATAACACTTTCTATACTTAAAGGTGAAAAATTAGAGAGTCACCAAATAGAATCatcgagaagaagaaaaaaacacctAGGAAAAACAAAGGGTTGAAAGTCGACCACCGTTGTGCGACTTTCACCACCACCACTGGAaacttctctgtctctctctctctctctctattctctctttTTCGTATCCCTCTTTCCTCAAAAGTCGATTTAGATCTGTGTTTTTGGTGGACGATGTTTGTACCAAACCCTAATTTTCGTTT…
>XR_002660335.1
CTTTTCTCCGTAACTTCTCTCAAATTAGAAAAGTAATCGACGATCCTCGTTGTTTCCGATTCGAAgatagaacaaaaaaatcagaagGAGTAATCTCATGTCTTGTTCATCTCTGTGTGTTATAAAAGAGTAAAAGCTCTTTCTCAAGTCCACGGAACAGAGCACGGAGATCTCAGATCTGTTCAGATCTTGTTAAGAACTTGGATCGAAGAGGAATTCAAAGATCTTATAAAAGCATgaaacaAAGTGAAACAGAAGCTTTAAAAGTCGGTAGATTCACCGAGGATTTGACCATACCAAATATGTAGAGCTGAAGGCAAAATCTTGTGAACAAAGATGAGTTTGGGATGGTTGTCGATTATATCATAAGAAGAGTTGGAAGACAAACAAATGATTTCT…
>MERGE.30067.1
AGTGAGGGTTGGAGTGATTGTTGCGGCGGTGACGTTGGCTTTGGTTATGTTTGGGTGGTTAGGAGCGGTTTTGGGGAAAGCACCGGTGGTTAAGTCGTCGGCTAGGGTTCTGATTGGAGGATGGTTAGCTATGGCGATTACGTATGGTTTGACCAGACTGTTTGGATCACTTGGTCTGTGATAGTTTGTGCGTGTGTTTCATGCAATACAAATAAGCGGTTACGTTTTTTTCATATACGCAACCAAAGAATATTTCATATGGCAAGAAACTTTGGAATATATGGATGATGGATCCGTGACTTGTTTCTAGATTTATGTAAAGc
>MERGE.26594.3
TCTCAATCtctcaaaaattcaaaatcactCGAGCTCCGTTCCTCAAGCTCCGCATCGATCTAGGGTTTCTGATTTAACAGGCGAGCGAGCAAGAAGAAGATAGAATCCGCAACAATGGGAGGTGAAGGAGAGGATCTAGAGCCGCTCTTCGATTATCATCGCGTTCAGCCTTCGAATTTCGTTTGCATTGACGACGATGATGATTCTGATGTCTCTGAGGTTCCTGTTAAGAAGAGATCGAAAACTTCCCATGCAaaagatgaagatgtGAAAGTGATTGAAGTGGCGTGTGATGACGATTGGTTGCCTCCACCTCCAAAGGCTGTCTTCAACAAAAGCAAAGAGTCCGGTGAAGATTCCACCATTAAAGCTTTGAGGTCGAAGAAGATGGAGCTTATG…
>MERGE.27319.23
GAAACTTATGTCATCCCCTAATGGACCGAGAATATGGGTTGGTGGTGCATGTATAAAGAAGGGCGTTAGGGGATGGCAAATAAGAGCATGCGGCTCAGTcttaagacaaaagactataactgaaaacagattccTTACCCCTGGCTTACAAAAATTTTTACCCACGGTTTACACATGTCTTCACAAAGACAAAGATTTATTACCCACGGCTTACAAGTCTTAAAGACCAAAGACTTTTCTGTTTTCAGTTATTTGAATGGTACAGTTTGAGAAAGTCCTAAGACAAggactataactgaaaacattGTCCCTTGCTGCCTCTAAAAGAAACTTATGCCATCCCCTAATGGACCGAGAATATGGGTTGGTGGTGCATGTATAAGGAAGGGCGTTAGGGGA…
>XR_001276804.2
TTGAACGAACAGAAGAAGCCTCTAACCCTAATCAGCTTCAGAAGAGAAACAAATGCCGTATCTCCACATCTTTCGACGGCGACTCGATGTCGTTTCTGCTTTCTATCACCATCTGAAACAGTCCGAGTTAAGAGTTCATGTTTAATCCCATCGATTCAGTGTGCCCAGAACTTCCTCCTTTCTTCACTATAACCACAAGAAGAAACAAGATACAAGAATCTAAGTTAGAGAAGCTTTGCAATTTGTTCTACAACAAATTGTCTGAGTGTTGTTTTATGCTCAAGCCAACCATCCTAACCAGAAGTTATTGGCCGTGGATGTGAAGCCTGAGTTGATGTCACTACCAGGAATAACCCCAAAAGTTCATGGGAGGCTGGATTTTCCTAAATGCAATTTCTG…
>MERGE.10009.1
TTGTGTCCGTCTTGTTTTCgattgttttatgtttttgattttttacacGTTTAAATGGTCAGCTATGATGAAAAAATCGTGTGCCAGAGATGTGGGCTTTGTTCTCCATCGCTGACGGTTAAACACATCCCTCTAAGAAGTTCTGAGCtctttattcttattttttgttttgattggaTTGGGTTTTATGGtagtaataattattttaggtTTATAAGTCGAGGTGACGATAGAAATTTCACAGGTCTGTCAATCCCCTGAAACATTCTGTGATGTTATTGTGATATCTCGACAGGTTCTGATCGACTTATTCAAAAGcctttcttataaatatttttttcgtttttaatgAGTTTTGTTCTGAATTAATATCGAATCTGAGAA
>XR_001280094.2
TTCCCTTTCCAATTCCCCGACGACGTTACAATCTGCAGTTATGGCATTCAGGAAACAAACCCCACAATCACCTTTGTATCTTCAATACGTTGTTTTCAGTTTATAATATAAACCTTCCCAGTTGCCTCTCCAATTTCCTTCCGATTCATCTTCACTTTTAATTACTCTTAGACAAAGCTTTCCCTAATGAGAATTTCGCAGCCTCAATTATCCTGAAGGCAGGCAGCCCGGAATGTCAAAAAATGAGGTCAATTGATGGGCGTCCATATGCTGCTGCTAGATTCCAAgGTATGTGAGCTTACACCTCCAGTCACGGGCATATTAAAATTTACTCTCTGCTCCAGTTGCAACCAAAGGCATAAGCGTCAACGAACTTGTGACATGGATGGTTTTTGGAGA…
>MERGE.12674.20
aaataaacctAGAGCTTGCGGAAAGAAGTGAGAGAACTaacgaaagagaaagagagatttaAGGTCAGTGCGCTCGCGAGTGAAGAGAAATCTGCAGCTGCGGGAAGATGAGCAATTGGAAGACTCTTCTTCTCCGAATCGGCGAGAAGGGCCCCGAGTACGGCACTTCCTCCGACTTCAAAGACCATATCGAGACCTGTTTTGGTGTTATCCGTAGAGAAATCGAACGTTCTGGGGACCAAGTTTCGCCTTATCTACTGCAGTGTGCTGAACAATTGCCTCATAAGATCCCCTTGTATGGGACTCTGATTGGTTTGTTGAACTTGGAGAATGAAGACTTTGTCAGGAAGATAGTAGAAAGTGTCCAAGCTAATTTCCAGGTCGCTTTAGATTCTGGAA…
>MERGE.28983.1
atcGACTGGTCTTTAATAGATATAAAtctcccaaagaaaaaaaaaagtcattacaaaacataaaacatcaaaaggAAATCATTCTTCTCAGATGTTTTCTGTCCAACAGAGTTTATTCAAAATACTTCTTAAACTTCAACCTTAAGAGAACATACCCCAGATAAGTTGTACGTAATCCTCTTCTACACCTCCCCCGTTTTCACCATCATATACACATTATGGTATAAACATGATCAAAAGGAAATCAAGCCTGTGAGCTTTCTCCAACACCGTTTGCCTTCACACGCTTCTCCTTGTAGTCTTTCACAGCTGCCTTGATGGCGTCCTCCGCCAACATACTGCAATGGAGCTTCACTGGTGGGAGAGAAAGATGCTTCGCAATCTCAGTGTTTTTGATGG…
>MERGE.12992.1
CATCTTTTAAAACAGTTTacaatctttctctctctcatcttctccgaccacacacacacacaacataGAGATCCCATATCCAGAAGAAACTTCCTCATAACTCAGATCTACTCTCTCTCAACAACATACACAAGCAACTAGTAAAGAAACAGAGATGCATGTTTATACTGAAAGgtattcttctttcttttttttgtccaaaaaaaaaaaagaaattgtagttattgctcaaaaaaaagtttgtagttaaaaaaaagattaattaacTTGTCCTTGGAACTAAAGTCCAACACAAGGAACAGAGAGACCTCTTAACGACAACAACTACTCTGTACACAACAAGACAGcaaacactctctctctctacaaaaCCATCACTCCTTCTCTCTACTCTaattc…
>XR_002656560.1
AGTTGGAATTTAGTCGGTGGAGGAGTCTGATGCTTCCTTGTATTTAAAACTGTCATTCATGCAAACAAAGACAATCAGTTAACATGGCTAAAGAGAGATCATATATaattgctcttcttcttcttcttctttctctgcttCTGTGTTTTTCATCTCAATCTCAAGTTGGTGTTGCCGAGGCCAAACGTCACACACttgctACCAGGTATTCAGATTCTCGATGCGccaataaaattctcaaaattcCAAGTAAATTTCTGTTccaaaattagaaaacaaacaTTCTTAAATAAATTGTCCGTACATAGTTATGGTTCAAGTTTGCTGAGGGGGTGTAAACTAGCGCCAGTGCTAAAGAACCTAATAATATGAATTTGCACGTCTTGGAAAGAGATTCAC…
>XR_001282726.2
aaaaacaaaagttcaaatCGACATCAGATTTGGGTTGTATCTTCCCCGAAGATTTGTCAGAGGTAGCCTCGACTAAGGCTTTGATGATGGCGGGATCGGCGCCATAGAGTCTTACCTTCTGGATTGAAGTGGATTGGAGGAGCTTGGCGGTTTCAGAAGGCGGAGGGAGGTTGTCGGCGACTTGACCGTAGTTAACTCCGATGAAGGGCTCTGCATCTGAACAGAAACAGAGTGAGACAGGTTTGTAGTTGATAATATGAAAGAGTTTGCATCTGATCTTGAAAGGGATTTAGACGAGCTGTGCAAGAATGAGAAGCACCGCACTCAGCTGAAAGAAGAGACTTTGTCTCATCGAGAAGGATGGTAGAGAACCAGGAGGAAGCAAAAGTGGTCAAAGTC…
>MERGE.78778.9
GAGGATATTTCagcatcttttttttataaatgtttacgGACGGATCTGGGAAGGAAGCTCGTTGCCTTGCCGTCTCTCTCCCCCCCGATTTCTCTACCATTGCAAAATTGAAGCTTTGGCATGGCTGAATCCAACGGGTCCCATAACGAGTCTTCGTCAGATGACGAGGAGGAATATGATGACAGCAACAGGGGTTTTAACCTGGGCTTTATCTTTGGAAATGTTGATAACTCTGGCGACTTGGATGCTGATTACCTTGATGAGGACGCCAAAGAACATCTTTCTGCATTGGCAGATAAGCTGGGTTCATCTCTACCAGATATTAATTTATTGGCAAAATCTGATCGTACAAGTGATCCAGCTGAGCAAGATTATGATAGAAAAGCTGAGGATGCTGTT…
>MERGE.29712.1
CGCtggagaaaagaaaagtttcttctttagagagagagagaaggaaacaaaacaaatctgaCAACTAAgaaaattcattaaataaaagaaaattctcAACCTTTCTTTTATtTCTCTCTGACGCGTTCTTCCTTCTCATCTCTTTCCCAGAAAGTTATCATTAATCCCTTTTTTCACTTTTCTTCCTTTCCCCTCctctgacttttttttttctcgtaacTATAGTTTTCAATTAGATTCGATCTGAGACGGAATCAACAAATAAAACCCCGCCGGAATCCATGGCTACGGCAGCGATATTCTCATCTCTACGACGGAGGAGATCGCCGTCGCTGGAAGCCTTTCTATCCCCCGTTGACCTCTCCGGCCTCCCCCTCGTTCAAACCCTAGCCGCAATCT…
>MERGE.73548.1
GAAATAGTTCCAGACTTGATATGATTAAGATTAGGATAACGTTAGGTTCAAGCTTCTCCAACAGCTTTGGGACCAAGCTTCTTTTTCTAATAGGTTTACGATCAAGTCTCTTGTactataaatattatatctCTTCATTCAATCAAAGCAAGTGTTcatatcaattttaattttagcaTGTATCAGTGCCAAACACAAAAATATCTGAACATCATTAAACTTTCGTTTCATCTCTTATATATATGGTCACCTCCACCGAAACTCAAGCTTCTGCATCAAGAAAAGATGAGATCTCCTCATCACCATACTACGTACTTACATCCATCAGATTATCATCACCATATTCTAACACCAATCTTTTTGAACGTTGAAAATTACGAACTATGGGCAAAACTAGCT…
>MERGE.38286.3
CTCATGGGTCCTTCAGGGAGTGGCAAAACAACTCTTCTTAGCTTACTCGGTGGCCGAATCTCTCAATCCGCCAGTGGAGGCTCTGTTACTTACAACGACAAGCCTTACTCTAAATACTTGAAAAGCAAGATTGGGTTTGTGACTCAAGACGATGTTCTGTTTCCTCATCTTACGGTTAAAGAAACGCTAACCTACGCTGCTCGTTTGCGTCTACCTAAAACTCTCACAAGGGAGCAAAAGGAGCAGCGTGCTATTGAAGTTATCCAAGAGCTAGGTCTGGAGAGGTGTCAAGACACTATGATTGGTGGAGCATTCGTGAGAGGTGTATCAGGTGGAGAGAGGAAAAGAGTTTCCATTGGAAACGAGATCATCATTAACCCTTCTCTATTACTTCTTGAT…
>MERGE.28611.6
TGCTTTTCTTCTGGATCACAATCATAACTATTGCACTATACGCTATACTTCagctttttttttcctttgaatCTCTTTTTTAACATGTACTCTTTGTAAATGAGTCATGTGgtttttgattctaaaataattcaacttttctttttctacttctaCACCCAGCTTTTATATAATCAACCTCACATGTGTGTACCCATTTTCCCAAGTCCCTTTTATCCAGGATTGTTCTGAAacacatagagagagagagagagagagggagagatggGTGTTACAGGAGGACTTGTGAGAAGCATTTTCTTCAGAAACAAATCATTTGGGGCTCATGACTACAACAACAATGTACATTTTGATCAAGAAACCCATCACTCTATtgcttttttataaaaaatatgttta…
>MERGE.26791.1
AAGAGCTTCTGCGATCTTTCATCCTCCTCTGGTTTTGTATCTAATCTGATTTGAGGGGAAAGAGATGGGTTTCATAATGGAGTTCGCGGAGAATCTGGTGCTGAGGCTGATGGAGGATCCGGAGGTGAGAGACAGGAAAGCGAGGGAGCACATATATGAGATGCACGAGAGGTGCAAGAAGATTAAGGAGATGTGGGCTTTGCCTATTCGTCCTTATGGTTTCTGGACTTTTGAGCGTCACAACGCTCAGCTTCGTTGGGATCCTCAGATCAGTCAGGTTGCTGGTCGCAGGGACCCTTATGATGATCTCCTTGAGgaccatccttcttcttcttcctcaaactAATCAAACAATTGCAGAAGATGTGTTGTGATGATGTCTGGATAGATGGTCTCTGT…
>XR_001289915.2
CTACCTTTCAATAGTCGTTTAACTCGACGATCAGTTCCTCCTCCGTCTCTGTCGACGTGACACCGTTTCTGATCTCTCTCACTTGCTGATGCATCGACCAATCTTGTAAACTTAACAAAGACGGAACCTTTCATCCAACATGTTCAAGAAGTTTTCATTGGAG
>MERGE.53104.2
ttttataaataaaaagaagttcTTAAAGCGGGCCCGTGATAACACAAAGAATGAGAACGAGGGCCAGATGAACATCTGAGGTGAGATTCGGATTCGGGCCATCGTCAATCAGTGTTATGAAAATGATAAGAGTGAGAActcattttcattttatcttGTGACtcattctcttctttcttttcgtCTGTTTGTGCATCTTTCTTTCTCCCATGCTTTCCGTCGGTCAAACCAACGATTCTCTTCTCAAAGTAATAGAGAGATCCTTTTCTAGTTAGACTTCTATCAATGCAATGAAAGAACCATCCCTTCCTATTAGTTTGTCCCCCAAAAGAGAAAGAGCCCGTTGGGGGGTGAAGGGTGGGGGTTTACATACAACCGAGACAAAGTGGTTTATGATTG…
>XR_001280270.2
CATGATTAAAGAAAACAGTGGAAAACATAGCATTGGAACaactcaaaagaaaacaatttcagAGAACAAAGgatgtATATGGATTTGACGATACAATTTTGGGAAAGGTTTACAAAAGGAAGTCGAACTACAGCTTATTACAAGGAGGAATTGGTGACGTTGGAGTTACTTATGATGGACATCTTGTACTTATGACTCGTCGCTCGATACTTTCCAGCAGTTGCAGACAGTAAGAAATTCTCAATGAACCTCCATTGTCCAACCTGAAGTTTTTTAACACGACCATAGAAGAGTCTCTTGCAGTATGAACTGAAGAGAGTCTCCACCAGAATAAGATGAATGTTGTGTCCATGAATGAAGAACTTTCACTTCAACCTTCCATGTTGTTTTGAATGGTTT…
>XR_002655286.1
CATCTAGAAATTGTTTAAGCTCTCTTCCATGTAATCTCAAGGTTGATGGCAGGAGTCAATATTTATGCCAGCCAACCGTCGATGTCATCTCCTCTGTACTCTTCGCCTATTTGAAGGCTGGCTGTCCATCCGGGTCCGCCTCCTAAGCTTTTGAGAAACAAGGAATATGAAGCACTATGGCGAGCTTATTGGGTTGACATGCTCCTCCTCGACCCAAAGGCGGTGGTGACGGCAACGATGGTGTTAGAGCGACCAGACGGTAAGTCGGAGAGATTCTACTGTACAGTAAGCGCCAGTGAGGTTGTTAAGTCTCATCCTGGTCATCATCTCTCCTCATCTCCTCCTCTGTAGCTCTAGACGGCTCTCTCTGCATCATTCAAATCAAACTACTTTGTCCTT…
>MERGE.56045.1
ATTCAAAGAATATTGAAGTTTGGCGTGTTGCTGTTGTGTTACACATGGACGATAATGTGTAACACATCGACGTGGACAAAAGGAACTAAGACGTGATGACGTGGAGAGTTCCCATTGGCTGATCTTGTTTGGACGTGATTCACAAACTAGAAGATCCTCAGATCACAAATTGGAAGATTTGGTGATGCTGATTTTTAGGAAAATAGATATTGCACAATTGGAAAGAATTGGTGGCAATATATAGGAAAGCTTAGACTTAGGATTAGGTTAAGCTTTCAACGATATATTCTCACAGAAACACAAACAGGGGTTTTGGGGTTTCAGAAAGTGAGTGATTTGTAAACGTGATCAACAGGGGTTGGTTCACGCAAAGGGTAGATTAAGAATTGGTCCGTGACA…
>MERGE.82640.3
GCTCGATCGAATAACAAAAGCGACTATTCTCAGTCTCTCTCACCTCTCAAATTCATCAGCCTCTCGCCTTCTCTTTCGTCGACTCGGTACTCATTTTTCTCCGATTCAGGGTTTCCACAGTATCCATGTATCGCACGGCAGCTTCACGAGCCAAGGCTCTCAAGggatCTCTTAGCCGAGGTTTGGCACCTGCGCGTTACGCTAGCTCCAATGCTGTTGCTACGAGCTCTTCTTCTACAGGCTTCTTCGGATGGTTGACTGGTGGATCCTCTTCTTCGCTTGCTTCATTGGACATGCCACTACAAGGCGtatctcttcctcctccactTGCTGACCACGTCGAGCCTAGCAAACTTAAGATCACTACTCTTCCAAACGGCCTCAAAATCGCCTCGGAGA…
>MERGE.46810.15
TGTGTATCAAAAACCATATGCAAAAAAGAATTTCTATCgtctctttgtctctctctctctctctctctctctccaatcgaTGCTTCGATGTTCATCTGTAGAAAAAGGGATCGAAGAATCAAATCCATTGAAAGtacaattttatgtttatcaACTTCATTCGATCAAGTATCTGCTAAATCAAGCGATGTATGTCAAAGATCATTGTCTCCATGAGTAGATCGGCCATCTAAGTTTTGAATTGGGAGAAATCAAATCTTTTTGTCAAGATCGAGACTGATAGAAAACAATCATGTATTTTCAGACATCTTCTCGTGCTAAAAAGAGTCCTACAGGATAAAATATAGACCCTTGGAGCGGATAGACAGAGCCCGGATTCAGATTTATAAACTGGCATAA…
>XR_002655441.1
ATCTAGGTGATGAAATTTCATTGGCCAAAGGTTGCCTcatctttcttatttttcttgttcatctcattttcttctccttacGGTTTACAAAGATCTTCACTTTCactctctctttgttttatttgattcatCCACCAATTCTCACCGACCTATCTCACCATCCCCGACATCTCGCGCCACCAACGTCTCGTGCTACCGCCATATCACCAATGAGACAACGTCATGAAGAGGGCGAAGAAAATGCAACGGAGGTGGTGCAAAgataaaagaggaagaagagatgcGGCGAAGTGAATGGGACGAGCTTGCGGTGATGGATCCGGCGGAGACAATGAATCGTCAGATCTGAAGAAGCTGTGGTGTGGATATGGCAGAAGTTAGGGTCGTGGTGTGGAGGTG…
>XR_002663907.1
TCTTCATCCATTTTTCGCTATAAAAGGAGGCTACCAGCACCTCaaatctgcaaaacaaaattCCCCCAATAATCCAGTTATGGCAACTGTCTGCGAAGAAGGGATTAAAGATGAGTAGGTTATTTCGGCTCATCATGGGCCTTTGGTGTAAGTCGTCAACCGGCGTCTGGAATTTCGAAGAAACCCCAAATTCTGAGGGCGAAGCGTTGATTATCAACAGGACCGATTCTGTAGATGGTATCGTTGAGAGGATCCGTATAACTCTCAACCTAGGTATTCTCACTCCTGTTGTGTTGACATATCAGCTCCCGTCGTGGATGCTCCATCCTGATGGCCCAACGACTCCGCCGATCACTTTGGTTAGTAACAATGACGTCGAAATCATGACAAGTGTAACCG…
>MERGE.48122.1
TTACCTTCTAACTcttcacttctctctctctctctctctctctctctgtCCGTTACGTTTGTACCATCATGGTATCAGAGGAAACATCGACAATGGCGGATGCTAACATGCTTTTCATGATGGAGTCGCCACCGTCAGGACCTCGCATTTCCTTCTCCGCCGACTTGTCATCATCAGACAGCGAGGGAGATTACATCTGCATCAACCCGAAGAATCTCTTACCGggaaaacaagaacaagacaaGAGCTCATCAAAAGCCGGAGACTTTGAGTTTCTTTCGAATACTCAAACAATGCTCACCGCCGACGAGTTGTTCTCCGAAGGAAAGTTTCTTCCTTTCCGGCACGTCAAGCATTCAGAGAAGCTTCAAAACGTTACATTGAAAACAAAAGCcgaag…
>MERGE.15720.1
aaaataattcgaCTAAACAAAAACTATGAAACTGGCCGTTATCCAGAACCTTCCACGACTTGGATTAACAACAACCACCGCATCTCTTGGATCTCcctttctctctcctcctcgtctctctctctccacgcGTCGTCTCGGAAACACTTCCTTAACCACCGGAGCCGCCTTTCCTCGCCGCAAGAAAGACGGACACGATCGCGCTTCTCTGATCTCTGCAGGGACGGTGATAATGGCGCCGGCGATTGAATTCGATCAATTCATTCTAGCTACGTTCTTCGCTTCTCTGTTCGCGTTAGTGCTTGAATTCGTCTTGCGCCGGAGTAGTCGTAATCGTAAAGACGATGCGGATTCGAATCGGAGTAAGATGAATCGCGGCCTCGTCGTCGTTTCTTCTCA…
>MERGE.84929.2
AGGGTTTCTCCACCAAACGCCCTCCTCCTCGTGTCCTTCACCTCCATCTTCGACGGTCATTTCTCCGTCACAATCGGCTTCGTCTCCATCACCCTACCATAACTCGACTCTGTCTCCTACATCCTCCACTTGAACTCACCTTTTGTCTCTCTGTTTCTCGACAAACCCGAATCGATTTCACTTCACTCACTTCTGGCTTCAGTTGCAACGTACTCTAATCTAGAATGAGAGGCGTTAGAAGATATTTCTTGAAGCTGGGTGGACCAAAGGTTTCAGCTTGAGAAGACAATGAAGATTCTTCCTGGTGGTGGAGCTGATGAAAGCAAAATAAGCGTTGAACAAGTCAAATGAACTCTGACTCAATACGTATTCCTTTATCAAAGTTTCGATATCTGACCC…
>MERGE.20943.7
AAGCAATCAATCACCATCAATAATCGTACCAACTAATAACGCCTCTGAATCTCTCGCCAGATCCATTTCAAACCGAATCACAAAGCCTGATTCGAAGCTTCCCTTTCTGGTCTGAAagtttcttcctcttttctttcGTTGTTTCATCAATGGCAACCTTTATAAATCTGGAGGATTCCCCAATGTTTCAGAAACAGGTTTGTTCCTTGGAAGGGACAGCTGAAGAGCTTAAAGATCGTTGTCAGAAGCTATACAAAGGTGTTAAGAAGTTTATGGGAGTTTTGGGAGAGGCATCCAAAGGAGAAAGTGCATTTGCTGATTGTCTTGAAGAATTTGGGGCTGGACATGATGATCCTATCAGTCTTTCCATTGGAGGCCCGGTTATATCCAAATTCATAA…
>XR_002653418.1
GAAAGAGAAGGATGAGATGCTGCGTGAAGGTGGCTAAGGGTCGTTGGTATTTTTACGTTTGTTAACGGTGGTGGTAGCTccagaagatatttttttaggaGTTTGTTTATACGATCATAAGTAGCTCTTTATTCTGgagaatttaatttatatatcatcAGTTGTGCATAAATTCTCGGTTTTAgtgtctttatcttcttctttatttccAGTCAGCATGAAGGAGGAGGCTGAAAATCTTTAGAAAAGTACATCAAAATTGGGTCATGCCTTTCTAAGTTATTTTTGTAGCTTCTCCCTCTTTACAATCATTGTTGCTCTTGGTTTGGCAAATAACATTTCAATTATATGCAGGATATATTATAAAGGCTTATTCACAACGCGAGAAAAGTGTTGAGA…
>MERGE.52266.3
TCTCTCTCCATCCACTTCCTCCTCTTTACCACTCACATTACCTATCTCAACAAATAATGGCGACCGTGAATTTCATTTCCCATCTCGCCTCTCCTGCATCCGTCTATTTACTATTCCTACTCTCCACCACCGCCGCCGCCATCAACGTCACCACCGTCCTATCCTCTTTCCCCAATCTATCTTCCTTCTCGAACCTCCTTGTCTCCTCCGGCATCGCCTCCGAACTCTCCGGCAGAAACTCACTCACTCTCCTCGCCGTGCCCAATTCTCACTTCTCCTCCGCCTCCGTCGACTTCACGCGCCGCCTATCTCCTCCTAAACTCGCAGATCTCCTCCGTTTCaatgtcttgctccagttcctCTCCGATTCTGATCTCCGTCGTATCTCACCCTCTGGAT…
>XR_002657528.1
TcaatcttctcctcttctcGACGAAATCGATCTCTCCTCGACGGCTCCGTGAGCAATAGACGATGATGTCTCCTTGTATCTCTCGCTCTCCTCGAAGCCTCCGTGATCAATCGACGGTGATGTCGCCTCGTCTCTGTCGCTCTCCCCGAAGCCTCCGTTATGATCGACGATGTTCTCTCCTCGTCTATCTCGCCTCCTCGACGCCTCGTTGAGAAACATGCGCATGCATCTGtcctcgtctctctctctactcgATGACTCTGCGATGAATCTCTCGGCGTCTCGCGGTGTCGATCTCTCCGAGGATGAAGCTCCTCCATCTCTCTTTCTCGGCGTCTCGCGGTGTCGATCTCCTCGAGGATGAAGAATCACCCCGAGGATGAAGctcctccatctctc…
>XR_002662855.1
GGTAACGTTTTGCTTCGTAGTAATGCCAAGAAATGACAAATACCTACTAACTCCTCTTCAATGGCATTTGAATTCAACCTTCAACGTCTTCATTCAGTATATAAACACACCTCCCGAGAGATCCTTCGATCATGGCGAATTCTCCAAATCAGAGCTCATGTTCTATCTCACAGAAAACCCTCGATCATGGCGActtctctatttatttttgcGAGTTTAAGACATGCGGATGCAGCCAGACCATTCAGACCAGACTGCGTCGATTTTAGGAGACCCGAAATGTACTGAAAGGGGACGACCTAATGGATGTTGATATGCTTCTCATTGATGAAAAAGGTGTGCCGGTTCCTTATTCCAATTACTACTTTAAGATTTATGGCTTTTGATGTTGGAGAGCAC…
>MERGE.31961.1
CCTGACACTCCCATCTCCTCTGCGTTCGCTAGTCATGACATGCAATGGGCCGTGTAAGTACATGACCCTTTAATATCCAGTTTTTGTCGTTCCACTTAGACATTATACTCATAAGATTGATTTGGGAACTTCGATGTAGATACTTGATCACTTTAGGAGCTGTCATGGCCCTCTGCTCAGCTCTAATGGGTGCACTTCTCCCTCAGGTAAAATGTCAGAAAAAATTAGGTGTTCTTCCTTTTAATGTGTGGTTGTTACTCAAATATGACTAATACTCATTTTTTCCAGCCGCGGATTCTGATGGCAATGGCTAGGGATGGTTTGCTGCCTTCTCTTTTCTCAGACGTTAATAGACGCACACAGGTTCCGGTTAAAGCGACCATAGCAACTGGGCTTTGT…
>MERGE.64342.14
TTTTGCTTCTGAAACCAAGCGCGAGATGATTAGGGTTCATGTTCATCTTCCTTTCTTTGAAGCTAACAAAGGAGATTCTAGGTACCAACAATGGAGTTTCGGGATTGTTTAATCAACGTTAGGCATCGCTATTTGAATCTTCAATCCCGACGTTAGGGTTCATGTTCTTCTATTATTTCTGAAACCAAAAGTGTTGTTCTTCGTTCTCTGATACCAACAACGGAAATTCGAGATACCAACTATGGAGTTTTGAGCTGTTCAATTGACGTGAACCATCTCTGTGTAAATCTTCAATTCTGATGTTTTGCCTTCCGTTCTAATCAATCGAAACGGTACAGCTATTGATTCATCGCCTTTATCATACTTCTTAACATCATCAACCCAAGTCGACCACGATCT…
>MERGE.48611.2
TTCGCATCTTCTCTACTGTCTCTCTCTTTATTGCGTCTCATTAGATAAACCCTAGATCTTCGATTAGCCGCAACGATGGCCGACGCCGAGACTTTTGCCTTCCAGGCCGAGATCAACCAGTTGCTCTCGCTCATCATCAACACCTTCTACAGCAACAAGGAGATCTTCCTTCGTGAGCTCATCAGCAACTCCTCCGATGCGTTGGACAAGATTAGGTTCGAGTCCTTGACCGATAAGAGCAAGCTCGATGGCCAGCCAGAGCTTTTCATTCACATCATTCCTGACAAGACTAACAACACCTTGACCATCATCGATAGTGGTATCGGTATGACCAAGGCTGATTTGGTCAACAACCTTGGAACCATTGCGAGGTCTGGTACCAAGGAGTTCATGGAGGCG…
>MERGE.39604.4
ATACAACATAGAGGCGGCTTACGGAATTAGGGTTCCATTATCTTCTTCTATCTGCTCGGACCATAACCAGCAAAAGAGATATACTATGCCGTCTCAGCCGAATCATCTGGAAGAAATTTTATGTCGTGTTGCAATTTCGTCTTTTGGTCTTCATTGATTGAATCCTCAGAGATGGTACGTTTTGTCTGGATTTAACGCTTTTACGAATCTTCCTAACTCCATCAAGAACGACGCCCTCATTCAGTGAATATCCCGTCAGAGGCGGTATTTCTCagcttataaatatGTGGCCACTGTTCTTCTATCGTCGAAGTGAGGCTTCTGAGATTTTGGGAAGCTAGAACCTTCAAACGTGGTGGGGAGTTGATGGGGTGGATATGCTTCTCCTTATGCCAAGGT…
>MERGE.71090.1
ATGGAGAAACCACGGCCGCGTCTGCTGCTTCTACTTGTTTTCTTCATCTACGGCGTTTCTCCGGTGATATCGGACGGTTCCGATCACCGGTACAAGGTCGGCGATGATGTTCCCCTTTACGCCAACAAAGTCGGCCCGTTTCACAATCCGAGTGAAACATACCGATACTTTGATCTACCCTTTTGTTCTTCAGCTCCtgttaaggaaaagaaggaaGCTCTCGGGGAAGTTCTCAATGGAGATCGGTTAGTCACTGCTCCTTACAAACTAGAGTTTTTGGGTGAGAAGAACTCTCAAGTCGCATGCAGAAAGAGGTTGAGTAGAGAAGACGTTGCTCAGTTCCGAGATGTCATCTCCAAAGACTACTACTTTCAGATGTATTATGATGACTTGCCCATC…
>MERGE.53429.1
GAAGAACTGGGCCCAATAGTCGAGGTATAGAAGCACCGAGGGATCACGTGCGTTAATGTTTGACGTGGCTTTACCGGTGGATCTCGTGTTCCTCCCTCTTCTCCTTTGGCTCgagagagatgatgatgatgaagctgatgactTCGAGATAATATTCAAATCGTTCGTCTCTGAAGAGAAAGTCCAGATCAATAAGGTAATAAAGGATATGGCGCAGGAGCAGGAAGGAGCGGTGGCTGAGACACGTGATCAGAATGATTCCCCCGTTGCCACCGCAACCTCCGATGATagcgtgaagaagaagaaacaaaatggaTTCTTCTCGCGTATTTGGAACGCGATGTTTAGAGACAAAGGAGACGATTTGGAGAAGAGGCTTGAGTACATCTCAAAGGAGGA…
>MERGE.22897.2
GTCCACCGCCTGGAGAGACAAGACACTCTTCCTCCTGAAAAGTTCGTCGCTTTCAAGCTCTCTGGATCTTTGAATACGTAAAagTGCTGCAAGGGGCAAAATgggaagagaaaagaagagtcCTGGATTGAAGATCCTCTGGGTTTGGACTATTGGCACTGCTGCTAtattGGTGGCGAGTGTTGTCCGGACAAGAATGCATGACATGGAGACGATGATGAACCAGGAACAAGCACCACCGAAACAAAACCAGAACGTAAATGCTGGCCACTCTGTCTTAACGGATGAAACTGTTTTGCCTGAGTCGGATCGAGAGATTGCCAAAGAACTCAAATGAAGTACAAGACTTGTTCtgctgttttttcttcttcttgttttatcCTCTTCCTTTTGTTAGTT…
>MERGE.54510.1
CACAATTACACACATCTACTTTTGCACAACCGCAAAAACGctaagagaaaaaacaaaatggcCGGTCTAGTGAAGTTGGCATGCTTGGTCTTGGCCTGCATGATTGTGGCAGGTCCCATCACATCAAAGGCGGCTTTGAGCTGTGGCACGGTTAATACCAACGTGGCGGCATGCATTGGCTACTTGACCGTGGGCCCCTTCCCAGAGCGTGCTGCACCGGTGTTAGTAAGCTTAACAGTATTGCCCGTACAACTCCCGAccgt
>MERGE.316.2
ggcaaataaaacaataatctTCGCCTGAGAAAGCTTTTCCCCAATCGGAGAATCTAATTAGGGTTCCTGAGAGCTTCTTCAAGATGTGGCACGAAGCGAGACGATCGGAGAAGAAGGTGCACGACATGATGGACGCCGCTCGGAAACGAGCTCAGCGACGAGCTATCTTCTTAGCCAAACGCCGCGGAGACCCCATCCAATCGATCCAAGCCGTTGGATCCCGCTACAAAATCTTCCGCGACGACGGTCTCTACCAAGCCACCGAGGATCAACAGGGCCTGATACCGTGGAACGGGAAGCAGGATGTTATGATCGATAGATTCGATGGACGTGCTATGCTTGATTTTGTGAGGGAGGCTGGTTCGAGAAGCATGCGGCTGCATAAGAagtcggaggagg…
>XR_002664175.1
TGACTTGAAACTTGATCGCCCAGAAAAACAGAAGTGGTCTTCTTCTGCTTGAAGGTAAAACGTAAGCCAATCTGAAGAAAAGTACAAGAAGAGCAAGGGTTGGCGGTTGCAATGCTCTGCAATAGTTCCAAGTATATGAAGACAACTTCAAACTCTCCAAACAGATCTCAAAAATGCAATCGTGCATTCCGAACTGAGCCTGAGCATCTTAGAGAGCATGCCAAAGAAGGAACAAATGCAATTTCTTATGAACCTGATGTGGAGA
>MERGE.41586.1
TAGTGGTCCAGTGGTTAAACTCAACCTGGGAAGTCATGGGTTCGAGTGCCGCTGGAAAGTGATTATCTTGAGGGACCTTCGGGCCCAATATGGAGAAGCTTGCTAACGTGTGGCCACTGGTGAGATTTACATGGGGTGATCACCAGCCCTCCTGGATGCCTCGGCAGGCTCTCCGGCTAAGCTCCGGTGGACGGTCATTGGCGCTAACGGATCCTCTCGAGGCTCCGGATACCAggatcatcaaaaaaaaaaagaaaaaaaaaaatgagaataatTTAGTACATGTTCTCCATTATTTTAGAGCTAAACCTCAAATATAcc
>MERGE.3791.6
ttgaacgatgctcatttaccatgaaaaagagtttagcatacattaatacaaatgtacaatatggtagaaattttaaaacaacactaaagattataggcttcagtatataaagtatttaccaaaaactcaatatttttgtagttagcccatagattttgagaaaatttcaaaaaatatgaaaatattgttttaatgcctagttgcatcctgcactaacatatgatgatgttcaaagaggtttggagcctttgtcgtctctgtttatcaagaaaataataactttatagtggttattccatcgatttagggagtattatgaagttttattaaattatttgataaaaacaattgaaagatgctcatttaccatgaaaaagagtttagcatacattaatacaa…
>MERGE.389.1
TAGCTCCAAAAGCggcaataaaagaaaaataagcagCGAGCTTTTTAACAACCAAATTCTGCTTCAGAACAGATTAGAGAGAGTTAACGAGAGAAAGCCATGGAGGAGGTTGTGGATCAGAGcttgagagagatgagagatacGTTTGCGAGCGGGAGGACGAGGAGTGTGAAGTGGAGGAAGACACAACTCGAAGCTATAATAGAGATGGTTAAAGACAACGAAGACAAGATGTGTGATGTTCTGTTTCAAGATTTGGGTAAACACAGTACTGAAGCTTTCAGAGATGAGCTTGGCTTTGTCATGAGATCTGCTACTACTGCTTTAAACTGTCTTGATAAATGGGTCGTTCCCAAAAAGAGCAACCTTCCTCTGTTGTTCTACCCATCCACTGGGAAA…
>MERGE.23193.18
aaccaagATTGGGTTTGCTGTGTATAGTCGTCATCTCATTGGCGATATCTCCTCTTCTCTCCTTTCTCATCTCTCTGACATCcccaaagagagaaaaaaaagaaaaaggctCTCTGCCGCCTTTCTCTTCCAAGAAAATCATCAAAGGTTGAGTCTTTAAACTCGGAAAGCCATGTCTCATATGGCGTTTCAGAGCGTCGACGCTCCAAAACCCTTATCTCCACTCAAACCCTCTTTACCCATCCCTCGCCCTATCGCCACTCTCCCTTGTAAGCTCCGTCGCAGCTGCTTCATCAGAGCTTCCTCCTCTTCTCTTATCGATTCCGTCGGAGATTCAGTTTCGGGTCTCGAACGCTGCTTACAGCTGCAATTCAGCGGCGAGTTAGGCGCGTCTTCCTC…
>MERGE.9142.19
CAGAGAAGAACGTTGCAATAAGTGGGATCCACACTCATGCTGGACCAGGAGGGTATCTTCAGTACGTCACTTACATTGTCACGTCCCTTGGATTCGTTCGTCAGTCTTTTGACGTTCTTGTTGATGGCATTGAGCAAGCCATCATGCAAGCTCACCAAAGTCTACGTCCTGGTTCTGTTTTTGTCAACAAAGGGGACCTTTTGGATGCTGGTGTGAACAGAAGTCCTAGTTCTTATCTGAACAACCCTGCAGATGAGAGGAGCAAATATAAGTATAACGTCGACAAAGAAATGACGCTCCTCAAGTTTGTCGATTCAAAGTTGGGACCTATTGGTAGCTTTAACTGGTTTGCTACTCATGGGACTTCCATGAGCAGGACTAACTCTTTGATTAGTGGAG…
>MERGE.53678.1
AAGTAATACTCTGAATCTAATGGCGAAGAAGGTGTTGATGACAGCCAACGGCGACGAGGTTTCCCGGAACATCGCTATCCAACTAGCCAAACACGGTTGTCGGTGAGTTTCTATTGCCCTTGCTCATCCTCGTAGTTTAGTTACGAGATTAATTAACCAATGAGATATCAGGTTGGTTTTGATGGGAAACGAGGCTTCTCTAAGGAGCACTGTGGACTACATACGAGTCTCTGTTGATGGAGCCTTCCCAGTGGAGCTCATTGGAGCCGACATGGAAGCTGATAGTGAGGAAGATTTCTATGTTGCTGTCCAAAAGGCATGGACTCGTCTAGGATCTTTGGATGCTTTTGTCAACTGCTGTACCTACCAAGGGAAGATGCAGGACATTCTCCGAGTGTC…
>XR_001278808.2
CCCTCGCCTTCTTCCAGATCCTTCACCTATGATCGATTCCTCTTCGGTCTTATCGGATTAACTTGATCTTTATGGCTGTCTTAAGTTCCTCGGACGACCAAAAGTCAACCTCTAACGCATCCAGAAGACCCTATATATAGATTCTTCATGAAATCAGTCGTTaacgccgccgccgccgccgtcggCAACCCCACGTTCGACTCTCTTCGTCTCGGAAGATCTGCTCAATCTGTTGTTGGTCGACTCATCCGGTTTTGGGATTCCCGGAACATTAGCAAGAATGGAAAGGTTGTTATCTCCACTCCCTACCAAGCAATCTAAGGTCAAGATCAATGCCGCTATTGAATCTgcggcggcggcggcggaacCGGTTTCGGATCAATCACAAGACAATCTACT…
>MERGE.83794.2
CTTTGTTTCGTACGGATCATGGATGACATTGGTGGTGGAGCTCGTGAGATGGGCTCTGGAGTTGCATCAACACCGTGGCAGCCAATTCAGCTAGTTTTCAAGCGTTATTTCCCACATAATGGCTCTGATATCAGACCTCAGACATTGCGTGCTACTGTGAAGAAGAAGGCGGTAGTGGAGAGACTAACTAGGGGCTTGGTTGAGACATACAAAACATGCAATCCACAGTTCAAATATAGAGGAGAGTTGAATCCCAAGCGGTACTTGACTACCCCATCGGTTGGTGTGCTCAATGATGGCTTTGATAATGTCAACTCCGACCTAATTCTGGCTGTAAATGATGATTTCTGCAGTTCAGATTCACGGCATAGGTACATTGTCAAAGACCTTCTTGGCCAT…
>MERGE.71559.3
AACAACTTAAAAGAAACCAAGTCTCTTACTCTCAACCACCACAAAACACTCTTCGTTGAGAcagagaaacaaacaaaaaaaaatgatgatgagAAAAAGTCTAAGCCTGAGAAGCATCACGTTGATGATGCTAATGGCGGTTTTGGTATGGTCTGTAACCCTAGAGACCTGCATTGCTAGAAGAGGTAGACACTGGAGACATAACAACCGACGATCCACTGACTTGTCTGATTCCATGTCAAGCAAGAAACCGAAAAGCCATGGGAACAGTCACCACAGCTCTCACAATAACAACAACAGTCATCACCAAAAGTCCAAACCTAAACCGAAGCCAAAGCTGCAAACACCGCCCGAAGTTGACGACAATTATAACTCTCCGGTAGTTTCACAACTACCAAA…
>MERGE.11094.8
GAGCGCCAAGATAAGGCTAAAGACGTAAAAAGGCTCTGAGTATTCTTTCAGGTCAGGTTCAGAAACTAGTTTcgtttcatttcatttcatctaCCCCCTCTTCACTTGAGAAGTTCTGTCTTTTGCGATCCTTGTCATTTTTGTAAAGGTATAAAAAAaatgggaggaggaggagaaggagttGGCGATTTCAGAGCCAAAGTATGGAGCATGTCTGGTGGGCCTTACTGTAGGCCCAAGCACTGGCGTCGCAACACCGCCTTTGCAATGCTCGGCGTCTTTCTTGTCTGCATCCCCATTGCCATGAAGTCTGCCGAGCTCGAGCAAAGGCCACATATGCCGGTACGCCCAATTCCTTCACAGATATGGTGCAAGAACTTTGGAACCAAGGACGATTAC…
>MERGE.29277.5
CAAAAGTCGCAAGTGTAGAGATTCCGTTGATCCAGCTGCTGCTTCTGCACTCTCGTTCTCCGATAACGGTGACACCACCCCTACAATCTCTGTTGTAATCAGCAAGGAAAAAGAAGAcaagttttgagagagagagagatggcatCAAAGTTGATAAAGCTGAAATCAAAGGCGTGCGAGGCATCGAAGTTTGTGTCAAAGCACGGCACAACTTACTACAAACAGTTGCTGGAGAAGAACAAGCACTATATCCAGGAGCCAGCCACTGTTGAGAAGTGCCAAGAGTTGTCTAAGCAGCTTCTCTACACTCGTCTCGCTAGCATTCCTGGACGTACTGAGTCGTTCTGGAAGGAAGTGGATCACGTGAAGGGGTTGTGGAAGAACCGGGCGGATTTGAAG…
>MERGE.5558.24
CTTTCAACGAACTTAAGAACCCCATcagtttctctctctttctctcacttcCACAAACAGAGCAACATCTTTTTCTCAGGATTGCTTGAAACCTAGAGAAATCTTTAAGGTTATAGAtcaataagagagagagagagaggtctgAGAGTACAAGAAGCAGAAGAATGGTTACTTTATCAGTCTGGCCTTGGGAAAGCTATGGCAATCttaagtATCTTCTATACGCTCCTTTAGCAGCACAAGTAGTGTACTCATGGACATACGAACAAGACTACTCGAGGGCTCTGTGGTGTCTTCATATCCTCATCATCTGTGGACTCAAAGGACTGGTCCATGTCCTTTGGAGCGTTTACAACAACATGCTTTGGGTGACTCGCACTCTAAGGATTAACCCTAATG…
>MERGE.78194.2
CATCAAGTTGCACCAACCaagaatattatataaaaacaaataaataaatacaaaaaaatagaaaaagaacaTAATCTCGAGCAAGTGAAAAATAGAGAGAAGCCGACAGATTGCAAAGATCACCTAACCCTTATGTACATCACCCCTGATTTTGATCCAAAGTGTCATCAAGACAGAACTATCACAACATCATATTCAACTATATATCAAAAAAGTCTCAGGCGTTTTCCCCTTCAGAGTTGAGACTGAGTTTCTTCTCCATTGAAGCTGGATTCTAAGatttaacAGCAAAAGCTGAAAGCTTTGGAGATTGAAgctcaagaaaacaaaaacaatgggCTTCAAAGTTTGCATCTTTCTCCTCTTGGGTTGTCTACTTCAAGTTCCAGAGAGAACAAT…
>MERGE.28587.2
TTGTTTCACGCGTCCAAGAAACAACTTGGAAGTAGATTCTCGAAGAAAGCCACTCAAATTCTTTACGATTTCTTCTTTTCAACACGGTCTCTTTTAAgtctatataagcaaaacctcTCACAATTGTAAATCATAAATCTCATAAAAGATCTTTCAAACATTCAAAAAATCTCTCTCCAGAAAGTTGTATTGTTTATCATCTTTGATCTCTACCATGAATTCCATGTTCAGTGCCTTTGACGCTCTCTTCGCTGAGCTTATGGTGGGAAAGAACCTTATGGCTTCGTCGTTTAATGCTACAGCCACCACCAAACCCGCCTCACCGCAAACTCAAACGCAAGTGCAGAAGAATGAAAAGACAACTAACAAAAGGACGGGTTTGATGCAGAAAACTCCGAG…
>XR_002659235.1
CAAACTTAGATCTTACTTACATTTTACAGAGATGGGAGCAGCAACCTTCCTGGTGAGGAACTTGCCGGAGCTTCTCTTGGGGCAAGAATAGATTCTGGCTTTGGTGAACGGGACAATATCTTTAACACCAGAGATTGATCTTGAGTTGACTTCACTACTTAATGACGTCCATTTACATGACAACATTGCAAAATTGATCATCAGTTGTCAATGTCATCACTCATCAGCCTTATACAAGTCAAGTTCTACGGATCGCCTAACCATAAGGAACTTCCTGATTGATTAGAAGAGCCTGTTTTGGGGACTAAGAATCTGGAGGTAGTATTCCAAGATCAAGTCCATCTCAAGATTAATTAATTATGCAGTGTATACTTCACCCAAACTCGTTGAGGCTTTTTC…
>XR_002657044.1
TTAAACCCTTACCTCCTTTCCTGCACGATGTTCAGCGTACTCGAGACTCTTCCACTccatcatcatcgtcttcaATTTCTGAAACCCGTTACTGACTTACTGTGAAGTCATCAAGCCCCATTTTTAATCATTCAATTAAGTTCTCCACTGCTCTCATCGTGATTAGTTTAGTAGTCGCAACTCTTCAGATTCCCCCTTCCCACACTATAAATAACAAAAGTGTCTCTCTCTCAACCACTACAATCTAAACACTGTTGATATTATTCCATCACCCCCACTACACGGAGATTGACAAAACCTACCACCTTTGTGTCTCCCAATCAGAGTAGAACCTTCTGAAGGGCCTTGACTTGGTTTGCGATGCTGTTACAGATGAGCAGAATTGATTCTTAAGAGTTT…
>MERGE.2223.1
tggtttatatttaggaaaataaaacaatatctcTTTAATGTTTACAGCTTCAAAATGGACAACCAAAATGGaaatggctaccatttacaAAATACAACGATCCTTCCTTATTCGTTTCTCCTATCACAACATTACACGTAAAtatctctatatattattttcattatttgtattaaaaaagaaagatttgaagaaaaattaaagatttaaaaagATTGAAAAGGGAGACGATTACGAATCATATCACATGATGGAGCAGCTTTGCGGGTTCTCTTCGCTGAAGTAATCGCATCTGTTGAGGGGGCATGGTCTGTAACAAGGTGGTGGGCCACCTCCCCAGCTATCGTAGACTGGTCGCCCGTAGCACTCGTACGGTTGCGGTGGTGGCATTCCGTATCC…
>MERGE.68224.1
TAtccatctaaatatatgaaaatatttgataagTTGATTATCGGATGTGAATCTGAATATGTGATAATGCATTAATATATACCATGATCATGTACATCTACACACAcacccatatatatatacatactgaCATACACACGAAAAATATCTAAGgaGTCGAGAAGAAGAAGCATATGAGAAAGCGTCAAGTGGTGTTGAGGAGAGCCTCGCCGGAGGAACCTTCTAGAAGCTCGTCGACGGCTTCGTCTCTGACGGTGAGAGGTGTGAGATACGGCGAGTGTCAGAAGAACCATGCGGCGGCGGTCGGCGGATACGCCGTCGATGGCTGCCGTGAGTTCATGGCAAGCAACGGAGAGGAAGGTTCGGTGGCAGCGCTAACGTGCGCCGCCTGTGGCTGCC…
>XR_001276933.2
ATCCAATCAAAAGGTTATATTTTGACATGTCACGCAGCTGTGTCCATCTGACTCTTCATTCTTCTTTACCATCTCCGTTCTCTAGCAATCACCGTTACTGTGAAACCCTCCTCATCAATCAAAGTTGCTATTTAATCTCTTCTTCACGGTTTGGTTCCATCTCCCGTAGATTCTCCTACGATATAAGCCGCTTCATCTAAACCCTGGATCAAGCCCAAATCGAAAACTATCACTAACGAAGCTACAATTACGACCACAAAATCCACCGGTAAGTCTCCTGCCTCCGAAGTTTCGCTCGGACCAAAATCCATTTCTGGGAGGCCAAAAACATTGCAAAAGGTGGGACCTTTATTGGCTTAGAGCTGCTAGGATCAAGCTGGAGGTCGCTGCGTAGGGTAC…
>MERGE.80117.75
TGGAAGGTGCGGCTGGATCACCTCCTTTTCAGGGAGAGCTAATGCTTCTTGGGTATTTAGGTTTGACACAGCTTCAAACCCAAAGCCCATGAGCTTATTATCCTAGGTCGGAACAAGTTGATAGGATCCCCTTTTACGCCCCCATGTCCCTCTCGTGTGGCGGCAGGGGGGCgtaaaaaggaaagagaggGATGGGGTTTCTCTCGCTTTTGGCTTGGCATAGCGGGCCCCCAGCAGGAGGCCCGCACGACGGGCTattagctcagtggtagagcgCGCCCCTGATAATTGCGTCGTTGTGCCTGGGCTGTGAGGGCTCTCAGCCACATGGATAGTTCAATGTGCTCATCAGCGCCTGACCCTGAGATGTGGATCATCCAAGGCACATTAGCATGGCGT…
>XR_001279604.2
CAGGTGATCAGGGTCGTTTACAGCCGCGTAGATTTAGGGTTAttctctgttcttcttcttcttcagacgaGCCAACTTCTCGCGTGTTTCGACATttcgatgttttttttttccccaccGTACCTTGACACAACCCGCTCCCTTTCCTACCCGTAACGTCTCATATCTTCTTTAATCCGTAATTTATTTTGCGTTTTCTCTTCATTAATCCACTCCTCTTTCATTGAGTTTTCGGCGAGACTTTTCGTTACCTCTAAAACTGCCTGGATCTGCAGCTAGACATACTCCTTCTTGATTCTCAGCAGGAACCAAATCTCCGTGAAGAAGCAGCTTCAGCACTATATTGTCTACCGGAGATGAAAATATTACGTGAAGGCAAGCTTTTGAATCACAAGCCAA…
>MERGE.13217.1
TATCAGGAATATTCAATccacatttatattttttattttattcttcatATAGTTTTCTTCGCCACCCTCCTTCTCAAGAACACCAAGCcgccctctctctctctcggtgaACTCTCAaaatttataaaaaaaatggagataacGAACGTGATGGAATACGAGAAGATCGCAAAGGAGAAACTACCAAAGATGGTTTATGATTACTACGCATCTGGTGCAGAGGATCAGTGGACTCTTCAGGAGAATCGTAACGCCTTCTCCAGGATTCTgtttaGGCCTCGGATTCTGATCGATGTAAGCAAGATTGATGTGAGCACAACTGTTTTAGGGTTTAACATATCTATGCCGATCATGGTTGCTCCCACTGCTATGCAGAAAATGGCTCACCCTGATGGCGAG…
>MERGE.32063.8
AGAACATTTGAGTTCCGTTGAATGCAGATGAAAGACTCGTCGTAGTCTCCCCTCTGATCGAATCCGCATTATCGATCTCTCTTCTGCAATTTCGAATTCTCAATCATCCAATCCGATCCACGACTCGCCGATTTGATCTGACGCTCTCCGGTTGCGGTTACACCCACCCGCGGTGGTGATCGGCGATCATCGAGATGTCGTGGGGGTTAGGGTGGAAGAGATCGTCGGAGAGTTTCCGTCTGAGTCTCTCTTACGGCGCGGACGATCTAAACGAGGATCCAATCCGATCACCGTCCGCTTCTCCGTTCGGATCTCCGACGTCGATCACGTCATCCGCCTGCTCGTCTCCCTCCGCGGTGGAGGATCCGGAACTAGGTTTCCGGATCGATTTGGACTGGA…
>XR_002658513.1
ATTGCTTCAACTCTATATTGTCTCTTTCGAAGAACAGAGAGTCGAAGAACCTAGACACCAAAATCGAAGTCGAGGAACGCATTTTCACATACCGAAACAGGTCTGGCTCATGCATAGCCCATCAGCACTTCTGGCCTACTGTCGATGATATTATATGGGCAAGATGGAGTTGGGTTTAGTCGGCTAAGCCCACCACCGGATCATCCATATGATACAAGCATTAGGTCAAGTACTCTCTACGGTTCATTATCATCAAGCTGGGTCAGAGTTAAGGTTGAGCTGCAGCACACGAGGAAGGAGACACATTATTATAAGATTAAGCATGAGAACATAGTTGCGTTCATCTTTCTTCTAGCCTAAGAAATCTTTGAGCTAAGTGTATTCTCTTGATACCTAAAC…
>XR_001276278.2
GTCCAAGTCCGATAGAAAGATACAATCTTCTTCACGAGAGACTAAAgagaaaattagggttcatcgTCTTTTTTTTATCTGTGAAATCAAAGAGCTAGACGAACAATGGAGATTTAGCATGTCAAGCGAGACGAACCGTCATGAAGAATATTTGTATCAAGCTTCTACCGCATCGTTTTGTCTTTGGTTCTTTCATGTGAGACGTTACGAAGTGACTTGATTCATCGCTTTTAAGAAACATCTTAACTCAATCGACGCAAATCAAGCACAAGTCTCATTCAATGATACTCATCCATTCAAGGCGGTGTGTATTTACCTATAAAAGGCGTTTCTTCCCTGCGTTTACTAAGATCGTCTGGGCTCTCATTCTTAAACAGTGGCTCGATTTGAATTCTCTTG…
>XR_002664821.1
CAGAGATCTTACTGTGTTGCAGCAACGATGAACCAGCTCTGTCGTCTCAGCTCCTCCTTCGTTCAGCAACGATGAACCAGCTTGCATTCAAGTAGCCCTACTCTGTGGTCTTCAATTCTACGACGGCGAATCTGAGAGGATTTGTTGACTACGACGTCGACTTCGGAGGCGGAGGATTGTCTGGATATGGAAGGAAAGTGGGGAAAAAGATCCAATTTTTATTCTTCCTTTACTCAACACCAATTTTCTTGGTGTTAGAAGAAGACGTCTACCCTGCTTTGCTGTTTAGAATCATTCAGGATCTGTAACTCTCCATCGTCTCCTCTCAGATTTCAAAGGATTTAAGATCACATGAGAGCCTGAGTTGTGATTGCACCAAGTTTGCAGCTTTAGATGATC…
>MERGE.72682.1
ACTGACTTTATTCACTTCACACTCTTTTAGCTTtgcagctctctctctctctctctctcatttctcaCTTTCTACCAAAAAGGAGGAAAGCAGAAGAAAAATGGGATGCATAATGGTAATGGAGCtagggaagaaggagaagaagctaaTGAGAAGTATTTTATGGAGAATCAGAAGAGAGattaagaagatgaagaagaagatgagatccCCAAGAGACAAGAACAAGAAGCAGACAAGTTTCAACTACGATCCTCTTAGCTATTCTCTTAACTTTGATTCTCTTTAAACCTAAAATATGTCTTGTTGCtgtttgtttatttcaaaatcagTTTGTGCGATATAATGTATGTTTCTAATGCCATGTCTGTTGTCTATGCTACTATGTATTAGCCTATC…
>MERGE.26164.1
AAGAATCACTTGTCAGATCTCCTCTCTCCTCATATTTAAACACCACACAAACGCACCATGCGAGACATAGAGATTAGAGATcgtaagagaagaagagaacttTGATCTTTGTGAGAACATGGCTGCTTCAGTGATGCTTTCATCAGTTACATTGAAACCTGCGGGTTTCACGGTGGAGAAGATGTCGGCGAGAGGATTGCCATCGCTCACAAgagcttctccttcttccttcagAATCGTCGCTAGTGGCGTCAAGAAGATCAAGACAGACAAGCCCTTTGGTCCAGGAGTTAACGGCAGCATGGACTTGAGGGACGGCGTCGACGCTTCCGGCAGAAAGGGCAAGGGATACGGTGTTTACAAATTTGTCGACAAGTACGGTGCTAACGTCGATGGATA…
>MERGE.16163.4
TGAGAGAGTGTTAATCATCTTCTCTCCCTTTACCAATCTCCCCGGCTTGCGCGATTCTGCTTCGTAGCGCCGGACCGGAGACGATATTAACCCTAGCTCCGCCGCTCCGAGCGACTTCCACTTCATTCCAACAGCTCGTATTACTCGTTCTCTCTACGATGAACTGTGCAATTTCCGGAGAAGTTCCAGAGGAGCCAGTGGTTTCAACGAAGTCAGGTTTGCTCTTCGAGAGGCGATTAATCGAGAGGCATATATTGGATTATGGGAAGTGCCCGGTTACTGGAGAACCTCTTACCATTGATGACATTGTTCCCATCAAAACCGGGAAGGTTATAAAACCGAAGCCAGTGCATACAGCTAGCATCCCTGGATTGCTTGGAACTTTCCaaaaGAATGGGA…
>XR_002661098.1
TTAAAGTCCAGTATCGAAACTCTAGATTTTATCACGCGTTGCGATCATTTCGTCTCCCTCTTTtcgttttccttcttcttctacatTTTCATCGATCGAACGACGTTTtgtctctccatcttcactgcaACCGATCTGTAGAGTAATCAATTGTCCGTTTCGGTTTGATTGATGGCTTCCtctctatttatttataaatctcttctttcatgttttttttcaatcaaAACTCTCTCAATTTGTTATCGCGATGAATTCGAACGGGAAAGCCATAGTCTCCGATGATCCGATTGTGAAGAAACCATCAGGTTCTTTGATCAATTGGTGAAATGAAGTTCGTGATACCTGCATAATCAGAAATTCTCTGAGAAAAAAACTGTGTTTGCGTTTTGCGTTTAG…
>XR_001275014.2
TTAACTTGaaatcaacaaagaaaaaaatgtttctctctcGAAATTTTCGGCGACGACACTGACGAATTGGCGACGACGACGACGGTGTTAAAAACACGGCGATTCTACGTCGACAACACTCTTAACAATCAAAATTGAAGCTTATGCATATTTATAGGCTTGGAGCTTCTATTGTCGGCACTTCACTTCACCACATGGATTATGATTTACGGATCTGATTTTTGAATCCACAAACTCCTGCTATAGACATGCAATGTTCAGGTGTTGAAGAAATCTGCGGTGGTTCTGCCTACGACCCTGCCTACTACACCTTTCTTTTTGAAGAGACCCAAACCAATATGAATTCACCAAAGCGTTGGAAAGGTCATTGGAAGTTGTTGGAGCTCAAATCAAAGGCTG…
>MERGE.82696.144
TGACAAATAAGAAACGTTAACCAACCTTATCGCTAAGATGCCAATAAATATCGAACCATTTGCCACCCCAATTATTGCAATTCACTCTCCTTCTCATCCATCCTCCCACTCAGGTGATATCTGACGGATCTTAACGGCCAAGATGTCTTGGGACGACGGAAAGCACACCAAGGTGAAGAAAATTCAGCTTACTTTTGATGACGTCATTAGATCCATCGAGGTGGAATACGAGGGAACCAACCTTAAGTCCCAGCGTCGTGGCACTGTCGGCACCAAATCAGACGGATTCACACTGAGCACGGACGAGTACATAACAAGTGTGTCTGGTTACTACAAAACCACTTTTTCGGGAGACCATATAACGGCGCTAACGTTTAAGACGAACAAGAAGACATATGG…
>MERGE.37144.6
GTTCTAtacaaaaaaacaccaaaacctCACCCTTTGCAAAGCTTATCCGCACACACACACTCTTCAACACTCACTTCCATCTCTCTCCCATGGCTAACAACGACGACGACGACTCACAGCCGCAAATTGACTCCCCAagcgacgaagaagaagaagaagaccaaaAATCCCCCAATGCCAACTCGGACGAAGAACCCGGCTCGGACTCGGACTCGGACTCATCCTCCGAATCCTCCGAATCCGAGAACGAAGGCGAACCCGAACGCGAAACGGACGGGTTCAACTACATCCGCCCGAGCGACCTACCGCCCGACCCGAACACAACCCCGGAGACCAACATCCGGCGGTTCAACCGCGTGCTGGAGGGGAAGCGCGTGAAGCGGAtccaggaggaggagg…
>XR_002659458.1
ggggggggggagctTATGGGGATCACTATGGTCCATATCGTTGGTCTCTCTGCTTCATAGCTTTTAGAAAAAATGGTTAACACACTAATCGGGTTGACAATGAAAGCAACTGAAACTAGCTCCCGGAGAAGACAAAGATCAGCCGACGTATCtacagcttcatcatcatctgcaACCAAGAAAtcccataaaaagaaaaaagTGTCTCATCAACGCCTGCCGTGGTTGCAAGAGCAAACTCTTCCCCTGGAATCATCCAGCTTTCTCGGGTGCAGTCCAATTCTTGATCGTCATAACGTAGGTAATGGGAGGCTTGCTCGCCAGCAACGACTACACTTGATCCGCACCATTCGAGCTGCAACGTCACAACATCAAAACATACCGAATGAAGAGCAGACT…
>MERGE.42071.3
GCTCGTTACTCTCTAGTCGCGTGAGACTGTTCCGTGTAGGTGGTGGTGGCGACGGAGACACATCCACTCGGCGGAGGATTTTAGTAGGGTTTTTGACGAGTAACCTAAACAAACCCTAATCGAACGCTCAAAGCTTCCTCGCCACGTTTCGTTGGTGGAGAGATGGAAATGGACATGGACACTTCTCCTAGCTACTTCGACCCCGAGGTCCTCAGCGTCAGAGATCAATTCCGTCGCTACCGGAAGAGACACTCTACATCGCCGCCGCATGAGGAAGTTTCGAGTCCGAATGTTAGTGAGAATAGGTTACTGTATGATGGGGATTACATCCATAGTCCAACGAACACTGCATTGCTTCTTGAGAACATTAAAGAAGAGGTTGATAGCTTTCACACCGGT…
>MERGE.46606.1
TCTCTCTGGTCAGTTGTTCTGCCTCCTCTTGTCTCCAGTTCTGTCCTATGTTGGTTGCTATTGTAGAACTTCCCCATCGAGATCTTCCGATTGATGTTAAAGGCGAACCGAGGCTTCGCTGGGGACTTCTTTAGTTTCGGATTCTGGTTGCAGCAAGCGTGGTGGCTGTGTGCGCCGCCTGTTGATTTGGAGTTTTCCAACTCCTCTGTTCTTCAGAGTTTCAGAAGGAAGTTGACAGTCCCGTGCTTTGCCTTATCTCTGATTTGAAGCTGGAATCTTTTCAAAGCTTATCTCGTGTGAAGGGACCGGAGTCGAGTGCCTAAAATCTCCGCTTGCTTCCGCCGGTGATGCTCCGTGCTTTATATACTAGCTTCTCGTCTTTGGTTTGGGATCTTCAGA…
>XR_001289573.2
CTTCTTCCAGAAGCTACCTCTTCGATGTATAACTCACGAAACCAAACCGTCAACCGTCGATCCGAGCTCTGTAATGCCTCTCAGTCCTTAAATCCTTTCTTTAATCTGAGTTTTCCTCAATTAATCCACTCCACCCAtgttaatcaaacaaaataccTCTTCGTTTTCCACCGTAACTGGTTCGAGCTTCCCCTGTAAATGTCCCACTAAAGCCTATTTGTACGTTTCCGGTTTGTCTTAAACTTATCTGTCAAGTATGGCTACTTCTCAAATCCAGTTTTCCGATTTGAATGACGGAAGATGCAAACAAAAGTTCAGAGCAGACTCATACAATTTTGGGAAGCTGAGAATTTTGATAATGGTGGGAGCTCATGGGTGTCGATAGCTAATTGATGCGAA…
>MERGE.28659.2
CTTCATTGCTACGGGCTTTATCTGTATTCTCAAAATTGGTACAGCCCGATTCCAGTATGTCTTAGTTTAAACGCGTATTAACTGTTTTTGCAATTAGGGTTGAAGCATACTTCTCCGCCATTGGAGATCGAGGCTTAACCTGTGTTCCAAGAGCGAgcgtttcatcttcttccttatcaATCTGCAGTGATACCGGTTACAGATTACCCCTCTTCAACTCTTTCTTAAATACATACCCATGATCTCTCTTGAATGCGATCTTAACTCATGAAAGGCGGTGGAATTTCGACTATAAAAGGTTGCTCTGTTATTGGGAGGCCAGGAACATCGGATGCGGTGGCGAACTCATGGGAGTCGATATGTTGCTGCTTGATTCCCAGATTgtaaagaaagatgaag…
>XR_002655571.1
TCGGGAATCTTCAAACCCTCACCGGCACTGTCATCTCCGGCTCGCGAATCATCGTCTCCGGCTCGGGAATCATCGTCTCCGGCTCGggaatcatcttctccggctcgcGAATCATCGTCTCCGGCTCGCGAATCATCGTCTCCGGCTCGggaatcatcttctccggctcgctattcatcttctccggctcgctAGTCATCTTATTCGGCTCActaatcatcttctccggctcgctaatcatcttctccggctatCTAATCATCAGCGTCACACTCTCTACTCTCAAAATCGGACACAAATCACtatCGAAGCAAATGAAAGACTTTTGAATTGTGGGAACACAAAGTTGTTGGAGCATAATTCATCTCTTTGAGGATAGAAACAAGATGGGAGATTCAG…
>MERGE.35180.1
TGTGACTGGGGCTTCTCCATAGCTGGTTTGCTCGGGGAAGGAAGGGGTTTCGGCTGTTCGGCACCACTACCTTGCAAAAGGGCACTTGGTCTTCCAGCCAAGAGACCTCCACTGCCCTGAGGTAGGAGCCTTGAATTAACGGACGGTGACTTGCCGATAACGGGAGACTGAACACGCCCTGCGGGCTGCTGATTCTGCCTATTCCCTCTGGGCATGGAGCGGGACCGTGCCATCTCCCAGCCGTCATCATCTGTTACAGGCATCCCTGGCATCTGCCTAGCCCCTGGCATTCCCGGCATCTTCCTAGCCCCTGGCATTCCAGGCATCATTCCTCCAGTACCAGAACGTCCATAAAAGTTTCCAGAGTCAGCTGCACCAGCATCTGCACCACTGCGGTTG…
>MERGE.21108.5
GTTTACAGCTGGCTTCTAATCCGAAACGGCATCGTTTCGTTCACTTGATTCTTTCGAAGAGACGGTGGCGTTATCATATCAGTGACGGACGTCTTCTCCTGGTTGCCGATCAGATCCCCGACGGAGGTAACGCTTCCAATTGTTTTTTAAAACTAAGAGATGGATCAAGGAAGGCAAGTGTTTTCAGTTGATCTCCTCGAGAGATATGCCTCGAAGAATCGTGGCATGATCACATGTATGGCGGCTGGAAACGATGTGATTGTTCTGGGAACAAGCAAAGGATGGATCATCCGCCATGATTTTGGAGTTGGGAGTTCTTATGATATTGATCTCTCTGTTGGTCGAACTGGGGAGCAATCGATTCACAAGGTTTTTGTTGACCCTGGTGGTAGCCATTGC…
>MERGE.39298.2
CAACCTTGTCGTGAACGCCTTGGAGCAAGAGTTCTCCAGGAGGTTGATCCGTGTGAAGACTTTACAGATGATGATATTCGGACTGCAATCCAGAATGCAACTGGTCCAAGATCCGCATTATTTGTTCCAGACGTTCCATTTGAATTTCTTGTTAGGAGGCAGATATCTCGTTTGTTAGATCCTAGCCTTCAGTGCGCTAGGTTCATTTTTGATGAGCTCGTAAAGATTAGCCATAAATGTATGATGAATGAGTTGCAGCGCTTCCCTGTCCTGAGAAAGCGCATGGATGAGGTTATCGGGGATTTCCTGCGAGAAGGTCTTGAACCCTCAGAAGCAATGATCGGTGATATCATTGATATGGAGATGGATTACATAAACACTTCTCATCCAAATTTTATT…
>XR_001289406.2
CTCGAACCGTTTGAGAGGGTTAGGGCATTACCTGAAAGTGAAAGGCTGAAAGGGGATCGTGAAGACAAAACAAGCGCGAGGCCAGAGAGCAAGATGCCTAGAACTACACGCGGCGCGGAACAACGAAGGCTCCAGTGTCTACAAGACATCCAAAATTTGCAAGAGGAGATCAAGTTGTTACAGATTTCAAACGAGTACGACTCCTACTTCTTTCC
>XR_001282671.2
ATCTTTAGTAAATATGGAAGAAAACTTCTATTAATTTAAAAgcttaaatttaatatattaccAAGCAAGAGACTACCTGGTTACTGCAATCTCCAGGAGAAACATGGAGATGATGCTTCTCTGCGTGTGGAACTTGATGAGATCAATCCTTGAAGATACGAGGAGCTGTTTGTTGCTTACATGTTAGGTTATGTACGTATCCATTGTTCAATCACGATCTGTGTGGAATTTGAGAGAGCAATCAATCGTATATTAAGAGATGCGCACTCATGTTTTTGTGGTTATGATCGGATGTGAAAACCCTCGGGAAACACTTATCAAAAATCAAGGCTTAATCTCTTACTGCTCTTTGCTGCTGGAAAAGCCATTGATAATGGCTTCCTAGTGAGAAACACTTAC…
>MERGE.37228.2
GGCTGcagaaaaatactaaaaaaactCTCTGTCACTTACTCATTGCAGGAAATAAAGTCAAGATTACGAGAATATATGTTGTGGAACTAAATCTTGGCTACacagagaaaaaagaaacaatgggTGAGAAGAAAGTgattgaagagaaagaagaagcgaTGAAGATCAAGAAGACCCCTCTTGTTTTCGCTGTTAATGGAGAAAGATTCGAGCTCGATCTCTCTTCTGTTGATCCTTCAACCACACTCATCGATTTCTTGCGTAACAAGACACTTTTCAAGAGCGTCAAGCTCGGTTGTGGTGAAGGGGGTTGTGGCGCTTGTGTTGTTCTTCTCTCAAAGTACGATCCCCTCCTCGACAAAGTCGATGACTACACAGTCAGCTCGTGTCTCACACTCC…
>MERGE.65428.4
GTCTTTTGGGTGTTTGGTCCTTCGCCGTCTAATTGCCTCTTCCCAATTCGCAGCCAGCTTTGAACAAcaggagaagaaagaaacaaaaaaaaaaaacctaaatttcTTCAAAGACCTTCAATTTCATCGGTTTAGATTCTGAAAAGTTCGATCCTTTTCGAACATGGGTGGGGGCGATCTAGCTATCTCCGTAGCTGACATCAGGATGGAGAATGAGCAGCCTGATGACTTGGCTAGCGATACCGTCGCTGAGATCGATGTGAGTGACGAAGAGATTGATGCAGAAGACTTAGAGAGACGTATGTGGAAGGACCGAGTCAGGctcaaaagaatcaaagagCGTCAAAAAGGAGATTCTCAAGGACCTCAGGCCAAGGAGGCGCCCAAGAAGATCTCTGA…
>MERGE.25130.3
tttttcaatttataaaaatatttctttagaaATAATAAAGCAGAGGTATATGTGTTGATCACTCGTTTGCTGTATTGTTCATCGGGTTCCAAGGATTGTCTGTTTCAAGACCCAACCTTTGGATTCTCCTCTCCCCTCTCTTCTGTAATAATTTCAGAGAGAACTGAACAGGAAAGGAGATGTATTATCAGTTGACCAACTCTTCTTACAGAGATTCTTTGAAGATTCTCGAGGCTGACATTGAGCACGCCAATTCACTCATCAAGAGAGTGAACTCTGAGGATCTATGGGTGCTGACTTGCGATGAAGATGTGGTGGATACAGAGACGGTCACGAAGGAGGATCTTCTTCGGTTCTACCTCCATATAAATAGCCTGCCTAGAGATTATCCTGAAGCCG…
>XR_002662965.1
ACGAGTCTATCAATCTTTTTGAAAGTATGCGACACCGGCGTTGAGATCGAGTTATGCAACCTGTTATTACGCTCCCACCAGAGTGAATAGACAGTCGCCTGAGCAGCTAACCGACGAAGCGTGAGGGGACATACATTGTCTCTCAAACCAAGCCAGTCCATACAATGTTTATTCTTTCCCTTTGTTCACttcgcctctctctctctctctttagtcTCTACAAATTCACAGCAAAAATAAAAGCTTCGATTTTTGTTTCCATCTttgcaaaaaaaagaagctttgTAGTTATCTGTTTGGGCTCATCCGTTTTTTTTGCTCCGGGATCTCATTTTCCGGTTTCAGATAAAGACAAAAGCTTAAAGCTTCCTCCGGTTTTGTCTTCGGGGTTGAATAACA…
>XR_001279111.2
AATTTTTACAGGCCCTGCTCTGCATGTCATTGTCGGCCGCCTCCTACCCTTCTGCTCTGGGATTCCTTCAACATCAAGaagaatttagagtttatagGTATCACCCTACTCTAGAATTCTGTCATTCATGGATTTATCCCTGCGGCTCGTGCCAATGGCAATCAGTAATGCGCTTCTCTATGAACCGGTGCGATCGTCAAAATTGCTCGGTTTGAAGTCGGGCGTCGCACAAAAATATACAAGATTACCGATCAGTCCAACTCAAACGACCAGGTAAGTATAGCTCtttcatattcttttttaaaaattctccATGTGTTACAAAATTAATACTTCTAATGGAAGTTGGACAAATATGTCACCTCCCTCCGCTGCAATAGATGTGTTCACCCAATGTAA…
>XR_001273614.2
CAAGGCTGGTCGCTCATGCCAATATATGGAGCCGTTCTGCAGGCAGAGTGTTGTCAGGAGGCTTTTCGGGTTCTGGAAAACTCGAAATGTGAAGAAAGGTGGGGAGTTGATGGGCTTCATCTGGTACTGCTAGAAAGAAAGTCCACCTTGATTACGTGCTCTGTGGAATGGTTCGCAGTCCACCTTGATTCATCTCTGAATCAGTGTACATCGGCTCAATACTTTTAGAAACATAAGCAATGCAGACTGTATGATCTAAGTGGGTTTGATGTAACGAAGACCAACCAAAGCTTCCGCCTTTCAGACTCCCATGTATCAATTCGTTTTACAGAGCAGACAAAATTTCATGAGTTGCCTGAGAACAGGGGCTTGATCCCGATGGAACTCTTCAGATATTGT…
>MERGE.25439.1
CAAGAATGTATCTTAACGCTACTAAGAAAACAAGATGGTGggaaacaagaaaagaaaatgttatacACATTAAAATAGAAGATTAACGACTACGCAAAAAATGGGAAACGAAAAGTCTAAGCAAAGGTTTGGTTGAAACAATAAAATCCATCTGAACAAATGGACTTAGTACAGAGAGTCCGTACATAACGCTCTTGAAAGTTTCTTATTCCACACCGTTTCTTAAGTCTCAAATAAAATTTCTCTCAAGTGAATGAAAATAGTAAATATGGTTTTGGGGACTTCACTTTCTCTAACGTAATGCCCCCTTCATCAATTGATTTTCtctttgtatatttaatttcatCGTCGTTCTAAGTAAGACGAATAGGAAGAGTTTTTATTCCTCTCCAGGAGATT…
>XR_002661011.1
AATGTCTTCATCAAGAGTGTTTTTGGACGAAGAGGTTGACCCCACCAAGGAATACTTGACATGGTTGACCACGAACCCTGGTGCAACTTCTTCAGTCAATCCTGTTGAGGTGGTTAAAGCTGAAACACTCACAATAAGTGAGATTGCTGCCTTCATCAAGCGTGAGCCTGCTAAGGTTGCCTACTTTGACTGCATTGCCACAATTGATGATGTCAAGCATGGCACTGAGTGGTATTACATTGCTTGCAAGGATTGCCAGACGAAGCTAAACCGCGGGCCGACAACACTGCTTTGTCCAAAATGCGGCAATGAAAATGCTACTGCAGTAGCCAAGTAAGATTCTTCATTCTAACA
>MERGE.27520.1
GTGGATTCATACCAACTTTAAAAgccatcttcttttttttttggaatcttGACAAGCTACTATAATGAAGATCATTCCATTGATTCTCATGGTCACCATTATAGTCTTGGCATCATTTCCAGCTTCCATCAAAGTCGTGGAAGCCGCGGTAGTTCCACCAGCGTGCAAATGGAAGGGTCCTTGCCTAAACTCCATTATTAGCGGGGCACCAGCACCAAAAGGTTGTTGTGTGAAGTTTAAACATAACAATGCGCAAGCTTGTTTAACAAGTCTCATTCATTCCAAGGATATTGAGATAAACAAACGTGTGTTTgatgtttttcaaaaatgtaatcAATGTAAGAAATAGAGAGTATCATACTTTATCATTGGAGAATAAGCGCTATagcaaatatattt…
>MERGE.44830.1
GTTTGACGGCCCATCTTTTCTAAATCACccactttctttcttcttctctaagctTCGCAGTTTTCTTCAGTTTCTGGCTCCGGTAGCTTTAAGCACCGGAGTAGGATTTCTCTTGTCATTATTTTGTGTTTCTAGTATGGTTTTGTCCTTTTTCACCATACAGTTTGGATTTTGATTGGATTCACTTCTATCTCTGGATCTAGTTGGCTTTTGGTATAGAGAAGACAGAGTCACCGTATTCAGGTGGATCATCAGTGCGATTATACTGCTAACGACTTcggtttgatctattatccaAGATCTAAAGCTAGATCTGGAGTTATTGGGGCCTTGTACTTCATGCATGCCAGTTTTTTCTTTGCTCTGAAGTTTAGTTCAGTTTCTTTTCGGAACTATTCG…
>XR_001283841.2
AAGCTTAGGCCCTGGAAACTTCCCGTTTACAGAAACAAGGCTCTTTGTGTGGCAAAGACGTGTCACGTTGTGCATTTTTATCTGCCAAAAGAAAAACGAAACATCTAATCATATCATCTGCAACCCTTCAGGttcaggaagaagaagaacactaGAGAAAACAGCAAATAGAAGCCAAAACGCCATTTTTGGACCTTAAGGCGTTGATTATAGCTGGTGTGAACTCTTCAAGGAGGTTAATCGATGTTGAGTTAGTCAAAACATTCGTAAGCTAAAATTGCTTGGGGATTAAGCAAAGAGAGGGAGATTGTAGCTATCATAGAAGGTCACGCTTAGGGTTAGATATCAAAATCCATGAAGGCTATTGTTCAGGATGTTCAAAAACATTGAGGAAGTCTC…
>XR_001285962.2
GGATTGAAGGTTTAAGATATTGACAAATGTCTAACTGACGATTGTACTTCAATCTACACCTCTGACTGGAGGGTAGCCTGGTACAATTATAGCATGGTCTCTGATGAGATGAAACTTACCTGGTGGGGAGACTTTGTGCAAAAGTATTATTGGGACCCCATTCATTACAATGTGGTGCGTTTACATTGGAAGAAGACAATGATGTCGTTGATCTCCAACTTCATCAGCAAGCGCAAGCGGAGTGGCAAGATACCTCCATTCATGAGTTCAGAGCACTGGGGTGCTTTGCAAACATATTGGGGTACTGAACCTGCTAGAAAGAAAAGCAAGTCTGCTTCTGAAAGCCGCTGCTCAGATCAAGGAGGTCTAGGTCAACACATCCACACTGCTGGTTCGACA…
>MERGE.58412.1
AAGATGTAACTACTTTACtttctttttactttcttttcaCTTTTCTGTCGGTGGTGCTGAAACGTTTCTCCATAAACATCAAAGAAATCTTCTCAAtcgaaaacaaatcaaatagatTTTCCCCGATTCACGATCAAATCTTGGCCACCTTAAGGAGTTTTTTGTGGCTTCGCCGCAAGATTGGTGAAGAATCATACACTCGCAGAGCAAAGTTTATGGAACTTATTTAAATCAAGCTGTAGTTCGACTATCGTTAGCGTCTTCGAAGACACTCCTTTGATCGAGAATCTTGAATGATGAAGGCAAAGCTAATGATGAGATAAgttccatgttttttttggacACCGGTTTTCTCTGGTTCAATTTTCCAAAAttgttttaggatttaaagGTTGTTAA…
>XR_002657228.1
tttgttttcagcattttttaataggaaaaaaaagaagtttgatCTAAGATTGATGCACCTCTTCTCTGATCGACGCACCTTTTTACGGTGACCTCTTTTGATACGGGAACGACGCACCTTTTAAACTGATTATTAGATTGAAGTACTGGTTAGAGTCGctattttttttctgagaaCGCTTCTCAATCGAAGTCCCAAGGAAAAGCTTTGGTTCCTCATCATGCTCTGCTCTAACCGGCCAACTCGATGGCTACAATTGATTTCTAATATATCTCGCCGCGAATCTAAACCGCCACCACCGTCTTCATTGATGATGAGACTGACGTTATAAAGTTGATGAGAGAGAAGAgcaagaagtagaagaagaaagttgTTGCGGTGACAACGCTGCCATGGATG…
>MERGE.42242.2
CTATGGATCCAACTGCAAAGAGCACAGAGAGTATCTCAAGAGACCACGTTGTCTTCGAGGAACATCCTGGTCTGGTCACTATCACTGGTGGAAAATGGACAACTTATCGAAGTATGGCTGAAGATGCGGTTAATGCAGCAATCAAATCAGGGAAGCTGAGTCCAACCAATGGATGCGTAACACAGAAGCTACAGCTTCTTGGTTCTCATGGATGGGAACCATCTTCTTTCACAGCTCTTGCGCAGCAATACGTGCGCATGAAGAAAACATATGGTGGTAAAGTGGTTCCTGGAGCAATGGACACAGCTGCTGCAAAGCATTTGTCTCATGCATACGGTTCGATGGCTGAACGAGTCGCCACCATAGCTCAGGTTCGGTTCTTTTATCTTCATAACGTTT…
>XR_001284822.2
CCAGTCTGTTAATGACAATtacggagacaaaaaaaacgaaatctGATCTTCTTCTACGATGCGGCCGTGATGCGGGACTCCTGCGATTCTTCATTCGATCTGAAACGGTTTATTAATGGCTGTGTGGTAAATCGAATTGATCATCCCTCCACGATTCATCTTCAATGATTTGTGAAAGGCGGTCTCTAAACAGTATAAATAGAGTCCGGCGGCAAGTGCTCATCCGTCGTCGAGGCTAGGCTCTTGCGATACTGGGAGGCCCAGAATGTGAAACGCGGCGGTGACCTGATGTGGGTCGacaGCGACCATAATGCAAGCCACTATCTATGCTAACCGCCTTCCGAGATTCCGGTCTAAGCTCGCCGCCGGGAAGATGTTTTTCCTCTCCGGTTTCGATGT…
>XR_002657369.1
AGTCTGGACTATCATAAACCTCATTAGTCCTTCAAGTCCTGGTTCACTTGATCGGCATGTGAAACTGCGGAGTGCTGGTATCATTCTTCAGTTAAAAAGCATGGTCAACGATCCCTGCCTTGATGTTAAGATTCGCATCATAGGCCAGTCAGTGTCTTTTGGTGATAGTTAACAAACGCAGAGATATTGCTACACCCAATCCCACAGACTATATACATTGAACATATCAATAGTTATTTAGCTTTGAGTCAGTTTTCACCATGTAGCAAAAGTGAGACAGAGCCTTAGAATTTATGACCATGTTCACTGATTATATATCCAGTTCCAGACACACTTAGCATCCAACAGGTGAAAGCGGTGAGAAAGGGTTGGATTGTTGTGCCACACTCACGCTATAGA…
>MERGE.85473.2
AGCTTCATATATACACAAAAAGCAGCttcaataaatcaaaacaaatttgaGATCAACTAGTTATATTCGCAAGAGTTTTATACTAAACATGACAACTTTACAAAGATCAGCAGTTTCATTCCGACGCCAAGGATCTTCAGGTCGAATATGGGGTGATCAATTCGTTTTAAATCAAAAAGTTTTGATGTAGGCCCAATAAATATTTGAGTTCCCGGCGGAAATAAAAACAGAAGAATAGTAGTAGTCCACCCCACCAGTAGCCGCAAAACGCAGAGAGAGTGAAACGTACCTTCTCCGCCTCCATATTCGATAATTCTCCGCGCGTCTTTGCAGCGATTCCTTGGCAATTCACTGTCTCCTTCGAGCGTGCGTTGCAGCTCTCGTCTCATTTCATCGCAA…
>MERGE.41497.1
aagacaagtaataaatgaGATATCACTGAACTATCACGGTTAGCAACACGGGCTTCATCGACTATGACTAACGGCAATGGCATGGCTCGGTGATGTTGGTTGTGGTGCCGTGGTGGTGGTATCATAGATGGCTCCGGTTTTGTTCATATCTTTTCCACGTCTTAACCTCTCGGCTCCACTGTATATCTCCCATGAAAGCATCATTGGTTATCATATCAATGGCTTATATTTTGGAGAGATTACTTGCAACCAAAGAAATAGTGAACTAAAAGTACTTAACCTTCTCGGCTTTCCCAACAATCTCCATAGTACGGGCTCGATATGTAATGATAACGAGGACGCGTCGGTGGCCCTCCCACAGCACAGCATATCTCCGGTGGATTACATAGCTCCGGCTCA…
>MERGE.30705.2
AATAAAAGcatcaaaagaagaagacaaaaaacaaatttcaagttttaaacCAAAGAGAAGTAAGAGAAGCAATGGCAGGTTCTAACTGTGGATGTGGTTCTGCTTGCAAATGTGGTGACTCTTGCAGTTGCGAGAAGAACTACAACACGGAGTGCGATAACTGCAGCTGTGGATCAAACTGCAGCTGTGGCGACAGCTGCAGCTGTTGAAGGTGTTGTGGTGTAGATCATATGCATGCATGAAAACTGGGGGAAAAGTGTTTATGATGTTAAGAGATATGTGTGTGTTTGAATAAAGATTTGGCATGATGTTGCCTTGTTGTCTAATAGCTCTCTTAACCTTGACTTTTTCTCTGTATTTGGTGTTTATTGTGTAATGTTTTCATTTGTAACGTACGaa…
>XR_002653384.1
GCTACAACTGCTTGGTGACAGTGCACCAGTGTTGGAAGGATCCTAGGTCTCATTCATCTTCTGTCTATTTGGAAATTAAACTTACTGAAGAAGTTGCAAGGGATAAGCAAAGTTGCTTCTTCTTCAGGAAACAAGTTAGGTTGCAAGAAACACTGACACCAAAGAAGTTGCTTATTCTAGCTCTTCAGGAAGCTGAGAGAAATGGAAATAGCATATATATTATCTGCCTTATCCGTG
>MERGE.1693.4
gaaaAAACCGTTGGGGCTTGAGATTCGGTGGACTCCGACTCTTGAGCAATCGTCAAAAGCTTTTCTCCCTTCCTTCTTCCGCTTTTTCAACGATCCCAACGCGAAATCaaaatcgagagagagagagagagaTCAGATCTGAAGAGAGTTGTGTTGAAGTCTGGTTTTTCTGAGAATCGGGAGTTGGGGTTGTTGGAGGTCTTCGAGAAGTCAACGGAGATGCCGGAGGAGGAGTCGATAGATATCAAGTTCAGGCTCTACGATGGCTCCGACATCGGACCCTTTCGCTATTCAGCTGCGTCTACTGTTGATTTTTTGAAGCAAAGGGTCGTCTCTGATTGGCCCAAAGGCAAAACAGTTGTTCCAAAGGGGATAAACGAAGTAAAGCTGATTAGTTCG…
>MERGE.67351.1
TCCCATAATTTTTGCTTTTCTCAGGGCAGTAGCAGATTACCTAAACAGAGATCTTCCGAAGCAACTGTCACCTGATGACGTGTTTATGACCGTTGGATGCAAACAAGCCATCGAGCTTGCCGTTGATACATTGGCTAAACCAAATGCCAACATCTTGCTTCCCAAGCCAGGCTACCCAAGTAACTTAATCCGTTCCATCTTCAAGCACCTTGAGGTCCGCAATTACGAATTTCTTCGCGAAGAGAAGTATGAGATTGACCTTGACAGCGTCCGAGCGGCAGCGGATGAGAACACATTCgcaatatttataataaaccCGCACAATCCCAACGGGAACACCTACTCTGAAGCTCATCTCAAGCAGCTCGCTGTGTTGGCTCGAGAACTCGGGATAATGGT…
>XR_002654703.1
GAATGAATCCTTGTTGACGTGGCCTTCTTCGTTTTCTGTAGTCTCTCTCTGTggtctctctttctccttcacTCTCTCacaattgaatttttttgtgttgAGATCGTGTGTTGATTTTCTCAATAAATCCCTCTCCTATTCAAGAGAAATCGTGTTGTTGATGGTGCTCGATTGCTGCTTCGTACTCTTCCAAATCCGCCCAGCCAAGACCGAGAAGGAAATCGAATAATGATTTCAGAACAGCTAtgtttgagaggaagaagtctccTAATCGACTTGTTGTCGACGAAGCCATCAAAAGAATCTGAGTTTGTGTATCCTCCTTtcgatttctattttttgttactGCTGTGTCGATTTCGTTTCACATATGACATCGGAGAATGGCGTTGTTCTGGT…
>MERGE.71079.1
cataagCATTAacattcatttttagttttcagTTTATTTGTAAAAAATCGCGACATTTCTCTCTAAAGAACAGGAAGAAACCCTAGCAAGGCGGCGCTACCCCCGACGTCCGGTGACCTTTTCCAGCGTCGGAGGTTTCCTCAATCTCCTCTCTCGTTGTCCTTTTGCTCTTCTCGGTGGTGTTCTCACTTCCCGCCGAGATGCTCGGTGGTTCTAGATTTTATCAGAGGTCTCTAGTTTCGCTCTGGCCGCGGCGAAGAGGAACAAGGTAGGCTGATGGTGAACCTGGAAGATCGGCGAGTCGTGTGAAGAGACGGTACCGGGTTGGGTCTGCTTTTAGGGTCTGGTGTGAGCTCTGTCGATCGTTTTATCTTGATTTGACGGCTCTAGTTGACGAGG…
>MERGE.68549.1
tttttatcgtgTAGAACCTTTACTTAGACTAATCTGGGATTCAATCGTATCTAGCTGGCTTGAATTCAATTGCAATAACACAGAACCCCTAATTTCATGAGTTGTGTTGCAATTATTCAGAAACACAGTACATTGGTAATGGATATTAGGTGGCGTGAAAGTAAAACGAAACTCAAGTAGGATCAGATGAATCAAGAGTCTTTTCTTAATGAACTAGCAGAAGAGTTTAGATTGCCAATTACACAAGGCCACACAGGGTTACGGAAAACGTTGATGTTGAGGATGTGGAGCAAGCTTCACTAGACACGAAGATATCATCATCATACGTCGGGTTTCGTCTTCTTGAGGAGATGGGGTGGAAAGCCAAAGGCCTCGGCAAGCAAGAGCAATGTTTTTTGA…
>XR_001278226.2
TACATCTGACGATTTATTGCTTCCCACCTCAAAAGGACAGTGAAAATTGAATACCCAGAGCTCAAgtttttctctccttttctccCTTTTCTCTTACCGAGAGCTCTTTCCTCTTAAATGCACGCCAAGACTCATCAGTCATCAACCAGCACCAACTCGCTACGCCTCAAACTCTCCGCCTCCGCTAATTCGCCGTCTTCTTCAGTCACTCGGCTTGTGCATCTTTACGATCAAGCTCCCATCATAATTCTTTGGGACATTGGAACTGCGAGGCTCAGAACGATATAAAGATCATGGATACAGTAAAGAGATTTAAGTCGAATGAGGCTATTTGGCTATGTGTGATGGTATATCTATGGCCTTTATATCGTTTTCTAATGTCCCACAAAATATGGTGGG…
>MERGE.84805.1
TTTTGTGTTCCCTCTGGTtcgaacaacaacaacacacacTCGTCCCGtaaaagtctctctctctctatcgcaGATAGGTGCTTCGTCTCCTTCTTCGATAACTCCGATCACCTAAAAACGTTTCCTTTCAATCAaagcatctctctctctttgataaAGAAACATTACAATCAATAGCTTCTTAGTTTGCTTACATTATATCCTCGCATTTCGAGGTACTACTCTTTGCATTTCCCCCCCTTCTCGATCGAGATTCAGATCTGAAATTCAATAATTAGGGCTTTCGATCCTCCATCGTCAATGTCGAATTCGAGCTTCGATGTGGagaaagtttcgatttttattgGATTTTGACTTGGAGATCTCGAATGGCgggttttgattttggttttgaagATT…
>MERGE.62705.2
GTCCAATATTCACAAAGCCCAACTACTCAGAACTCTCTTCCTGCTTTTCCCCTGCACTGTTCACGATCCCTGATATCTTCCTACACTACGGTTTCAGATCTGTAACGCTTTGCCTTGACGATGAgagtttgtctttttttctcaCCATTGATTGGTCCTTCAATCTTTCCCACTACAGTTTATTCAATTGCCTCCTTCTCAAAAGTCCAGatgaaaaccctaaaaaaaaaattctataaataacgTCTTAGAAATCTTCAGATCAAGTTGTTTCAACAGAGTATCATCTCCTTCTTACAACGTAACCTGCATCAATGGTGGCTTACCAGACCTTTTTCTAATGTTAGCACTGGTCGTTGTTCCGATACGGTCGTCACGAGTATGGGAAACCCCAAAGGG…
>MERGE.5577.1
ACAACTATGACAAAAGTCATACagtttttgaaaagaaattgaGAGAAAGTTAGAGTTTAACCTAGTGTTTGGAAGCATACAAGTTTGAAAGCAATACTAGTGCTTAACAAAGCtagaaaagaaacagagaattaGTAAAGAGTTTTGAAAATGGTTTCGGAGCAGGATCTAGATCTCCGATGGGGGATCGAGATCGTCTACTGTCTCCGATGAAGGGGATTCAAGGCTCGGAGGTTGTGGTTACGAAAGAGGGTGATCAAGGTTTGGGGATTAGAAACTCGGTGACGGTGGAATCTACGGGATCGGGATCGGAGATGCAGAAACAAAATCTATCAGCGCCTTCGACAGTGTCGTTGGAAGGAGGTAATCAGTCTATTCCGATTAATTCGGATCTGAAAA…
>MERGE.83889.5
GGTAAACCTCTTTCAGCCAGCTAAAGAGTTCATACCGGTCATCGAAGAGGTTTATAAAAATCTCGTTGAGCTAACTAAAAGTATCAAAGGTGCAAAAGTAGAGAACCACAAGTTCTGCGCCTCTGTTCATTACCGTAACGTTGATAAGGAAGACTGGCTAATCGTTGCTCAACGCGTTCATGACCACCTGAAGCAATACCCTCGTCTGCGTCTAACTCACGGGAGAAAGGTTTTAGAAGTTCGTCCTGTGATTGAGTGGAACAAAGGGAAAGCAGTGGAGTTTCTGTTGGAATCTCTCGGATTAAGCAACGATGATGACTTCCTCCCAATATTTATCGGAGATGACAAGACTGATGAGGATGCATTCAAGGTACTAAGGGAGAAGGAGCAAGGATTTGG…
>MERGE.65259.1
ATAGAATGATAAGTACAAGTAAGCTAAAAAAATTCATACAGCCAGCGGAAAAACCCTAATATCCTCTCAACTCTCCCTAGCTCAAACTCTCCACTCGTGCGGCGGCGCTTCTCCCCCGACGGCCGATGACCTTTCCCGGCGTCGGAGGTCTCTCTTACCTCTATCCTTGTCTTCCTTTTGCCATCTTGGTGGCTCTGTATTTTCCGGTGACATGCTCGGAGCTCTGGAGTTCGTGGAAGCGTCCTGTTTCAAATCTGTCCGCGGCGGGGCTGAGCAGGCTTGACGACGACGAATCTCTGGAGTTCCGGCGAGCTGAGAGAAGAGGAGGCTCCGGGATGGTCGGCTTTTAGGGTTTGCTGGTCTCGACAGTCATTTTCCCTTTAGATTTGTCGAGATTCA…
>MERGE.20609.1
AAGAGCCATGAGTAACACAGCAGCTTGCTCTTCCTCGCctagcttcttcttcctctgcatcATCACTTCTCTCCCCAACTCCATCAATCTCTGCTTCAACGAGTCACCAATCTTCGaactcagcttcttcttcttcttcttaacttCCGATCTAACAgtacttttcttcttcttgttcctgATCCCGCATGCATTACACAGCGACTTGGGACCGGTGGGACCCCCTCGCCAAAGAGGGGTTTTGCTAGTACCGCAAATGGCGCAACTCTTCTTCTCGTTGCTCGTACCTCCTCCATCACTGCTGCTGCTGATTTCTTCAGTTGCATCTACGGATGTGAACTTGGTTGTCATGGCTTCTGAATCGAAGATCT
>MERGE.52840.21
aaaaaaagttcatatggtaaaacaattacaaaacatcaaatatacGTTATGAAAATGGTCCAAGAGAGTAATGAGTAATAGTACTCACTACTCACTCCTCAACCTACTATATAGTCCGAAAGTTCATTGGTTTCTAGTGTATATATGGTAAGATAAGTTCAGAAACATCAAATAAACGTAATGAAAATGGTCCAAGCGAGTGATGAGTAATAGTACTCATATCGGTTCAACAAGCCTCTCCTATATTAAACCGTGTCACTCCTCTTCACTATCCCTACATTTCTCAATTATTAATATCATCACTCAAAGAATAATTCTCAGCCTTATTCTCTTATTGCTTATCCATAATGGGAGAGGTCCTTAAGAAGGAGGCGTACGGACTGGCTGTAAAAGACGAAT…
>MERGE.28591.2
CTGTGGAGAAGCAGATCGCAACGATCGGAGAGGATTCAAGCGCAGTCATGGGAATCGTTACGGTTCCAGTGTTTCCGGATGTCGACTTGAGGCAGTGGATTTCGTGGATGGAGCATTACTTTGCTCGGAAGGGACTCACTGACTTCGAGAAGTTACACATGGCTTATGGATTCATTGTGGATGAAGCTGAGAGGTACATTAGTGGTATCGATTCTTTGAGGCCTATTCGAAGCTGGAAACATATGAAAGAAACGTTGTTGTGGCAATTTGGTGCTGATGAtgatccagagaagatcagaATGAAAGCTAGTTATGATAGAGGCCACAAAGCTTTCTTGGAGTGGGAAGCAGACAAGCGACGACGTTCCCGACTGTGTTCAGGTGATTCTGCAGATCGCA…
>MERGE.80493.2
GTTGAAATTCTTGTCAAAGGTGTTAATCTGTTGGTGGCTACCCCTGGCAGACTTCTCGATCACCTTGAGAATACTGATGGATTTGTATTCAAGAACTTGAAGTTTCTGGTTATGGATGAGGCTGATAGGATACTGGAACAGAACTTTGAAGAAGACATGAAGAAGATCATTAAGCTTCTACCAAAGACAAGGCAGACGTCACTGTTTTCCGCCACACAGACATCCAAGGTTGAGGATCTTGCTAGGGTGTCACTTACATCACCTGTTTATATTGATGTGGACGAAGGACGAAAAGAGGTTACAAATGAAGGCTTGGAGCAAGGTTACTGTGTTGTGCCAAGTGCAAAGCGGTTACTCTTTTTACTCACCTTCTTGAAGACGTTTCAcgggaagaagaag…
>MERGE.27207.1
CACAAACTACTTAAAAGGTGGATTTGATTAACTAACACGTTAATCAAGTTTCACTAAAACAAAGTTAGCAAAAAAAGTTTCTATCAACACTTCCCTTCTTCCCCGCGTTGTGTGTCACGTTCCCCACCTCTCCATTATCTCTtcctctttttcattttttttgtgtttcttatATCAGAAAAAGACAAGACAATGCCTGTTTCTTCAGagccttcatcttcttcaacaacaATCGGTCAGCACATCAGACTCCGACCAAGAAATCTCCCACCATCTGCCGCCGCCGACGAGCCTTTAGTTCCAAAACCTAGCCGTATCTCTAAATCCGCCATGtcttccttcttcctcttaCCATCTAACGAAACGACTAGGAAGACAACGTCGTCGTTTCGCCGGCTT…
>XR_001276941.2
GAGATTTTTAGAGTGGGTAAGAACCCCTTGCGTGTCCCTTTAGTATTGGATAATCCAtcttctctccatcttctcttttGCTCGATCTCCTTCTTCGTTTGATTCCTCCTCCAATCTCAGTAACTCCATCTTTTATTTCACTTCTGATCTCGATTTCTTTTTTCGTTTGATTCGTTTGATTCCTTCTCTGCAGTTACGATTGTTTCTCCTCTCGAACCATCTTCTTCAACGCGTTTGACTCTTCTTCTCTGTATCTGAGTTAGCAATGAAGTCAGGAGGATCATGATTGAACCCAAATGCAGCAGCTTACGCACCACTCTCCAAAAGAGAAGGTGATTCTTCAAAGCATGTTGGTGCTGATGCAGCCACACGTGACGTTCAGCACCAACAACCCTATGG…
>XR_002660137.1
TTGGGTGACAATGACAAGAGCAGCAAAATAGCTCCACAGAAAGTTGATATTCTAGCTGACAAAGATATTGCTTAAAATCAAACTTTACTGATCTTGAGATGTCTAAAAGAGGACATCATTCATGTAAAGAAGTATTAAACTTTAATGATCAATAAccttattacaaatatttttcttgtggAGGAACACATTTTGTTGCTTTGACAACAGATGGCAGAATTTTTTTGGTTAGTCCCTTGAAACCCAAAAAACTAACTTTTAgatttacttaaaaagaaaagagtcaTTTCTAATGATTATGATTTTGATCAGTTTGGTAGAGGAGATCATGGAAGACTTGGTTATGGAAGGACAaatgtttaccattttgatCAGCTTTTGTGATTATGTATGCCtgat…
>XR_001272811.2
ATCGAAGACAAAGTAGCTTCTGAATTAAATAGGAGTGTCTCTTCGGATCACAGTTCCTCCGATCAACGCATGTATAACAGCTTCAGATTTCGTCGATCTTctacattaatccaagcatttATGTTGTTTCCACCGCTTCTCCTACTCTCTCCAAAGtCGTAGTATTTGGCCTGGCTACGCTCGACTGTCCTTGAGAACTTGAGTCTCACTGTCATGAAGCGAGGTTTTCAGAGAGACTCAGGCGAGTCAATCGTCCACGTAGATGAAATGTGTACCTGAAGAAgtaaaaacagaacaaaaggaTAAAGATGTCGAAGAGAAAGGAGTACTGGCCTGGCTAATTCCATTGAATAACAAGGAAATTTCAGATAAGGATCTTCGTTTTCAGGATactcttct…
>MERGE.83975.1
ATGCAATCAAATttacccaaatgataactaaatcgactgaaaaacaacaaaatcgattagatatatcatatataaaatcatatgtataattaaagtaacgtaatattattaatataaatgatacatataaattataaattaatttaaaattaaaaataattaacaatcattaattataatatatttatttttaaaatatttatatccgtgctCAATCACTTAGTATGACTGTAAACATGAATATTATGGAATCCACTTCAAAAGCAATACGCAGTAATGCAGTGTCTTGACTTTTGCAACACTCATGACTTTTTAAGCCATCCAATTCAGATAATATATGAATCTTAGCTACCAAAAAAAATCGACAGGCTGTTATGAAGAAGTCGTCGGGTCGTAGAG…
>MERGE.18978.2
CGCATTTCTTCTATAAATGTAGACTCTCTCACGACTCACACCGCAACGAGAAACTTGTTTTAGCTAAAttccaaaaaagaaacagaaaacaaataaGATCTTAATTCTCCTTCCGAGTTTGCTTTCTTCAATATGGCTCCTCTACCCATTTCTTCGATTAGAGTTGGGAAAATAGATGATGTTCaagaattaataaaatcaaaaccaaacaaagTTCCAGAGAGGTTCATAAGAGAAGCCAATGAGAGAGGTGTCTTAGTGTCTCATAAGACTCACCTTCATCATCATATTCCTGTTGTTGATCTCTCTAAACTGTCGAAACCTCACACTGATGATGATTTTCTCTTTGAGATTCTTAAGCTCTCACAAGCTTGTGAAGACTGGGGATTTTTccagGTT…
>XR_001281076.2
CAAGGAAGAAAagtgaaaaaggaaaaaaaaagaagcttttcACGGTTTAGGTTTTGCTCTCCAtctcctttctcttcctcttcgttCCAAGACCTAATTGCCGACTTAATCTCCGACAAATATTTTTCCTCCTTTGATTATGTTGTTCATCCTGGGAGATTATTTCCTTGCGGAAATCCCCTGAATGATTTACCGATGGGAAATTTTCCGCTTACCTAACCTAACGGAGTACGGCGGATGGTGAGATGGACTCGATTCTATGCACGGCACTGGAGGAAATCTGTTGTCAGGGAAATATAGGGATCCCTTTAGTTTTTCTAGTTACGGCTCTCTCCCATCCTCTCTGTCCCTCCGCCAAGGCTCATGTCTGTAGAAATATCCCGCACAGTTCAAGGCGAA…
>XR_002662727.1
GTAACACTATTAACTCCAGCCATCTCTCCACCTTTACACCTTCCCACCAAGGTTTCCCAAACCCTAATTTTTAACAAGCAACTTCTCTAGTACTCTTTCACCTCTATATAAAATTTCACTCCGAATTACAGACCACCATATTACCAGTTCATCAACACAAATTCATTTGCATAAATGTCTCATAAACATGTAAATCCAGTGTTGTTGTCTctctgattgtttttttttttgctaagtcCGATCGTGTTCTTTGAAGATGTTGTTTCCAGAGTGGCTGAGGCGAGGTTGATTTTCAAGCTCATTCAGTTTCAGGAAGCTTGGAATCCAGCAGAAGCTGGGATGCTAATTGCTCTTGAGCTTCTCCTGATCGACGAGAAGGATTTATCGCACCTAATCGTG…
>MERGE.51295.1
GTTCATTGACATTATTAGGAAATGTTGTGCTAATAAACATAGTAAGATTACTTAAGCGGCCTTGAAGCGATCAATCTGGATGCTCTCAGTTTGGAGCTTCTTGTAATCACTTCTGTTTCTTGCAGCAAAGAACTTGCCCCAATTGTACTTTTTGTAACAAGGCGGGTTGTCTTCGCTTATAAGCTCCTTCAATGGCTCAATGTTGGTATCGTGGGATGGGAAAAGGAAGAATGGCATTGAGAATCTCTCTTTGCTTGAATTCACTACCACTCTATGTTCTGCACTCCAATACTTGTCATTTGTCCATACCTGCATGCAGTTGCCAATGTTAATGATGAAAGCATCAGGGTTGGGTTTCACAGAGAACCATTGTCCATCTGATCTACGGCTCACTTGTAA…
>XR_002652745.1
tcgcGTTGccaaagaatgtttttttttttcaacgaaTGATCTAATCGACGTCGAATCTCCATCTGTAATACGTGAAGCCATTGTTTCCGGCGATAGCCTGTTAGAACGCGGCGGTGGTGTCTTTCAATTGATTTTCAATTCACCGTCGAAGTTCGCTTGCTCCGCTTCTGAGAGGCCAGAAACATCCGCCGTGGTGGAGAACTCATGGGCGTCAGCATGCTCCTACTTGATTCTCAGGTTCTTCAATTTATGGAGTCACCAGAATACAATAGGTTTACACATATAGTCTTCGATACTGCTCCCACGGGACAACTCTGCGGATTCTTTTTCTGTCCGATTTCTATGATTCTTCAATTGGCAAAATAACAAAGCTCAAGAAGAAGATCACTGCGGCAGCTT…
>MERGE.85666.3
TAAATAATAGTCCCGACAGTATTTGTTCACACGACGAACGCATTATTAAAGACCTCATAACTCATTGATGTAATAATAATTGCGTAATTCTAATGATTTCTTCGAATTTTTCTTCCTCAATATCCTGATTAAAAAAAGGAATTTCAAGTTGGAAACTAACAgttctggttttattttatttaaaaaactagaatattttgatggattctttttagaaaattgttttttatggCTCTGAGTTCAGCAAAGCTCTTCCTTTTCAGTCCTTTACACGGTAGGCATTTGTCATCGTCAAtcactaataatattttaacgaACATGAgacttttagttttaaaaagtaaagttttttttctttgtttgaacTTATATTGTGTtGTTGCGTGGACATATTGTGTT…
>MERGE.26114.24
taaataatattgaagagagagagagaacccaAATCCTTCGCCTCTTTCAGCTGAGGAGAGAGAAACTGAAGCTCTGGCCTTGTGAAATcgatctctcttcttcttcttcatgATCTGGTGATTGGTTTGGTGGGTTTTGCGCATCTGAGTTGAAAAGACATGTCTTCTCTTAGTAGAGAGCTCGTGTTCTTGATCTTACAGTTTCTAGATGAAGAGAAGTTCAAGGAGACTGTTCATAaGCTGGAGCAAGAGTCTGGGTTTTTCTTCAATATGAAGTATTTTGAGGATGAAGTGCACAGTGGAAACTGGGATGAGGTGGAGAAGTATCTCTCTGGTTTTACCAAAGTTGATGATAATAGATACTCCATGAAGATATTCTTCGAGATTAGGAAGCAGAAG…
>MERGE.62152.1
TGACTTACAAACTCAACTTGGGAGGTTTCTATGGTCTGCGACAAAGAGAAGGGATAGAGCATAATCCAAGTTTCAGTTACGGTCCGCGACAAAGCCGAGTCTCAGATGTGATCTGGCGGCGTCTGTGTATGGTGTTGATTTAATGGAGGAGGAGTATCAAGTCCTGATCCAAGAAAATTGCAGATACGGCTCTGGTCATCTGGCGCAGATTCCGCCTCCACTTGTTGTCGAGTTCTTTCTTGGATATATCTAGACCCATAGGAGATTATAGCTAACAGAGCATGAGCTCCAACCACAAGATCAGTTTCTGATATTTGCTTCAGACGGACTATGGGAACAGCTGAGTAATTACCAAGAAGATGTTGACATCGTTCAGAACCACCCACGAAACGTGGGATA…
>XR_002654232.1
AGAAATTTATGGAAAGTATGTTAAGACCCTGGGCTGATACATTTAACACAAAGTTAACAGCGAGACTTAACAATCTCGAGACAACAGTGCCTGGTGCTAAATTTGTCTACGTATACATTTATAGTTCTAGTCTTGATCTCATCAACATCCTCAGGCTTCAGATCCACGAGCTAGATACAGGTCGTCATACACTACCCGGTAGCTCTACTAAGTGAAGAACCGGATTTCACCCTTTTCTTCGCGAATAATATGTGAAGTTCCTAGAGCAAGCTACCTTCGCCTACCTTCCATCTAGAAGCGGAAATGATAAGAACTGGTAAACATGTTAACTACATTACGGATTGCTCGTGGATCAACAATCCCCAGGCTTCAGATTTGCCAGCCATGGAGCAGTGTTTT…
>MERGE.62035.6
agaagaggagaatcgtcgctctctctctctctctctctcttaactGTATCCGTGAAGGCAAAAAGATACGTATAAACAAATACATATACACACACAAGTATGTATGTATTTATACTCTTctagctttctctctctctctctctctctcacctgTACCTTTAATATGGTGTTTCTGTTTACGAGAAACCAAACCCACACCCATTGAAAACGCGACTTGTTTGTTATACAATCGCAATCGACGGGTAATATCTGCTACTCGTTCTTCTCTCTCTGAGATCTCTCTTCCTCCCATTAGATTCACCAAAGGAGTCCTGTTTTTATTCAGTGTTCTGGAGGTTTTGAGTTCGACTTGTGATGATGGCATCATCTAAACAAGGATCAAAGTCGAGAAAAACAGGG…
>MERGE.23877.1
GAAGCAAAGacgaaacaaaaagagaaagaaaaaacaaaatgcaAACTCAACTGTTCTTGATAACGTTTGTCGTATTAGCATCATTTCTCGTACACCCTCGACTCTGTTCTCCTACCTGTAGTTTCCCGGCGATCTTCAACTTCGGCGACTCTAACTCCGACACAGGAGGTCTCTCCGCTGCCTTCGGACAAGCCCCTTACCCGAATGGCCAAACCTTCTTCCACTCACCTTCCGGTCGTTTCTCAGATGGTAGACTCATCGTTGACTTCATAGCGGAGGAGTTAGGGTTGCCATACCTAAACGCTTTCCTAGACTCCATCGGCTCAAACTTCAGCCATGGTGCGAACTTCGCCACCGCTGGATCCACCGTCCGGCCACCAAACACCACCATTTCTCAGA…
>MERGE.32578.1
GAAGtacaaaaatatttggaataaataattatagaagCTCTCTTCAGAAAAATTCAACCGCGGACCCAACAAATCTTCTCACATAGCGCTTTGGTTTCCCGACAGTGTGAATTGTTGCTGCAACACCAAACATTCTTTGGTGTTTTAGAGCATGTTGGTTTGGGCCCTCTGTTGAGGTCAGCACATTCATGACAACTAGCAAGAAACAccaaaacaatacaaaatatagcaaatttAGATGCTGACATTATAACTCTTCactgtaaataaata
>XR_002657126.1
TTTtctcatattctttttttttttttattatttaacaacTTTTTCTCATATTCTTCTCTTCACCTTTTCTTCCAcggtttaaaatttaagataacaTTCGATCCCACAAACAAAAGTAGAatctttacaaaaatatattttactttcaaCGCAGAGGACCAAACTATATACGAAACTTTGAACCTAGATAATTAGCATTAGAGAAAAACCTCTAAACCCTTGAACCAAAGATTACCTACTACGTACTAGAGATTCAAGAGAAACCCAAATTATTTTCAGTAAGCAATCTCTGTGCTTTAAGATATCtagcttacttttttttttctttcaaaaaaggCAGTTGAAAGTACTAAACCGTTTCAGAAGACTTGATGAATGGATTAAGCTAGATCAACTTGA…
>MERGE.46047.2
aaaaaaaaaggaaaacaaacgCTCTCGAGAAAGTTCTTAGATCCTCTCATCGTGGGAACCATGGGCGAAGAAGGCGAGATCAACGAGTTTTTTTCCGaATACGGCAATGGTGTTCTGGAACATGGATGACTACCCAATACCTGCTGCTGGTATCGATGATCTTGGTTTTATTCGTACTaatatcgaagaagttcttcatcGAATGGGCTTTCATGGATATAAGGAAATCGTTGTGTATTGTAAGCAAATCCAGAGCGACGTACAACAAGAGTTGAGCGAGGCCAGAATCTTTTACTTACCCTCAAGTACAAGAATTTACATAACTACTGGTGGTAACAAAGCGGCTCCTGTGGATATGACTTCCTTTTTGGTTCATTCCGCACTAACTATTTCTGGACC…
>XR_002654852.1
ATCCTactttcactgacttccctttcgagaagcagcatctgtggtttcgtcagtttgcgcaagaattcaactggaattctgATGAGACGCTCTTTGTCTATCAcaacttcgtccataaagttatggacaactacaggaagcagatccacgagtggaagaagaagtgggagatcaacaaggtccaaaagtcgataaacaacacggtctggacggagttgtgtgcgcattgggata
>XR_002658454.1
TGGAAAATGTGGACACTATTTTGATCGAGGTTCTTCAAGCTCTCATGGATCGAGGTTCTTCAAGCTCTCATTTACACCACCATCATgtctttctttcctttctttgtttgtgtgtgtaaaTATACACTGTTTTTAAGTACCACAACTGCTAAGAAACTCATGATCTTCAATCTATTTGTTGAAAAGTTTTAGTTTTCCTGTATGAATGGTGATAAAGTCTTGCTTATTGATATATTGCAGACAATTGTTTCTGATTGCTCATGTTAAACTATCGTTTTTAGATTGTACCTGAGAGGCAAGGGAGTGTCTGAGAGTAATAGATAGCAAGAGAGGAGAGAATGAACGGTGGTAACGAGGTGGGAGCTTCATCCCTATTGGATTAGAGACTATATATCTCAG…
>MERGE.47393.3
TGTAAACACAGTAAGCCCAACAAGAGAGATGGGCTCAGGTGATGAGTTGAAGACTAAGGCCCAGTCAAAGATCTCAACGGCTAAGACTACAAAACGTGAAGACAAAGCTTCCTCTACTGCAAGACAGAGTACGAACTCTAGCATTAAAATGCAGAACAGGTTTTGTCTTCTTACAGACAAAGACTCATGAGATCTACTTTACAGCTGAGCAGAATATGCTACAGTATATTCTATTAGGGCTTTTGTATTCACCTCATGTATAAATAAACAATCTTgtaatctcttcttctctaagcAATGAGAATGAATATTTGATAAACCCTAGCTTTTACTCTGTCCTTCTTGTTTCATTTTGCTTACA
>MERGE.44318.3
TAAATATTAACCAAAACTCAATCGAGTTTCTGTGCAAAACCATAGGAAATTAGGAATCAGAGAGATAAAACTTGTGGAACCTACCGAAGTCTGAATCTCGACCAGATCAAAAGCAAACACAACGAGAAGTAGAACCTAAACCTTCTTTGGTAAGATCCGATCTTTGTCACACCCCTTTTCTATTGTATATTTGTTAGATCTTTAATCGATCTCCATTGAGTAGTTCTCGCAGTTGTGATTGAATCTCGAGACTGGATTTACACAAAATCGGTGAGATTCAGACATGGCTCCTGTCGGTCCTCGTTCCGGTGATGCCATCTTCTCCAGCATCGATCGCGTGAACGCAGAGTTGTTCACGTTGACGTATGGTGCAATCGTGCGCCAGTTGCTTACTGACCT…
>MERGE.26901.4
ATGGACCCACTCGTTGCCTCTTTTGTGGACCGGTCTAGTTCGGTATGGTTCGGTTTCTGTCCTCGGCCACCTTTTCCCCACTTGTATATATAGAGCACAATACTCTTCTTCATTCATCAGTCATCACATTCCTCATTATCATCCACACAGACACCCTAAttgttctctctttctctgtcaCATTTCACTTCCAAAGGATCAAGCGAAAATGAAGACGACCAGTTCGAGCGTAGGAGGAACGAAGAGGAAGATGTGGAGCCGAGGAGTGGGAGGAGTGGTTAGAGAGCAAAAGGCTAAACTTTACATCATAAGGAGGTGTGTCGTCATGCTTCTTTGTTGGCATGactaacaaaagaagaagaaaatcaaaatcattttcataatcGGCTTAAGGAAGAC…
>MERGE.14241.1
TACAATGGTAGGTACGACAGCGTTTTGGTTTCGGCGTCTTCGCTTTCTTCTAGAAGTGTAGAGTTCAGTAGATAagacgctctctctctctcccgtcTAAGCTGCTTTAGCAATCTTTGATGGTGCATTTGGGAGTTTCTATTTCGATGATAGCTACGCTGAGTCCACCTTCAACAATGGTTGCTCCAAGCTTGTATTCAGCCTCTTTCATTTCTTCACCAGTAACAAAAAGGAAGACAATCAGAACCATATATCGATGTTAGTAGCATCGTGTCTGCTTCCAAAACGGTGCTTGTTCCGATTGGATTCGGTACGGAGGAGATAGAAGTTGTTGTGTTAGTTGATGTTCTACACCGAGCTGGTGCTGAAGTCACTCTAGTTTATGTGGAGCAGAAGCTA…
>MERGE.66197.1
AGTAACGTCAActattgtttactttttttttgtccaccatcttttgtatcaaaaattcataaaaGCAAAGTTTTggtatcaaacaaaaaaaacgaataaaatacaaaatgatgagccttttaaaaaaaaaaatgatgagcCTAAGACACGTGAGCACACACGTTTAATCGtatcatctttttgttttattttttattcgttTAATCTTATCATCGACACCTCAAGAACACATGTCTTGTTCAGAGCAGGTCTCTGAAGCATCGCCGCCTCCAAAATCTCTGTGATGGATCTTCACCGGTGGCGAAGCTTTATGTCCCCAACGCCACATGGATGCTTCGTCTAAGTACCACCATTTATTTATTCTGCTTCATATCGTGGAAACCAGATGGCAGGATTCTC…
>MERGE.62863.2
TATGTATTATTCAGATAGTATCAATCGCATCGTTTCATTTGAACTCGTAAAACACCGCATGTATGTTACTCTTCTGTCTTTCTCTACATTTTGTGcccatatatattttcttctttgcgTAGGTCAGTAATCACCAATCATGGATGGTTCGGACGGTTTTTGGCATTGATTTGAGCTTCAGCTTTGTGCAATTATCAGAACAAATATCATATGGGGATGATATTGGTGGGTGCTTAAGGGCCAATGATGATGCAAATTGCAAAATATGCCTACATCGTCTGATAATGCGAATGATAATAAAATGTATTCTGAGGCCTttaatttgtatctttttccCTTAAGCGATTCACTTGACTAAGGACCATTATGTCAACTTTTTGTGGGgtcgaaaataataat…
>MERGE.13725.13
GATTCTTCTTCTATACAACCAAACttttctctccctctctccctaGTAAATGCTTTCTGTCGTTTGCCAGGAAAGAGGCATTAAAGGGAGGTACGACGCCAACATGTCTCTCTCATCTCAACGTTTATTTGGTTGCTTCTTTTATGAATCTTTGATTCATATGCCAAACGTCGCCACCGGTTAGCCTTACCAACCAAATCCCATTTCGAAGAtaataaaataagattagTATGCAAAAACGAAGGGTGGAGAGAAGTGTGTGATCCAACGTCTTTGTTATATAAAACCAAACCTATTAATTCGCAACAGACATTGACTCAAAAAGAGATAAAAGACTTAAAAGAGAGGCTAGTGAGTGAGCAAGCGTAGGTTTAACGTTTGTGACTCAGAGGAGGAGAT…
>MERGE.74720.4
GTCTTAGGCAGCAAGATCAGATAGTTTTACACATGTTTTGATAATTAtgtaattcattaatttaataacgattataaaatgttaaatgtagctaattattaaaatttcattttcatgatTTAGAAAAGGTAACAAACAGCAAAGCACACAAAAGCAATTCTGTTATCTCTTTCaaaaaagatgataaaagaTTAATTCTTTGTTTGAAATTAAACcctttgcttctctctctctactcacTCCTCTGTTTTTCTATAGTaaactttctctttctctctgcttTCGCTGTCTCTGGTACTTCCTACACTCCTTGTCTGTGTGAACTGTGAATCAACCGTTCTTGATTTCCAGAAACACCCACACAAGACCAAGGTCATATACTATGTAAAATCTCTCTCT…
>MERGE.85653.1
ATCATGTTCATGGAGAGATAGTATCTCTAGTATTTCCTTTGTACTCGTTCGTGTTGATCAAGCAAACTCTtttcattcaataaaatcaGTCTTTACATCTTTTGAATCTCATCACATAACAACATTCTTCATCCTTATTTGGCTTTTCAACGCCTTAGGCTTCGGCTGCGCTATACTCTACACCTTTTGTCTCATACCACTTGGTAGTTTGTTTGTACTTTGGTTCTTTTGGATTGGCACATCTCTGTGCATTTCTTATGCTCTAGCGATGGCAGTAATCTCACCGCACCCTCTAGTGTTTCTCTCCGCGACCTTCGCCTTCTTCCTGCTCATTGCTCTCTATTTCTTGCTCGAAAATTTCATACGACAGTATCGGAATGTGTCCCCTATGCCCCGATT…
>XR_001278060.2
GGAATCGATCCGCACGATTTTACTAATCTGACGACTCAATTCTTTGAGATTAATTGCCACAGATCATTTCCATCCTCATCCATGAGATTTCCTAAGTCGATATCTGTAAGATTTTAGCTGAGTCATGACAAACGAAAAGGCTATTtcaaaagaagcaaaacctaAATCAATAACAGAAGCAAAATTCATCAAAGACAATTGCGAAACAGGTAACAATCAAGTATTCTTAAAAGGACTTAAGAAGAGTTGTAGACAAACCTGCCTTAGCTTATACAAAAGATAAGTGGAcagcaaatatttatatactcaCGTTTTATCTGTTTGACTTTGAAAAGACTTGTATTTCTTATACATTAGCTAATTGActtcttttatatatgtttcagCCAGCTTCTTACA…
>XR_001284671.2
TCTATTCTATATAAATGCATACAAATGAGGTACACTCATCAGTAAATTAAAAGAGAGAATCAAGATGGCATTTTCTAAAGTATCTTTCATGCTTGTCTTTCTCCTTCTCGTTCTTGTGTTTCCCCATATGGATAAAGCCCTTGGTGAACAAATGCAGCACCGCAAACTTAAAGAGACGGAACATCCAGATCAACTGGTGACAGTCCAAAGGCGCGTTCTTCGTTTTGGTTTTTTAAGGGGACGATGGTgcataaaaaattgtaaaaaaggCTCAGATTTTCTAGGTAGTTTACCTAAGCCCCCTTCACCGCCTCCTAGGTTTCCCAAAGGTCGTTTACCTCCTCCTCCAAGGTTTTCCAAAGGCAAAAACGTATGATCCCTCAATATTTGGATCAAAAT…
>XR_001286252.2
ACCCAACGTCGGCTTTTCAGAGTCTCATCTTTTCGCCTCCCCTTTCGTTATCTCTTCACCTTCCCTATGGTTCAgtgtatttgttttaattctacCATAATTGTTAATCCCATTGAATCCAGATTCCATGTCGTCTTCTCCCTTTCATTCATCtcaaatctataaatataagcAGGTTGAGAGTATGATCGATGCTCAGCAAGATTGTCAGTGTACCATTTTATTAAGCTAGaaagattttcaaaattgtCTTCTTCCGATGCTGTTTTTTTGCACTCTGCGTTTGAGGCTCTCCGCCTCTGAAGATCTGGCCAGTTCATTGTTGCCAAATTAATCTGTTTTTGGGACttgaaaaacatcaagaaacaTGGGTAATTCATGGAAATCACTCTACTTCTC…
>XR_002657905.1
taattttaattaaataatcaaattaatttttaattattttatttcaaattatagcATTATATCAATGTCATTATAGGTACATCATAGCGTAAATCGAATGTTATAGTTAAGTTAATATTATCATCCATGTATTGCTATCAGAACTTCACATTTATTAGtgtcaaaaaaatgttttgggtACATATGTAGCATTCTAAGCACATATTTCATGTGCTaagaatgtaaatattttttatagtgtTATTTCGTCATTTCCCAGGAGCATGCGTTTCGCGATCCCGTTTCGTGAATATTCTTGGCATTTATGGTGCTTTTCTTGACCGATGCATGCGTGATGCCACTTATTTTGGAGCCACCAAATATTACATTAATTACCTATCATGCCTAGATTTCGAGCCA…
>MERGE.37468.41
ataaaatgttgaaaTATATGATTATTGCTTAAAATATCCACCACCAGATCTACACATCACACAGAGCCCAACGATTGTATCTATAAATAAACTCACAGAGCCACTCTCCTTCCTCGCTCTCTCTTCATCGTAGCCAAACCTCTTTCTCCGATTCTTCCTCCGTGAGGTAaaaaaaaagaaatcaaaatggCGTCACACATTGTTGGATACCCACGTATGGGCCCTAAGAGAGAGCTCAAGTTCGCATTGGAATCATTCTGGGATGGAAAGAGCACTGCTGAGGATCTTCAGAAGGTGTCCGCTGATCTCAGGGCTAACATCTGGAAGCAGATGTCTGAGGCTGGGACCAAGTACATCCCCAGCAACACCTTTGCTCACTACGACCAGGTTCTCGACACC…
>MERGE.77569.2
TCACGGCAATGgcagaaacttaaaaaaaaaaaatagatcttaaTTCTGGGACTCTACTTCTAAATCTGAGGCAGGGCATTTCCAGATCCGATCAGATCCGCTTtgcttatcttcttcttcactagtCAATAGAAGCGACGATGTATTGCTAGAGACAACACAACCGAAAACACGCGgaaaaaaatgagaatgtcATCAGCTTCCGCCGCGGAGCACCGGCCTTCCGCCGCGACTCTCGGCGGCGGTCAAAGAGACGCGGAGTCTCTGTTTCGCGCGAAACCGATGTCGGAGATCCGGAACGTGGAGTCGGCGACTAGGAAGAACATCGAGGATAAGAAAGAGGAGCTCCGGCAACTCGTCGGGACTCGGTACCGCGATCTGATCGACTCAGCTGACTCG…
>XR_001280937.2
AAGGCCCTGGGAATAGGACAACATACGACGCGAACCCTAGCTGTGTCCTTCGTTACTCTGAGTACGGGCTTCTGTGTGGTGCAGACGGGCACCACACCTGAAAGTGAACGGGGACCAGAGGCATTGGGGAGAGTTTATAACACAAGGACTTTTGTTCATGTGCATCGCGGGATGGATCAGGTGGGTGGGGAGAAGCTAGAAGTGGGAACAGCGCAGAGGATAAGGATACGCCGGTAGCACGGGTAGAAGATTCCGCGGCGGAGATAGAGCTTACGGGCTTTTGACTAACATTTTGGAGAAGAAACCATTTCTGATAGCATGGCAACAATGATGACAAAGATATAAAGACTAAGTACTGTGTCTGGGACAGTTTCAACACAAGATGAAACGCATCACTAT…
>MERGE.57030.1
TCTAATTCTTCCATGTCCTTGATGGCTCTTCTCTTGACCATTATCCTCTTCCTAACCGGCCTAGCTTCATCAAGTGGAGGCCCAACCATTGCTTTTAAACCAGCAGATAACATTCTCATCGACTGTGGGGCCAAGTCTTCAGCCAAAACACCTGAAGGTAGAGTCTTCAAGAGTGACTCAGAGACGGTTCAATTCATAGAAGCCAAAGATCATATTCAGATATCTGCCCCACCTTCAGATAAACTCCCTTCTCCTCTTTACCTAACCGCGAGGATCTTCCGACAAGAAGCCATTTACAAGTTCCACATGACTCAACCAGGCTGGCATTGGGTTCGTCTTCATTTCTTTGCCTTCCCCAATGACAAGTTTGATCTCCAACAAGCAACGTTCTCTGTCTTA…
>XR_002657559.1
gataatttttaatatttttccaaatcaaccttattatataaaagacaacatgtatcatatatatatatatgggaaattttactttataCACTTTTCTTGATACCACTATTCATTTATTCCACCAATTAAAgcacatttttataaataccaAATTCATTAATATGTAAAAACCTAAACTAACCTTACATTTATCTTCAACCATCATCTCCTCTTTTTCCACGCCGAGATCCATCTCGTCTCTTTCCATATCAATCTTCTCTCTCCGTCGAGATCCATCGCCATCTCTCTCTCACGCAGCCGCCGACGATCGATTACAGAGAACCgatcaaaacttccaaaatATCGACTCTTGTACGAGATTCACAACTTTTAGATAGCAATGAATTTTGAAATAGGAGA…
>MERGE.1866.5
ATTCTTCTCAACCtcctcctctttctctctctcagccgtaagagagaagaaaaaggcTCAGGGGAGAGGGAGCCATGTCGCACATGGTGTTTCAGAGCGCCGCCGCTCCAAAACCCTGTTTACCAATCCCTCGCTCAACCGCGACTCTTCCTTGTAACCTCCGCCGCGTCAGCTTCATCAGAGCTTCATCCTCTTCTCTCATCGATTCCGTGGGAGATTCAGTCTCACGTCTCGAACGCTGCTTCCAGCTTCCCTTCAGCGGTGACTCATCCACATCGTCTTACtctatctcttcttctccaagtgCTCAGATGTGTCCAGTGATGAAAGGTGGCAAGTTCGGGTCCGTAGGAGCTGTTACGTTAGAAAAGGGGAAGCTTGATATGACCCAGAAGAAAG…
>MERGE.50521.2
CTTTAATATTTTTGCTCGTCTAGACACTAACTTAACCATAATTAGATATAAGGGGGACTGCCGAGATGATCATGGCCCAGTGGCCATGCCTTGCGACAAAGTTCACCTTGGCATCAAGGGTTCAATCTCTCCTCTGCTCCAATGGAAGGAGCCTCCCCTTCTTGGGGTTAATGGGCTAACGGGCCGGCCCGTTGTGGCccgaagttgacaaaaaaaaagatataaggGAGACTTTTCTGGAAAAACATGGAAGCTATAGGTACACATAAATCTGTAGTAGAGTATAAAAACGATTATGAAAAGACAAAATACTGAATttaaaatgttgttaacaaGTAAAATTTCGTtagaataaatttaatattatgttacttcactttttatattatcatcGTGAGT…
>MERGE.49730.1
GTTAAAATTTGATTGGATGGAAGGAAGAGAAAACTGTTGGAGGAGACGAAGTGTGGAATAATCCCAGAGATTGGAGTTGTTTTCACGTGCATTACTTCATCTCTTTTGGGCAGTAAAAcattaaagtttttttgttttctctgttttctaaCACAATCTCATTTTGCATTTGGTTTGAAATCGTTGGCTCTGATTACATTTTGGGGGAGTCCAGAGTTATATCTGATTCCTTAATTCAGTTTTGCACTGTAGAACCAACATGATGAAATCGAAGCAAAGTTCTTCGAGGAGAGTCAGAGAGCAGCACTAGAAGCTAAATATCAGAAATTGTATCAGCCTTTCTATACCAAGGTAATGCAAATGGTCTTTGATTCTATCATCACCTTAAGGATATCAAGT…
>XR_002654156.1
TTCATGGCTATAGACCCACCTTAGTTAACAAACCATCATTAAACCCATAATTAAAAAGATCAGATTTGACCCAAATAGCCCAAGTAACTGAATCGACTTCCAAGTTCGCTAATCTCAATTACGATGCCGTCGAAAGCCAAAGCTGCATATAGCGAGAAGAGATGATCGGAGAATCAAACCTGTAACCGCTGATGCGATCGGTGATCTGACGTGTGATCAGTTTGATGACCGCATCCTGAGAGCGGTATTGATTGTTGTGTAACCTTTTGTTCCTCTCCTGCCATACCCAGTATATCGTCGATTGCCAACATAACAATTGGTTGCAGGTGACATCTTCTGGAAATCTCCACCCAAATTCCCCAACTGTATGGACACAGATAGAATAAATGGTCCCTTGAT…
>MERGE.33215.2
TGCTTTTCTCATAATTCGGTGGGCCTTTTTCTTGATTCACCCCAGAGCAATGAGTCCATCAGCAAGAGTATTAGGGTTTCACATTCTTCTTCCACGATGAAGCGAAGAGACCTTCGATCTCTGATACATCAATGGAGTTTCAATGTTTTCAATCCACGTTAATCATGGCTTTATGAATCTTTGATATGGTGTTTTGTCTTCTCTTTGTGTAGACGAAACGTTTCCCTAAATGATTTGAGATCCATCCTTTATCGTCTTCTTAGCTCCACAGACCGAAGTGAGACATGATCTGACATTGAATGCGAGTTTACCCGGTGTTTTTACACTATATAAAGTTGGCTGAACACAAACCACATGGTGGAGGAAGATCTTTGTTGCCGTTTCTCACTGTGACGCGGG…
>MERGE.34767.2
tacaaatactATCCAAAAGGAGAGAGAGGAACGTTAAAGCAAGGAAAGAAGAACAGGAGGAGAAGCACAATAGGTAGGCACTGCCCTGCTGTGAAAGACAAGTTATCAAGAAGCTGAagtctaattattttttagctAGTgggattatataaaaaaaagaagagaatatatatatagatcatgGGCTTACTCTGCAGTAGAAGTCGACATCATACAGAAGATACCGACGAGAATGCACAGGTTCCattcccatatatatatatgcataagatTAGAGAGCATTACTTAGTCAAACCTTGAAACcttgtttttcttataaaaatctaCAGGCTGCTGAAATCGAAAGACGGATAGAGCAAGAGGCAAAGGCTGAAAAACATATTCGGAAACTTCTCCTAC…
>XR_002659037.1
GATGCCGAGGCTTTTCTCCTCCTGCCACTTcgtcttctctcttctcctctacCACTTCGTTTTCTCCCCGTGAAACCAATTCGAGTCGGTTTTCTTCAAGAGTGAAGGAAGCTGATTGAGGATATAGATGAGTACGACGGTGACAACCCTCTCTTCCCATGGATAAAGCGTGTTAAATGGGTGCAGGAGGCGTTTCCTCCGGGTGGAGAGTGCTCGGGTCTGTTGGTGATATACGAGCAGTGCGTGAGAAGTTCTGGCACTCGGACCGTTTACTAGAGGGAAGTGGTTTATCCTTTTGAAGGCGGAGCATTGCGCTGATGCGGAAGTGATTTATAAGTTTTTGGACGTTAATGATATTGGGAGGACGCATGGTTTGTACTACAGAGATTATGGGTTGAA…
>MERGE.81583.1
AAAAGTATAAAACGAGACAGAAGAGAGAGAACGAAGAAGAAGTAGTGAAGATGGAAGAGGAGAAGCGAGATACAACGGTGGAGATCTCCGGATTACGATTCACGTATCCAGGAATCGACGGCCATCCACCTCCGGGATCGAAACCGCTCATCGAGGATTTCTCTCTGAAGCTCGATTCGAGCGAACGGTGTCTCCTCGTCGGATCTAACGGCGCCGGTACGTGAAAATTCGTTTATCTCTATAAGGAGCTTGAAATGCGTATGTGTAGGATCTGAAattagataataataaaaaaaaatcagggaaGACGACGATACTGAAGATATTGGGAGGGAAACATATGGTGGAGCCGCACATGGTTAGGGTTCTTGGTCGATCGGCGTTTCACGACACCGGATT…
>XR_002654058.1
GATGCATGCTGCTTATAATAGTTAGTTGCTTCCAGAGGGAACACATATTCAAACAGACAAGATTAGCTATGACAGTTGCctggtaatattttttattttattaggcTTCGTTTGGAATGATTATTATAATTTGGTATATGATAGAGAGCTTGGGCTGTGTTCTCACATTATTCAAGCAATCGACGAGACCAATTTTGGGACGAATCGGTTTATTGATCGTATTGCATGGACACCATATTATTTTAGGCAAATAAACTGGAAGCAGACTCAAAACGATAAGGAAAGAGCTCGAAGAACCAACTGAAGTGGAAAGTGAACTGAAACGAAGACTTGACCAGCTAACTAACCATCT
>MERGE.827.1
ACGAGAGGATAAGAACCGATCAAGAAGCCTCTGCAAATGCCCCATCTTCCCAAAAATCTTCTCTGGAGGCATGTCTCTTAACGGAGTAACAGTAACAACATCTCTCCCTCCTCCACCAATCTCATTCACATCTCCGAAAGAGCGTGACCTTTTCGGCATACCGTAACCGTTCTCGTAATCATAACCTCTCTGAGGAGGGGGAGATCGAAAATCATCATTACTCTGGTGACTACTACTACTCCCGTTCTTCCCTTTCCTCTCGAACAAAGCTAACTCGAGCCTCTGGTCCAAGTAGCTAGCATACGTCCTCACGAAAGCAGAGTGGTCCCAGGAGCTGGAGTGCGCCTCGTCGCGGAAGTCAGACATGTTGAGGATCCTCGTGCCACGCCTCGTCGCGTA…
>XR_002654258.1
TAACGAAAAAGGAGGAAAAGCCAGTGAAACCAGTATCATCTATGTAACTGAGCTACCTAACGCTCATGGCTTCATTAGTGGACTGCAACAGGCCTATGATACAATGGTGGGTGAAAGAGGACTTCAGTTATCAGGCAGAAAATAGTAGAGAGTGGTAGCCATAGCAATTTTTAAAGATCCTATGGTGTGGGCCGTGTGGTTTAGGGATGAAGCAACAATTACTGTTGATATTTAGTCAGAGTCTGGGGTTCATGAGTTAATTGCATAGGTTAGAAAGAAAAGCAAGCCACTGATCCCAATATATGAGGGTCTCTATGTTTCTTTAGTACAACTTCATTTGACTGCTTCTGCGAAAACATTTTTTAAGGGATTACCTACCATTTGAGCAAATATGGAATT…
>MERGE.53003.1
CTTAAACTGAAAAAAAGTATAACTAACTATACAAACTGAATCCACAAAATAAACATGTAAAGAAGACTGTTtcttataagaatatatatctCTCTCAGACTCCTTTCAGTGTTTCAGTTCCATCTCTTGGAGTTCTTGCTGGCCTTTGACTTCTGTTTCGCCTGTTGAAACGCCTGCatcttctgcttcttcctcGCTTCTTTCTCTGCTTTTGACATCTTTGACTTCGCCTTCACTTTCGGTGCTTTCTCTTCTAGCTCTGCTTCTCTCTCCACCGCCTTTGCTCTAGCTTCCAGGTTCTTCTCCAAGTAATAATTGTAGTCTCCTGCGTAATCTTCCAAACAACCATCTTCAACTTCTATGACTCTGTTAACAATCTGTTTGATGAAGTACCGGTCG…
>MERGE.33149.1
ggggagaactttttcagagaaaacttagcacttagagcaatttaggcaattttccgtttttgttatttcgagctgcgactcaattaggtttagccgtcttagggttactagaactaggaatctcgccgacagctctcgagcccaggcttataccttgttgtaaacgctcatacgcaaattcggaataagatcttctttgctctctttttcgatttcttatactttatcgttgttattctcgtgttctgattgcttgacgtgtggtaattagcagatatccgggtcctctgggaaattagggttttcctagtttccttatttaaacggaaatcgacagtg
>MERGE.875.2
GAGAAGAAGTTGTGTAAAATTTTTGCTCTCTTCCTTTCAAATCGACGACGACGTCTGTGTGAGATTGGAATCGCGTCGCGTTCtcattctttgttttttttttttttttgaaacacattctCATTCTTTGTTTCCCTTTCGTTTTCAAACGTACAAAGACACACCAGCCAGCTAAAAAGGCCAATTTGCGTTAGAtccaaggagagagagaaagcgaCGTAATAGATTTTCAAGCAAATTGTTCGAACGATCGAAGAAGGTACAAAACCATGGTGGGAGTAAGAGCAGAGTGAATCGAATGGATAAGAAGAAGAATCGTGCTGATCCACTCGCTGCTGGGCGACAGAAGCTTCAACAGTTTCGTCAAAAGAAGGCTGACAAAAGCACTGATCATAAAAA…
>XR_001289747.2
attctattttctttattttttgagttttctttttctcttcactACGCCGAGAAAATCGTTCACCTCCATAACTCCGTCTTAATTCCGGTTCAATTCTGATGACTCAATCGTAGCAAGGACGATCGGCTATGCTTGATGGGAAGTTCCTGGTTGATGTGAGGGCAGTCGCAATTCTCGTGGGGAAGCTAAGAGAGGAGAGGACGTGGTCCGTCCACAGCAAAGAGTCGTTCGTCGTTGTCGGCGGCTGAGAATTTCGTGGCGGCGTAGAGTTGAGCCACGAGAGTCTTCGATTAAAGAAGATAGCGAAGGAGTCAAGCGCAATGGAAGACACCGTATCCTTTCTCGTGCTTGAACTGAACAAACTCCTTTTTACTCTTAACTTCTTTTCTAATCCGTCGA…
>MERGE.76260.17
ctcttctctcacgttcttcactttcttcttctctctctctctctctctctctatctctgaaACAAAGAACAACAAGATTCATCTTtgtattgtcttttttttctgtctatcttcttcatccttacACAAAATCACCCCATCACCATAAACCTCAGCCGCTgccatcatcttcatctctcGTTCTATACCTCTGCCAACGAACTGTGTCTCAGCCATCACCTCTAATCACTTCAGCTACGGCTACAATAAGTGGATCCATACGGAAATGTTTGAAGCATAGATTTTGCGGAGGAGACAGAAGATTTGGCGGAGAAGCCTGACGTCAGAGGAGGTGTGATGGCTACGTCAGAGCGCTGTGGTGAAGGAGATGGAGGCGACGACAGGAGGAAGACGACCATG…
>XR_001278180.2
aaaaaagccggAGAAGTCTTTTGTTTCtccatctctcttctttgtgtCTTCTCCATCTCTCGTCTATGTGTCTCTCCCGGTGAAGGCTATGCAGCTGACTGGAATCGGGAATAGGAATTACTCGGTAAAGCCATTGATCGGAGGTCAGTTTGGGATCTCTGTTCCAAGTCAAAACCGGAGAAGATGGTTCTTTCCTCTGTCTCATTCTTCCCATCAAAaaaagttttgtcttttttctcaaaatcacaTTAAAGAATCGTTTTTGTGTTtggttatagatttgattgaatTGATGTTATGGTAATTCCAGAAAGTAGCAGAGTTAATTTTATATACGATGTTACAGAAACGTTCGAGAACTTATTGACAATAATGAATCTCAAAACCTCACTGCTGAAG…
>MERGE.39440.1
CTGACTttgtcttttctctctctctctctcataggAACTTAAGAGAAAGTGGTGGGAAAGAAGATGCCGAGGCCAGGGCCAGGGCCAAGACCAAGACCGTACGAATGCATCAGAAGAGTTTGGCATAGTGACAGACACCAACCCATAAGGGGTTTGCTCATCCAAGAGATTTTCAggtcatcttctctctctctctctctctctctcactctgtAACAGTGTATGTAGAGGTGTGCATGTGTcccttctttgttttcttttagctCAATTGTTATATGAAACCTATTTTTTGGCAGGATTGTTTGTGAGATTCACAGCCAATCTACCAAGAAGAACACTGAATGGCAAGAGAAGCTCCCTGTTGTTGTCTTGAGAGCTGAAGAAATCATGTACTCCAAA…
>MERGE.14005.1
GTTTGGATCAGAGACATCTCATcgtcatcttcaccatctcatCGTCATGTTCTGTCCTGAAAAGCCCAAACCCTCTACGAAACCAGACAAAAGTCCACCATGTCGGAAACTTGTAACTTTCTTGGCCTCAGACTCAGATCAAATCCTCCTCTCCCATTCTCAAACTCCTCTGCTCTGAATCTCCTAACGGCTGCGTCGAGACCTTTCCACCGTTGGATTCGCGCCTCTTCACGTCGTCGGTTGGTTCTCGGCGGTTTCGCCGGCGCTTCGTTTTGGATGAACAACATGTCCGGTAATATTGGCGGCAAATCATTCATAGCTTCCGCGAGGCAGACGAACCCTTCTCCCGTCGAACAGGCGTTGAGCAAAGTGGAATGGCCTGAGAACTTCCCtttcaaa…
>XR_002654804.1
ATTGTTGGCATCTTCAAATAAAAAAGGGAAGAAGCAGAAGGCCAAAAGTTCCTAGAATCCCAGATTATGAACTACATCCTCAAATGTTCACAGTCTAGCTGATTCCTACAATGAGAAATGTTGGAGCTTAATTATTCCCATGACAGATTCAGTTTCTATGTCCTGAGCAATGAATCAGGGGGAAGCAGGAAAATCTGCTCTAGAAAGAATCCAGGCCACCCTTCTTTTGTTTCAAGTCTAGAAATAGAACTAAGTTTTACCCGTGCTGCAGAGATCATAGCCCAGATACATGTacatgttttcttatatatcttatGTATTAGGATCACGTACTCAGAACTCATACTGAGGAAGCCCATGAGAGACCACTGCCACGATGAGATGAGTTAGTGGGTAGAA…
>MERGE.5389.15
ATTAGTAAAACTGAAACCCTTGTGAAACGAAAATGCGAAAGCCCTAGAGCTCCTAGCTATAAATACACTGTTTTGTTCGCAGGGTTCACTCTCATTTAGTTCTCTCTCGCTCCGTTTTCACAGCCGCAAGACTGCTCTCAGATTCTTACTTGCAGCTATGGGTAAAGAGAAGTTTCACATCAACATTGTGGTCATTGGCCATGTCGACTCTGGCAAATCGACTACAACTGGTCACTTGATCTACAAGCTTGGTGGTATTGACAAGCGTGTCATCGAGAGGTTCGAGAAGGAGGCTGCTGAGATGAACAAGAGGTCCTTCAAGTACGCGTGGGTGTTGGACAAACTTAAGGCTGAGCGTGAGCGTGGTATCACCATTGATATTGCTCTCTGGAAGTTCGA…
>MERGE.78536.2
CTTGTATGAAAATTATGAAAAGGAAACGCAAAACCAAAGAAACTCCTAAGAAGTATCGAAAAGATTGCTTTTCAAGAAGCCACAAGGTCTCTACATCAGCTTGAAAGAGAAGAGTGTTTTAGTATCTCTCTCTTACCATCTCacttcctttttctttctttggaatACTAAGgtgaatatatatgttatttaggGGCAATATTCTTAAAGTGTTGAAAGCTATTCGTGAATCTCCTGAGTGGGTCATCACTTAGTGAAGCTCTTCAGTTTAGTTGAAGTAACTTCTTTTGCCGTGACTTCAAGTTGCTTCTCTTTCGGCTCTTCAACAACAGGTGATGTTTCAACAACCTCTTTTGCTTTCTCTGTTTGATTCCTCTTCGCCCTTGACATCTGCAGTAG…
>XR_002656735.1
AGCCAATAAGAAGGTGGTCCATGATCCAGAACCAATCTAGAAGAGAGATGCAAGATCAACACAGTGATGTATATGGAGGTGGGGCAAGTTCGGATTCTAAGAGTAAAGTGTTTCCGGAGATTGTTAGGAAGCAGAGTGCTGATGAGTCTTGGAAAGTTACTAAGAGAGGAAAGGCTCGTGTGGAGGATAAGCATCAGATGTACATGTCTGAAGCAGAACTGCAAATGTATGAGCCGAGTCAGTTACCATTATGAGGAAGGAGAAATTTTAGGTTTCAAGAGTGGGTGTTGGATGTGGATGAAGAGAGTAATGGTTGTGGAGGAGGGGAGATGGAGATTGAAGGAATCCAAACAAGAACGGTTGAAGCAAGGACAAGAGGTTTGGTTCCAGTGTGGGGTT…
>MERGE.23581.1
GtcaaaactagccgttggcatTATTTCTTTAATCGAAACAGCCGCTCCTTCCCTAATCCTCTTCATCTTTCCTCTTTCTCCACTCTCACTCACCTCCAACATTTTGCTCATGGCGACCTGCATCAGAAAACCATCACCCAATCCCGAACCACCCCAGCTTCAAACTCCCCGCGCCAGATCTCCTCTCTCCGAGAATCTCTCTCCATCCACCACCACCTTCCCGCGATCTCCTCTCTCCTTCATCTCTCCTCACACCTTATCTCCCTTGAAGCTGAGCTCCCCTAAGCTCGTCACCCCCACTTCTCTTCGCGCTGATGATGACGACGACGAGGATGAGGACATGAGTATCTCATCTGGTTCTGACGCCTTAGGAGGAGTTAACGAATTGCTCTCCGATTA…
>MERGE.70040.64
GGAATATaactttaattgtttttaaaattttaaatagtatcaCGAGGACCCGAGTGGAGCGAGTGACCAGTCCAACGCTACTTCCGGGAAGTTTCTCCctcgtcattttttttttctcgagaAAGTGACTGGAAAAATCAGTTTACCAGAGAATCAAAGAGCAAAAGGGAAGCTGCTGcgaaactcctctcctctccacTTTCGCTTCCGCCGATAAATTCAGATTCTCCTCCTCGATTTGAATTTCGAATTTCCGGGAAAATCCTCCTTTCTGTGATTTGTGGACTGTTCTTCTCCGTTTCGGAAAGTTTGTTAACGTATTGGTGCTGCTGGTTGTTATCTCTCCTGCGACGTAGCCATGAGTGGTGGACAAGGACAGTTCAATAACTCTCCGCGAGG…
>MERGE.67319.1
TAATCTGTTTTTGAAATCACTTAAATTTTAGGTATTTTCGTTAAAATCTAGATATCGTATTAATTCCAAATTTTCAGTTATTGTAAAAgtaattttaatcatataaactaaaatttttttcattaaattaatactattatttttttatatttaattggaTCGAAGAGGATAAGAAATTTAATTGAATTTCTATTATATGATATATCcgaaagaggaagagaaagaccCAAAAGTCTTTGcacaatttattaaatatataattattcatacgatattttatttaattagaatAAAACATAGAAACGGCTGATATTAATTCGTTAAAATGAGACCAATTATAAAAGAACATCCCTCTTTCCGTCTATTTAATTTTGAAGCTATTGGTTGTAACGTCAGTTT…
>MERGE.72248.2
GTTTCGAACCCGAACATGGTGCATCTGATGCGTGCTCATAGGTTTTTCAAATTCAGAATTGTCTAATAAGTGCTCTCTCAAAATCCCAcgctcttctcttcctctttttgCTGTCAATTAACTTTTCCCAAGAAAAAAAGTTGTACGAATTTTCTTCCGTGACACCAACAACTTTTCCCCCCCACCCCCACCCCACTTTAATCGGCTGCAGCCACATATTGGCTAAAATAACTTTTCACACCAAACTTCTTTTGTGCTGGGTCtccttttttttgaatgaaGGTCGTCCGTAGCAAGGGAAGAAGACACATGATTGCGAAAGAGCACGATTACAATATACACCTAGAAGGTGTGGATATGGCATGGGTCTTGCTCTGCGTTGATTATTCAAGACTCTTT…
>XR_002660531.1
GCTGATGTTCCTACACGATTGAGGTGATGTCGCTTCGTTTCTGGGAGGCTAGGAATGTCAGGCAGGGTGATGAACTCAAAATGATGAAGATCAAGGCTTAAAATTAGGTGTAATCAGAATTTAGACTTTTAGACTCTCCTCTGTTGATACGGTTCAGTGATTCGATCCGTTTTTATGAGAAATACAGTAATGTTCTATGAGTGAAATCAATTACAACTGTTCGTTGAGagacaataatttaaaagttttacaaGGCTATGGCTTGACTGAGACGACGGCTATCGTTGCTTCTATGTTTACTGAAGAGGAGACTGAGAGGTACAGATCATCTGGTTTGCTTTCTCCAAATGTGGAGGCTAAGATTGTGGATCAGGAACGGGTCGTGTCTTGGGGTTTGAT…
>XR_002664027.1
aaatagtcaaatatattatctaaagcATTCGAGTATATAAACCTAAATAGTCGAACATACTATCTAAAGCATTTGAGTATCTCGGGAATAGAAAAGTCCTTATCTACACTTGCTGGACACTTTCTTGTTTATGGGCTTAGATGGGTCCGAAAGAGAATACAAAACTTGAgcatatattaacatttttcacCTTAGGCCCACCAATCTTATtcctcttcttatctttttcttttgttctccGTCGAAAACCTGCGGCGACAGCTATTTCACATCTTCCTTTTCTTAAATCAATGGTGAATGAGTGAGTTGGTGACCTATACCCCTGGTGTTCTGAAGACTCTAATGGCTCGTGCGCAGCTTCTAATCTTCAGTTTCTTTCATCTCCAGTTTCTTCATCGA…
>MERGE.65007.11
TTAATCGAGggtcttttctctcttcttcattatACACATAACACTGTAGAGTGTGGAGTATCACTAGAATAAAAATAGCCATGGTCACTTCACGAATATtttttcatctctttctcttctcgtGGCTTTAATCCTCTGTTTCTCACCCATCCACTGCTCCAACACCATCGGCAAAGGCTACCGTTTGATCTCAATCGAAGAATCTCCAGACGGTGGATTCATCGGCTATCTCCAAGTCAAACAGAAGAACAAAATCTACGGCTCAGACATCACCACCCTCCGCCTCTACGTCAAGTAAGTAGCACTAGCACCACTCTCTTAATCCTCTACTTCGCACCCTACACTACCTCCTCGATTCCTAACCGTTGGATTCCCACAGACACGAGACCGATACTCGCC…
>XR_002654151.1
CCGCGTCGATCCAAGTACAGGCCACCGCCTCTTACCAGAAGAGGTGTACCGGTCTAAGCTTTCATTGGATCTCCGTCATCTACGTTCTCATTCACTCCATTAAACCACCACCTTCATTAACTCGTATTCAATAGCACCTTCACCCTCCTCGATAGTTACAAAAgttattctataaataaggaggtAAGCTTCACCGAAATTCATCAATCATCATAATACTTTGCTTCAGTATGGAAATTTCTTCATAGAAATAATTGTTGTTATTAGTCTCTCTGTTTTATTCCCTCTTCTCTCCTCATACGTTCATCATTACATTACTTCGTTCGTCCCtcactttcaaaattttaggaTCTATCTTTGAAGTGGTAATCAAAGTTGAAAATTTGATTAACGGATCAA…
>MERGE.43375.1
GCTATTTAAATACAATTAGGGTTTTACATGTCTTCTTCTATCACAGCTTAACCAGTCGTTCGGAGCTAAAACGAGAGAAGTCGTCGTCTGGATCATCGGGGCTACACTTTCAAACTCCAACCATGACGAGAGGTTTAAAGAAGCATTTGAAGAGGCTCAATGCCCCTAAAATTTGGGGTCTTGACAAACTTGGTGGTGCCTTTGCCCCCAAGCCATCTTCCGGACCACATAAGTCGAGGGAGTGTCTTCCCCTCGTCCTTATCATCAGGAACAAGTTGAAGTACGCTCTTACCTACCGTGAAGTGATCTCCATCTTGATGCAAAGGCATATCCAGGTCGATGGGAAAGTCAGGACTGACAAGACCTACCCTGCTGGTTTCATGGATGTTGTCTCTATCC…
>MERGE.17053.1
TGTGGGACCAGAGACACCCATGTTTTTTGTCTTGTATAGCTTTGGCTCTCCACTACTCAATTTCTACATAAAAGCCCTTTTTATTTCATCATTCTCTCTTCCTTCATCACCACTCacttatcttcttctccatctctctttctctctgcttCTTCTCCATTGATCCTAGCCGGATCTAGTGGGGGAAGAACATATAGAGATATATTTTTAGACAACTACAAACCCTAGAGTTTGATCTTgataaggtttttttttgaagGAAGGGGTTTTCTCTTTTGAGGGGAATGTTGTCTGGCTCGAGGACTCTGGCTCTATCAACTCATGTTGGATCTTCTTCGATCTAATCGAATCAAACCTCTATGTTTGAGAtctgattagggttttagtgtcGTCGGACCA…
>MERGE.30542.1
CGTCTCAAATCAAATGAATTCTTCTTCACTACAAGCagacataaaatatcaaaaaaaagttgaatcTTACCACAAGAATCTGTTCTCTTTGCTACAGCACAAGCTCTCGATTCCACCTTGCGTACAAGCAAAGCCTCATCGGTAGAGAGATCGAAAGAGACAGAGGGAGGAATTACAGGTATAATagagagaaagatgagagagacCTCGGCTAATGGTCTCTCATGGCGGCGCCTTGTATTCTTCGCTTCGATTGCTCTGCACTTCGTCGTAGGTCTATCTGGTGATTCCAAGGATGCAAGTAAAGGAGCTAAGGCAGAGTCTCACACTACTTCAAGCAAAACAGGGACAAAATTAATCCTCGTACTTGTCGGATTTGTGGCTGTAGCTATGTTCGCC…
>XR_001284959.2
CAATGCTTCGTTTTGATCTCATAAGCAGTGATTTCTGTATAAATATGTGTGAGTAGTCCTCTCCTTGATCTCATCTTATCTTCGTTAAGCCTATATCCCATACGTTTTGCTCTTTATACACGTTAGAACGAGGATTATGCGTCTCTGAAAGAGAAAGCGGATATCCACTTCATTCATTCAGACAGAGAATAAGAACAAGACACACCGAAGCCAAACTATCGTAACGAAGATGGCCGTCGAAAAACTGAACACGACCGTGGACGGCGTCGAGATACTGAAGCCGCGTACGGACAACAGAGAATACAGGAAGATTGTCCTCAAGAACTCTCTCCAAGTCCTCTTGATCAGCGATCCCGATACAGATAAGtgtGCTGCTTCAATGAGCGTTAGTATCAGATC…
>XR_002659314.1
AATTTCGTCACGAGTCGAGGATCTAACAATGTGGGATCAAGCTTTTCGTCTTCTTCTCACCCTCATTAATAAGGTTCTCCGTTGAAGTCTCTGGGGCTCTTCCATCTCGAGTTTTGCTTCTCACGCTGTCTAGGACCTTTCTCGATGCGAGCGGCTCCGTATCTTCTCCTCGGCCTCATTATCATATGCGACTCCAAATTTCTTTTCGTATCTTCATTTTGTGAATGagattttgattataatttttatttactactCTTTCGTGTTTGTTCAgattatttttgattatcaatCGTGTGTTTGAAGATCTTTTCGATTCTGATCTGATTTCTCTGATATTCTTATTGCATGAACGATGATATTCTTATTGAATGATCTCGATGCAGTTTCTGATTCCCG…
>XR_001278215.2
AATTTTTCTCTAGGCTTTATACACAAAATAgtttagttttctttcttttttcttctccataCGAAGAAACCAGAAGCAAGTCTCAGATTCAATCGGAACAATGGCTTCCTCAAATTCTCAGATTTGATCTCTCTCCACCGTCGACTGAAGCTTCACCACCACACTCCTTTTGACACCGACTCTCtttaccaccaccaccaccagctcGTCACCACCATCGCCATCTCTCTCATccgccatctctctctctctgattttgttttgattttacagGAAGGTGGGTCGTGAGCAACTGGATTGGGGTTCATATTAGGGTTCCCAAGGTCGCTCCTGCTCCTCATACGGTTTCTGCGGTTGGAGATGGTGGCATTGATGAAGCGGCCGAGGAGGCTTCGGCGC…
>XR_001288610.2
ggttttttgtctttttcagacAAAGCAATCGatctagaaaaaataaaaaggacaCGACAGACTCAATCGGCGATTGTATAAGCGAATGGGTTCATCGAGGATGCGACTCTGCTTCATCTCCAGcATGTCGTGTCCGTTAGCTTAATTGGTTAGAGCCAATTAAATCTTGGACGATCTGAGAAAGTCAAAGAAAGATCTTGATTAAACTTTAATGATTTGAACAAAATAGATGACGAAGAGCGATCTTGAACAAAAGATCTTCGTCCGATCCATAAGGGAATTACAAATTATGTCATCCAGTTTGTTAACTACAACCAATTAGCCACAAGATAAGTTGTTTTGAATCATTTTCTCCGTTATCATATTGTAACGCTTATATACTCATCATGATAACACAAG…
>MERGE.12054.3
ACTCCTGCTCTTGGTGCATTACTCTCCTTCTCTGAACTTCTCTCGGACGAGGGTAACTATGGGAACTTCACAATACGCAGATACGACATCGGCGGATTCATGAGACTCGACTCTGCAGCTATGAGGGCGTTGAATGTGATGGAGAGCAAAACTGACGCAAACAAGAACTTCAGTTTGTTTGGTCTCATGAACAGAACGTGCACCGCAGGGATGGGGAAGAGACTGCTTCATATGTGGCTCAAGCAACCTCTTGTGGATTTGAACGAGATTACGATGAGGTTAGATATAGTTCAGTGCTTCGTTGAAGAAGCTGGGTTAAGGCAAGATCTTAGACAGCATCTGAAGCGCATCTCAGATGTTGAGAGGCTTGTGCGGAGTCTTGAGAGAAGAAGAGGTGGT…
>MERGE.74941.11
GATTAATCAAAACTTTCTCCGTCTTCAGGTTCGCTTTTTCCTTTTCTCAGATCTTTCTAAAACATCTCTTTTATAGTTTCTTATTCTTGTCTGAAAATTATCTctaaatctcaaaaaaaaaaaaaaaaaaaaaaattgtgtaatgATGGGTTTGTGTCTCTCATTCACATCATTCTCTCCCAATACTCGGATCTCACATTTCTTCCAAAAGTTTGCATCTTTATTAGATATTCATCTGGTAACATTTGAACGAGTTGCTTACTAGTAACATGGGATCCATTGTTGATGCTTCAAACAAGGAGGTTAATGGAACCGCAAGTGAGAAGAGACCCGCTGTTATTTTTGTCCTCGGTGGTCCCGGAAGTGGGAAAGGTACACAGTGTGCCTATATTGTTGAGC…
>MERGE.2041.8
AGCTGCCACCTAGATAATTCGCTTCCTCTCACGGTGACACGTGGCGGCATCCATGTGAAACTCGGCGTTTCATTTACGATGGAAACGTACCGGGCTTACTTCGTGTTTCATGATGGGCTCTAGAAATGTTATTCACTGCAGCCCGAAAGATTCTACTCGCCTCTAACCCTAATTTTGATCGATCACGTGAAAGCATTTCGTTCATCCTTTTCTGCAGTGGATCTTCTTCTCTGACTTGAAGTCCAGCAAATGCTCTTATGTCGTCGAGCCAAGGCTACTGCGGTTCTGGGATGCGAGGAACGTCAAATGCGGTGGTGAGCTGATGTGGATCGATACGGTGCTTATGGACGTGAATATTTAGTCTCTCTGTCCGGCCAGGTTACATGGGGCTCTCCCTCT…
>XR_002658577.1
AGCTGTGTCCATCTGACTCTTCATTCTTCTTTACCATCTCCGTTCTCTAGCAATCACCGCTACTGTGAAACCCTCCTCATCAATCAAAGTTGCTATTTAATCTCTTCTTCACGGTTTTGTTCCATCTCCCGTAGATTCTCCTACGATATAAGCCGCTTCATCTAAACCCTGGATCAAGCCCAAATCGAAAACTATCACTAACGAAGCTACAATTACGACCACAAAATCCACCGGTAAGTCTCCTGCCTCCGAAGTTTCGCTCGGACCAAAATCCATTTCTGGGAGGCCAAAAACATTGCGAAAGGTGGGACCTTTATTGGCTTAGAGCTGCTAGGATCAAGCTGGAGGTCGCTGCGTAGGGTACCAGCCTAATCAGCACGTAGTACCTTTGAGATCGAT…
>MERGE.2986.1
GATTATCAACACCCCGTTACTAGTCGTCGTCATCATCTCTTCGTGCACTCGCTTAAGATTCGATCAGAACCTGAAATTTCGCACGCCTCCGCTGATCATCGTCACCATCGGAATATTCCACATTCGCCGCCGTGAAACCACCTCATCGAATCAGAAAGAGGCTTTAGCTAGGGTTTAGGTTAATCAAATGGGGAAGAAGGAGAATGATATGTCAGCAATGGAGATCGACGATCCGAAACTGGACGGCTCTGATCAGATCCTTCCTAGGTTCTCGATGAACGTTCTGCAGCTGATGAAGACTTCTCAGGCTCAGCATGGTCTGCGTCGTGGTGACTATGCTCGTTATCGGAGGTATTGCTCAGCACGGTTGAGGAGGCTATACAAGTCGTTGAAATTTAC…
>XR_002658651.1
ggcCAGTGCAAGCAGAAGAATTGCCATCAGGAATGCAAGAAGAGCTGTCATGTTTTCCAGACTGAGAGGAGAGTTTGCATCCTGGTGACTCCTGCTTCCAAGACTACTTTCTTGCCAGAGGAGCTGTGTATAGGATTTGGTATCTGCGTGAAGAGATACCCTTTCGAAGCTGTTCAGATAATCAAACCAAATCTAGGCAGGTTGGATGTAAGTATAGCCTCTCTTCTTAAGTTTACATACTCCTTGAGCATAGaactaaacattatatatttaattgtgGGATTCtcaaaatacatgtatgtatatataaatactagta
>MERGE.82391.7
GGTTCCCTACAATAAACACACAAAGCATTTTTTTACTGTGAAGGTTTACAATGTCGGCATTGaaatttgctatattttgtattgTTCTCATTTGTCTTGCTAGTCTTCATGAATGTGCCAACCCGGAAAGAAAGCCCAAAGGAACATGCTCTAAAACACCAAAGAATGTTTGGTGTTGCAGTTCCACTACACACTGCCGAAGCACCAAAGCGGATTGCGAGAAGATATGTATCTGGTAGTATTTGGGGCCGTTGAATTTTACCAAAGAGAAtttcaataattatatattccaattattttcataattctattattcaaaatttaaagaataaataGAAATTCCTATTCCACAGGAGCAGCTAGTATTATGTACTAAATGTTTTGGAGTTTCTTTGAAAG…
>MERGE.56786.1
aaaaaaggttttctcCAACCTTCGTTTCCTTCGCCGTGGTGAAAGATATGGAGGCCGAGAAGATGGAATTGAAGCTGTACAACACGATGACGCAGCAGAAGGAAGTTTTCACTCCGATCAATCCCGGGAAAGTCGGATTGTACGTCTGTGGAATCACAGCTTACGATTTCAGCCACATCGGCCATGCTCGCGCCGCCGTCTCCTTCGACGTTCTATACAGGTATCTTcttaattagggttttaatcTCTTAGATCGATGAGGTTGATTTTGGATATATCCGATCTCTCGTAAACTTAGATTCGTGTTGTTGGTTACGCAGATACTTGAAGCATTTGCGTTATGAAGTTAATTTCGTCAGGAATTTCACAGATGTTGATGACAAGATAATCATACGTGCT…
>MERGE.10579.1
CCATAATTTTGCTGGGCAAAGACGAAACAGAGCCTTCCTTGAgcactgtaaaaaaaaaaaaaaccagaaagCACACCTCTAAAGTCAAGCTCCTTGCCCGTAAACGGAGACCGAACCTGATCTCTAGATCTCTTCCTGTCTTTAATTTTCGCGGGAGATCCATCGATCGAGATATTATTCTTGTGCTTCCTCTCTGATCTAGAATATCTCAAGGGCTAGCTATGATCTGAAATGAAATGAGATGCAGCCTAATCTCTTCCCATTCGGCTCTGTTTTGGGTAATCCGTTCCTATTCAATGGCGGAGATCTAAGCgagggtggtggtggtggtggtggtgggttCGAGAGCTCTAGGCTTTTCTTCTTACTTCCTCTCTTGTTGTCCCAAGGCCAAGGCAT…
>MERGE.70060.6
AACTTGGTCGTTTTGTCCTTAAACCCCTAGATCCGTCTCTCATTCCCAGCTGCGGCTCTCCCCTGAGACGGAGTCCCCAAATCAGAGATCCAATTCGTCTGAATTCCTTCTGGGCCTTCCAAATTTAGTAACTTTCTCCCCCAAATTCTGATGGGTGTTTTCGATTAATTTTTATCCTTTAGCTATCGGTCAATTTGAAGGAGGTTGATCTTGCCTGGTCTTGCCTAATCTAAGCAACTGTTGCTCTCTGGAAGTACTGAAGCTTGGCTAGTCTCTTTCTTCAGGAAGCACCAGAAGGATCTTTCATTTTGCTTCGGATGTGCTCACTCACAACCCAACTGGAACAGACCCAACACCAGAACAATGGGCGAAAATAGCTGATGTCATTCAGGAAAAGAA…
>XR_001273771.2
GCGACACCTGTCCTCATTAATCAAAACACTGCGTTCCATTGTGTTTTCGTacggatttttttttggttttggcaaaGTTGGGTTTCGGTCCATTCGTTGCTTCCTGCGAATAACATCAGAAAGCGTCACCCTGCTAAACCTAATTATCGCCTTCGTTCATCCGAGTCTGATTTCGGCGGCGAGAATGACGATCCATCGTTCTCCTTCTCCCTGTAACTGAACTGACTTTAATGGCATCAATGCGTCGTTCCGTCGGCGAGATCTCCATTATAAATAGACCAGGAAGTGTTCAAACGTTAAGCGGAGCGGATATTGCGGCTTCATCTAATCTCTTTACAATCTAATCGCGTCTTCACACATCTTCTTCCCCGTTTATCTTAGCAGCAGCCTTCATTCCAA…
>MERGE.8111.1
GTTTTGATTAACATGAAGGACAAAACTCATTGCCAATTCAGATTCCGGTGAGTTGTCTAAATAACCACTGCATTCTTTCTTACGATCCTTGTGGGTCCGTCTTTAATAGTAGTTGTGTATCAATTGTCTCTCCTCCTCTTGCTAAGCTGTAAACTTTAAAGAAACCGAAAAAGCAACACATATTAAGGGAAATTAGACAGACACTTACTTGAACCTAAACTATGGATGGCGTATAGAAAGAAGGAGGCATGGGATCGGAAAGTTTGCGACTTTAAAGGACGATACTGATCGCCTTCCGCCGTCAAGGAAAGCATCACTGCCTGCCGCTCTAGCCTTCCCTGATTTTGACCATCCCAGATCTAAGGTTTCTACCCTCAACTGATTGGTTTTGTCTTTCCG…
>XR_002655992.1
TTACAAGAGTGAAGAGGTAGAAAAAGGCAAATGACGACGGAAATAACAAGCCTGAGGAATCAAAGACCAAAAATATCTTGTCGCCCTTCCGTGTTCTTCTTTCATGATTTTGTTGTTCTGTGGAAGATTGTTGCAGGGTGTTTCAGTTTCAGAGATGGGGGAAGTTTAAGACTTGAGGCTTGAACACAATCTCTGGGAAGTAAAATCGTTTCAATCGTTTCTTTCATTTCTGGGTTCTCGTATCCTGATTTGGATTTTCCGTCTGGTTGATTTTGTGGGGTTGATGCTTTCATGCTAGTTAATTATGTGATATATATCTTCTGTGCTTAGGCTTATGGTCAGGGGGCTTATTTGTTATTGTTTTCAGGAAACGTTCTTTCTTGTTAATTCAAGTTCTAA…
>MERGE.61304.1
ggcTCCAACTGGAATGGAtgtttttggaataaaaacttCCGGAATGCTTAATTCCTATGCATTCCAAAAATTGTTCAccatttacaaaagaaaaatggaaaggGTATTCCATTCAATTCCACAACATTCCATATTAttccaaataaaattttaactatcatttgaaaaatcattccAAATCAAAAATGTTCATGAACAAATGGAATGCTGATTCCATTCCACAAAATTCCATAAATAATGATTCATATCAT
>MERGE.33474.1
CTTCCCTATGATTGACAGCCTTTTAGTAAACCGGTTGGTCCGGTTTTCATTACATTTCAAAGTTGTTAATACATTATTGTACTAGAAGTGAAATCAAGCATTGTAGCTGTATTGCCTTATTGACTGATTACGATAACAACACACAATAGGAAATATGTTTTGAAGCGATACAGTTATGAAACGGAGATTACAACATCATTGAATCTAATTGGATCATCGTGGATATAAAGATTTATGCACCAGTCTTTCTTGCCTTTTTAGCATCTGGGCCGCACCGAATGGAGCACTTGCGATCGCATCGGGCCATCTTTCTCGAGTCGCGCTGGACGCAGCCTGTGGAGCAACCATCGTAGCAGTCTCCGGGGCCTAACTGAGCCTCCGCAACCATATCTAAGTTGA…
>MERGE.9446.11
ttcttcattcatCAAAGCTTCCTTTTTATCCATTGCGcgtgaagaaagagagagataaagcAAAGGAGACAATCTACATTCCTTTTTGTTGTTCCCCCAGATCACGAGAAGAAGGAGTCTAGAGAGAAGGTGACTATCGGGTTCCTCTGTTTTCCCCTGTTTCATCAACCCTAATTCCCCAGAAAATTCAATCTTTCCTTGCTTCTTTCCCTGAGACAATCCTGGGTTTGCGGCTCTGACTCCGTTGGATTAAAGGGTTTTCTTCAAAGACGCATTTTGCTTTCGATAGAGGATAAAAGTTTCCTCTTTTAAGTCGGCTTTGGGGTTGATGGAGGCTCGTGTGGGGAACAAGTTTCGTCTCGGACGCAAAATCGGGAGCGGTTCTTTTGGAGAGATCCA…
>MERGE.7452.1
AAGAAAAAGAGTGAGAAGCGGCGATGTTGGCGAAGAGCAAGATGTGTCTCCTCAGTTACTACTCCCTTTTCTTGATCGTCTTCTCTCTCATTTCACTCCAAGTATAGGTTTTGCCAAGAAGACAGGAGATGTGTCGGAATTACAGATCGGGGTCAAgTTTAAGCCAAAAACGTGTGAAATTAAGGCTCACAAAGGTGATAGGATCAAGGTGCACTACAGGGGGAAACTTACTGATGGAACTGTATTTGATTCGAGTTTTGAAAGGGGTGATCCGTTCGAGTTTGAACTAGGAAGTGGTCAGGTTATCAAAGGTTGGGATCAAGGATTGCTAGGTGCGTGTGTAGGAGAGAAGAGGAAGTTAAAGATACCTGCTAAACTTGGTTATGGTGAACAGGGCTC…
>MERGE.6003.3
CTTCTTTGGTCCAGTGGTTTAactaagggttcattaatgcttctacaccaggaGGTCTGGGTTTCGATTCCCGGAGAAGACGGAATTATACAAATTAATGGAGAAAAGacttacaagagatctgcagCATGACGTAAGGAGTACCTTCAAGCGTGGATCcgataggacggctcaggtgatgcagttataCGTGAATCCTAATAAGGCatgtagaattgtcggctgtagaatcgtgtgtaatatttctcatagtttataataacataattatccagcgttaaaaaaaaagtctatgtaacctattttct
>MERGE.1217.2
aagaggaagaagctatATATGTAAACGTTAGCTTCTCTGcaatctctcatctctctctcccaTTTAGACTTCAAAATCGAAatccaaagagagagagagagaatcagaGTCTCTTCGGTCGCCGAAAAATCCTCCAAGTCGAGAGGAGACCATTCGAATCGGAAAAATCCTAAATCGAGCTCCGAATCCAGAAATAGAGGGAGAGGGAGGGAGGATTACTCGAATCTAGGGTGTTCTTAGAGAAAGGATTCTGTTTGTATCTTTAACTTAAGTCCAAAGACGATGAAGTATAAGGATGAGAAGTACGAGAAAGCTGAGAAAGGTTCATTGAAGGTCTTGCCCAAGACTGTGTTACTGATTCTGCTCTGTGGGCTTTCGTTCTATCTTGGTGGACTTTAC…
>XR_002659740.1
aaaatatttattatattgttttaagaGAAAATGGCCTAGATAGccccaaaccaagtttttgttctcaaactagcactcaagacccaaagtcacaaaaatatgtttcattaaagaggatCATTTACTCTTATGCCCCTTTCTTtctctaattatattttttcttctgaaaattGAAATCACGAAAGCACGACGACAGCTCGTCTCATCTCCGGCGTCAATAATCTCCAGCATGAATCATCTCGGCCTTCATCATCTCCGGCATCGATCATCTCGTCCATCATCGTCTCAGGCGTCTATCGTCTCCGGCGTCGTTCATCTCCGCCGTAATCATCTCCGCTGTACTGCATCGGAGGCACTCTATAATCCAGATGTGTCTAATGTGGATCTGGAACCATACAG…
>MERGE.76160.1
GGGCCAGTTACAGCTACGGGAGAAAAGCTAAAAAACGACACCGTTTAATGTAAAACGACCGACATTGAGCAAAAAGCTTTGACAGTTTCTTACGCCGGCGGACGAAAATTTTAGAActtgacgaagaagaagacaactTTATTGACGATGGCTGTGCAATCCGGTATTGGGTTATCGAGGATTCTGATTCTAGCTGGAGCAGGTTATACAGGTACGATCCTAGTGAAGAATGGGAAGATGTCTGATCTTTTGGGGGAGCTACAGGCTTTGGTTAAGCGGTTTGAGAGATCAGGAGATCATTCAGATGACGATTCTGATCCCATGGCTACTCAGGTAACTAACTTTCTGTGTGTATCTTGAGGTGAAGAGATAGCAAGTAACTATGTGTGGGAGGTTGTG…
>MERGE.35449.4
TCTCCATTCATCAAACACTTTCCCTAAACTACTCCATCTATCATTCTTATTCACTTATCTCCATCACTTTCTCTCagataataaacaaatatggaTCTTACTGATGTTATCATTTTCTTGTTTGCTCTCTATTTCCTCAACCTGTGGTGGCGCCGCTACTCCTCCTCCCGAAGCAGCCAATGTCGCATGAACATCCCGCCGGGACCAAGAGGATGGCCACTAGTCGGAAACCTACTCCAAGTCATATTCCAAGGTCGTCATTTCGTCTTCATAATGCGTGACTTACGTAAAAAGTACGGCCCAATATTCACCATGCAGATGGGACAACGTACGATGATTATTGTCACTGACGAGAAACTCATCCATGAGGCTCTAGTCCAACGCGGCCCTACGTTCGCT…
>MERGE.1779.3
GTCAGATCAGCAGCCTGCCGGGCTATTGGTGTAGTTTCATGTTTTCCAGAAACTTCTTTAAGTATTGGGATATATGAAAAGTTTATCCTGGCTGTTGAAGCGAATACCCGCGATCCCTTGATTTCGGTGCGTGTAACAGCATCCTGGGCTTTGGCCAATGTATGCGAAGCTCTACGTTACCGTGTCAATTATACGTCCGTTGAAGGATCAAATACAACTTCACAAGTCGTGGACTCGCTAATAGAATATGCCTTGCGCCTTACTGAGGATGGGGACAAGGTCAAAGCCAATGCAGTTCGAGCACTGGGGAGTATttctaaatatgtaaaattgaGATGCATGACAAGTAATGCGGTAGATTCAAGCTGGTTGGAGAGAACCGTGCAAGCATTTCTTTCC…
>MERGE.39571.2
tatttttatttttttctttcttttctctattCTTCTCCGCCGGAGACAAGACGCAGCTCTTCCACTTCCAAGCGTCTatgttcttcttcctcatcctctgAACCGTCTTCTTCGTCTACATGCCCCACCAAGCGATCTAAGAGAGAGTGTGACCAGAGACCAAACGAGGTTAGCTTTTTCATTGACAAGAGTAAGGTTCAAAAAGTGAAAAAGGACAAGCCCTTGCTTATCTCCTGAAGAAGCTCAACACTGAAGGGAAGCTTCCTCTTAATCAAAAGTAGGTTTGTATTGTATCAGTTTTTTTATATGCTTTGATTTGCTTACGCAGGTGAACTGTGTCTCTATCATGGATCATCTAACTACATGGAGAAAGAGGTTCAGTTTACAGGAATATTAAGT…
>XR_002653673.1
TCATTGCTTAGTGCTTAGATCCATTAGATTAACATCGTCGCCGACCCTTCCCTTCCCTGAAGCCTCCTCCGATGAACTTCCGGTAACGCCTTCTTTCTCCATTGATTTATACCTTAATCGACCTCACCATCTTCATACGCAACCCACGGGAGGGCTCCTCCTATAAATTTCAATGCTCCGAGCGTTATACAGCTCCATCTCTGTGAAATCTAGAAGTTCTCGGAGAAATGCCAAGAGAGGAAGCGAGCTGATGGGGGTTGACATGCTATTCCTTGAGGAAAGATAATCACTTCCGGATCCTATTCAAACTATCGATTCTTATGCAAGGGTCCGTCAGTGCGAACCATCTCAACAATTTCAGTGATCGTTTCAGTGAAGGTTCAGTCTACAGGATGAGCG…
>MERGE.44202.6
gtctctctctctcctctttctctctttgccctctctttctctctttggtATTTTCTGGTAAATCAATTCTTCCCCATAGGTTCCAAaccttaattttcttttcttcatcatGTATGATTTCGTAAGTATTATCTCAATTTAAAGATTTTGATGTTCTGATTTGGAAATTTAGGTTTATTCAAATTTGGGAATCTGCAATCTAAGAAAAGAGACAGTAACACTTGCCTTGAGAGAATCCTTGGTGGTTTCCCTGAAAATCTCTAGAAAAGAGACGTTACACTTGCCTCTGCAGGGTTAACTCTTTCGATCAAGGCACCAAGGTTCGTCTACTTCATTCGCTCTTTTTCTCTgtaatcaaaaatcaaaatttgtcaGTTTTATTTTCTGAGAAAGTTAAGG…
>MERGE.57604.1
CATCCAATTCCTTCCTCCATAAAAACGTGAACACCTTTCTTCTTCCAATCGTAATATCAATGTTGTTCATCCAGTTCCTTCCTCCACAAGCTTTTTATCGGAAGAATCTGCAAGCGTGTTAAACAAACCACCATGGAAGATGTACCCCAGCTTCTGTGAGAGTTTTGGAGAAAGGAGATCTACATGCAATTTCTTCTAGCAATCTTTTTTAAcGTAAGCCATGGAAAAGGAAAGGTACAAATGATGAGTGTGGGCGTATACATGAAGCCTGCACGTGAGAGTTGTAGCTACTCGACAAACGTATACTAATTTGTTGCGTACCATCTccacttcatatatatatttatatatctatgtgtGTTGAGCTGAGATATGAGAATAAAATTTGAGAATATACCT…
>MERGE.19596.10
CACCGACACTCTCAATCATTAAAAGTCTCCATCTCTCTATCTCCTTTCTTCTCTCGGAGAGAACAAAAATGGAGATATCAGCTGCGTTAGTAACAGTTTCAGTAGCTATAGTTGTTGTTTCGTGGTGGACGTGGAGAACTTTAAACTGGGTTTGGTTTAAACCAAAGAAGCTTGAGAGTTACCTGAGAAGACAAGGCCTTTCCGGTAGTCCTTACACGCCACTCGTTGGTGATGTGAGAAGGGATTATACCATGTCAATGGAGGCAAGGTCCAAACCCATCAAAACAACGGATGATATCATCCCACGTGTTGTGCCTTTCCCCTCGCACATGCTAAAGACTTACGGtatgtttgtttcttgattCCTATACTAGACAAAAAGGTTACTAAGTATTGTAT…
>XR_002658529.1
ATTCATCTCTTACCTCAACCCACCACAAGTCTCTCTCATATGTCGTAATCCATATCAAGCCACCACAATCCTATCCCAATTCTGTTCCAATCAACACGAGTTAGATTATAGCATTATCTTAAGCAGCTACCAACTCTGATGGAATCAAAGAAGCAGTCAACACAGCTCAACTAGTCACAACAACCGCCAGATCAATTAGCGGTTAGCACAGCTCAGCCAGCCACATCAATAACCACTCAAGGAAGCTCAACCTCGGGAGTAACTAATGTATACAAGCTAAGCAAAGCCGAGCTCAAACGCTACCAATTGACACGCATTGAGGAACCAGAAGAACACATTGATCCAGACTACTTGCGTTATTTGAAAGCAATAGGTGCGTACGACTCATCTCAACCGCAG…
>XR_001286665.2
aatactaaaaggaaaATAACTAGAGCAGGGAGAGTGTCCACGTCAGTAAATTTAATCAGTCAATCATATGTCTCTAATTTGCCACGTCATTCGCTCATCTCCCCAACACAGAATTGCCTCGACCTCTCCGCTTCGTCTTCTTCCAAAGCGACGGAAGCAAACCGCCATTGCATCACTTCTGATTCTCCTTCGCCTCCACATCTAAGTCTCATaaagttcatgtatttatcGTAACCCAAACGACATGAATCTTTTCCCCTCCCCTCCCATCCCATCATCTCCACACTTATATATCTCCCTTCTTCCTGGCTTCTCATTCTCACCCTATTCAGGCAAACGAAATTTTCAGAGAAAAACGATGACCGAATGAAGAAATCAACCGGCTCTGTTCTAAAATGA…
>MERGE.19126.1
CCAAAAGAGAGGATCTCGCCCCCAAAATCACAAGAGAAAACCCTTAACAcacttcctcctcctctctctctctactctcgCCGTTAGGGATTCTCGGCGATGGCGGATCTTTTCCCACCTCTCGTGACGGCTCAAATCGACGACAAGCCTAAAGTCGACGAGAAAGTCGATTACTCGAATCTCCCTTGCCCTGTTCCCTACGATGAACTCCACCGTGAAGCTTACATTTCTTTAAAGACAGAGAATTTTGAGGGTTTTCGCTTCGACTTTACCAAGGGGCTGAATCAAAAGTTTGCTCTCTGCCACAGtgTAATGATGGGGCCAATGGAAGTTCCTTCTCAGTCACCTGACACTACCATCAAAATTCCAACTGCCCACTATGAGTTTGGTGCCAATTAT…
>MERGE.55762.1
CAATTTTTAGCTCCGGCGAAGCATAATCAATCATCTGCCTTTTAGCTAAATTCGAGGTGGGTTTCTCTTTATTTCAATCAATTCTCAATTTCTGGCTCTTGAAttgctaaaaccctaaatcgaacATGTCTTTGGGCGTAACCAGCTAACCGGGAATGATTCCGATGGATAATTACCGCGTACCGAGCACCAGCACGACCGGTTTAGTATATCGGGCGAATTCGAGCATGACTGCTTCCTCAGGATTCCACTTCACTGTAACTTCTCCGTCTGGACTCAAACATGAACCTTCTTTGGCTGTCGAGTGGTCTGTTGAGGAGCAGTATATATTGGACAAAGGTCTCGCAAAATTTAAAGATGAACCACAAGTTACCAAGTATGTAAAGATCGCATCAACTC…
>MERGE.50539.1
aGCAACCTTATATTTGAGGTTTACTGAACCTTATATTTGAGGTTTAAGGGTGACCTTCTCCAAgagtaaacttcaaaaaaaaccttaaaatttttcagtttttacaTAACAGTCCTTGCATTATACAAACCtcaaataaaagcataaaacttttatataatctaaaatcatacaacaaaaatattttaaacaacatttattaataaactattacattttaatagcatattacatataaataaaaaacttaaaaatacattattcattattattattattattcccATAATGATCCCATATATGATCAATTAATGCATTTCGAAGCGAGAGATgagcttctttattttttatgctttgtttttatttaatcatttatatatttattgaaatttatatgta…
>XR_002658586.1
CTCCGGATCATGCTTGCGTAACGGCTATAGTTATCATTTATCTGCTACATTAATCCAACCATTTACCTCTTTTGCACCACtcatccctctctctctctcttcttccttcgcTTATTAACTTCATCAACTTCTGCCGATTTCATATCCGATGGAATCGACGGTAGAAGTCTTGGCTGCTCCGGATCGGTTATCAAGACGGTGGTCTCGGAGAGAAATAGGAAGCTTGTGAACATACTTATGGGGTTCATGCCGTGTACTTAGACGGCGCTTGGTAACgtgtttttgattttggtttatgggTTTCTCATGTTCACGGCGGTAACATATCTATCTGCCGGAAGTGAGCTTCTTCTCGAGATTGGCCCTTGAATCGTCGGTGGTTTGTTTCTTCCCATGGTC…
>MERGE.7462.1
TTCGTCCTTGCGTGTATCCTTCTCCTCTCTCTTGGTTCCTCTCTGCTAACAGATTGACCTCAAGAATCTCCTCAGACATGTTATAGTCTCGAGCTCTATAGTTTTACCAATGGCTGTGTCTTCATCTTCTTGCATTCACATTCACCTGGGGATGCCCAAAGCTCACTTCACTCAAAGGAGCTGCCTTTCCAGGAACCCTCCTGTAAACATCACCCAAAGGTTGATGCTTTAAGCTAactttgttgttgttcttgttgttcttGATCAAAAGTCGATGCCTTTACTTTTGTAGGAAGCCTAACATCACATGGAAACCATCAGGGGAAGCTCGGAGACGTTGTGTCTCTACTTCCTTGAATCTTGGAGCGTCTTCTTGTAAATGTACTTGCTTGGCATCTC…
>MERGE.28356.2
CTCGCTCTCTTTAAACCCACACATCTCATACCTCTAAGCCAAGACAAAAATGGCGTCTCTCGCACCAGGCATCCTTTTGAAGCTCCTTCAATGCATGAACTCCAACACTCGCCCTACCGGAGACCACAGATCCGCCATCCTCCAAGTCACCGGAATAGTACCTGCCCTCGCCGGCTCCGATCTATGGCCTAATCAAGGCTTCTACGTCCAGATCTCCGACTCTCTTAACTCCACCTACGTCTGCCTCTCCGAGCGCGACACAGATCTCATCCTCACCAACCGTCTCCAGCTCGGCCAATTTATCTACCTCGAACGCCTCGAATTCTCCACTCCCGTCCCACGCGCCGCCGGAATCCGCCCCGTCGCCGGCCGTCACGCTTTCGTCGGAACTCCCGAGCC…
>MERGE.33622.1
GTAGAAGTGAAAGCGAGCTGTAAAAAGAGAAGAGGGTTGTCTACGGGAGATACTTGTTGCCTTAGCATGGACCCTAAGATCAACGACGCTATGGAGACTGGTCCCACCGCAAGATCTCTTGAGCTTCCCAACACCGCATAAACCAACGGTGGCACAAAGCTTGAGTATAGACCCACGATTGGAGGCAAATTCGCTAGCTTCGCGTAACTTATCCCCTGAGGAATAGCTAAACTGGCGATGGTGAGACCTGAAACGACGTCAGATTTGAGGAGTCTGAAGCTGTACTCAGGACACCATTGGAGGATTGGGAAAATGTATTGAGCGGCTCTTATGAGTTTGGTACGGTTCGGTTGTCCTCTGAACTGTCTTAGAGGATCGTCAGGGAAAAACGTCTCCTTC…
>MERGE.34232.2
aatacttcctgctttgcttatataaggAGAGGATGTACAGTCCATCGAGATGCAGATCAAACTCCATGAGATAGGGAAAAACGAGAAGGAGAAAGATTGGTCGTCCATTGTATGGCGGCTTGACCACCGTACATCTGGCTCGACGGTTGGACTCACTCTAAACCATGGTAAAAGTAATCTCAGGCTAAAACCatatggagaaggagaagatctTTTAGGCATGAGTGGGATTTTCGAGATAAAGGTggaatattcatatatttagttcATGGTCggattataatataattaaatcggATTAAAGTTTTGATCAGTGGATTGCTCTGAAGTCTCAACTAAGTGGGGGCTCGTATTCCAATCTTGTATCAATGTGTACTTGGGGTCAGTAGTATAAAGCAT…
>XR_002664558.1
GTAGTGTCTGTAAAAAAGAACAACCGACAGATAGATCTCTCCATCCAAAGCGATGATTCTGAAAAAactcaagaaagaaaaacaataggATTGAGAAGTTAAAGGATCAAATTTTTCCAGAAAGAGATCTTTCAAACATGCATTCTCTTCACAATCGATTCGTTCAAAGCAAGGTTTAACTACAGATGAAGTTCACCTTTTCACATAATCCGACAAAATAGAAGAGTTTCATACTGCAAAGTCAGAGGATGACTGAAGTCTCACACTATAAAGATAAGTGTTCTCTTATAACATAGATTCTTTCTGTACTTTTGGAGCTTTTAGTATATTTTCTCTctgattttcttatattatgCGTTTTCTaatgaatttgttttaaatgttctTCATGGAAGTCCT…
>XR_002655539.1
gaaccgaatttttatataatccgAATAgagctgattttgataaacccgaaaaaccgagacccgattggacaaaaccgaaacccgattgggaccccgaatgcccaggcctagaaAGTCCAACATCTTCTTGATTTGCCAAAAGCCAACACGCAAGTTACTTTATGGAAAGCCGATTTATCTGACGAAGGAAGCTATGATGACGCCATAAACGGATGCGATGGCGTTTTCCACGTAGCAACACCCATGGATTTTGAACCAAAGGATCCTAAGGAGTGAGAACGAAGTTATAAAACCGACAGTGAATGGAGTGTTGGGGATAATGAAAGCATGTGCTAAGGCAAACACCGTACGAAGAATCGTGTTTACTTCGTCTGCTGGAACGGTTAATGTCGAGGAACA…
>MERGE.9579.1
GTGAGAGCTCTCGCCGGACTCACTCCTTTGCtctttcaagtttttatttgcGACTGTTGTTCGTTGTGGAGTGGAACATCGGCTCTCCGCGGGACGAACCCTGGTGTCTTGTTTCGTCCTTCGGTTTTGTCGGCTTTCAATGGATGCATCAGGCTAGCCTGATGGAGCGTGCTCAGTCAATCTCGTGGTCGTGTGGCTGTGGACTGTCTGAGGTTTCGGCGCTTGCAGTTTATGAGTCGTCGGATGCTCTGTCGTCTATGGCAGAACTATCCTCGTCGTCGGAGACTTCTCTTTGTTTGTCCAGCTTCTCTCACTCTCAAGGTCAAGCTGTTCGGGTCGTTCGCGGTGGCTCGAGTTCTATGTGTTTGTTGCGTCGTCTTTGCTCTGCCTCTCCAGCGT…
>XR_002654240.1
TGCGGAATAAAGATGGAAAGTACAGCCTCATGTTTGAGGTTTGGCCCTTTCAGAGTTTTCTTTCCATGTGGTGAATACTTATGGTTATGGTTACACAGAGGTATGTCAACGCAAAGAGACAAGAATCTGTCCAGGCTCAGCTCCAACTTCGTATTTTATTTCTGGTCTGGACAATGGCTGTTTGACAAATTCTATAATGCCTCGTTCATCCTCATCCTTCCAATTAGCCAAGGATTTGCCACTAGATATCGACTCTCTCTCACATGGACAGCGTCAAGGTGATGCATCAATTGGATAATCTGTGCAGTCTGATGAGAGAAAGCTCATCAGCAGAAAGGTCACGCCTAACGAGAATGGGAAGCAGTGATAGCAGTAGCAGAGACTGATCAATCAAAAGCT…
>MERGE.73857.3
CGCGAAAATATCTCtgacaaaaaagaaattaaaaaaaaagaaccgaaTCTGGGGGGAAGGATCCGAAAGAACACGAACCCTAGAAATTCGAAGAAACCCTAATCTTAGCCACGCTttttattcatcttcttcaatcgTTTCGAATCTGAAATTGGCACGGCGGGAGCTAAGCTAGGGCTAGGTTTGGGCTTcgcgaaattagggttttgtttcTCCCGTTATCTGGGAGGAGGAAATTGACGGCGGATTCTCTAGGGCTACGGTTAAGTGTTCCGTTTCATGGGCGGCGCGGGAGTCTACGGTGGTGGTTTGTGTCGGTTATGAACGTTGACCAATGCCAGTGGCCGGAGAAGATGATGTGTATGGGAGTGGACGGAGGTTGTGGTgctgaagagaaga…
>MERGE.26019.3
tctctctctctctcaatgaAGAAAAGCATCTCTCTTTCTTCGAAATCAACACTTCACGAAGGTTGACCTGATTCGTTGGCGTTTCAATCCATCGGATTCGATCTTCCTCTCGATCGGAGATTAATAAAGTTTTCACCTTTTTGATGGATTTGGATAGCATGGACTGTGCTTCAACCATAGATGTCACAGATGACGAAGAGATCCACCAAGATCGCCATTCCTACGCATCGGTTTCGAAGCATCACAGTAATAACAGCAACGCGAATGCTGCTTCTGGTCTTCTTCCGACCACCACCAGTGTTCACGAGCTTCTCGAATGTCCTGTCTGCACCAATTCTATGTACCCTCCTATTCATCAGTGTCACAATGGACATACTCTATGTTCAACTTGTAAGAACA…
>XR_002652532.1
atttggaCGGTTCTTATTCCTTGGAGATTGATGTCTCCTCACATCTACAAAAATCAGCAGTTCCATTTTCTAATCGTGATTCCCCAACTTCAATTATGATTATAATGGCCGCTCCCTCATATTTATTTGCCTCTCCCTCATATTTATCATCTCTTTAAATCCTTCCTTCCACGATCCTAATGATCGATAGACTAAAAGTCTAAGACCCTTGCAAGATTCTCTAAAATCGAATAATGACATTTAAAAGATCTGCAGATGTTGTCATTCTCCATCTTAATTCTTAAAAGACTGCAAAATTATAGTACTATTTTTCAGCAGCGGAAGTGTAAGTGACAATCACTTCTAGGAAACCATCTCTATATCTATGGCAACTGGCTTCAGCTTAAAAAATCTATAAGG…
>XR_002662329.1
tcttctttctctcaaCTTTTTATCTTCAGTATCCCTTcggcttcttctctttctcacgGATGAAACATAGACTGCTAGGTTACAGAGAAGTAGAtgaaacacaacaaaacaaCAGATTTCAAGCAAAAAGATTTGGAACATAGGGAAGTACACGAAGGAGGCTACTCCTCGACCTCCGATAGAGGGTGTTTACCGATATTGAATCTTGCcagaaatatttatttctttagattttatctttgttttctaaTTACTTGCAGCTATGTTTATATTTGAGATCCAATACGAACTAAGATCAAATAACCTACAAAATCTGCAGGAAAACGCAAGTGATCTGACTGTGGTAGGCAAGACTTTTGATCGTCCCGACAATGTTCTTTTGAGGTACATAGACCATGG…
>MERGE.28981.1
GCTAAACCTCTCAAATTGCAAAGGACTCATCTTCTTCACCTAGAGAGAATCTAGGGTTCCAGATTTACTCTGAAACTTAATCTTCTTCTTGCCATCGATATACACATCCTAGATCTTTCATAACCCATCAATCTCTCTGTACATTTCAAAGGTACAGAGACATTAAAAAAACCCTACCTTTATTCCAGCTTAGCATTAGCCCTAGCTTCCATGGCGAAAACTCGACCCGGTGTCCCCTCAAAGATCAAAACTGGGAGGAAGGAGCTCGACACGTATACCATCAAAGGCACCAACAAAGTTGTGAGAGCTGGAGATTATGTGTTGATGCGTCCCTCTGATGCTGGCAAGCCACCGTACGTGGCCCGTGTTGAGAAGATCGAAGCGGATGCCAGGAACAAT…
>MERGE.16296.3
CATTCTTAGTATACACCAGTTctacacacacacaaatatcAAACACCATTCAGATCCTGAGTTTCTGGATCAATGGGTATCTCAAATATTGTTTCTGTGTTATTATTGCTTGTACTACTCAGTTTAAGCAGTAATAACATCAAAGGGGTTGAAGCTTTTCATCATGTTTACGAAAATTTGCAATCTCAATCAGTCGAGTCAGTGAATCATCTTCACAGAACCGCTTTTCACTTTCAACCTCCAAAGCATTGGATTAACGGTACAACAGGTCCAGTATACTACAAAGGTTTTTACCATCTCTTCTACCAATATAACACCAAGGGTGCGGTTTGGGGCAACATCGTGTGGGCACATTCGGTCTCCAAAGACTTAGTAAATTGGGAGGCTTTAGAACATGCC…
>MERGE.76423.1
gtactcggataaccgtagttattctagagctaatacgtgcaacaaaccccgacttctggaagggatgcatttattagataaaaggtcgacgcgggctctgcccgttgctctgatgattcatgataactctacggatcgcatggccttagtgctggcgacgcatcattcAaattctgccctatcaactttcgatggtaggatagtggcctaccatggtggtaatgGGTGACGGAGAATAAGGGTttgattccggagagggagcctgagaaacggctaccacatccaaggaaggcagcaggcgcgcaaattacccaatcctgacacggggaggtagtgacaataaataacaatatcgGGCTCattgagtctggtaattggaatgtgtacaatctaaatccc…
>XR_001288123.2
AATCAGAAGGGAAAAAAAATCGCGTGCCTTCTCTTTcggtgctctctctctctctctctctcccaaaaATCGCATGCGTCGGAGGAGAATCAAAGAGGGGGTTTAGGTATATCGAAAGGCGAATCGAAGAGGATGTCTCCCGGAAACCGCATGCATCAACAGCTCAAAAGACTATGGTGGAGCTGCCTTCTCCAGGTTCGATTCAATCAACAGTAGCAGAGACTTTGGTGGTCCCTCGCTTTCAAGATTCGACTCCATGAATAGCACAAAGGATCATGGATACTCGTTTGATGATGCAGACCCGTTTGGTTCCACAGGTCCATTCAAAGTCTCCTCGGATGATCAAAGCCCCAAGAAAAAGTCAGATAACTGAAATTCCTTCTAGCCACAGTATGGTTA…
>XR_002661340.1
CCAACCTTGAGTGTAGAAATGACGGCAGAGCTCAGTCACCAGCGAGCTCGTCTCCTTCACCTCTTTACCCTCCAGATACGCCTGCGGAAAACCGATCGTCGCCGCCATTGATTGCCGGAGCGAGGTGTCAGTGAAAATTCTGTATTGTCAAAGGGTATGTTGAGAAAAGTAACTGCAAGAAGACCCGAGAATGTATCAAAAAGGTAGTATTTGGTAAAACCGAAAATATTCTCGCTAAGCTTTTGTGGATTATGAAAGCTTTTTACAAAATCAGGAAAACTCAACAAACACGTTCTAGTGTTGGAATTGTATGGTGGGAGAAGTGCAGATCATCGGCACAAATAGTTTTCCTACGATGCATTCACCATTCTAACAATTTATGGTTTTACATTGCAAATA…
>MERGE.46932.3
tttctgtttgcaggTATGTCTCTGTCTTTCAATGATTAAATCAAGAGTTTATGTTAATTGAACATGTTAAGGACTACTTTCAGAGCAGCAGCAAAGTCAGAAACTTCAAAGTGATGGCTCTCCAATCTGATAACATCACAATCAATAGAGTTGAGAGTCTTCTCAAAAGACACCAAACCTTTTACTGACCGGATCACCGCTGAGTACATCTGGACGAGCACCTGGAGAAGATACTGAAGTGATTCTCTAGTAAGACTTCTCTCAAGTGTTGGTACTAAATGAAGCTGAGAAGCTCTCACGAGAAGCACACTTGCCGTCTCATCTTATGCTGTAACAGTTCTGACAGTCCCTCAGCAAGATGACCGGGCAGATGCATACACCAACGAAGTTTATGTATTG…
>MERGE.54714.2
AAGAAATCGATCTTCTTCGTCTTCGATTTTTTAGGGTAATAAATCGATTAtggagtttcttcttcttttggatTTGCTCTAATCATCTACCTCCGCATAGTTTGAGTAGCAAAGCAATACCCCTCGAATCAAGGAAGATGCCGCAAGTTAAGATAATCGCGAAAAACTTTATGGACATGGTGGCGTCTCTTACGGCCATCAAGCTCGACAAACTCTATAACAATGTCTTCATCTGCGAGGCCATTCTCAGGTCTTTGCCACCACTCGCCAAGAAATACGTATTGCAGTTGCTTTTCATTGATGATCCTGTACCTTGCACGAGGATTGAGGAGTGGGTGCTTCCTGATGGCCTCTCTAAGCACAGAGTTGCTATAGACCGGTTGATTCAACTCAGGATTT…
>XR_002654212.1
ctgatAAAATTCTAACTTCCCCAATTCTCACAAATCACAATCCCTAATCCGCTTAAATAACAATATCTATCGTTAATGGAAAGCTACATCCCTAAACCCCGCCGACGGAACCACTCTCCCTCTCTCGTTGAACTCCAGCAAAAGGCTTGAACCAATCATCATCTCGTTTAGCTCAGACAAAGGGCTCTGTTCTTCACCACGAGCAACCTCTGGCGCCATACACacttttaattttcttagaGCCGCTGCAATTCCTCTTAGAACCTCTGCAAATCTGCAAAGACACAAACCCTGCAACTCTAGCCGTAGATCTTGCAATGATTGTTGGAAAAACAATTGGAGTATGAGTGTGTATTCTCGTCCCAATTTCTCTTCTATGCAAGTCATCATATATACAAT…
>MERGE.5186.3
cttactctctctctctagactcGCACACCTAATAAGAGGAGAGAGACAGCTTTTCAACCCTAGTTTTTCCCGCCGCCACCTCCCATGGCTACCGACGCGAATCAGCAAGCGCAGCTCGCGATGGTCCTCGGCTCCGATACGGCGCCGTTCGAGACTCTCATCTCCCACCTCATGTCCTCATCCAACGAGCAGCGCTCCTCCGCCGAGGCTCTCTTCAACCTCGCCAAGCAGACCAATCCAGACACCCTCGCCTTGAAGCTCGCTCACCTCCTCCAGCTCTCCCCTCACCCCGAGGGCCGCGCCATGGCCGCCGTCCTCCTCCGCAAGCTCCTCACGCGCGACGACGCTTACCTCTGGCCCCGCCTCTCCCTCCCCACTCAATCCTCCCTCAAATCGTCG…
>XR_002654518.1
ACAGGCCTCCCGTGTTAATTTCGTCACGAGTCGAGGATCTAACAATGTGGGATCAAGCTTTTCGTCTTCTTCTCACCCTCATTAATAAGGTTCTCCGTTGAAGTCTCTGGGGCTCTTCCATCTCGAGTTTTGCTTCTCACGCTGTCTAGGACCTTTCTCGATGCGAGCGGCTCCGTATCTTCTCCTCGGCCTCATTATCATATGCGACTCCAAATTTCTTTTCGTATCTTCATTTTGTGAATGagattttgattataatttttatttactactCTTTCGTGTTTGTTCAgattatttttgattatcaatCGTGTGTTTGAAGATCTTTTCGATTCTGATCTGATTTCTCTGATATTCTTATTGCATGAACGATGATATTCTTATTGAATGATCTCGATG…
>MERGE.58375.3
CTTGTTCCATTTGCTCTTAAACAGGGTCCAAATACATATGACCTAGTTACAATAACCAATTAATTGTAATATATACTATGTAGTTAGCTACAAAATTAAAGTGAGACGTAATTTGATACAAAATAAGAATGCCGAAGGCAGTGAAACGGAAGAGGCGGCAGgaggagagagagtgtgctTGTTTATGTAAGACTCGAATAAGGGCCACGAATTGGCCGAAATCATAGGGGCAGAAGAATTATGGCACTCTCTGAATCATTCAACATTAACGTTTTCCctctttctctccttctctcttcctttttttcctcTTTCAATCTGATTCCACTTCATCAGCCCATCTCAAGGATTCATTCCATCTTTTAATTTGTCTCCCTGGTTTACCTCAATTCTCGTGGA…
>XR_002655766.1
TGGTTCCATAATTAAGTCAAAATCTGCGTTTTATGCTTGAATGAATTAGGgcttcatcattatctttcttcttcctcattcaACCTCGCCGTCTACACTTATCTTAATCTGCAAACCTAATGATTGCAAACGTAAAGGTTGACATCACTGTCTCCGTACCCAACATCCATTCCTCTCTTTACCACCTCTTCTGGTTCCTGATGTCGTCCCTGAATCCACCGCTCTGTTTCGGCCGGCGAGACCACAAAACGATCCATGGAGGATTCCCCTGACATATCATGGGGCTGCAATATAGATTCAGTCGAAAACGCCACTTCTCTTCAGAGATGGCTAACCAATTCAGGCTTCCCGCCGAAGAAAATGGCTGTCGACTCTGTCGACATCAGAGAGAGGGAGGTG…
>XR_002657785.1
CACTGCGGCCCGAAAGATGCTACTCGCCTCTAACCCTAATTTTGATCGATCGCTTGAAAGCATTTCGTTCATCCTTTTCTGCAGCGGGTATGACGCCTGCGATTCCTTTATCTCGATCTCATACTCTCTTTCTATCTCTTGAGATAATCTGATGCGTGTTGTTATGGCTATTTCGAGAATCTTCTTCTATGACTTGAAGTCATGCAAATGCTCTTACGTCGTCGAGCCAAGGCTACTGCGGTTCTGGGATGCGAGGAACGTCAAACGCGGTGGTGAGCTGATGTGGATCGATACGCTGCTTATGGACGTGAATATTTAGTCTCTCTGTCCGGCCAGGTTACATGGGGCTCTCCCTCTAACCCTAACTCCGCTCGATCGAAGAATTTGATATCGTCTCCC…
>XR_002663212.1
GTTTGATGACAtcaatagaaaaagaaaaaatgggaaTTGATCTATCTCTTTCTCGAAACAAacgaaaaggaaagaaaagatgGCATCTAATACTTATACGTTGCGTTTCGTCTTAATGATTTCGGTTGGACTTTTAGATTCCAGGCCCATTAATGATGTTTGTCCCTTCGTCACTTTGCCCTAGACATTAGCGTCTCCGACGAAACTTCCTGAAATTGTGATCGACGAATGTCTTTACGTTTCCTTCTCCATAACGGCGGATTAATTCCTATTTTGCGCCCAGCTTCTGCGTAATTAACCTACTCTTCCACTCTGCATCATTCAATCGATTTCATAGCATCCCCAAAGTAACCGACTCAAGCTTCGACTATAAATATCCTCAATTTGAGCCATGAACAA…
>MERGE.63948.1
tctaatcattggctttacccgatagaactcgctaagggctccagctatcctgagggaaacttcggagggaaccagctactagacggttcgattagtctttcgcccctatacccaagtcagacgaacgatttgcacgtcagtatcgctgcgggcctccaccagagtttcctctggcttcgccccgctcaggcatagttcaccatctttcgggtcccgacaggcatgctctcactcgaacccttctcagaagatcaaggtcggtcggcggTGCACCCGCGAGGGATCccgccaatcagcttccttgcgccttacgggtttactcacccgttgactcgcaaacatgtcagactccttggtccgtgtttcaagacgggtcgactGGGGAGCCCACACGCCGAC…
>MERGE.28806.1
taaaaagaCAAGAAGTAGGAAGACAGGCTCTCTCTCCCCATTTTTAGCCATGGAAGCTTAATCAATATCTCCTTAAATTGGATAAAAGTTAGAAGGTTGAAACCAAATGGGGAGCTTCAGATAAGCTTCCATGGAAgcttaaaaaatacaattttcactCCCTGCTCTTGATTAACCGATGGTTGTGTTGATTCTCCAAACTGGCCCGGCTAAAGCGGTTGGGTTGAACCGGCAAGTCATGGATAGGCTTGATCCTCTTCGAACCTACAAAGGTGTTATATCGGCTCATGCTCTaatctttaagtttttttgttctctgtttttttttcagtgatGTTCTTTGATGATTCTTGTTGTTATATCAATTTGGTTGTGTTTATCTATGATTCCCTTATCTAT…
>MERGE.47893.2
TGAAATGAAAACACACCACCAAACCCTAACCTCACCTTCACAAATTTTCTTATCTTTAGCTCCCAATAGATTCTATTTCCACAGAAAATCTCAACTAGATTCACATCCTCCACACACTTCCAAACacataaagagagagagaaacaagaaCCCTATGGTCTTGTTCTTGAAGTTAGGGCATATCTGCTTCTCAAGACCCTAAAGAACAAAAAGATCAGATCTcagattttttgtttgtctctGTATATAGATAAACATTTTACATACCAATATttgtatgcatatatatataaaagagaggAAACTACAGagcaacaaaaataaaatgggAAGGGGAAGAGTAGAGCTGAAGAGGATAGAGAACAAGATCAACAGACAAGTAACGTTTGCAAAACGTAG…
>MERGE.35128.1
GTAATTTTTATGGGTGAGTGTGACCACTCATTCCATATGCTATCGATAGAGTAGGCTTGTAGCttttatatacacattttatCTGTTTCATCTAAGGAGAAACTAATCAGGCATGGAACCCAAAGGAGAAACGCAGTGGAGCTCTATTATAGTTCCTTCGGTTCAAGAgatggtgaaggagaagatAATCACTACCGTTCCTCCTAGGTATGTCCAATCTGGAGTCATTGAAGATTCTGATCTATTAACCGAGATCCCAATCATCGACATGAAGCAGTTGTGTTCTTTTACCTCCATGGACTCTGACTCGGAGGTTCAGAAACTCAATTTGGCTTGCAAAGAATTTGGATTTTTCCAGCTTGTAAATCATGGATTAGACCCAAGTTTCTTGGACAAAAC…
>XR_001276955.2
GCTCTTACACGCTTCAGCTGCTGAAACCTTTCTTGCTGAATGAAATTGTAAGTATGGAATCAAAAGTCAAGTTAGATGCAGTAGAAGCTGATATTTTAGTGAACGAGGAGAAGAAGTCACTCAAAGAGGAGAAGTCACAGAGAAAAAAGACGAAAAAACTAAAAGCATTAAGAGAACTTCAACGAGCATGTCTAGTCCCGTTGATAAGAATGTTGAACGCACACCTTCTGTCAACCTTTAAGATACTATTGCAAGTGAAAAGGGACGATTGGAAATTTCATCCAACGCTGACATTCAGATTCAGTGTCAGGAAACTTGGAGTCAGCACTTGGAGAAGGTGCAGCTAGATATAATTCAGCTCTTGACATGACGGTAAAGGCCCTCATGAACATAAACGTT…
>MERGE.26026.15
cttatgagagagagagagagagagaaaactaatctttcaatttttttgattattttcttacaGTCTGTGTGAGAGAGAGACAGAAGTAAAATAAGTTCAGATTGTTTGTCaagaagatttaaaatttaatcacaGATCTTCTGTTCTTATGAAGAGATCTTTCCTTCTCTGGTATGTGCTCCTGGTACAAGCATTCTTCTATGGTGCTTGGTATAGTGTTGGTGGAAGCCTGCATTGTGAATATTCAAACTCGGTGATTCTTCACCGGCCTCACAGCGTCTCAATCACAGAGTTTGGAGCTGTTGGAGATGGTGTCACTCTAAACACTAAAGCCTTTCAGAATGCTTTGTTCTACCTCAACTCTTTCTCTGATAAAGGCGGTGCCAAGCTTTTTGTTCC…
>MERGE.15786.3
TTCATTATTCAGCACCTATAAGCACCcactttctttttggttttcctCTCTCTATCTCACTCAATCTGTATTATGTAACAGCCACCCAAAGGTTACAATTCAGAGGTTTCTATTTTCCATAGTTATTATTGTAAACTTAAAAGATTTGGGGTAGATCTATCTGCGTTTATTTTCTTCTGTTTGGCACGACAAGTATAAAGATGGAGATCAAAGTCAAACCAAAAGCCTTAGAGTCAGAGCTTATAGCAACTAAAGTGGAAGATgatatgaagaagatgaaagagagTATGCTGATTGGTCAAGCTGCAGATGAAGAGATTACTAAAGAACAAGAAACTATGACGACCATGGAGGAGGGTTTAAGACAAAACTCagatgaaacaaaacaagatcTATCTA…
>MERGE.56214.1
atgataactcgaccgatcgcatggccttagtgctggtgacgcatcattcaaatttctgccctatcaactttcgattgtaggatagtggcctaccatggtggtaatgggtgacggagaattagggttcgattccggagagggagcctgagaaacggctaccacatccaaggaaggcagcaggcgcgcaaattacccaatcctgacacggggaggtagtgacaataaataacaataccgggctcttctagtctggtaattggaatgagtacaatctaaatcccttaacgaggatccattggagggcaagtctggtgccagcagccgcggtaattccagctccaatagcgtatatttaagttgttgcagttaataAGCttgtagttgaaccttgggatgggt…
>MERGE.18746.2
gcaaaccaaaaaaaaaagaagagaatccTATAGTTTCCTGcgatcttcttctctctctctgttacGCACGATGTGTTGAAgatacctctctctctctctctctcttcttctgtaCAGTCTCTCTCTGGCTCTCTGTTCCCAGTGTGATTGAAACGTAAAGGAgtcagatttagggtttttgcgAGATTTCTGAGTGGATCTTGGTCCATGTCTTCCTCGTCGCAATCCTTTTCGGCTGGACGGCCTTCACCCCTGGCTTCTCCGTCGCAATCTCACCGCTTTTGTGGGCCTTCAGCTACATCTTCTGGCGGCGGAAGCTTCGACACTTTGAACCGTGTCATCACTGACCTTTGCAGCCATGGTAATCCTAAGGAGGGAGCTTCTTTAGCGTTTAGGAAA…
>XR_001279122.2
GGTTCAGCAAAACTGAAAAGTCTTTAAtgctttattttctttctctgtTGGTGTCTATCAGTCAACTCTTCTTCCTCGATGTTCATCATGATTCAAGTTTGTTTGGAAGATCCTTATTCGAAATCCAGACCGAAAGAGGAGATTTTGTGTTTATCAAAACAATTCACTCTATTCTAAGAGCCAAATCGATATACTCGAAATAAAGATCGACCATCACCTGAGGATATTTCAATGGCTTTGGTTGAAAATTAGTTTTTGTAGACATGTGGATGGAGATTCCCTTCAAACCTGCTCGGCTGATTCTACAGGGCTCAACTGGTGTCCCTGCAGTTGTGTAAATAGTTTGCATGAGAGTAGCCACGGATAATGGCAATGTTGAGTCTACTGCGTTCATACTGA…
>MERGE.51342.3
CCAAATTCGAGAGCAGAATTTACGAAAATCTTATAGGAGTTCAAATTATGGCTTAGTAGCCTCACAGAAGATAAAAAGCATGCCGCAACAGTTTTTTTGTACTATAAAAAGACGAAGTGAACTCCTATAAGATGCTTCTCAATCTGATCATCTCGCCAACATCACAAAGCTTGATGATACTTGGTCACTTCACTGAGTTTTAGAAGCTGCTGCACAGAAAAGCTGAAGCATTCCTTTCAAATGACTACTATGAGTCACACCTTGCATGGATGGACTTGGCTTCATTTGAAGCTTTCATCGAGATGATAAAGCCACAGCTGATCTGAAACTCTTTTGGTGACAATCTAAAGTTATTGGAAAACAATCTCCCGCTTGACAGTGTATACAAATCAAAAGATG…
>MERGE.29415.3
GAAAGGgaaggagagaagaaagaacaaaaaccaGGAGTGGTGGAATCGAAGACGAAATCAAATCGAGTCATCTCATCTTCCTCAGAccaaaaaaatcagaatcaaaaaGCTTTTCACTTTTGTCTCCCTCTGATTCCcttatctcttctcttctcttttcgtTTCCCCAAACCCTGGGCTGCTCTGCGAGTCCTTCCTCCTCCGACATCAATCATCCAACCTTACCCTTTTGCTGGTGTTCCATCAAAGTCGATTCCTTTAATACACCACCTGTGTTGATTTATGGATCATCGATCAAGGGCGCTGACTTGGGTTTGATTTGATGAAGAAAAGAGCGGGGCATGGGACTTGAGTCAATCGGCTCCTAGAATTGGTGATTGTAATCTATCTCTGAGTTGC…
>XR_001280118.2
TATATAAAGATGTATGCTTCACTCCTGTGCTGCCAACAAGGACACCACGTCACTAATTAGCCTTCTATCGTCGTGACACCTGTCCCTTTTCGAATCCGCACCGTTTCATTAACTCTCATGTGGTTTTGGGCTTTTTCGTTTATCTCTGGTCGCTGTGGTTTTCGAGACAGCCCATTAGCCCAACAGATTGAACCCTAATTGTGTGTTTACACGCAGAAAGGATTTTACGGGGAATCTGCTGATTGGTCAAAGACCACTACTCCTTTCGTCAAGAAGGAATCAGGAGAGGGAGAAGCCATGGATGATCTCTTCTCGGCGTATATGAATCTTGAAAACATTGATGCCTTAAACTCCCCTGAAGCTGATATGGAGAGTAGTAGAGCAAGTGGGACCAAGACT…
>MERGE.16069.3
CTTGTGTAGATATTTGGTCGCAATTTGTTCTGGTATGCTGCTGTGTTTGGAACTATTACAGCCATTAGTCGGGCTGCTATCTCGGATGAACTTTTGGTCCTCGACCCTGTGGGAACTATGGCTGCGGTGGTGCAACACACTCACTATATGCCTAAGAGATGGCGTGGTAAGGAGAACAAAGATGATGTCCGTTTGGAGTTAGAGACCTTGTTTCAGGTAAAACATCTATTTTCTTAGTAACTTTGATGTCTTCTCTTTGATGATCGTATGGAATATGATGCCAAACATGATCTTGTTTCccgtctttttttattttgctttctcCATAAATGATTCTTAATGGAAATTTATTCGCTGCAGTATACTGGAATGATGTTACTGGAGGAGATCGCTTCCATT…
>MERGE.61833.1
AGTCAGTCTTTTGAGTTGGCAAAAGGAGGCTTCTTGGAGAATCATCTTCGGAGTTGTTGTGTGTCTCAGAGATTCAAGGTGAGTCTGAGAGCCTTGGATCTACAAGTATTGATTCTTGGGAAACATTCCTTCCTGTGTTGCTCTTTCTCTTCGCTAACCCAGAGTCGTGCTTGTGCTATCTTCGTCCTATTTCCCTTGATCATGCAACTCCTAAACCTTCTCTGTTTATTATCTAAAGTGAAGTGGATCCTGGTTGctcactattttttttgtagccttGTCTGTCTTCACCTTGAGTTTCCCTTAGAGCATTTGGAGCTTGAGAACTTAGTAGAATGTTCTCGTGTCTTTTTAGTTCCTTTGGTTGCTGGTACATCCTTCAGGCCAGATTCAAAGATG…
>MERGE.6705.1
AATGGTTCTGGCTACCTTAAGCACTTGTTCTTTCTTCTAATGGGACGAGAGCTTGATTCAGCTGTGGAACTTGCCATATCTAAGGGAGATGTTAGACTTGCTTGTTTGTTGAGCCAGGTTGGTGGATCAACTGTAAACCGCGATGATATCATGCAGCAGCTTCACCTTTGGGGAAGGAATGGGCTGGATTTTAACTACATTGAAAAGGATAGAATTAAGCTTTACGAATTGCTTGCTGGTAACATCCACGATGCACTACAAGATGTTGCAATTGACTGGAAGAGATTCCTAGGGTTGCTGATGTGGCATCATCTGGCTCCAGACAGTTCCTTGC
>MERGE.3784.2
ATTATATCaaagtattaatgaaattatatgttattgAATATATAGTTTACAAACGAAGAAGAGAATGATAGGGATGCCTAAAATAGGAAATAACAAGAGTGAGCGAGATCGATACAGAGAGAGAAGGGGAGAAAGAAACGGTGAGTTTCAGCTGTTGTGAACAGAGGAAGAGGTAATGGTTGGACCGTCGCGGCCTCAGATCGTTCTTTTTGGATCATCCATCGTCCAGATGAGCTTTggtcatggtggttggggtgcTATTCTCTCCGAGGTCTATGCTCGCAAGGCCGACATCATTCTGCGAGGATATTATGGATGGAACTCAACTCGTGCTTTGGAGGTTGTTGACAAAGTGTTCCCCAAGGATGCCGTTGTACAACCTTCTCTTGTAGTCGTCTA…
>MERGE.59540.5
GTGCTGCTGGAGCAGAGCACCAGAGTGCTAGAGCTGAACGTGAGTAAGCACCAAGGGGTGCTGAGAGACAGCACCAAAGAGGGCAAGAGAGGTGTATAAACACCTTTGGTTGAGAGTACTACAAGCACATATTTGCTTGGTAGTAGTGAAACTAGAGAGAGGGGAAACAAGGGTGTGAGAGACAACTTTGTATTCACATGAGAGGGTGAGAGACAAAGCTTGTAACCTCTTGATCTAGTGGATTGCGGGAGACAGTTCCCGGCCCAGACTAACACCTTTGTTAATGGGTGTAACTGGGTTAACAATCTTGTGTCTTGCtttgcatcttcttcttctgttttgcATCATCATCATACTCTCTTAACTTCATGCTACTGAGTTTTGCATTCCAAGCTATCT…
>MERGE.5306.9
AAAACACAAAGCTTGAAAGCCTCCTTGCTTGTGTCTGAAACTCCCACACTCTAAAATCTTCGTTATCCTCTCGATGAGTTTCTCGAGAGCAAGCCTCTTCGATTTCCCTCTTCTTAAACCCCTCGTGCTTTCTCATCCCTCCTCTGTTTTCGCTTCTAGACGTTTTGTTACCAAACCCATTCCGGGTCTTTCTCCTACTGTCTTATTACCCACAAGACCAACTCAGATTATTGCTAAGAGCTCATCAGTAACAGTACAACATGTGTCTGAAGACGCTAGTGAAGAAGATCATCAGTCCAAAGATGTTAGTGGAGACTCAATACGGAGGCGCTTCCTTGACTTCTACGCCTCTCGTGGCCATAAGATCCTTCCAAGCGCCTCTCTTGTACCAGAAGACCC…
>MERGE.50139.1
acaaaattcaaaatgtcGAATCATCCGCTCCTCTTCCTACAGTAGTGTCCTCCATGGCGACTTCCGTTCTCAATCGAGCGACTACACTAGCTAAATCTTCCGAGAGCGGCGAGGACTCCTCTTACTCAACACGGAGGTCCATCCCCAGGAGGCACCGGAGCTTGAGCCGTTTCTCCCACCGTACGCCGGATCCAGACGCCGACGCGACTCCGATGAGAAAAGGAAAATTCGTAAACACCGTGAGAGGTTCCGGATTCGGCGAAATCAGCCTCGACGACTTGGCCGTCGAGTTTTTCGAGTCCTTCTCCAGCGAGAGCGGGCTCAGCAGCAGCGAAAGAGGACGATCCGGCTCGAGGAAGTCcagcggcggaggaggaggagtagGAGACGCGGCGGCGC…
>XR_001276547.2
ATTTGGGctcataacaaaacaaaatcaaagccGAATTCTTACCTTCACCTTCTTCAGACATTGCGACCATGGATTTCTAGGGTTCATCATGTTGTGGGAGCTTTGATTAGGTCAACCGACTATGGAGTTTCTGGAGTTTTATGTTACATGAATCGTCATTCGTTTGAGGATCCTCTCCTCCAGACCGTTACAGATGCTTTGATTGATAGTCTTAACTCATTCTCCCCACTCTTACCAAGATTCCTCATTCAATGCACTTCTCTTCCAGTCGGTCAATCTTTTGCTATAAAAAGATGGTAGCTGTAGCACCACCGTCCAAGGCCGTCTGGGAGGCCAAGAAAGTTAAAAGAGGTCGCGAGCTTATGGGCGTCGTATGCTTCTCCTTGATGCCAAGGTAGC…
>MERGE.22403.3
TACATAGGCATCTGCTGAGAACAACAGCAGCTACAATTGCTGATACACTACTTCATGACTTGGTAAGTCAAAAATAAAGTGAGCTTCCTAGGCCATTTTCTTAAAGATTTAGCTAGTTAAGATGTGATTATCAAAACAGGACATCCTCAACAACTTGAAGAATGGTATTGAGGTTGGAGATTCCAAAGCTCAAGATTCAGTTTTGCTGGAGTCTTCTGAAAGAATGGCCCTTGTATGTGCACTTGATCAATAATTTATCTTAATACTTTGTTTTTGCACTTTATATTCTAAAGTAATGCTAGCTGATTCTTTTCCTTTGTGACAGGCTAAAAATCTCAACGGTTCACTCTCGAGAAAGGCCCTTGCATTAGTTGAGGCCTTGGAAGGGAAGCGTGTAGA…
>XR_002661054.1
TTAACAGTGTATCGTGATGGGCTTTCTCCGCGTATCCGGCCCGAGAGGATCGTCAAACCCTAATTGCTAGATTTGTTCATCGTCTCTCCATTCCTGCACATGACGCCTGAGCTTCTGTCCATGGTTGAAACCGTCGGAAGTCGGAGCTGTAACATCGTGTTTAATCCCACATTCAATGATCCTTATCTCTTCAAGACGGTGTTTCTCAATCTATAAAAAGGTACTCCTATACCCATAGAACATCAGTTCATGAAAATCCtcaataaacataatatttgcAATATATAATGGCTAATTCACCTGTTTTTCCGGTGTCGAGCTGTGTTTGCTCCGATTCTAGGAAGCTTGATTCGAAGTCGACCCTCACGCCAACCATCGTAAATGTTCACCGTCTCGCCG…
>MERGE.12196.7
AGCTTGGTAACGCGGGCTTGTAATCCAAGTGGAGACGATAAGTGATGGGACATTGGGCCGATCTCTTTGGGCCGGACTCGGAAAGGCTATTTACTGGCCTGCCCGGTTCCAAGTCGGGAGTTGAGTGTTCTGACTCGAGCGAAGGCTTGTGGTTCGGACACTCTTAGAGCGGAGGAGACCGCGTGAGGCTGGTTTCACAGAGCAGCGTCCACCTCCCGCTTTCGACGGTGGAAGGATTACGGGCCGGTGCCTCCCGAGCCCACTATGACCCAATAAGCCGGCTCCAATTGGACCATCTCTTTTTA
>MERGE.32526.1
aatttatagaaaaaaatagtcTCAAAATTCTTCATAACATGTAGTAGTAAACAGAAAGTTAACGCATTCTACAGTATAAGGGAAAAACAGAcaagacaaaagaagaagaagagagatccAATTTGAAAACATCGCTTCCTCTATAGCTTGAACTGTGATTCGATTTATGCCATGCCTCCGCTAGTTGCGGTCCTGATGATCTGGAAGAGAGATGAGCCAATGACGACGAAGACAAAGAAGCCGAGGAGGATGGGTCCAACAGGGTAATCCTTGCCCTTCTTGGTGGTGGTCTCAGGAACAAAACCTCTTTTAGTAATGTTCTTATCAAACTTCTCAATCTTCCTGTCTGCTAGCCTTTTTGAAGTTGTCATATTACGAACAAGGAATCGAATTGATGAA…
>MERGE.61813.1
ACTATCCTCTCTCGGCCCAAAGACGAGAGGGTTTATTCCGGTTAACAAGTTCCACCGCCGTCTGCCCTCCCAAATCGTCGTGATTCGCATTTCTCCATCACTCGACTCGACTGATTTGTATCTTCCTCTCCCACTGgTGTAACGGAGATGCGAGGGATCTCGAGTAGATCGCTTTATTCTTTGAGCCGATCGCTGTTATCACGCGTAAGTCACGGGATCACAGTGGCGACATCAGGTGGATGCTCCGGGGAAACTCGTGCGCTTGGTTCACTGTGGTCTGCTCTTCAAAGCCGCGGCGTTAAAGTTAACGCCATTCAGttaagGCCAGGGAACGTTATTGAACGAACAGGTTTGGCGGCTTTTCTCCTTTTCTGTTATATATCAGAGCGTTTATGGATA…
>MERGE.52502.5
TATAGCTTGATCCATCGTGGATGTTTGGTCTTTTATAAAGGGACCCTAATAAACATGGTGTAATCATCTCCTCTTCTGTTTCCATCTCCTTGGTGGTCATATTCTCCTTTTGTCTTGTCTCCTACTTCGATTTGCTCAGAACGAACAGAAGATGGAAACCATTCCGAGAGTGATATTCAGCCAACCCATTGGTTACAAGATTGAAGAGTTGCGCAAGGGTAATCCTGAAGGGAAGAAAGCGTTTTCTGGAGCACGGGTTAGTATCCTCTACACTGGGAGTCTTCAGGAGACAGGGACTATCTTTGCTGACTTCACAGGAACACCTGTCGAGCTGATTCTCGGTTCTGGAGAAATTCTTCATGCAGTCGAAGTTGGTGTTGCTGGAATTGTTGGTGTTGC…
>MERGE.63289.7
TTTCGTCTCCGCCTTCGATTAGGGTTAAGGATTTGAGGCGAAACTTATCTTCTCCACACAAATCTTCAATCGATCATGGACATGTTGAAGAAGCGAAGACTCGACGAGAACGGCAACGGTATCCTCAACGACGCGCACATTACCCGATTGACGCCGCACGACGCGAGGAAGCTCATCGAGCGATTCTCCACCGATCAGCTCCTCGACATCTTACAAAACGCCGTCGCTCGGCACCCCGACGTCCTCGATCTCGTCAGATCGACCGCCGACGCAGACATCACGCAGAGGAAGCTCTTCATCCGCGGCCTCGCGGCGGAGACCACGACGGAAGGTCTCCGATCGCTTTTCTCCAGCTACGGAGATCTCGAGGAGGCGATCGTGATCCTCGACAAGGTGACG…
>XR_002660773.1
TTCTCTACCATCAATATTCTCTTTACCattgatttcttcttctccctgcaaattcgtttttgataaataaattacataaaggAATTATTCAAAATTCTTGCATTTTCACTTGCCCTTTCGCTTTGCTTTTTGATTCagttgatttaaaattaaatctatttattgaaacaaaaaaactacaaaTTCAAAGATTTAACATCACAGGCCAAGCAAAAGCTAAAGAAAACTCAGCTTCTTCCTCATGTTACTTCACCGCCGCCGTTGATCACCGTGTAATCAATCTATACACAAACAATTACGTCCTCTTTTCTTCCTCTGCTCACACTTCGCTTCATCACCACGACGAATCTCTCTCTGCAGAATTTGTTAGAGACAAGGAAGTCAAGgaTGTTGTGCTGA…
>MERGE.12939.2
AGAAACCTGTCTTGTTAAgatcgaaagaaaaaaaaattatgtatgatGGCGATCAATTGAAGATTAAAGCAAAGAGTTCGACGCCGTCTCTAACCGCTCAGATATATGAAGGTGAAACTCAGAATTTGTCTAGGAACATTTTCAGAAGTAAAGTTCAGAAGTAGTATCGTTATAAGGAGAGTCAAAACAGCAGGATGGAAATGGGAAGAAAATAAACAGATAAGTACCAACCTTTTtgatattaagttatttttcaTTGGGAAAAAAACATCTACAATATCACATTGTTTTCTTATATCTGAAAGTCGTTCAATAAAGagataatttcaaaatttataaatacatgaaACATTGTTTATGTTCTTCTGGTAATGGTGATATGTTTTGTGCTTTAGGATT…
>MERGE.29772.2
GTCATATATTCCAATTATTGTTGATAAACTTACAAACTAActcacaaacaaaacaacaaaatgtTTGTGGAAACTTTTGCCTTGTTTTTCAACATCAAATTATGTATACCAAAAAACTTATTTGGGAAGAGGGAAGCTAAGTTTTCCACCGAAGATAACATTGGCGTTGTCACAAAGAGCTCCGACCAAACCTCCTGACGCCGAGGGATGTCCTCCTTTGTCACCTACAAAGTTCAATTCCACGTCAACGACGCTGACTCCTTTGCACGGTACTGATTTGCTGCACATGATCTGAACTTCGTCTTTTGTAATTGTTGTTCCTCTTACGTTCTTGAACAGCACATTGCTTATCGCAACTTTTGAATcTCCGCCTCTTGAGCCGTAGTTTTGGTCAATGAT…
>XR_002656501.1
GCGGTGATTATCTCCTATAAAAGGGTTTTCCGGGCTTCTCCTCAAGCAATCAAAGCATTGTATCAAACTGATCTTGAAACAGAAACTATTAGACATAGTAGAAAGCAAGCGCTGATGTCTCGACATGGcactatatttttttgtaaccttCATTTATGTCAGTTTTAGTTTGTGAGGCAGTAATCAGAAGAGGGATCGTGAACAAGGTGTTGAAAACGAGTGTGGCTGCTTTGGTGGAGCTCAATATGCTCAAGAATCTCACAGGCACTTTGCTGTTGCAGGCTCTTTAGGTGGATTCAACGCTCACACCAGAAACATAGTTCTTGATGTATTCATAGCTATTTCCCAAGATCCAGCTCAAAATATGGAGAGCTCTCAATGCATCAATGATGGAAACCA…
>XR_001283931.2
tattctttgCGTGAGCTTGAGTAAATAGTTCTACTGCTGCTgcgcttcttcttcctcttttctttgtctctcttttttCATGCTCCAGTCCAGTCAAGTGCTAACTCACTCGTTTACTCCAGAATAATATATCGATTTCTGATTCAAGCTTGTTGCTCGCACTTGTTCCAAGGTCTAGTTTCACATGTAAGCACCTGTCTCTACAGAATCCAAAAGCCTCATACAGACACAAGTGTGTATCCACCAATCTCTACAGAATCTAACTCCTGATTTTCTTGGTGTCATTTCAAATAATCAAATGGTTACATAAGCTCAAGGGAAGAAACAATCAGTGCTTTTCATGATGATAAGAGGAGTTTCCATTGCGTTGTTATGTGTTTTTGTCTTGTTGGTCGTTAC…
>MERGE.39900.5
TATTTATTCCCTTATTGTAAAACCTCacacaaaaaccctaatttcgtcAACTCTCCAGAAAATTCCCAAGAGAACTCTTGAGCAAGCGATGGCTATGTACTCTCACCGTCTCCGACGAGCCTTACTCACCACCACTTCATGTCTCAACCGATCAATCACACTCTCTTCGGTCGCTCCAACCTCCGTCACCCCATCTGTATCGACGGTGCTACAGAGATCCGTGTTAGGGCGTTTCACAGAAGCGACTCGAGCTCCGATGAGGCTGTTCTCGACGAGGCAGTACAAGCTTTACAAAGAAGGCGATGAGATCACAGAGAACACTGTGTTGTTCGAAGGATGCGATTACAATCACTGGCTCATCACCATGGATTTCCCCAAGGACAATCCTTTGTCCCCCGA…
>MERGE.75934.3
GTTGATGGTTGCATcaataaaaccctaatcttgaTCCCATTTGCTGTTTCCATATGTCTGTAATTTGATGGTTctctaatttattttagttgatCAAATCTCGAAGCGAAAGTGCCGCCATATCAAGAAAGTAGGTCTTGAATCGAGAAAGCCTCAATCTTTCTACATGGTTCTTCACTTAAATTTGAAGAGCTGCATAAGCCAAGTGGAGAATCTGAATCCAAGTGGTGCATCTGAATATGATATTgtaagtatttttctttttagcttcatttatatatgatatttatttaaaattttaataattttatctttcatgcaGATGAAAAAGGCAAAGAAATTATTGGTTCAAAATTCAAAACTGAAAAAAGGTTTTAAATTTGACCATGTGTGGGTTTT…
>XR_001280483.2
aaaaggaaaatagcaAATAGGTTAAGCAACGTTTCTTAAACAAGCTACGAAAGATACGACTCTTGTTcatgactctctctctctctctcttggatcAAAGACTTCTTCTCAAACAAACATTCCTCTTCTTCAAATCCAATCTCCGATGACGAGGAGTCACCGGCTGTTACCGCAGAGTTCTGCCGATTATGCATCCGCCGGATCCGGATCTTTCGCCGCCGGAAACCTTCATCGATCCGCTGCTCGTCTGGCAACGAGGACGCTGCTCCTTCGCCATCGGTGGTGATGGACTCCGACTTCGACGCCAAGACGTTCCGCAAGAACTTGACGAGAAGCATAACTACAATCGCAAAGGGTTTGGTCACAAAGAGGAGACTCTCAAGCTCATGAAGTGGTGAT…
>MERGE.56992.3
GGGATCTCAAACCCTGACCAACGCCTCTGTAACGTCTTCAGATTTTGGTTAGAAGATACATTTATCCAAGCATTAACATCGTCCCTTCCACTCCTCCTACTCTTTCACATTAACTCAGCCTTATCATCAGCCAAGCTAACCGTTCAAAGTATTACTATACAAATGTTCCTTCTCTGCAATGGACAGACGCAATGCAACGAAATCCCAAGGTCAATCATTATTAAGCAACAATTCTATCAATGCCGAATCCTTACACTCTTCATGCCGATTTGAAGGTTGATTGCTGCTCCATCACCGCCGAGGTCCGCCTTCAGAAGATCCCTGAGGAAGCTAGAGAGCTTGAAAAACAACTCAGGCAGACTTTGAGAAGGTACCGTGTTGAGTTGACCATTTCAGATG…
>MERGE.61103.1
CTGAGGGCTTACCAATTGATGAGCAGCTGGCGGCCTTGGTGCTCATCGACAAGTTGTCTCCATCATGGAATGACTATCGCTCCAAGCTGAAGCatgagaaaaagaagatgtCTCTTAACGAGCTGATCGCTGACATTATGATCGAAGATGCAAACAGAAAGTATTTAGGTAAAAACACCAACGCTCGTTCATTTCCTAATAATGCTAATGTGGTGGAAAGTTCTGGTGAAAAGAACAGGTTACAATCTCACAAAAACCATGGCGCAAAAGCTCTTAAGCCATCTGCTGATTTCAAGAAAAAGATGAAGTGTTGGAACAAAGCTCATCTTACGGAGGAGTTAATTGCTGTCACCACTGAGGTAAACGCTGCAATTGACGTTGTGGAATGGATCATTGACT…
>XR_001276263.2
ATTTCATCTCCATGCATTCTTACACACTGATCATATGTGCATACATGTGCAAAAACAATGGAGAGATTAGGGTAGACATGGTTCATCCGACTGCTTAGGTAGGATCGGAACATTTAGGTGGTTAGACACGGACCTGTGTGTCTAGAGgtgtaaatagaaaaattggGTGTTGTAAGTGTGTGATTGCATCGCAGTGTATATATTCGATTTCGGTTTGTATAAGTTTTCGttctgaaatataaaaaaaaaaaaaaaaa
>XR_002655503.1
ATTAATAAGACCGATGGTTCATCACCCGTAGTGTTATTAGCCGCTCGCTCGTGGTGGCTCCCGCAAGCGAGGAATTGTTCCGCGCTTGAACTCTTTAAAAAATTTCCAATTGTAGAAGTAAACTAATGTCTGATGTCACACTGTTTGTGCATGCTTCAAAATCCCCCTCACCCACTAAAAATTTGTTGAATTCTTGATCAGGAATCAGGATGACTTGGTGTTAAAGTGAGAGAAGGACTGAAGGACCAAAGTAGAACAATGTGTCAACGAACGTGACTTCCCGTTTAGTCATTTGATACCCACTACCGGGTGAACTGTGGCACAACGAATGTGCCACGTTCCTTTTTTCACGTAACTTTTGTTCCCTACTTGGAAAAAGGATAAATTTGTGCTTCTCAT…
>MERGE.10964.1
GTCGAATGCATATGCTCCCCCTGTATAAAAATAGCCGCATGAAACAATACCCAACCATCTCATCTCAAGATTCATTCTCTGTAGTTtagctcttttctttttcttagatTTAGGGTTAGTTAATTAATATAGGGTTATTGGTAAATTATTACAAGGTTCGCAGGAGCCTCCCGGGCTAgtctgaaaataataatttgaggAATTAAGCCCCAAAGCTCCTGCTAGATTGGTGACATTCGTGTTGCAGTTCTGTCTAAATATCTCCTGGCTTAACTGTGTCAAAGCAATGTCTAGATTTTTATTAgtgattgtttttatttagtttgatAATCAAAGGTGTTTTTGGctatgattacaaaattatccGCGCTTCTGAGATTTATTCTGTGAAGTAATCGG…
>XR_002663217.1
TCTTAACccaagaaaacattaaaaacaataaaagaggagagagaagtCCAAGAGGCGAGCCTTGGGTAAAGGTTGGAAGGCCTGCCTCTTAGAGACACGTGTCAAGCTGAGAGAGGACCAAAAAATAAGTGGGGTTTCTCTCTCGATCATCTCTCTCCAAACACGAGTGCTTCATCTTCCTTTCCACCATCTCTGTGCAGGAATCTGGGGTTGACAAGGAATCGGAAGGATCTGGTAAAGAGCTTAGCCGTCGTGGAATGTCTTGGTGCTCTTGGTTTGAACCTCGAATCCACTGGCCCTGGTGTATTTGATGCTCTGTTTTCAAGTTTCTCCATGATTCTTGTGACAGAGGGTTTGAGTATTGATCATAGTCTGAGAGCAAGAGAAACCACCAAAACA…
>XR_002663100.1
GCAGTTAGAGAAATCTGTTGAGCCGTCATGGCCAAAACTGGTTGAGCCGTTAGAGAAGCGGGAGTGATCAATCACCTTAAGGCGCTTAAGGACACTCCCGAGCTTCGTGCTGCCTTGATAGAGAGCTTATAATCACCTTAAGATCGAAGTACAGGAAGCTCAGGGCACATGGGTAGTAGATCTAATATACATCCCAGCTCCGGATTCGACGGAAGTAGTTTGGATGATGATATACTTTTCTTCCGGAGACAATGTTTAGAATGAACTGTGTACCCGATACTGCCCTTTTGCCGATTTCGAGGACACGGGACGATGATGTTAAAACAGAGTTCTACGGGGTGCTTGATACGCTGCCTCAAGTTACTACCAGGAGTCATGTTATGATTGGTTTTAGTGACG…
>MERGE.31555.1
GAAAACACGTGTCAACATCTCCACCGATTTATTTAGGCAGTTAGTGAAAGTGTGAAGCTGTGGTCCTGCCACCTGTCATCATTTTGCCtaactcctcctcctcccttcAAAAccatttcctctctctctctttctctcgtcTTCTTCACTCAGAAAAACGAAAAACTGATCTTCAAAATCGAAATGAGTTCAACTCCGATTTGCTATTCGATCAATCCATCTCCATCAAAGCTCGATTTCACGAGGACCCATGTGCTCACTCCCCTCGCTAAACACTTACCATCCTTCACCGGAAAATTAAGTAACCGTCGGAGGAGTTTGGTCGGAGTAAAGGCGGCGACTTTATCGtcggaggagaagaagacagcgacggagaagaagaaaccGAGGGTTCTGGTG…
>MERGE.28226.3
ATTCTTATTCGAGTAGTAACTTGGTGGGATCTGGAGCTCTTCAGATTCCAAACTCAACTCAGAAAGCTTTTAGATTCTGAGGGATGGATCCTTGAAAAAGCTTGAAAGCAAATTTGAAGAGATGGTTCGGAGAATAAAGATGGGGTTCCTGTTGAGAAATGATTCCTAGAGTAAAACCTGCATATGAAAGAGGGAAGAcagtgagaagaagaagaacaacaagcaaggagaagaggaagaagaatcaaaCGTCGTGAAGgaaggaagaaagaagagaagagtgagTAATTAATTGGTTAGTAAGCTAACTAAGTTCAGAGTTGGTAGAATAGTTAAGCTTTGGAGTGTAAGATTAGTCTAAAGACTATAAGTATGGAATATGTTTAAGTGAGCAAGGAA…
>MERGE.57596.3
AAGAAACCCTTACATATCGATCAACAATTGGACCCCATTAATTTCTATCTCTCCTTCCTCGAAGGTCCTAAATCAGTTttgtcttcctcttcattctcgATCTCTCCGGCTTCTCTCTACTCCAGCTTGTCTCTCGAATCTCATCTCGATCTCCTTATCGGTAATGGAAAATCATCCTTTTGATTTCCCGTTTTTGTTACTGCTTTgtcgattttgtttttttccattCTCTGTTCGTGATCCGCtgttcttgtcttcttcctcctgaGGCTATGATTAGTTTTGGTACTTAGTTAGTTTATTAGCTTCTTTGGTTCTAGGCTCTTACATTAGCAGTGTAGCTTGATTTTTGGAAGTAGTTTAAGTGTTCGCTGGAAACGGCAAGAATTTTATGCTTTC…
>XR_001270311.2
CAACCTTAAATCTCATTGGAAAGTTGCGAGTTTTTCAGTTTAATATTCTACCTATTTGTCTCTTATACTTCTTCTGTGTAGACTGATCTTGAAACAGAAACTATTAGACATAGTAGAAAGCAAGCGCTGATGTCTCGACATGGcactatatttttttgtaaccttCATTTATGTCAGTTTTAGTTTGTGAGGCAGTAATCAGAAGAGGGATCGTGAACAAGGTGTTGAAAACGAGTGTGGCTGCTTTGGTGGAGCTCAATATGCTCAAGAATCTCACAGGCACTTTGCTGTTGCAGGCTCTTTAGGTGGATTCAACGCTCACACCAGAAACATAGTTCTTGATGTATTCATAGCTATTTCCCAAGATCCAGCTCAAAATATGGAGAGCTCTCAATGCAT…
>MERGE.56258.1
GGGATGAAGTGGTTGCACAATCGACACCGGATATGGTATAAAGAAATCTAGGGTTGATGAGCCACCGTGTATCGATCCTCTCTTCTCATTTATCTCCCGTCATGGCTTCAGAGAAAGAGGCTGCTTTAGCCGCCACTCCTTCCGATTCTCCCACCATATTTGACAAGATCATCAGTAAAGAAATTCCATCCACAGTTGTTTTTGAGGATGACAAGGTCTTGGCTTTTAGGGACATAACTCCCCAGGGTCCTGTTCACATCCTCCTCATTCCAAAAGTGAGGGATGGTTTAACTGGCCTCTCTAAGGCTGAGGAGAGGCACATCGACATTTTGGGCCGCCTTCTCTACACTGCCAAGCTTGTAGCAAAACAAGAAGGCCTAGATGAAGGTTTCAGAATCG…
>XR_002663781.1
GACATCTTTCTTCTATAAAGGGAGAGCTACCTCCATATGAGAAAGGGGGCTTCTCATCTTCTTAGACTAAAGAACATACTTTCATATAGATTTTGTATTTTAAGGTTCACTTTACCTTTGTAATCATCTTGGTGATGAACCTTTAATCAATGAAATctattttatgttcttttcccatttgatttcatttgattatttctcttaaacctcaagaatctaatcttatttttagattcttttattgtattgattcaaTAAACACTACCAGCATAAACaccatttttggatcaaacagttggcgctagaaggagggggtcAAGGAAAAGTATCTTCAAAGcatatcaaatttgatatcaaatttgagaGAATCCTAGATCTAAGTTCATCTCAAGCAAAAGG…
>XR_001278855.2
CTTAATTAAGCCTAAGAAGAGGCGTCTAGAGGCGTCTCTTATCCTTGgatctcctcttctctctctccaatcctttgatctcctctcctctctccaATTCACCTCTGTCTTCTCGGACACCGGTGATGAGCCGGAGATTGTTGACGCCGCCGGATCCGACGGCTCTTCTAAGATCCAGCTGGATCAGTTTAACGCCAAGATCCGAGCTTTAGAAACCCAAATCGATGAGAAAACCCGTGAAGTTAAGGGAAAAGACGAGTTGGTAGCAGAGAAGGAGAAGCTTGGACCAAAGAAGCTGAGAAAAAACTAAGAGGATGAACGAAGTAGCTGAAGAGTCTAACTGTCTAAGCAGGTTTCTTATAGAGTTGTTAAAGATGAGAACGGAAACGTCGTCAAGCT…
>MERGE.72542.5
taataaatggaCGGTGATAAAAAAGTCTAAATCCCTAATCTCGCAATCGCAGAGCTTCTCGCCTCTCGTCTTCTCCAGCGTCCGATCaatcttctctttctcctccgATCACCCCCTCACTCTCTCCCGCCTTTTTCAAATCATCATCACCACCCTCGCGCTCGCTCTCGCTCTCAGATGGCGGATTCACAGGCAAAGTCGTCGGGGATGAGTCCCGGAGTAGGAGGCGGTGGAAGCCACGAGAGCGGCGGAGATCAGAGCCCGAGGTCGATGAATGTTCGTGAGCAGGATAGGTTTCTCCCGATCGCTAACATAAGCCGAATCATGAAGAGGGGTTTGCCTGCAAACGGCAAGATTGCTAAAGATGCTAAAGAGACTATGCAGGAATGCGTCTCTGAG…
>XR_002658945.1
CAACAGCCTCTAAGGCCATAATTAGctacaaaattagttgaaagtatactaaaaaaaatatgaaaagggtccgagagagagagaaaagaaagacaGAAAGTGattgtctctctctttttgcTTCGAGAGGAAGACAAGTCAAAAGCAAAACTGAAGAacaaaaaggaaagagaaaagaaacaagaaggtCAAACAAGATCGTGGTTTAGATGGATGGAAGAGAGGAGAAGCTTGTGAGGGTATAAGGCTGATATATATTCGTAGTAACAGAATAAGTACCAAAGAAAATCGAATCAACTGAGCTAAAGAGTAGAAGATATAGAGAGATATGTtgtatgttttgttttgcaCGTGAGACTATAGACCGGTCCGCAAACCCAGAGAAAAGATTCTGTGTGT…
>XR_001284449.2
TCAGAAGAGCTACGTTGTGTCATTGCTGTTATTCGACATGGCGATCGAACTCCAAAACAGAAGGTGAAACTAAATGTTACAGAGGAGAAACTGTTAAACCTGATGCTGAAGTACAATGGTGGAAAGCCAAGAGCTGAGacaAAACTAAAAAGTGCAGTCCAGTTGCAAGACCTATTAGATGCAACAAGAATGTTAGTTTCCCGTACAAG
>MERGE.69982.1
GTTTAATTAAGATATtgaagaaacaaatataaaaaatcgtagGTTGTTATTCTCTCGAAGTTACTATAAAAACATCTCATCTAAACACATTTCCAATACAATCGTTTTCTGCAGCAGAAACACAACACTAAAGCTATGAAAATGAAACAGTTCAATCTCTTATCCTTGTTCCTCATCCTCATTACTTCCTTTGGTTCAGCCAATTCAACCATTGTCTCTCATGATGAACGTGCTATCACCATCGATGGACAACGCCGAATCCTTCTTTCAGGCTCCATTCACTATCCACGAAGCACTTCTGATATGTGGCCTGATCTCATCAGCAAAGCCAAAGATGGTGGGTTAGATACCATTGAGACCTATGTTTTTTGGAACGCACATGAACCGTCACGTAGGCAA…
>MERGE.3038.3
TGTTTTGTAATGATGATGGGAGGTTGGAGTTTAGAGGGAATAATGTGTGGGCGTTGTGGCCTGGGAGTGGGAAGCCTGGGCTGTGGATGAACTCTAACTCGAGGATGGGTGCGGTTTATAGTTTGATTGTGAGGGAAGAAGAGATTCTGATGGAGCAGAGGAAGAGAGATTGTGGTGGTTCTGGGTTTGTGGTGAGGAAGGAGAGAGATGAAGATATTGAGCTCGTTGTGCCTCCTGTTTTCAGCTTCTGCACCAAGGTACTGGATGCAAAGGAGCAGATAGAAGCAAGGGACATGTACTGGGAAGCTGTGACCAGCGACGCAAGCAAAGACGGGTACTTGGAGAGAGCAGAGGAGAGATTGTTGGGGTGTATTGGGAAGAACCCGTTTGTGGGAGAGC…
>MERGE.26347.1
CGAGTTGGCCTAGTGGTACTTGAGGGAGCTTCGGCCCCGATACGGTCCCGGGTTCGATTCGCGTTGGCCACGAGGGGATTTACATGGGCTCCTCTCGCCCTCCAGACCACTTCGCGTAACCAGGGGCCCTTAAGTGGACGCTTAAAAATCCTGTAATGGCATGGGCTTAGGCCCGGTGGGCTAGTCGATCACGCAAAAGTGGTCGGAtactggattatcaaaaaaaaaaaaaaaaaaaa
>MERGE.55438.1
ATTCTTTAGTGTTAGTGACTTAGTGTATCAGTTgcttcagaatttttttttatggatatAAGTCAATTAAGCTGAAACTCTTAGCTCGTGAGAATCAAACTGTGGGGAAACCGTGGACCAAGACTCAGAAGATCGGCAACAGCAGAAGCTTCTTCTcctatagaaaagaaaaaaagaaaactgcaCACTCCCTGCGCAGGCATTACCCTGTTCAGGTTCAAAGGGACTTTCTCAGCCTGTTCCCAGGCTACCCCGCGTTTTAGCAGGCTAGCCTGGTTCAAGCACCCCTGGTGCTTTTCATGTCAATTCACCATCCAAATCACatataaaagtatttaaaacatcaactcagtttgtttttttattactgaCTCAAAGGAACAAACAGAAACATAAACC…
>MERGE.5135.1
CGCGAGAAACAGATAGAAAGTGGCAAAGTACTTCTGTTTTGGATTCAGATTCACATTCGGCTTCTGCTCAGCTACGAGCAGACGGatagagcgagagagagagaacaatgGCGTACGTGAGCGTGTTGTTGTACGGATTAGGAGGGATAGTCGTCGCGGGCGTGGCGCTCCTCGTGGTCTTCCAGGAGAAGCTAGTCTACGTCCCGGTTCTCCCCGGTTTAACCAAGTCATACCCGATCACCCCCGCCAGGCTTAATCTCATCTACGAGGACGTCTGGCTTCGCTCCTCCGATGGCGTGCGGCTCCACTCCTGGTTCATCAAAATGCTCCCTGATTGTCAAGGTCCAACCATTCTATTTTTCCAGGAGAATGCTGGAAATATCGCTCATCGTCTAGAGA…
>XR_002659565.1
tttttctggataattctaaaaatagtcttcaaagacctatatatatgtatatgttcatACTTAAGGTTCCCTACAATAAacatacaaaacatttttttaccGTGAAGGTTTACAATGTCGGCGTCGaaatttgctatattttgtattgTTCTCATTTGTTTTGCTAGTCTTCATGAATGTGCCAATCTGGAAAAAAAGCCCAAAGGAACATGCTCTAAAACACCAAAGAATGTTTGGTGTTGCAGTTCCACTACACACTGCCGAAGCACCAAAGCGGATTGTGAGAAGATGTGTATCTGGTAGTATCTGGGGCCGTTGAATTTTTCTGAAGAGaatttctataattatatatttcaattattttcatacttctattattcaaaatttagataataaata…
>MERGE.57638.10
TATATCGCAAAGCGGCAGCCTAGGGGTTGTAACAACATGTCGATGGACACGTACTCTTCTTGCAAGCGATCCGCCCCCAAGGCACCGTTCGATAGTGAGGCTGCTGCTAAGGATGAAGCCATCAGTTCGAGGATATCTATTGAAGGATACGAATTTAGTAAGGACACTGAGAATGAAATCAGGATTCAGTTGGTTAATCACTTCAAATCATGTGGCTATGTTAGTAGAGTTGATTTCCCCACAGAGCCTCTTTTGGACAGTCGTGCTTTTGTTACTATTTTTGGAGATGGCGCAAAAGAGAAAGCGCTGCAACTTAATGGAAGTGACATGGGAGGTTGGAATGCCCTTGTTAAGTTTGCAcccgaggaagaagatgaggaatACCAGGCGGAATCAGAC…
>XR_001287066.2
AGAGAAAATAGCGAGAACaagaaaagaggagagagtCACAAAATAGCGAAGTTGATCGATCACCAATATCGAAGCGAAGGCCATTGACGAGTCGGGTCCGATCGATGTGTTGAGGATATCAAGTTCAGACGATTGACGTTAATCTCGCTTCAACGTGATTAAGGCTGCCCGCCATGAAAGCAAGGAAAGGTCGTGGAGTCGCGGACCTGGTGGTTCCATATCTCTCGTCTCATCTCAAGCCCGCCATGATGAAAGCAAGGAAAAGTCAGAGACCTTGTTCGGAAACAGATCGTAGCTACATTCGATCCCAATAGAAGCGGGACTTACGGAGACGGTGGTGACGGTGCAGAGGCGATCGGGATCGAGAGTTATGTTAATGCTGTCGTTGACGATGATTCA…
>MERGE.81636.1
CACTCACTGGCTGAGCCGGTCCCCCACCACTTAACCGTCGATACCACGGAGACCGACGTGTACAAACAACAACCGTTTATTTCAAAAAAGGCAATTTCGATTCTGTGGTCcatctttctattttattaatgcGCCAGCAAAATACGAAAAGAGGAaatttcaaagagagagagagagagccggagAATCTCGTCAATGGCGGAGTGTGACTTTCTACCTTAGTAGCCACCAGTCAAATCAAGGAGGCGACGGAGAATATTGTAAAGGAAGAATAAAGTTTAGGTGAAGATACGAATCGGAGGTAAGAGAAAACTTTTGTCTCCTTTCGCTttctttagtaaaaaaaagagagataatgaTTCGTTACTGAGAGAGAGCTTGAAACTCACGCTTTGTAAA…
>MERGE.40482.7
AATATTATTGGATAATTGCGAGACGGACTACGTTTCCTGTCTGTTTGATCATCTGTTCTTTGTCGTCTCTTGTCTAAACTCTGTCTCTTACTTTTCCTTCTGGATCCAGAAAACAATCAGTATCTGTCTCTGTCTCTGAGTATTATCCGATCGTTCTGAGAAGATTACGTTGATCGTTGCCGCTTCTATGCCAACTTGTAGAGAAAATGGGAGAGTCTAAGGGATATGGGAAAGGAGGACGAGTGATTCCAAACGCTAAGTCTGCAAATTCTTACAACGTCTCTCTTCAGTTGTCTCCAGTTGTTTCCTTTTGGGATTGTATTGTTCGCACCATGAGAGCAAGCAAGTATGGATCATGTTGTGTGCAAGCAAGTTCAACCACTAGCTAGGAAAGGGAAG…
>MERGE.12153.1
TGTAGAATTATGTCATCAATCTTCTATGCTTCTAAGTCAAACAGAAGGTTTGAATATGCTGAGTGAAGGAAAGACTCTTGGTCCAGTAGAAGGTTTGCCAAAGCTAATAACATACACGTGAGAAGCACGTGAGTTGGGGCAATAGGAATCATCATCTTCTGGGTATATCATCGTCATCTTCTCCGACGGAGAGTTAGTTACAGAAACAGAGAGCGAGAGCTCAAGATGAGATGAGAGAGCGAGAGATGAGAGTGAGCTAGAGAGAGATGAGATTCTCGGTTTATCTAAGCTCAGAGCTTGATCTTCTTCCTCTATTATACTTGTTGTAACTCGGATTGGATGTAATCAAGAGAggggaagaagaggagagaaacCTCCGGTGATGTACACTGTAATCAC…
>XR_002653217.1
TGCCGATTTATGggattcactttttttttctcatctgaagaagaaagatgttATTCACAACTCAACTCTTCAACTGTTTATCTTcttccacctctctctctctctctccataacTCATAAAAGCCCTTCTTCACCGCAACAGACGTGGTCCTTGGAACCGTTGCAATTCCCTTCCCTTTTCACCATATCGAAGCAAATCACGCAGTGGCTTCCAGAACTGCAAAATCCACCtagaaaaataaatctagaGTCTCATTAACCAAAGAAATCTACTGATTTGCTGATCACTCTCGAACCATTTGTTTGACTCACATCTCTGACCTTCCCGAGTTGGAATACACCCGTATGTTCATTGACGCAGATGGATTCTGATTCCACTTATTCAAAGAGTTTGAAGCT…
>MERGE.81343.3
gggagagagagagagagaaagagagagaaagctcacctgagctcgtcgccggagcaACCGTGTGCCGTGATCACGTTCAGCTTGCCACCACCGATAAACGCCCTAGGTAACCGCCGGAAACCGCATTCCTTAAGCTCATTTTCGTTTCCGTTTAGTAAATCACCCATAACTTCCTAACCATTGATCATCTCGTACATCCAAGgccatcatcgtgttcctctcgtcgagacgaagccgtagacaccaaccacgcctcaaacggagcccggacgaagccgCACGCGCCTCCCGAAGATTCGCCTCGGCGCGCGCGTGAAACTCACGCGCCACCGCCGTCCGCCGGAGCCACCGCGAGTTCCGGCCACGCGCCGCCGTCTCCGACCAACGTTCGCCGGAGCC…
>MERGE.59790.1
GGTTTGCCCGGAGCTCAAGAAACGATCTAATTCCTTATTATTCTCGTCATCGTTGCTCACTTTTAGAGctacttcttctctctctctcttttctacGGCAAGGTACGTCTCCGATCCTTAATCGAGCTCTAGTATCGTTAATAACGATGAAGGTTTAGGGGTTTTACAAGCCCAAATGTATATCGTGATAGATCTGATAATGAGTTTTTGAGAGAAAAGCTCTTTGAATTTGGCAGCTAGTTGTTATATTGTTGCTTCAATTGAGGGGCTTTTCAATGATTTCGCAGGGTTTAAAAGATGAAGCTTGATACAAGTGGGTTCGAGACCTCAATGCCTACGATTGGTTTTGGCTCGAGCAACGATATGCTTGATGGGTTCTCTACTGTGCCCTCCTTTGAT…
>XR_001271560.2
GTAGGAGGGGGATTGGAGATCCGATTTTGGGAGAAGAAGAATCGTCGAAGTCTCCGCTCTCCTCGATGATCGTCAGTGCTCGGCTCGTCGACGAAGTCACTCGGTGGAACCCATTTACAAAAGTGAATGGATGAGCGAGACGAGGCCAGTGCCGAGGAGAGAGAGCCCGTGGGGTTTACCGGAAGGTCACCGTGAGCCCCAAGCTCACTGCTGCAATGATCGTGTCGAGGACGTCGTCCAGggAAGAGATAAATAAGTACAATGCCGAAGAGCTCATGATAGTGCAATGTACTGAGGACCAGCCAAGCCGTAGACATGTGTACTTTGCAGAAGACAGGTTAGTCACAGCATCTTCACTTTGGGATAGCTTTCATAGTTTTTATTCAATATGAATGTTTA…
>MERGE.60847.1
CTTTGTTTCTGGACTCAcaagctgctgctgctgccaaGGATATTCCCATCAACGAGGATAACTCTGAAACGGTAGCAATGATCAAGGAACTCTTATAAACGCGCATCAGACCGGCAGTCCAAGATGATGGTGGGGACATTGAGTATTGTGGGTTTGATCCTGAAAGCGGAATAGTGAGGCTGAGGTTGCAAGGGGCTTGTAGCGGTTGTCCAAGCTCATCTGTTACTTTGAAATCTGAAATAGAAAACATGCTGATACATTACGTACCCGAGGATTCGACTTCATGGTCGATGAACTCATGGAACCCAAAACGAGTGGGGATGGTGCAACCAAAAGGTGGTTGAAGGGTAGTTCATGAATTAAGTATTTACTTAATAATGAAAGATGATTCTGACCATC…
>XR_002656414.1
ttaaaataatgatttattatatatatagagaacaagggtataagagtattttgccacttaataaagaaaatacttTTGATAATATCCCTTttgtggtggtaaagatgaaaagtggtaccttgaaagtgattCTATATTTGATCCAAACGTGGAAGCAAGATCATGTTCTTCCATGTATGTCGACTTCATCGGTTCCTCGGATAGATCGAAGCATTTGCTTGGCCTATTCAGCGAAGCCACGTTCGATGAGGAAGTTTGGAGTGTCAGGAAGGATCAGAGCTCCGATCATGATCATCACTGGGGGGACACAAGCTGATGATCGTTACAACAACAataccaaatatttaaatattattttttaattgcaaaattaacctaaAATTACTTACACGGAAGATG…
>MERGE.67626.1
TTCCCTTCTTAGTTCTCTTACATTTCTCACTCTCTTCTATCTCCTGCCACTTAAAACTGAATTAACAGAATGAACGGTGGTCATCTCCCCGCCGCCGCTTCCGACGATCTGAAATCTCCCCTCTTGCCGGTTGTCCATAATGACGAACCACTCGAAAAACAAACGCTGGGGCATCATCTCCGGACAATATTCACGCCCAAAAACTGTTACATCGCTCTTGGTCCTCTTCTTTGCGCCGTCGTGTGTCTATGCGCACGGCTCGGCGGAGAAGATACGACGACGGCGAAGAACATGCTAGGAGTTCTTGTGTGGATGTTCGCGTGGTGGCTGACGGAAGCCGTCCCGATGCCCATCACCTCCATGTCGCCGCTTTTTTTATTCCCGCTCTTCGGAATCACG…
>XR_001286503.2
AGAGCATCATAGAGTTCCTGACATGGTCACAAATGTCCTTCATGACACAACGTCAACATTTAGTGATAAAGTATTGTTCAAGAAACTAACTTagatgaatttgtttttttacgaaatgttaaatgATGCCAACCAACCAATTTTTTCTAGTTGTAGAGGATGTCAATTTTGACATAACGTTTGTCGGTTGGTCCGAGTGGTCACAAACCTATGCCTCAAATATCCGGTGAAACACTTTCTGCATATGTCCGTTTACTGATTgCCGAAAAGCAAGGCGAACTTCCTTCTATTTCCATATTTTCTAGGTAACTCATAAGAACTGGAGTGGAGCCTTCGTTAATGCTAGAtcaaaaaaacaacaatgatGCCATGACATGGATCCAAGAGCATCAGGCTCAG…
>MERGE.10937.3
GGAGCTTTAGATAATCATAAATGCATTGCACCCTCTCTATGCGCCAAGCAATAACTCCTTTTTCTTCTTGCAAATCCACCTGTTTCCTTTCTTCCTcccttgtcttcttcttctctttctccttcttccaCAAACTTCCATTGTACCTAGTTACCTCTTCCTCGGTTTAAGATTGTCCAAGAAAAACCCGGGTTTCTGGTGACCGGTCGGTTAGCCAGATTCCTAACAAAAACTCCCTTTTGTTTCTCCTTGCCACTATCCCGGATCTTTTGTTACCCTAAAGAAAAACTGCCACAAACCAAAGATCATTGTGAATTAGGGTTTCATTATGCCTCCAGAATGGAAGATATACTTGGAGtagaaaaccaaatcaagaaACAATTATGATCATAGCCTAGA…
>MERGE.40557.1
GACAGTGGCATGCGCATAGTTGAAGCTAAAGTCGAAGGGTTCACGGTCCAGGAGTGGCTAGACTTGGACGACCGTTCCATCGACCACCGGTTCCTTGTCTACGATCACGTTCTTGGTCCTGATCTTTTATACTCTCCACTCGTTTACCTCCAGGTAACTACTACATATATACGAGTTTTATTACTccagtttaaaaatataagcagccttttttttaacactaaaaGTAAAGTAGCCTAAAAGTACTAATAGGAAGAaagttgttatattttaaaaagtatcattttactcaataaattcaaccaattatGAAAAACTTAACATTATTTAAATGGTCACACAGTAtccaataaatgtaaaaaaagtgCATTGAAATAGGTAAATTACTTACattgtgaa…
>XR_002662023.1
ACCAAACGATCCCAGCTCATATCCACCGTCAAAACAAAACACTGCTTCTCCAAAGACCAtccaaccaaaagaaaaatgtaaaagaaaagaatcaatcTTTTGAGAGGcagttttctttcttctccaatCTTGTTTCCTTGTTGGTTCGGTGTAGAGAGAAACCCTGTGTTTGCAATTGTTTGTTTCTCTGTTATTCCAggggaaagttttcatttttattagtttgggGGTTGGAttgaaaaacttttataaatgtgGGGAGCTGCCGCATAACCAGCAGATTCTTATTACCAGCAGACTCGTCCTGAGTGCACCGATGTCCCCAATACCGCCAGATTCAAGATCAAACCTGGTGAGTGTCAGAAAATGGCAGGCTGCCTTTTACGCGCAGAAAGGTTT…
>MERGE.63335.2
attaaaaataaaaaagagagagagagagagagataaaataaaaagaaaaaatcgcagcggagaggaagaagaagaagagttgaggaagacgaagaagctTGAGCTTTTTGTTATTTCGGTTGAATCGGGGATCAGATTAGAGTTTTAAAGACAAAGAGATGGAAGCGAGAAGCGAACTGAAGCTTAAAGTTTACGATATTTTCAAAGAGTTTATGACAGGGATCACAAAACTTGAGGAACTAGGGAATGCTGCAAACACTTTTCTTCTTCGGTTTCAGCAAGGACTCTCCTTGCTCAAACGCTCGCCAATGGTCACTTCGTCCACTTTGATCAAGAACCTTATCAAGAACAATGAAACAAGACGGCTAAAATCGTATATAGAATCCGGCTCTATTATCA…
>MERGE.58650.8
caaaaacataagaacCAACGAGAAACCTCTAAGCCGAAGTCgtgacagaggaagaagatctGCTGcttgtgcaaaaaaaaaaaaaaaaaaaaccttatctTGCAATGGCTTCTTCAACTTTCGTCTCTCTTCCAAAACCCTTCTTTGCTTTTCCAGTTAAAACCAGTACTCTTCCCCTAGCTAACCATAAGCTTCTCGGAACTCGAAGAGGTTGTCTGAGAGTCAAAGCGATTTCCACTAAATGGGAACCGACAAAGGTTGTTCCTCAAGCAGACAGAGTTCTTGTTCGCCTTGAAGAGCTTGCTCAGACAACCTCAGGTGGAGTGTTGTTGCCTAAAGCAGCTGTTAAGTTTGAGAGATACTTAACCGGAGAGGTTGTCTCTGTTGGTTCTGAGGTTG…
>XR_002660268.1
AGCTCCTGCTAAAAACGAAAAGAGAGACAATGTCAGGAACCAAAGGGAGCATCTGGTTTGTTTACTTGCTGATAATCATATAAGGTTGACTCCCAGGCCAGAGTTTCTGAATAAGCTCGACGATAGAGCCGTTGATGCCGTCAAGACAAAGTTCTTTAAGAACTACAAGAACTGGTGCAAATTTTTAGGACGTAAACATAGTTTAAGATGGCTTATGAACTCCATTGTCTCCTGGCTGGAAATGTCAGCATCGTTACTGGAAAAAATATCAAGCCTTCTTACGGTGGAGATGATGAGGCCTTTCTGCTGAAAaggtaaatgtttaaatgataGGTTTATGACATCTTAATAATCTTGACCTTCTATACTCCATAGTTCTCTTTTCCATGAAATGGGAAG…
>XR_001278897.2
TTCgctttttgcttcttcttcttgcattCTTAgcttcaacttattttctttctaGCTTTTGTGGGTAACTTGGGGTTTATCTCGCCGTAGATCTGGGTTGGGGCTCATAACCGATGGTGGCTGGAGCGAGGGTTTGCGGAGTTCCAGACGACATCAGATCTACAGTTATTCACCTTCCTTCTCATCTCTCCGTCGTCAGTCACGGGTTCGGTTTTGCAAAAAAGTCGAGATCTTCACCAGTTACTATCCCTTTCCGGAATCGATTCCCGAACAAGAGATATAGTAAAGGGTTGTGGTCCTCGTGGAGTTAGCAGGTGGATATATCATCAGTATTTACGAATTGAGCAATGATATCCTCTTCCTCATGCGGCTGCAGTGCTAAAAGAGAAGTGTAAGATT…
>MERGE.85769.1
CATGCTCTAAAACACCAAAGAATGTTTGGTGTTGCAGTTCCAGTACACACTGCCGAAGCACCAAAGCGGATTGTGAGAAGATTTGTATCTGGTAGTATCTAGGGCCGTTGAATTTTACCAAAGAGAAtttcaataattatatattccaattattttcataattctattattcaaaatttaaagaataaataGAAATTCCTATTCCACAGGAGCAGCTAGTATTATGTACTA
>MERGE.47558.4
caagacaaaaataaaaacacacaaaactcTTTAAATCAATCAATCTTCCTGTTCTTTTCCCGATCGCCGGAATTTTTCTCCGGTGTCGTTAAATCTCCACTTCCCCCGTCTTAAATAATCTCTATAAAGGTCCGACCTTTGATCTAAGAGAAGAAGTGATTCCGCGAAATGATCTTGTGCCCTTATGTATGGCACCTGCGGTTTTGGCTAACCTAAACGAACCCTTGTTTCAGAGAAGACAATGCGACGCCGTTTTTATGAGGAAACACACTAACCACCCCGACGATTTCACCAACCCTAACCCTAATTCGAGCAGCCAGTTTCGCGATGGAGGAGACTACGTTTCCTTCGATCTCGACTCCTACTCCTCGAaccagctcagggagctgaaGAAGCGTC…
>MERGE.29785.3
taatttcataattattcaatataattatatattaaaacaggaCATGTGCTGTAATCCTCTATCCAATCTTGTTTTAAATAGCTCAGAACAGGTAGGAACATCATGCACATCCTAAGTATTTTGATGATGTTTCCTCATGTTTCTAGCATGTCTATGTTTCTCATAACTACCCTTGTTATTATCATCATCTCGACCGTAATGGCAAGACCCTCTTTCTCTACTTCCaaatcttcatcatctccagaTTTAGATTCTTCCTATAAGGTGAAATCCAAGAGCTTTCTACCAAAGTTATATGGAGATTACGGGTTTTGGAACCCTAGCCCGGTTTATGGAGGCGGTTTTCCTTATCCTGGCCCAGTTCCTCATGGCAGTGTAGGTTCGAAACAGAGACATAAG…
>MERGE.81102.1
CCTAGGAGGGTAAAGTTCAAAATGGATTGGCCTACGACACTCATCTCACGAAGAATCTGTAATCTTTTGATTTTCTTCGTCCACAAAAACTCCTCCCTGGATTTGGATAATCAACACTCGGCGATGAAACACGGCGGCAAAGACCACCACAGACGCCGAAACCGAGGAGCcttatcctcttcttcttcttccccaccAAAGACCCGACCTTCAGGGTCACCCAGCCGGACTTCCGGCGAACCCCGCGGAGGAAAGGTTGCGACTTCGGCCACTTTACTCGACCGCGAGGAGACGGGTCTCTTTCCCGGGTCGGGTTACGACGACCCGAATCCGGAGCCGAGGAGCTTCCCTTACAGCGTGAAGCAGCAATGCTGGGAGAAAGCAGAGAAGATTAAAGGA…
>MERGE.83808.2
ACTCCTCCGATTCGATTGTTATACATGAGTATCATCTACGTGCGTACTTCCTCCGATCTGATCTCGTTTGTGTTGATCGTAGTCTGTTCCAGATCCAGGCCACACCACCGTCAAATTCGCAGAATCAAATCTTCAAACATTTCCTCCATCTGCAGCTCAGGGCAAGATCTCTGGTGGGAGTAATCCCCCTCGAGATGCTGATGATACATTTTCTGGACCTGGTAACGGTAGTAGTAGTACAGATGGACCTCAGTCTGGTGGCTGGCTTCATAAATTCACTGTTGGTGCTTACAAGCCGTTCTTCGACGTCGACACTTCGGATGTTGTGGACAGACTCAAGGAATCTCTCTTCCCGTTCCGCGGAACGTTTACAGAGAAGACTGCTGATAAGCCTGACTT…
>MERGE.61313.1
CATGAGCGTAACTTCAATTCAAAGCAAAGGTCTTTTTAATATCCTTCTTACCCTCATCCTTCTTTATTTCAGTGCATTCTATTTATTGTCATCATTTCAACTCTCTCCAACACATATTTACCCAtttaaggaagaaaaaaaaaacaaagagtacTAAAATGGGTCACTTGAAGCTCTcaagtcttctccttgttgttCTCTTGATACTTAACATACTTCTGGTTTCTACAGATACTACAAGAACTCAAGTCATTTTTGCGACGGACCGTGCAGCCACAGGAGAAAACCAGGCCGTTGCATGGCATCCAAGAACGAGGATTAACCATGGGAGCAATCGTGGGCCGAGGAAATATCTAGTGACTCCCACCGTGGAACAAGATGTTTACACAGTTCCTGAGT…
>MERGE.54979.1
CGCGGGCTCAAATTAAGACAAAACCCTAGTCTCTCTTCTCTGTCTGAACCAAGGCGGCGTTAAAAagctttgagaaaaaaatcgagCTAACAATGGCGGGAGGGAAGATAAGGAAGGAGAAGCCAAAGGCACCATCAAACAATTACCAAGGAGGAATCTCCTTCCACAAATCGAAAGGACAGCATATCCTCAAGAACCCTCTCCTCGTCGACTCAATCGTCCAGAAAGCAGGGATCAAGAGCACCGACGTGATCCTCGAGATCGGTCCAGGTACTGGTAACTTGACTAAGAAGCTTCTAGAAGCTGGTAAAGAGGTCATCGCCGTCGAACTCGATTCTCGTATGGTTCTCGAGCTTCAGCGCCGTTTCCAAGGCACTCCCTATTCTAACCGCTTGAAGG…
>MERGE.26276.1
TGACTTTCTAACAATCCACCCACTTATAAAAAAGACAATTAGGGATCTCCTTATCTCCTCCACTTCATCTCGCTTCTCTCAAATCTCCTCTCGCCTTTCCTCACAAACATGTCGACGAAGAAGATCGTGTTGAAGAGCTCCGATGGCGAGTCTTTCGAGGTCGACGAGGCCGTGGCTCTCGAGTCTCAGACCATAGCCCACATGGTCGAAGACGACTGCGTCGACAACGGAGTCCCGCTTCCCAACGTCACGAGCAAGATCCTCGCCAAGGTGATTGAGTACTGCAAGAAGCACGTCGACGCTGCTGCTTCCAAGAGCGAGGCCGTCGATGGCGGTGGCTCCTCCGACGATGACCTCAAGGCTTGGGATGCTGAGTTTATGAAGATCGATCAAGCTACC…
>XR_001279982.2
cactatataaaataaaaacaaaaacaaacgtAAATAACAATCTACGCCCTAGTTTCTTATTGGTTAAAAACAAGAGTGTTCGGATAGCTAATCTAACCATTGGTTACAATTAATCAATGGTCTAGATTGattctttttgtgtttctttgtcATAGGCCAGACAGATCTAGCACCACACAATTCAATACTCTCTTTCATGTCTCCCTCTTCTTTCACGTTTCTTCCCCTCCTCTTCCACACAAATTAACTTGCGGTTAAGggtgattatgatgatgatgaaggtcGCAGAAGAAGAGAGTCTCCGTGGAGGGTGATGACGATGGTTGCAGAAGAACTGACTCGATATGAAGGGTTACTCGCCGTGAAGGGTGACTCTGGTCTTAAGCTCTTCGTCGTAGA…
>MERGE.68797.2
tTCAGAATTtctcttaatattatattaccaGATAGATAAAACATGAGAGATGCGTAATCTTCGTTTTTAACATATTAGTAACAAATTGTCGTTGTTTATTCAATCTTTCTCAACAATAGAAAACAAGGAGTTAAAACTTCGAATAATAGGAAATTGATAATTATCAAGAACAAGATTTGACTTGAAAAATACTAATGATCCAGCTTTTGATCCTTCTCCATACGCCTTAGTTTTGAATCTTGGGGAACTCTCAAAGGGTAACGCTAGGGAACGTGCAATGTTCATTTCCTGGATTGGTCGTGGTCTCACGCGCCAAGCCATTGAAGTAACACCGCGAGCTTTGGTTCCGGAACTGTGCCCAGTACGAGCTAAACGCATAACTTGCATGCCAAGTAAGCG…
>MERGE.33555.1
CATCATCATCAATGGCGTTGAGATTGGCATCGCTAAAACGCGCCGCGGCTGAGTCATGCCGCATCTTCGAAACGCGAAGCTTCAGCAACGTCGCGGCTATGCCTTCGCCTTTTAACAGCGTCATCGATCGACCCATCGGTACGCCGCCGCTGATTTCACCTGAGTTCGATCAGAATCAGAGTCAACCGGGTTCGATCGATGAGAATAGGTTCGGATTCGGGTTTCCTAGTTTTGCTTTCAGTGGATCCATGGACCTGATGGCTGTGCCCAAGAAGAAGGTTTTGGGAACTCTCTAGTCTCTCTTCATTGATTCTCTCCCTTCGTTTTGTGATGCctaaagattgaaactttcttAAGAGTTTTGAGTTAGTGTGACATCTGGGATTAGCTCAGATTCAG…
>XR_001282983.2
tttgaaactttatcATGAAGCTTTATCATGAAGTTCTGCACTTGATATCAGTATCTTGCCGGCATCTGCATTCACTTCGACAACGGTCGAAAACTTTTCCTTCGATGTCTTAAAAAAAAGTATCTATTCTCATAGAAGGTCTCAAGAAGAACTCAGTCTTGCCTTGCTTCTTCATCAAGCGAGCTCTCAAGACAAGTTTGACACAACCGGCACAAGCTTCTCGTTAAGAAGGAACAGCGCATGAGACATGTCCTAATCTTCGTATCATCTCTCCAAGAAGCCTTCTCGTCATGTTGATCTCGACGTAACAACAAAGCCTCTCGGCGACAGAGGCAATTCGCACAAGCTTGCCATCTGGTTGTGTTTCACTGCACTGGACACGTTCTCTGTTTTCTTCTA…
>MERGE.85622.3
TGTAAATCTCTTAACGGAAAGGGAGGAATGAATGAGAGTTTCGCTTAATCTCTACTCAATGCGTTGAAGATCTCTGCAGCCCATAAAGCCAAACCCTCCCCAGATCAAATCTCTTCCTCTCGATCGAGATCTCGTGtgaagtgatgatgatgatacggACTTGAACCGAAATCATGAAACTCTGGTCATGTTTGAAAATCCAGTAACAGGCAGTCCTCATCTTCGCAAGTCTGGTAGCAAATCCCTCTTCCTCGATCCTGGTGTAAGCGGGCATTCAGAAATGGGTGACCTTAAAGGATCAAGTTCACCACTTCAGATTACAACAATGGTTCCCTCTCCTATTTTCCTTTGGAGATTTAAGgttgttttgtttcttttctggGCTTTATGTTGCTGCAA…
>MERGE.13533.4
tttATTCCTTTCTTCCTTCATTAGATCCTAAGTATCTCTGCTTTACTCTTTTGAGTCATCCGATCATGGAGTTTTTCCTGGAGATGCTTCTCACGGCGGTTGTGGCTGTTCTGTTTTCTTTCCTCGTGGCCAAGCTCGTGTCTGTGTCTATGGTTGGGAACAGCGGTGGAGTAGTAAACGATCAGGCGGAGGAAACCGAGATCGGCGTTGTTGCCGTGGAGGAGGAGCTTTGTTCTGGTTTGAAAGTGGATGCTCCGGTGGTGCAGAGCGAGAGGAGACTCGGagctgttgttgttgatgaGAATGTGGAGCGTGTTGATCGGTTTGGAAGCGAAGCTGATCGAGTTGTTGATGAGGTCAAGGAATGGACTAAAGGGGAAGACTGGGTGGTTACATCTG…
>XR_002662828.1
ATCCTTCTCCTCACCTGTaccacttcgtcttctccgatCGAAGACCAAAGAAGCCGAGAACCACTTCTACACAATCAATACTTTCGTTTCAATCAATCAATACCTTATTAATGATTTTGTTTCACCTCCCTCTTTTCCTCCTTCTTTATATACTGATCTTCTTTCTTTCGTACAAACCAAAACCCTAGAACCACTCAAAGCTCAATCCATGGCGATGAAACCACAATTACGGACGCTTCTCTCTAATTCTCACCTGCTCCGAACAGcAACAAGATTCACAACGGTTATacaaatagaggaaaaaatccCGATGATGCCTCTTACCACATTCCATCCCCTCCGATACAAACAGTTGATCGACATAGCCACTGGTACCAACAACTTACCAGGTAAACAACc…
>MERGE.56253.1
AGCCTCTTTATAACACCAAGGATAAGGTACTTTTTTCTTCCTTGTAACTCTTTTTAACAGTCAATATTCTCTCGCTGGAGTGGGACGGAGAGATTCTTCTTCCAGGCTCGCtctcattctcttcttcttcttcttcttcctccaacgTCAAATCTCATCACATCTTCTCTAGAGGTATCTTGTCTTCCTTCTCGGATCCATGTGAGGGCTATTAACTCGTACCTGAGCCGTAGGGAGATTGTCGTGAGGATGTCTAGTGGTCGAAACACACACTGGTGTCACAGATGCCAACGTGGTGTTTACCTTCGTGGTCGAGACTCTCTCTCTTCCCTATTGTGGAGGAGGGTTTGTCGAGGAAATCGATGTAACGCCTCATAGTAGCACCTTAGATATGCTTAG…
>MERGE.60232.4
CCCGATTTTATTTGTCCATTAGAGTATCTCTTTCTCCTCCGCCTCACTCATCGGAAAAAAGTTTTTCTTGCCCGGAGCATTATCGACGGAGACACCGATGGGGAAGAGAGGAAGAGCTTGTGTAGTGGTACTTGGAGATCTTGGTCGAAGTCCTCGTATGCAATATCACGCTCTCTCTCTTGCTCGTCAGGCATCACTTCAAGTGGACATTGTTGCTTATGGAGGTTCTATACCTCATGAAGCTGTTTTAAAGCACCCTTCGATCCACATACATACCATGGTATTATTCCATCAAATCCTTTACTTAAACTTCTTGAAAAGTATGTAGATTCATCAtctgtttgtttctttctttctttctttggggGGGTAAAACAGGCGCAGCCTCGGTTCATTCAG…
>MERGE.18784.2
TCTTTGACCgaaccaaacaaaatatttccCTTCGCCGATCAAAAACCCAAGAAGCTTAGTTCTCGCCTCTTGTTTCTTAATATCATGCCCTGTGTTATGTAGGTTTGATTCGCTCTCTCCACTTTAATCgtgagaggagaagagaagaaggagatcACGTTTGTTCTGTTCTGTATTAGGGTTTGCTTCTCGTTGACCCGTATCGATTCTTTTTGTTTGGTCTGAAAGACAGATTCATTGTCGGAGATGGCGAATTCGTGTTTGAAAGAAGGTAGATTCAGCGCACCAGGTTTCCGGTTTCACCCTACGGATGAGGAGCTGGTGGTGTATTATCTGAAGAGGAAGATCTGTGGGAGAAAGCTTAGAATCAACGCAATCGGTGTCGTTGATGTCTACAAA…
>XR_002656520.1
ACCCTTGGATAATATTGAATCAACGCTCAAGATTAATTGTActtttacatttgtttttaattatttttgcgATCTGAGATCTCGTGtttgagaagagagagagagttacaGAAGccaaagagatagagagagatggagtTCGAGATGGTAGAGTTGTGTCGGAGAAGACATGGGAAGGGGCTCGATTCCGTCGCACTCCGTTCGATTCTGTCGTAGtcttcaccaccaccaccatggtcacctctttctctctctctgtctctctctctctgttttgattatgtttttctttgtgggCAGAGCTGGTGGTCGTGAGCAGAGGAGACAATACGGTGGTACCAAGGACTGGTATGTCTCTGGTCAAGATCTGCGTTGGCTTCACCTCCTCACCACCACCAC…
>MERGE.13125.3
gttcggtttaatTTTGGTGAATTTACAAATgcgcagagagagagaggaaggaacAAAAGAGAGTCGCCTGACCGGAGAGAGAAGTGAAGTCTAgatctctcttcttctacaaCCAAGGTTGGTCCGTCACCGGCGAAAGGCGGAAATCCTCTTCTCCGACGTTATAATGCCGTTCAAGACGGTGATGGAAGTGGAGCCTCCGAGTCTGCTACGTTACTTGATCGGATCGGCGGTGATGATGATCGGCGTCGTATTACCACTCGGTTACATGATGTTCCGCAACAAGCGCGTCCCTTCCTCGTCTTCCTACTCTAAACAGACGTAGGTCTGCTTTTCCCCTTCACTTCTCATCTAGACACTCACAGCCTTTGAGTATCTTAGAGATATAGTTAAGATCTG…
>MERGE.7303.6
ttttttgtttctctcttcacttctcttctctctctatctttatcCTTTTGCTTTTGATGCTTCATTCTCCCTTTTCATTTTCCTCTCTGTAGCGTTTGTCTGTAGAAAACTCTCACCAAGGTTTCTTCTCagatttgaaataaaaaaagaaagaaaagtgtTTCTACACCACGACAAAATCCGTTTGGTTCTCGGACAGATCTAACCTACAATCTTTCGAATGCCGTTGCAAAGATCTCGAAAAACGGTGGAAAGCGAGGGTTTATCTAATGTGTGACCCTCTCGCGAGCGAACCAAAAGTCTCAAACGGCGTCGTACCCGAAGCTACTCAAGTTATACTATCCACCAGAAACGGCGTCGTTGTTCCGAAGAACGTTCTAGAAGGCGACGAAGCGGAGA…
>MERGE.83486.1
gttcTTTTTATTAAAGGCATAAATTGCGATAATTATTTTTGATCGAACACATGAGATAACAGCCTTTTATTTAGTCCTTGACAACGGTGACCGGGCAAGGGGCGTGTTGAATCACAAAGCTGCTCACGCTTCCCATTATTATCCTTTGAAGGGCACTGAGTCCTCTGCTTCCCATGACAATAGAATCAAGTTTGAGAGATTTAACAGCATCAACCAACTTCTCTCTTGCATCTCCCCAGTATAGTTTCGTCACTACATGAATCTCTTTCTGCCTCGAACCAGTGTCGAGCATATCAAGAACTGGTATATCGATTTGGACACCGTATTTCTCCATAGTCTCTGGTTCCCTAAACTCCACCAATGGTATGAGAGGAGAACCGGATTTGAGCCAGAGGGAGT…
>MERGE.80814.7
TGATCAGTCACTCTTTGAGTGTAATCAACACTTCCTCCTCTCTCTTTCACACACAacctcgaagaagaagaagaagagcatccATGGATGCACTCAAATGCAGTAGCTCCACCTTCCTCCCCCTCACCAATCTCAACACTCTCTTCTCTAACCACGCGTTCCCTAAATCCCCCGCCCCCAATTTCAACCGTCGAGCCGCTCAGCCACTCTCCCTCTCCGCCAAGGACACAGCAAGAACCAGCGAACCCGAAAACGTCGCCGTAGTGGAGAAACCTCCTCTCTCAAAGCGATTCCTCGTCTCCGACGGACTCCCTTCCCCGTTCGGCGCCACCGTGAGAGACAACGGCGTCAATTTCTCCGTTTACTCTTCAAACTCCGTCTCCGCAACCATCTGCTTGA…
>MERGE.14913.13
AGCTAGGGCTCTTCTCTGTACTTCACTCGCCGGCATAAAAGAGtcaaagacgaagaagaagacacagTATCAGAATCGAAAATGAAAGGACGCCAAGGAGAAAGAGTTAGATTGTATGTTCGAGGAACAGTCCTCGGTTACAAGAGGTCGAAGTCGAACCAGTACCCAAACACATCTCTAATCCAGATCGAAGGAGTGAACACAACAGAGGAGGTTACTTGGTACAAGGGAAAGCGCATGGCTTATATCTACAAGGCGAAGACAAAGAAGAACGGTTCTCACTACCGTTGCATCTGGGGCAAAGTCGCTAGGCCTCATGGTAACAGCGGTGTTGTCCGTGCCAAGTTCACTTCAAACCTACCACCAAAGTCAATGGGAGCTAGAGTCAGAGTGTTCATG…
>MERGE.17258.1
CTCTCGCTCAACACCCCCAACaaacaaactctctctctctctcactctcactctcactctctCATCTTATATCATTAGTGTTGTTCAACCTAAATCGAAGACGAATCTCGGAATCTCCGGTGACGGATTTGAGGAAGAGATGTGTTGTGGACGGATTTGCATTCTGTGCACGTGTTTGGTTCTGGTGGTGATCGCGATTGGGTTTCTATTCGGGTTCGGAGTTTTCAAGGACGGTTTCCACAAGATCCACGATTCCGGTAAACTCGAATGCGATCCCAGATTCGGCTGCGGCGGAGGCGTTGGCCGTCGCGGTTGCGGTTTCCCCGGTAAAAACTAGCTATAAGTAAGCTTGTGTGATCTGATCAAATCTTTCGAATCGACGGCGTTGTGTGTTGGATT…
>XR_001277010.2
ACACTCAGAAAAATAACTCATTATTCCCTCTCTTCTctaacaaagatttttttttattcacttcaATCTATCTTATCTtcgtttaaacaaaaaaaaaatctatccatcttcttctccatcttcttcaaactTAATCCACTGGATCTAGTGAGATTTATCAATAGAACCTAAACAATCCATCGTTTTGTGATGGAGACAATTCCAGTTTCCGCTGAGAGCTTCAAGGTAGGGCTCATCGGAGCTGGAAAGATGGCGGAGATTATAGATAGAGGTGTGTGGCTGCCTCCGGGATGCTTCCTCCGAATCGTATCTCTACCGCCGTTCACTCGATTCTGAATCGCCATACCGGAAACCAACCTATCCGCCTCTCTCATTCCATTACGGCAAATTGGCTCTTCC…
>MERGE.26662.1
GGAAATAAAATGTCGGTATAAACTTGAAGTGATATTATTATATCATCAGAGCTTCGTCGAGTCTTCGTTCTTCGTTTCTGGTTTTGCTCTCATTTGGCTTCAGAGAAGAAACACAACACTGGTAAgccctttttctctctctctccttggcATCATTCACAGTTCCTTtaatctctatctctctcccgCGCCGCGCTTCTGGGGGAACGAACCTTCGCGAAAATCAGAATcataaagtttcaatctaaTCTAACCCTTTCTCCAGCTTCCAGATTTGGGTTTCGTGCTTCTAATTTCTCGAAAGAATCATGTCGAGGAACGTTGTCTCTGACGAAGAAGACGATCACGAGCTCGAGGATGAGGACGGAGAGCCAGTTCATGCAGATCCTGTCGGTAATG…
>MERGE.36353.3
CACTCTTcgcaagcaaaaaaaaaaaaaaaaatccccaaattTCGGATAAGCCTCGCCGGCGACGAAATCAGGGTTTCATCGAACAACAAGATGGCTCACGCTTGCGTCTCCACATCAGCTTCCTCTCTCAGGTTCACAGCCGGATTCGTCTCCGCGAGTCCCAACGCCTCCTCGTTCGATTCTCAGAAGCTTTCCCTCCCTTTCGAGCCTCTTCGTTCAAGAAAGACGAAGAAGTTAGTTAGCGGCAGAAAGACGGCTCCGAAGGCTGTATACTCCGGCAACCTCTGGACTCCGGAGACTCCCTCTCCTCAAGGAGTTTGGTCCATCAGAGATGATTTACAAGTCCCTTCTTCGCCTTACTTTCCTGTGTACGCTCAAGGACAAGGACCACCTCCTATG…
>MERGE.845.6
CACAGCCTTTGATTATTTGTGTGGTGAAGAGAAGAGATAACATTCCTAAGAAGATTACACAGAGAGATCAGTTTTTGAGCATTCTCTCATCTCTCAAAGCGAAagctctctccctctctctctgtctctgctCGTGTCGCCATGGCTAACTCGATAATGGCTTCCTCCAAACCCCTCATCTCCCTCTCCTCCTCCACTCAACCAACCCGCGTCAACCTCCCCAAATCCATCAAACTCCCCCAGATCCCCAAAcccatctcctcctcctcctcctcctccctcaGCAGCAAGGCTCTGTCTTTCTCCTCCGCCACCGTAAAGTCTCTAGCTTTAATCGCCGCCCTCGCTCCCCCTTCCATGGCCGAAGCTATGGAGAAGGCCCAGCTCTTCGACTTCAAC…
>MERGE.77727.3
AGCGAAAGAGTTAATCAAAGAGTGAGAAACAaatttgaagagagagagagagagagatcggagATGTGTAGTTTAACCAGTCCGGCCGGCGAAGTTAATCAGAGCAAGAGAAGATCGAAGAGGATCAGGAAGAGGAAACAGATGGAATCAACTTACATGGACAAGTCTCCTTCGAATCCCGAAACGTCTCGTAAGCAGATCAGGAAGAAGACGAAAAGACCCAAGTTTCTCAGTCTCAAGCTCGAACTCGGCACCTCTCATGAGATCGAAGAGAGTCCCGGAGCCAcgaagagcaagaagaagaagaaacacaaacCATCGAAGCAGAGCAAGACGAAAGGAGTCGATACGACGCCGtttaaggagaagaagagagcgGAGACTGTGggaggagagaaa…
>XR_002661233.1
TAGAAGCACAAACCCATATTGtggattaaaaaaattgtcaggGGAGGGGAAACCCAAGAGAATCACCCGTTAGTGGAAATCAAAAACTGGATTTAGggtaaagaaataaaaatagtcTTCGAAAACTGGAAGAGATAACAAACCAGAATAGGCTGTAAAGCTGTACTTACAGCTGAGTTTCTCTTCATGCGAACCCTTAACCACTCCTCTGCAAATGGCTGCCTCCGATGGAATTTTCGCTGAACTTGCTGCGCAGCACACAACCTTTTGACGATCTTGGCCTTGGTCGGGCCTCTCAGTTTTGTCGTTGTGTATGTGTCACTATGGGACGCCTCTTTCGCAACTTTTAGGGGGCATCTGAGCTTATGCGATATTACACACTCTGTCATGCTGGACACC…
>MERGE.8847.47
TAAGTCTGCCAACACACCATCAGAGCACTTCTCAAGAGAAGACTGACGATACAACTTTACCGGATAGCAATTCTGAGACACTTCCAAAAACCCCTCCCCAAAAGAATGGGGCCCTTCACTCAGCACCATCAACACCCGTTGGGGAACGTCCAAGTTCGAATGTGCCTGTCAGTAGTGTTCCTAATGCACCAGTTGCTTTATCAACTTCCGTTCCTGTTCAGACTTCCACAGAAAGGATGGGAAGTTTGTCTACAGTGGCGGCCAAGGAAGAAGATGCAACAACCTTGCCTTCCCGTAAACCAACCTCATCTGTTGCTGATGCTCCACCGAGGGGCATTGGTAGAGTTAATTTCCCCACCCAGCCTCAACTGAGTCAGCCTTTGTCTCCAAGTGCAGCTA…
>XR_002664679.1
TCTTTCGTTTGGTGGGATCTTACATTTATCTGATTGGTTCTTGATTTTGTTGGCCTTTAATCCAAAATTGTAAGCCCATGCAATTGGTTCTTTGTTTCGTATAGGCTTTAATCCAAAACTACAAGCCCAGAAAACTTAGGGTTCATCTTCTTCTCACCTTCAATATTCTCATATCAGCCGTACATTCTCTGAAACTCAAGCACCGACTAGGTCACTGTAACGTCTTTCATCTTTCATTAAGATTTACTTTAATCCTCGCTTTAACGTGTGCTTAACCAACTATTCCATTATGCGGCATTCAATCTACCTGATCGAATTCTAGAGTAACCGAGTGAAGCAGCGAGTATAAATACCCCATCAACAAGCGATGAAGAGCATAACTACAACAAGATCTACAAG…
>MERGE.2010.2
atcgCGGGCTCTTAAAGCCCGTATTCAatgttttcagatttaaaagaaaagaaaaattggcTAATTAAAGAAGAGACGTCGCTTAATTAAGCCACACAAGAGACGGGTTTTGTGAACACGTGTCATTATCTcatccctttctctctctaccaaagcattctctctctttcttttgtgTCTCCTCGGCGACTCCGACTCCATCTGCTGATCTCTCCTCCACGATGACCCATCAGCGACGACTCTGACTCCATCAACCGGCGACTCCGACGATGACCTCTCCGCGACGACTCCGACGCCATCAGCCGACTCAGAGACTCACTTCTCGTCAACCTCACGTTTTCCTCCGCCGCGTCTTCTTCGCACACAGGTTTCAAAACTCTCATCTGATCGTAGACTTAA…
>XR_002656002.1
ACGTGCTTGTCACGCGGGATATAGTTGTGGACACACGAGCCTCGTACGGTGTAAAGATGGAGAGTAGCAAGGGCCGCACGATTCGCACTTGGGATGTTGACTTGTCAATTAGTTGAAGGATCATGTACATAATTAATGATTAAATACTTGCCATTGATAATATGCCACGTTGTATATTGACAATGGGACCACCTATAATATCCAAATAACATGATTAATAGAGAGCCCTTTAGACCAGCTCCATCGACGAGTTCAGGAAAGGTTCTAAggggaaaaagacaaaaaaaataaatgaaaaatgcaaaaatatgAAAGAACCGGTGTTTAATTAGGAGAAAGTAGAAGTGGTAAAAACCCCTAATGTGGCGGATCCGTATTGGCTTAAAAAAAGAGTGTGAA…
>MERGE.34506.1
TGCTaaggtttttttgttttctattacaTAAATACAACACGACAATGGCTTCACATACACTTACTTTTCTTCTGAAGTTTATTTGAATCTAGTACATACGATTTATAGATCAAATGGATAAGAAGAGCTCACACACCTCCATATACAAATTATCATTTGATCGTGATGTAGCGGTTGGTACCATGCTTTGCCCAATGGTCCTTCAGATCAACCGGGTTTGAGAGATCATGATGCCCTTCAGCAGCAAGCCTGCTTAGAAGCTTGCTGAACGCGCTTCCACTCATCTTCCTACCACCAACTCTCGCATGTTTCTTGTTGGGAAGTGCAGGTAACGGATGCATAGACAGCGTGGTTGTGCAACAAGATGACTGCCAACCTCCGTTACCCCATTTGTAGCAT…
>XR_002661938.1
aagttttgtccAGGAGCCTAATAGAAAGTTAAGCCTGCCCTTTCAACAGCATGTCTCCTCTGCTACACGTCTCCTCCCTCTAGATCAATCATATCTGTCTCAGATCAGATTCTCAAGTGTTCATCCTAGCAATCTCTTCGAGAAGTATGACGATGGATCTTCATGGAGTCCTTTCCGACATTGACTCGGCTTTCTCTCCGTCTTCGTCTTTCTGGTCTTGTTGTTTTCAGTTTACTCCTAGGGCTTTAAATGTCCCAACGGACTTTCTAGCTAAAGCCTGTATTTCTTCAAATTTGGGCCCGAGGCCTTGAACCCTTGTAAGTTTAATGAAgttatgttgacaaaaaaagggGTTTATGAATTATGATACTTGAATTTTCTTTGGAAGCTCAAAGGTAT…
>MERGE.73857.7
CTCTGTTTGCCTGCAAATGACGCGAAAATATCTCtgacaaaaaagaaattaaaaaaaaagaaccgaaTCTGGGGGGAAGGATCCGAAAGAACACGAACCCTAGAAATTCGAAGAAACCCTAATCTTAGCCACGCTttttattcatcttcttcaatcgTTTCGAATCTGAAATTGGCACGGCGGGAGCTAAGCTAGGGCTAGGTTTGGGCTTcgcgaaattagggttttgtttcTCCCGTTATCTGGGAGGAGGAAATTGACGGCGGATTCTCTAGGGCTACGGTTAAGTGTTCCGTTTCATGGGCGGCGCGGGAGTCTACGGTGGTGGTTTGTGTCGGTTATGAACGTTGACCAATGCCAGTGGCCGGAGAAGATGATGTGTATGGGAGTGGACGGAGG…
>XR_001287128.2
GAAAAGATGAGAAGGCTATTGTAATCGTTTCAGAAACAAACATTGAGAGCCAAAGGAGAATCACGACAAGCTAAAAGAGATTTTCGGAAAATATCTTATTGAAGTTCTCTCCTCTGAACTCTCTGAGGATTTCATGCACAGAGAGAGATGCAAGATTGCAAACAAGGTCTTGAATGTGAAATGAAAAGCATAGAGAAACTAAAGTTTCCGTAGAGATCTCTTACACAACTTCTATGAACACATATGGTTTTGTGAGGAATGCTTATTGTTATCTCCTTGATTCATCTCTTGAAGACACACTGCCTCCTCTGACCTCTGTGTGTTTTCCTTTTCCAAATGTTTTTTATGATACTTTCTCactttcattattttgttctttttcttgtcttttaacAGGCT…
>XR_002653131.1
ATCCAACCAAATGCTAGGCCGTCTCTGAAATTGCATGTTGGTCCGGCGCTTTGACAGTAACTTCCAAGCCGTCTCTGTTCATGTCGTTTCGGTCTCTGTTCTTCACCTCCAACAGCGGTCATTCTCACCTATAAATAAGTAAGGATTCATCCCTTTAGCATCATCTTCAAAGTTATCTCACATCTCTCAGCACTTCCTCAACGAGCATGAGCATGACGTTATTCCTCCACCTCAAAATCAGAAGATACAACAACTTTTTATGATTGAAGGAAGACAAACAAGGGCTACAAGGCTTTAGCaaatttttgagattttagAAAACGGCAAGAAGAGAAGGTTACAGAGGATCTAGGTTTTGTGTAGAGAAGAAAAGCATAACAGTGAGAAGATATTACAGAG…
>MERGE.54076.1
gaacttctgtgaagagatcggtttcaagcaagaaaagtatgtgttgctTTGTGATAGTCAAAGCGCTATTTGTCTCGGGAAGAATTCTACATTTCATTCGAAGTCAAAACACATTCAGAGGAGGTATCATTGGATACGTGATGTGGTTGCTTCTAAGGAAGTGGAACTTGAGAAAGTTCATACGGATGATAATGGAGCTGATATGATGACGAAGTCATTACCGAGGGGGAAGCTTGAGGTATGCCGAGAGATAGCCGGAATGGCTGTTTCTTCCATCTAGTCGGAGGGGGAGTttgttgggtccctcctagatggagagaaccaagtgggcatgagacataataataattctcatgACCCTTTGCACTGTAGactcacaataatagagtttagagagag…
>MERGE.4357.16
TTGAATATTTCACTTACTCAGCAaccaccgagagagagagagggaatcAAAGGTTCTTCTCCTCTCCTAGAAGAAGATgacttttaaattctattttaatttctcTTCCCCATCTGCTTCCCTTTCCTTtctgcacacacacacactctctctctctactaattaaatattaaaaattacctctttcgaagaagaagaacagagaGCTCCATTTCAGTTTCAGCTATGGCGTTTTTCAAAGCTCTAGCCTTTCTGCTCGTTTTAAGCTTCGAGATTCACAAAACCACGGCTGCTGCTGATGCAGACGCAGATTCCTCGTTTTCCTTTAATGGGTTTGCGAAATCTCCCGCCTTTGAGAAGAACATTGCTCTGTTTCGAGATTCGAAGCTCGTCAACGGC…
>MERGE.24441.1
CCCTTGAGATAACCACACAACATAAACCAATCTCTCCCTCACTCACTCAGacaaaagagaaacaaatgGCGAAATCTCCAGAGACAGAGCATCCGAACAAAGCCTTTGGTTGGGCTGCCAAAGACAAATCTGGTGTACTCTCTCCTTTCCATTTCTCCAGAAGGTTCTCATAATCAGTCTCTTgcatagtttttattttttgtctcaATCACAAAAGGTATgtttataatagagtttggtGCTTACTTTGCAGAGACAATGGTGACAATGATGTGACAGTGAAAATCTTGTACTGTGGAGTGTGCCACACTGATTTACATACCATCAAAAACGACTGGGGTTTCTCCTATTATCCTGTAGTTCCCGGGTAATCaacaaattatacaaatatcttctaat…
>MERGE.80989.1
CAATTATGCTTGGAGGACCGATTTGTTCGGAGACTCGTCAGGGATGGAGCTACGTTTTTACGATGTCATCCTTGGGATGGATTGGCTGTCACGGTATCGAGTAGTGTTGGATTTCCTGAGGGCAAGAGTTCCTATTGCTGGAGCAGGTGGAAGTTTTTATTGCATGCATGCTACATACTGAGGAGTTATGGGATACAAGGACAGAGAGATTTTTGACTACCATCTCGATGGTTAAGGCTGATGGACAACATGAGCTGCAGGATCTTCCGGTTATTGCAGAGTATGAGGACATATTTGTGACCTTTGGAACGGTCACCACATGACACATGAGAAACTCTTGCGATTTGTTTGGAGCAAACAACACCAGTTTCACAAGTTTTATACCGATTAGCACCAACA…
>XR_001283515.2
GTCATCGGCGTGTTAAGTTGGTTTGGGCTTCGTGTTTTATTAGGGCTTCTTCTCTTACTTTTAGCCAACCCTTCTCTGACGCTAAAGCCTCCTCCTCCGATGAATCTCCTGTAACGCCTTCTTACTCCATTGATTTGCCCCTTAAATCCGTTCATTTACTAGCTTCATCCCACTCCTCCCACTCTATAGCATGTAACCGACCTCACCATCTTCATATGTAACCGGCCGCCATTACCAGGAAAGCTATCAAAGAGATGAAAATCTTCAGAAAAGTACACCTAGCTTCTCGGCCCAATGACGAGCTCCAACAACAAGAAGAACACACAAGCGAATGATTTTGAAGATATCAGTGAGATTATTAAAGCACTAAACATCTCGACGGATGACTTTGCTATTAGA…
>MERGE.45640.7
aaaattatttccaaaTCTTTCTCTCCTTCGATGTTGCTTCTTCTATCTCTCCGACAACCATCAGCACCACATTGTTTCTCCACAGCCGTCCTCCGCCTCCTCCACCTCCCGTTCCCTCTAACCCAGCTCACCCAAACCCTAACTCCATCTCTGCCCGCATCCATGACGATTTAGATCCTCCGCTCTTATTCTTTTTAATTCCACTGGAGTTTTATCATCTCTGCCTATTCGACTTAAGTGTAGAGATGGAGACTCTAAGGAGAAAGAAAGAGCATTACTCAAGCTTATTCTTTGCAATCCTCCTAACCTGCTAAGAATCATGACTTCCAGGGACTCGTCCCAGTGAGGGTGAAGAAAATCACCGAGTCTTTTCATTTCGGTGGTGAAAAAATCTGATAT…
>MERGE.24310.1
ATCCAACTCAGTTTCTTCTCTTATTAAACGGATCCAATATATTCCTTTCttgtttattaacaaaaaaaaaaacaacaacataagaAGAACAAAAATTACAGAAGAAGAATGGGCAGTTTCATTGAAATTCTTTGTGCAGTTCTCATACCTCCTGTTGGTGTATTCCTCAGATTTGGCTTGGGGTTGGAGTTTTGGCTCTCTTTGCTCCTAACGTTCTTTGGTTTTTTCCCTGGACTAATATACGCTATTTGGGTTCTTACCAAATAGGagccaaaatttttttatttaattttatatttttcttcctTTCAACCAATGTATCTCAGGTCTTTTTTAATCGTCGTATTATGGACTCAGTCAGTTGTTATCTTTGATATCTTTGTAATCTAACAATATTTG…
>XR_001270955.2
cataaaaaaaaatcctaaaaaccagAAACGATGAAAGATGAACTCCAGACCCTTTAGTATTGTTCTTCGTCGTTTCAATTTCTCTAACTAATTAACACACTACTCCATCTCTGTGCAATCAAACCTCTCGAAAATTCACATCTACTTGGGAGTACTTAATCGCCGGTGGCCAAATATGCAGCTTTAATATAACCAAAGCAATGATTGCCAGATCCACTTCTCCGGAAAATTCGAGCACCGAAACACCAGCGAAATCCCACATCGTCTTGGAAAGCTTCAAGTCTCGACCTTTCTGCATCCTCTGTCTGTTAACTTTGGAATCTAGGATCGTGGCTCTATCAGTTCGCATGATCCATCAAGACCCAAATTGTTCATAGTCATTGATACATCCTATTGTTT…
>XR_001288397.2
TTTATTGTATGTTACTGGTCTTGGAATCGTGCAAACATCCGGCCTGGAAAGTGAAAACAGAAACTCTCTCCCCCTAACCCTAATACAGCTTAAACTAACCCACGAAGATCGTCTCTCATCTTCATGCGGCCGCGGTGACGTTTGCGCTTACTGTAACAGACTTCTTTATGGATTCCTCTTTAATCCTGTTGATTTATTCTCCCATGATGTGTCTTCGATGCGTTGATTAGGTCTGAAAGGCGGTGTGTGTTCAGCATAAATATGTGAGCAATCCTCATCTTGGACTCATCTTTTCTTTCAATTCTCTGAAAGTATCTCAAGTTAAGCGAGGCGGCGAGGGTCGACACACTCCTCATGTACGCCAAGGGTTGACATCGCCATTAACGATCGTCTAACTCT…
>MERGE.14526.42
GAATAAAAAGAGTGGAACGTAAATGCAGAAATCGGTGGAGACAAACAAGCCAAAGGGAGCAAAAGGAGTGTACTGGAAAAGCGCACACATATGTTCGTCAATGGGGCCATCCATCAAGTTGAACATAAGGGAGATGATAGACTTCAAGCCATAAATAACcacatttgtgtttttttttttgtgagtgTAGGCGAACACCATTAGTTATCTCTTGTATACCTCACCGGTTGTATCACCTTAACTCTGATAAGACCATTTGCTTTATTGATTATTACTGTTAAAATTGCGAGGCCTCTATTGCCTTAATGCCTGCCTTCACCACTGGAGATGAGAGAAC
>XR_002662817.1
TCATTCTTCGCCTAGCCCATAAGGGTATACTTGATGAAACACGGCGTTTTCCATTAGTCAAGCGTGTTCGTCTCTTTCCCGTCTCTAGAGCTAATGGCGATTGGGATTTCTAATATGCtctttcatctttttttcaCTGTCCGAAACGATACATGTAACAGAGTTACCCTCTTTATTCCATTAATGGATCATCCACAATCTACTTTCAATGCGACATTTTGTTATGCAAGGCGGTGGATTTCGATTATAAAAAGAATGGCCCCTCCTCTTCCACCGTTGAAGGCCAGGAATATCCGCCGTGGTGGAGATCTCATGGGAGTAGACATACTCCTTGATTCTCAGGAACCAAATCTCCGTGAAGCAGCAACTTCAGCACTATATTGTCTACCGGAGATGAAA…
>MERGE.32593.1
taCAAGTAGTAGTTTTGAATCGATTTgggaaaattttgtaaataagacCTAAGACCTTATCTCTTTCTCTCCCTGATCTAAAAACAAAGCAAAGCAGTAACCAGTTTGCTTCGGTGACCGGAAATCTCTAGCCGGTGCCGGAGGCTCTCCTttcctctcttcctcttttcttttttttagctCCTTCTTCTCTGATCTTGGGCCTCCGATATGCACGACGCTGTGGGGTGATTGTTTTCTGAGCTCTTCGCGTGAAGGTTTGTAAAGCTGCAGATACATTTAGTCGTCTATGGCTATGTTGTATTGTTGCTGAGCATCCTCCATTCCTTCATTTGCCCTCTACCCGAGCTTTGTTGTCAACTCTCTCTTTGGAAAGCGACGACTTTCTCAGAGATTGTT…
>XR_001273545.2
AGGATCCGTAACCCTAAGACCACCATTAACGCGAGATCTTAGGAGAGGTGCttagattattttgtaattaaagaaaaagaaaaatgacaaTTATCTGAAGCAGCGACGCTTAATTAGGAGAAGGAAGCGCCGGGTCTTAACGGACACGTGTTACAATTAGAGAGAGTTTGGTCTGAaactcctttctctctctcaacgagcaaagagatgattcactactcctcttcttcttctcggttGATCTCCTCCTCAGCAACACCAAAGcGTTGAATTGGCAAAAAGGGCCcatcttgtgttcgatgatatTCCCCAGAGAGAAAAGGCGAAGACTTTTTTGTATTTGggatttttgtgttgttttgtgGGAGGGAATAGAGAGAGATGGCAGGTGAAGATTGG…
>MERGE.43015.2
GGTACCAGAGTTTGAGGAAGCTGCGTTTAAAGCAGAGCTTAATCATGTGGTGACGTGTAAAACCCAATTTGGCTGGCACTTATTGCAAGTTCTATCTGAGAGGGAACCTGTGAAAGATATCCAGGTGGAGGAGCTGCATTCCAAAATGCAAGATCCACTTTTCATGGAAGAGGCTCAGTTAGTTGACGTCAGAGAACCTGACGAGATAGCCAAAGCATCCTTGCCTGGATTTCAAGTGTTCCCTCTCCGCCAATTTGAAACCTGGGCGCCAGAAATCACTTCAAAGCTGAACCCTGACAAGGATACATTCGTCATGTGTAAGGCTGGTGGCAGGTCGTTGAAAGTCGCAAACTGGCTGCAGTCTCAGGTAAAACGCTGTTCCAGCTCCTTATCATATTA…
>MERGE.39894.9
AAAAATCGATTTAGGGTTCTTTTTTTCCGTTAGTCGAGTAACGTCACTGTGTCGATAGacgagagatagagatagagagatccACACTGGCGTTAGAGATCTAGGGTTTATTCCTCGTCATGTGGAACAACAACGACGCTATGCCGTTAGCCCCTCCCGGCACCGGCGGCTCGATGATTCCGCCACCGCATCCTTCTTACACCGCGCTTCCGCCGCATCCTTCTAATCCGACTGCTCCGCCGGTCGAGCCTACTCCCGAGGAAGCCGAGGCGAAGCTCGAGGAGAAGGCGCGCAAGTGGATGCAGCTGAACTCGAAACGCTACGGCGACAAGAGGAAGTTCGGATTCGTGGAAACTCAGAAGGAGGACATGCCACCTGAGCACGTCAGGAAGATTATCA…
>MERGE.45592.4
CAAGTTCGAAATCCTAAATTCTCATCTTTCCTCATTTTGAATCACGCActtttttgagagagagagaaaaactgTGTGCCACGGAAATTAAGAACCCTAGTTCCTCTATCATTGGCCTCATCCTCTAAATCTTCTTTCTTGATTTTTCGTCACAAACCTCCATCTCACGCACCGTCTGAATCTCACACTCGAGTAGAGCACACAATCATTTTTTCCCGACATGCGAGGACAAAAAGTTCCGAACAACCACCTCTCAGTGAGGCTGTTTGCTGGTACCCATGTGGGCGTCTTAACATTTACTCTAAGCCTGACCTCTTACCTCTCGTGACACTGAGGAGTTTGAGACTATCAAAGCATCTTGTTTCGGGAAAATGTTTGATTTGATGGGCAACATGTGGA…
>XR_002655610.1
GTCGATTATGGGACACGCGTCAAAGTATGCtcctctctctcatctctcctctcctctcttctccttcttcgccGGTGTAAAGTCTAAAGAAGAAGACCGACGGTTCACGAATCCTGATCCTTCGACCTCTAGAGGTATAGATTTGAAACGCAAGAGAAGCGTGACATTCGTGGACGTTGATCATCATCGGAACCATTTGCCACAAGCCCAAACCAGACCATGCGAGTTGATTTCGTCTCTCCCTCCTCTGTAATTCTCAGATTTTGAATGATGAATCGATTCTCTTCTGCAGCGATTGATTCCAAGACCTCTGAGTTTGCATCTGGGTTTCTGGGCTTAAGCTCAAACCAATCGCCATTGTTTTATTCTCACCAATCGCCATTGTTCAGGGTTTTGTTC…
>XR_002656280.1
ACCATATGCAAAAAAGAATTTCTATCgtctctttgtctctctctctctctctctctctctccaatcgaTGCTTCGATGTTCATCTGTAGAAAAAGGGATCGAAGAATCAAATCCATTGAAAGtacaattttatgtttatcaACTTCATTCGATCAAGTATCTGCTAAATCAAGCGATGTATGTCAAAGATCATTGTCTCCATGAGTAGATCGGCCATCTAAGTTTTGAATTGGGAGAAATCAAATCTTTTTGTCAAGATCGAGACTGATAGAAAACAATCATGTATTTTCAGACATCTTCTCGTGCTAAAAAGAGTCCTACAGGATAAAATATAGACCCTTGGAGCGGATAGACAGAGCCCGGATTCAGATTTATAAACTGGCATAAATCTGATGATAG…
>MERGE.57584.1
AGAAAATCGAAAAGGTCGAGAAATTTCCATTTCTTCTTATAAATACAGTCTTCATGCTCTCGGTTTTCCTCAGAAGTCGAAAATCAAATATCAGCAAACAAATCGAGTACTAATTTCACAAGTATCTTTTTGAAAAGCTCTCAAAGACAAAAATGTCGTTGATTCCAAGCTTCTTCGGTAACAACAGGCGTGGCAGCAACAGCTTCTTCGATCCTTTCTCCCTCGACGTTTGGGATCCACTCAGGGAGTTCTCTTCCCTTTCCCGAGACAACTCCGCGATCGTGAACGCGCGTGTGGACTGGAGGGAGACGCCCGAGGCGCACGTGTTCAAGGCGGACTTGCCTGGACTCAAAAAGGAGGAAGTGAAGGTGGAGATCGAGGAAGACAGCGTGCTGAAGA…
>MERGE.10511.3
gtgatGTGCCTCAGTCCGAGGAACTCGACCATCAGGAAGGTCAGGACATTCCAACCGAGGTTCATCACCCCAACCGAGGTCGAGCTGTGTACCGGATCAATCCACGGATGGACGGGAAGGAGCTTAGACTAGATCCTCGACCTATCAGCCGAACTGACTGTACTGGATCGTCTCTCTCTCGGACAACTCGCCAATCTCAGACTGACGGTCAAACCAGAAGCAACTTAGGCCGAGCCGAACTAGGAACTGGACGCGACTTCTCTCTTCTCGCACGTTTGGAACGTACCGACCGTATTGACGAACTGATCGACCCATTTGATCAGTTCATGCACTTTGATCATCCGAATCTCTCTAAGGCacagattcttcttctttcagAAGACTTGGGACGACTATGGT…
>MERGE.2707.6
CTGATTTCTGTTTACGTTTCACCTCCATTCACTCCTCCTCATTCAATTCCATCCTTCAATCCTATTTTCATGAGAGAACCCATATCATTTCACCTCCCTTTGTTTCTACTGTTATAtaaacctcctcctcctcgaatCTCACTTCGATCCACTTTCTATGACCTCATTCATCTAATGGTGCTCCATGATATGAGCCTCAACTCAAACCAGGCAGTAGGTTGGAAGCTCTCAGAAAATGGTGAAACCAGTTTCACAGTCCACATATCAGATTTCTCATAGGTTTGCATAAGCAATCGGAAGAGCAATCATCAGAATCTCTTGATCAGCCATGGCTTGTGCTCTTTAATCTGATGCTCGCCATTTacgagaagaagatgaactcacTCGATCACTACCGTC…
>MERGE.65461.5
tctctcgaaagCTCTTTCTCTCTGTGGCTCTCCTCCGTGATTCTCACCCTCTCTGTGGCCACGAAATCGGCGATTCTTTCTCTCTCCGTTGCTCCTCGATGAGATCGCGACGTCTGTCTCCATGGCTCTCCTTCGTGATTTTCACCCACTCCGTGGGTCTCCTAGACGGACTTCTCCGTTGggctctctctctttctctctccagAAGGCGCTCGCGTCTCCATCCTCTCCTCGATCCAAAGGAGATGGACTTGTTCTATGGAAAGAAACATGAGGGAGGTTCATCGAACAAAGGTCTCCATCCGTGTATACAGGTTAGTGAATGAATTGATTTAGCTTCTGTTAATTGATTTTACCCAAAACCTACAATTATACCCAAAAATCTGAACCCGAAACTTA…
>MERGE.58672.5
atctTTCTTTGTGGTATATAATACACAGCAACCCAACAATCAAGAAGATCAGATCATGGTggggttttttattttctccttATCAAGAATCATCTGATCAGTCAAATAcccatcaatcaatcaaatccCCAAACACTCCAAAAAAGAGAGGATCAGCTTCCAACTTCAAagcctttttcttcttcttacaaaaATGTCTATGTCGTCTATGTCTTCTCCTTCCTCAGCTGTTTTTTCACCAGAGAACCTCTCACCAGATCCTCTCTCCCCTTCGGAACAGCTCTGCTATGTCCAATGCAACTATTGCGAAACCATTCTTGCGGTCAGTGTTCCTTACACAAGCATGTTCAAGACCGTAACCGTCCGATGTGGTTGCTGTACTAATCTTATTTCTGTGAA…
>MERGE.45807.1
ACAGGATTGTTACCTTTTGATATCCAAATCGCAACATATAACTTCTGGAGCAAACATTCTACTGAGGGATTTATACTCAGGGGAAGAAGACTTATTCAGCAATGAAATTTCAAAACTCAATTTAATATTTGGTTACATAACTCTCAAGTCTCTCGACCTCGCACACACAAAGAACTAGCGAGAAATGCTGGTACTGGTCCCATCATAGAGGATATCGTGAAAGCAACTCCCTTGTTGCAGCAACTGCATCGCCTTTGTGCTCCCTTAGAGTTCTCTCCACCACATTCTTTTCCAGCTCAAGTTCGTTAACAATGAGCTCAACATCTGCGGCATTGATCTTAACAGAAGCCAGTTCCTTCTCCctcAATCTCTTAGCATTAAGATCAGCCTCCCTAGAAG…
>MERGE.44477.3
CAACTGTTCAGTTAGCCATTCATTTCACTTtgatatttcaatatattttctaaattttcattaataacACCAgtttttttttgtcgattGAGAGAACATGGGAGGTGACAAAGACAGAGGGTTTCATGGGTATCCACCCGCTGGATACCCGCCGGGTCCTGGGGCTTATCCACCAGCTGGATACCCACCACATCAAGGTTACCCTCCACCACCTGGTGCCTACCCTCCAGCTCATGGTTATGGAGGTTATCCTCCTGCATCTGGTCATGCTGGTTATCCTCCTACTGGCTATCCTGCTCATCACTCAGGACACGCAGGAGGAATCGGGGGTATGATTGCTGGTGCTGCAGCAGCCTATGGAGCTCACCACGTAGCTCATAGCTCTCACAGCCCTTACGG…
>MERGE.32337.8
atttttccaTCATTATATCATATTGCTCTCAATTATTAGCGATATAAACCTTTGTAGCTGCCggtcatttctctctctctctcgcacCCTCTCTCCCTTTCTCTAAGCAAGCTAAAACACAACAAGAATAAAACCTATGGCTGGTATGCTTCCAGGAGTTGAGTGCGCGAGGAGGCGGCGCTTTCACGGCGGTGCTCCACCGATTGACTTATCCAACACGGCTTCTGTGGCGGCAGCAACGGGACACGTATGGACTCGCCGACCATCCTTCTCTCTCTACACTACCAATCACGAGAGTCACCAAGCCTATGTCTCCTTCTCGgaGAGAAATGTTAGGAACAAATCTTACGGTGTTGATAACGACGAGAAGCTCGTAGGAGCAGCCAAAGAGGCGAAAGA…
>MERGE.84097.1
GccattacaaaaacaaattaaacatgATTAATCCTCAAATCATTTTCAAGTGAATTATAGATTTTGAAACTCCACTTAGAAAATTTTGGCAACATCTTTCATGAGACCACGATTAGCACTTGCGAAATCAGAAAACTCTTGATACGATATGTATCCATCACCATCGGTATCAATCTCGGCCATCATGCGCTTAATGTCATCGTGTGTGGCCGAGCCAAGGTTCTTGAGAGCATCTCCAAGCTCGGTGGCAGAGATTTTTCCATCTCCGTTGGCATCAAACTTCTTGAAAACACGGTCGTGCTCTGCTTTCTCTGTTGCGTCAGCCATTGTTAATCAGTTTTCTTCTTCAAGGAGCTCTGTCAAAAGGCTTAGTGTCATTGTAACAAG
>MERGE.53071.1
ACACAGCTAGAGAGAGAATATGTGCCGTGCCCTTCATTTCCATCTCGTATTTAATAAGaggataaaaagaaaatgattcgGTGCTTCGCGCGTGCACCTTTCATCGACACCGTCCATTTCGCATCTCCACCATCCATCACCATCTCCGCATCTCATTCTCCCGCGACGTCATCGCCGTCAGTATCAGCATCTAGAAGAGAAATATCTCTATCCATTATCGCCGTCGCGTCTTCCATCATCTCCTCCGGTTACTTCTCTTCTCCGGCACGAGCTGAGTTCTCTGAAATCCCTAACTCCGGCGGAGTTAAGAGTCTCGACCTCCGAATCGGCGACGGTGAAGTCCCCATTGAAGGAGATCAGTGTTAGGTTGCAATACATTACTATGGGAGATTAGCTGCG…
>XR_001278377.2
GAAAAATCTTCTATCTCTCGACTTTCTATCTTCATTATCTCTTcggcttcttctctttctcaagAAACTGTACACCTATGAAACAGAGATTGCTAGGTTACATGGAAATATAAGAAACACAACAAACCACATATCTCAAACAAAAAGATTAGGAACATGGGGGAAGAACACGAAGGAGATTCAGTTATCCGGGTCATCACTACGGTGGCGTGTCCATGCCAGCCGATGGAACTGTCGCCGGTGTACCTTCAAAGAACCGCCGTCTCGGAAGCACTGCCGATAGAAATCCCAGTGACTGACTTGCGGTATTCGCCGGGGCTCCACCGTCCTCTAGCAGAGGCAGCCCCTTCGACCGACGAGCCATCACTTGGTTAGTGCTCATGTCGTTATTACTGTAGG…
>XR_002661140.1
TCAAGTATGAAGATCTTTGGAGTCTTGTGCGTTGCGTCTTTTAGCTCATGAAACGGAACtctatatatcaattaaaatgtTCTGTCCCCTTTGCATGTAagagagataaagaaaccgACAAAAGCCATAAAGAAAGGGGACTCTCTGAATGAGCAAGAGATAAGGCTCCTCTTATCTTCTCATCAgatctttgtttctttgtttcttctttttttttttgcttttttggttatgttttttCTCGATTTAGACAAAAACCCTAGACTTGATTTTCCAAAAGGTGTCTTAAATAGTATCTCTTTCCTCTATTCATATATCTCTGGAGATGGAAGAACTGCGAGTGAATGAGTTgggacaaaagaaaaacatagcaACTGACAGAAGAGAGTGAGCACACAA…
>MERGE.80085.2
GTATATATAGGCATGATGATCTTAGCATTATCTGTGGCTAGACAAAACCTAAGCAAAGCTTTCTATCATTCTCTCTGTTGTGGTTCATCAATCGTTTCCTTTATATGTCTTTATCTCTTGATCTCTCTACTCAAACCTAACTTTGAgcaagtttgattttgtttttttcaggttgATCACCGATCCTTAGCAGCAGCAACAGCACCAATCTTAGACCGTGGCTATGGATCCTAAGATTAAGATTAACAGAACTGGTCTATCCGAAACCACTCTGCGCGCTCTGCGCAAATCATCTCCAGGATCTTTAGGAGTGCCTAAACTGAGTCAGATAATGACAAAATCTGAACCTAACTCTCCTTCACCGACCCGTCTTTCACTTGACCGCTCTCCTGCTAACAG…
>XR_001288026.2
GCGGCCACGTCAATAATTTCCCAAGGCCGGACACAGTTATTTCCCAGTTATCTGATTCAGTGTGGCCCACTTTCATACAAACCCCATCACTTGGCCCAACTACTACGATAGGGATCACCGACTCTCCACTTCACCTTCTTCAGTGTAGTCTCTGCAAATCACCGTTAAGTTGAAACTAAGTCTTCCCACTCTTTCACATTTAATAAGCTtcattactttaaaaaaaattgtttcttccGTTGATATTATTTGGGCTTTTATGATTTTCATTGGGTAACAACCGCCATGACCAGATACGCCGGAAGCTTCGATCACCGGCAAGGACAAAGTCATATCAAACACAGGACAACTATCAAGTTTTCAACTTGAACAAACTATACCTAAATGGCGGAGGCTGAG…
>XR_002653639.1
TCATTCATAAAACCTCCGTTACTGTGATCCACTTATAATCAATCAATTGTCTTCTTTACTTCCGTATTTATTTATGCGTTTCACCTCGCTATCTATCTACTTCTATATAAACCGGTTCCTCGAAGCTTGCTGCCATTCGATTGAGCAAAGAGATTCAGGTTTCGTTCTTTGGAAAATTTTGATGCTGATTGCGATAACAGAGAAATCTGTGATGGTGCTAAGTGGCTCACGGGGATTCTGTTACACATTGGAATTGAAAAATGAGCAAGAAGCAaaacaaatgaagaagaagaagattagaaCTCACTTTCATGCTATTTTGTTAACTGGCGGTTGTTGAGTAATGaCTGGAAACCGTTTCATGGATAGAGGCGTGAGCAAGGAGTTGAAAACCCAATA…
>XR_002657352.1
AGAAAGGGTTGGTTAAAATGTTGAGGGTATGATATGGTTTTAGGAGTAGAAGAGGATGATATTCTATACGAAGAAGACAAGACCGTGTTTTTGCTTATGCATCTTCGAAATCGGCAATTTTTTTTAGCGATATTGATCGTCATACCATGGGCACTGGACTTTCTAGCCCATGATTATATATGTAAAGACTGTACCACTTGCTGCCAAGACGCTTGATGTGAGACGCAGTCAGAAGCGTCTCCACCTCTTTCTGATGATGATTTATGGTGGGAGTTGCGGGGTATAGCCCTCGCTATTGTTGTTTTCGGGTGCGAGAAGAGTGGGAGATTAGAGAACCGGAAAGCATTTGCCAACATATGGTCTGATATGGTGTTTGGGATCTCGctcttttgttatttt…
>XR_001282522.2
TTGAGTacaatctatctatctatctatctatttatataaaatcatgtTTGCTCTCTCCTTAGAGAGACACGTAGGATGCCacataagaaaattcatttcaTGGCGTTTTGACACGTGTTTAATTGAAAAACCGCAGCTTTTCATTAAACTTTAACATCTTGGGCTCATCGAACCCTACGGCTGCAACGAAGAACGTGGAAACGGCTGTGTTCATAagcagaggaagagaagaggcTTCGATGGACGACGAATCAGATCTACTCCATATGCAGATGGCTCATCTGCCGCTGCGTCTCCGGCTTGGCCGCTGCGTCTCCGAACTATCCCTCTCAGATGAATCTCCAAGGCGTCGCGAAAAGTTAACCGAAGGCTTCAATCTTAAACCCGTTTCCTTCATGG…
>MERGE.57739.6
GCTCTCGGCAGACTTCATTTATCTTTCTACGACATGGCGACGCAAATCAGCAAGAAGAGAAAGGTCCATCCTTTTATCTCTTTCGGTGCATCGAATTTTGAACTGATTCCTTGAGTTTGTAATAGTTTGTAGCGGACGGTGTGTTCTACGCGGAATTGAATGAGGTTCTGACTAGGGAGCTAGCGGAGGATGGGTACTCAGGTGTGGAGGTTAGGGTTACTCCAATGAGGACTGAGATTATCATCAGAGCCACCCGCACTCAAAATGTTCTAGGTGAGAAGGGGAGGAGGATCAGGGAGCTGACATCTCTTGTTCAGAAGAGATTCAGATTCCCTCAAGACAGTGTTGAGCTTTACGCTGAGAAGGTTGCCAACAGAGGTCTCTGTGCCATTGCTCAGG…
>MERGE.60016.7
TATAAgcaaataatatttagtttgtATTGAGAAGCTCCTCTATCATCTGCAAAGCAACTTTCTCTTCCTCGTCCATTactccttcttctcctcctcctccaccgccgcCAACCTGAGTGGATGGACCAACATCGTCTTGTGAAGCATTTTTCGTAGGCTCCTGGGAGGAGCTAGCGGGACCGAGCTCGACCGTCATGACCCAACTGGAATCAGACTTGGAACCGGCGCGTTTCTGCCAGACTCCGAGGGGGGAGCTGGCTGTGTCAAGACGCAGGCAGGTGAGGGAAGGCGAAGGAGACTTGCAGCATTTCCTCAGTTTAGCGCTGAGGATAGAAGAGAGTGATGAAGAtgacgatgaagaagatgacgatgaagaagatgaaatatcGGTTTTGCCCT…
>XR_002655173.1
AAGATACGCCTCTTGATGCCACGCTTCgcttttagataattttttctCCCTCTTCCTTGCCCCGTCGCGTCGAGACGAAGAACCACGCTTTCTCTGAGGTTTCCTAATCGGAAATGGAGATCGATTCCGTCGCAGCTGGAGGAGCTCTTAAACCAGATGGAGATCGATTCCGTCGAGACGAAGAACCCCGCTTTTGATAGGCGTGGGCGATTACAGATGCAAAGAGGCAAGGTTTAATCCCCTCCGCCCTTAAACCAGGAGGAGCTCTCCGATTTAATCCCCGGCGCCGTCCGCTTCACCTTCCTATCACTTGCTCTGTCTCTCCATCAAACGCTGAACCATCCTCCGAAGACGTTGGTGAGGAGGAATGACGTGAGGAATATAGCAATTGTAGCTCAT…
>MERGE.34772.4
CAATAAGGCCTTGGCTAAAGATCTAAGCGCCAAGGGACAGATGCATAACATGCAGATGAAGGCTGCTCATGGGAAAGCTCAAGAAGCCATTTATCGTCAGAGGAACCCGGTGGGTCAAGGGAACAACAGTAGAGGGAGCGAAAGAATGATAGACTTGCACGGGCTACATGTTAGCGAAGCACTTCAGGTGTTGAAGCACGAGCTGAGCGTGTTGAGGAGCACAGCTCGAGCAACACAAGAGAGGCTTCAGGTTTACATATGCGTAGGGACTGGCCACCACACAAGGGGATCCCGCACCCTGGCTAGGCTCCCTGTTGCTGTACAGCGCTACCTACTCGAAGAAGAAGGCCTTGACTTCTCCGAGCCTCAGGCTGGTCTCCTTAGAGTCATCATATACTG…
>MERGE.25818.1
CAGGAGAGAaactaacaaaaagaaaaaaccctTTTCCTTTCCGAGCAAATCAAACACGCGATAGAGTTTCAGCATGATCAGCATTCTCGCTCAGGTTATCCTCTTCCATCCAAGATTTTAAAAGGAATCGATTTCTATCATTTCGAATCTATTGTAAATGTGTTGTTGACATTCGTATCTTCTTCGTGTGTATAAGGAGCGTCTTCTCGGCTTCACGCTGGGTAGCGCCTTGACAGGGTTCATCGTTCTCGAGCAGCGAAAACTCATCCATGAGTCCGTCGCCGATCGTAAATCTCAATCCGTCGATCAATCTCAGGTGAGAGAAGGCATATTCGGGAAGAAATATCGGATGGAGTTTGCGTCTGTGTGGAACAAAGCTGTGGACCAGACCTTTGAACC…
>XR_002660961.1
AATCATGCGTCTATTCTGATCGTACTGTATTTTTCACCATAAAAGACATCATCATATGGATACTGCCCAAAATTGCGCCAGGTCTGGTGATCTGGACAATCAAATCCGCCGTTCAAAGTTCCTTGTCGGAAGACAAACACTTGATTTAGATTTTACAAgttcaattttgtatatataaaaacttagTTTTGTCTGAGAAAAATGATCTTCTACTGCTGATCAAATCTCTATGTATGTTTGGTTTTGTG
>MERGE.58922.2
GTGAATCAGATTTAAGTGAACAGCGTAAAGCAATTTAAGAAGTAACATTCAGGAAAAAAAAGACATAGTTTCGAAAAGTAGGTAAACTGATAAGCTAAAAATCTGAAACCATaacaaatatgtttttgttgGCAACAAAAGTATTTCAACAAACCAAAATTcataaaacattcaaaaaaaacttcttaaaGTCACTGGTCTATATAGCTTGACGACTATATCCTCTTCACTTCTTGGACTTCTTCTTCGGTACCTCTGTGGTTTGAGCAGTAGTtgtagcagcagcagcagctggTGGTGCAGTTACAGGCGCAACATCTCCTCCAGGACCCTTCGCAAGACGCTCTTCTCTCCTAGCATGTTTACTCTCTCGGCTAGCAAGACGCTCTTCTCTCCTAG…
>MERGE.3912.1
tttaccatgaaaaagagcttagcatacattaatacaaatgtagaatatggtagaaatttcaaaacaacactaaagattataggcttcagtatataaagtatttaccaaaaactcaatatttttgtaagggttagcccatagattttgagaaaatttcaaaaaatatgacaatattgttttaatgcctagttgcatcctgcactaacatatgatgatgttcaaagaggtttggaatctttgtcgtctccgtttatcaagaaaataataactttatagtggttattccatcgatttagggagtattatgaagttttattaaattatttgataaaaacaattgaaagatgctcatttaccatgaaaaagagtttagcatacattaatacaaatgtagaatat…
>MERGE.80079.2
agtttataaataaaagaagcaGAGTAAAAGCTTAATTGCagaacttaaaataaataaaagtgtacAACAAGAagaacctctctctctctctctttgtcgaTAAAGATAACATCTTTTGGGATTAGAAATGGGATCGGTTAGCGAATCTGTACCTACGGCGAACTCTTCTACGACGGTGGTGATGAGCTCTATTCCGCCGTTTCTGAGCAAGACTTTCGACATGGTTGACGATCCATCGACTGATGAGGTGGTGTCTTGGAGCAGCGGCAGCAACAGCTTCGTTGTCTGGAACGTGCCTGAGTTCTCTAAACAGTTCCTACCGAAGTACTTCAAGCACAACAACTTCTCTAGCTTTGTCAGACAGCTCAACACTTACGCTTATTTGGACATGTCCCCATA…
>MERGE.73867.1
ATTAAATCACATGACATTTCACCAACTTTAGACCACCTCCATTGGCAGTTCTAAAAGGGGTTCTaagcaaaagataaaaaaaaatgaaaaaaaaaataaaaacacagaaCCGGTGTTTAATTTGGGATTTTTAGAGTGGGTAAGAATCCCTTGCGTGTCCCTTTGGTATTGGATAATCCAtcttctctccatcttctcttttGCTCGATCTCCTTCTTCGTTTGATTCCTCCTCCAATCTCAATAACTCCATCTTTTTTTTACTTCTGATCTCGATTTCCTTTTTCGTTTGATTCGTTTGATTCCTTTTCTGCAGTTACGATCGTTTCTCCTCTCGAACCATCTTCTTCAACGCATTTGACTCTTCTTCTCTGATGGTTGGACAGGCGTCTTCTGGGAC…
>MERGE.73349.1
CTCGTTTTTGTTTAGAGCAAAGTGAACTATATAATGTTCAgtgtttcataatttttcttaCTATTTGTACTCCGGtttcttttccatttttcttgtGTTGCTTGATGAAACTACCTCTGCGAATCTATTCACTAATAATCTTGTTTTATTCTGCCTAGTAAGAAGTAACAAAGCTACCACAAGCAACAGCCAAAAATACACTCAAAACTCACTTCTTTAGAACCAAAAGATAACTGAAGatacaaagagaaagaaacacGAAATGACCAAGCGGATATTACcaaaatgaagaagagagatacccaaaacaTTTACTGGTGTAAGTAAACAAAACCCAAGGCAACTAGGAAAATGCAATCAAATAGTACATCGTATCTCATTGGTTTATTATTCCATCTC…
>MERGE.71014.2
aaaacagaactctaTCGTCGTCTCCAACTTCTTTCTCAATCAAAAAGGCGATTTCGTTTTAGCCGTCAGACACCTTCTTTCTCTGGCCCGTCTAAGTTCGTCGGAAAACTTCAACTCACCGTCACATCTCTCTGTTGTCCTCCTTCTTTTGTCTTTCCTCTTTGAGAACCACCAATTACAATCACTTTGTAATCTCCGCGGATTACAATCAGAGTTGTTAAATCTTATTAGTTcttttttagggtttcgatttggaGGATTTTTTTGGGTTTCGGTTTCGATTTGTCTTGACTATCTGTTTCTGTGTCTATGGGTTTTGATTTCGGTTGCCaatatgtttagggttttgattttggttGACTATTTGTCTCTGTTGCTGTGTCAAGAGTCTTGATTATG…
>XR_002656594.1
GGACCAACAAGATGAAATGGAATCAAAGCTTTTCGAGAAAAGGGCAGCTTTAGAAGCAAAATAGCAGAAGTGATATTAGCCTTTGTATACCAAGAATAAGGATTACAACGGACTGAGGACAAGACATGGAGGTTTGAAGTGCTCCACCACCACCTTTGATATTCATTTCGGGGATATCATTGTCAAGAACGTTAGCCATCCAATCCTCATCGGCCAAGAGTACTTCCCTTGGAACCAATGCAACAAGCAGGTTGTGCTTAAGATGTTGCCAGAGATGGGTACTGTTGAAAATATTCCAAAGTTCATCGAGGGAGTGAGAGAACAG
>MERGE.6809.21
aaaagagaaaaaggagGGACCTTATGTATGAGGTTATAAAATGGCAAGCTAAGTTGATATCCAAAACTAGGCCGCCTAAGCTCTTGTTTGGTACCCGAGAGTCTCCGCCTCTGTTTCCAACCTCTGTCACATGTAGCAGAGGGAGTTTTGATATCTGCAATAAGAAGAGAGATGGCAAGAAATGAGTGGATCAACAGTTACCTGGAAGCTATTCTTGATGTTGGAACTAGCAACAAAAAGAGGTTTGAGAGCAACTCCAAGATCGTCCAGAAGCTTGGAGATATGAATAGAAAGGAACCTCAAGAGAAGGTGTTTAGTCCCATCAAGTACTTTGTGGAAGAGGTTGTCAACAGCTTCGATGAGTCTGACCTGTATAAAACATGGATTAAGGTGATAGCA…
>XR_001287508.2
agaaaatagcaattAACATAAGAGACGTGAGAGAGAGGCGATGGAGGCACGAGGTATACCGTATACGGTGGAGAAATCCCAGACGTCGGAGTTGGATGGATTGATTGATTTGGTGTTGGTAACAATAGGAGTTGGATGAGATGAAGAATCGATTGAGGATGAAGCTGCTGCTCTTCGTGAGATGCAGGCCAAGTTCCTGTTACGATAGCAGCAGATCAAGCAGGCAAGGAGGAGGTGGATGCTCGATCTGTTTTTGTTGGCAATTCACAGGGTCCACTTCAGCACATTCAGTCTATGTCTGGTTTGAAGGACATAACCGAAAGCTCAAACAGCCGTGAGAGTTTCTCCAGTGGAACACATCCTGGAAGATGAAGATCAGTTACTGGCTCCTGTCACCGT…
>MERGE.76455.2
CTCTACGACATTCTACGCCTCTCAGCCGCAAGCTCTCTGCAACCTAAGCACACTGACTTGAATACCGTAACGTCTTCAGCCTCATTGATATCTTCTTTATTCCTCGCTTTTACTTGCTTAACCCACCACTCCTACTCTTGAGCATTCAATCACCCTCATCGCATTCCAGAGAAACCGACTGGATCGACGAGTATAAATACTACAACTCTCAACCATGAAAAGCGCAACTACAACAACTTTACAAGGATAGTCTGTCCAGCTAACCCATTACGATGATGTCAACACCTGTGCAAGGATCCGTGAGTGCAAACCGTCTTCTCAGATTCAGACAGCGTTTCAGCGAACTCTGTGTACACGTTAAGCGGTTTTGATGTAAAGCCCAGTAACAACAATTTCCGG…
>MERGE.36268.2
TGCAAACATCCGGCCTGGAAAGTGAAAACAGAAATACTCTCCCCCTAACCCTAATACGGCTTAAAATAACCCACGAAGATCGTCTCTCATCTTCATGCGGCCGCGGTGACGTTTGCGCTTACTGTAACAGACTTCTTTATGGATTCCTCTTTAATCCTGTTGATTTATTCTCCCATGATGTGTCTTCGATGCGTTGATTAGGTTAAGCGAGGCGGCGAGGGTCGACACACTCCTCATGTACGCCAAGGGTTGACATCGCCATTAACGATCGTCTAACTCTTCGACCCACTCCAGCCACGATTCCCCATTCAATGCGTTGTCCCTTTCTACAAGGCGGTAGATCTCCAGCTATAAGAAGATATGTGTTGTTGATGAGACCGACCGACGAAGCTGTTTTGA…
>MERGE.34761.9
TATTTGCTAGCTAAACGTCATTTTGACTGAACTTGTTCCAACTATTATCAGATTGTGGCTGAGTTACCTGCTGGCAACAACTGGAATTTTGATGTTCATTGGTACCCAAAGATTCCTGGAGTTATATCAGCATCTTCATTTGACGGGAAAATTGGCATCTACAATATCGAGGGTTGCAGTCGCTATGGTGCTGAAGAGAATAATTTCAGTACTGCTCCTTTAAGAGCACCAAAATGGTATAAGCGCCCGGTTGGTGCATCTTTTGGATTTGGGGGAAAGCTTGTATCGTTTCACGCAAAGGCTCCTCCGAAGGGGGCCTCAAGCATTCCGTCTGAGGTGTTTTTGCACAGCCTGGTAACTGAACAGAGTTTGGTGAGTCGAACTTCTGAATTTGAAACC…
>MERGE.10211.2
GCCATCTACTTAATAAAGCAAACAAAAAGTTGAGAAATGGTTTATGACAAGGGAATCTTACAATATTAATGTTTGCACATGAtcacaaaaaaagagagtacaTGAAGCAATCCAAAATTACACAAAAGGcaacaaaaaagagagacagTAGTAGAAACACAGCAACTTAACAAAGGGGAAACTCAAAAGTTGTAGACACAAGTTCCATCATCACTTCTAGCTGTTGGATCAAAGTTGTCGGCTTGAGGATCAGTACACCCTTCTGGAACAGGAAGGTTCACTTGCTGTGCTGCTTTACCATAGAAAGTTCCGCGGCCAATGGCGTCCGCGTTTGCGTCTCCCAAGGCAGCCTCGTTAAGGTATTGGTCAGCAAGTTGGACTCTCTTGACGTTCTCTTGC…
>MERGE.84351.3
GTGGTCAGGATGTGGCGAGGTCCGCTTTTACGGTGGTTTGATTCAGATTGACGTTTTTCCTCTTTGCTCGATCTGGATCTAGCCGGAGCTTGCTGGCGCGTGCTTCTCTGAATCGGCTCTCTTGACACAGATCTGTTCGGATCTTTGTCTGTGTGGTGCTGTGGTGTCGGCTCAGTCTCCTCCGCCTTGGTGTCTCGGTGCAGGAGGAGTCTTTCTACTCCGCTCAGTTCGGACTTCGACGGTAGTTTACCTTCAAGGCGTGCGTCGGTCTCGCTTCCTCCGGCAGTGTCGTTTGAAGTATCCGACGGTGCGTGTAAAGTAGCAGGCTTGGTGGCGCGTGGAGTTGTCTGCGCTTTGGCGTCACTTCTTGGTACTTTGCTCCGGTCTTCGCCTTTCAGT…
>XR_002655866.1
gatgttataaaaaaaaacagagggagcAGTGTTTATTCAGTCCAGAGGCAGGTATATTCTTCTCAACTCACGTTTCTAGGGTTCATCTGGTCATCGAAGGTCTAAATCTGTGTACCATCAATGGTGATTCTGAAATTGCGTGTGCGTAGACGTTTCATCAGTAATCTACAAGTCGATGGTGTCTGTTCATGTCGGTCTCTATTCTTAACCTCGGAACCGTTACAAATCGAATTGATTGAACATCATTAATGAAAGCTTAATTCTTCATGCCCGCTACAACCACGTTCTTGCATTCAGTGATTCTTATCCTTCATCAAAGAGGTGATTCTCAGATTCTCACCTATAAAAAGGCTGGGCATTGTTCTTCCATGGTGGGGGTGCGGTTGCTCAGATTCTGCG…
>MERGE.17842.1
TCTACTGAAAAACAATATAAACTAAACAATGAAGTTTTCATATTCTTTATCCAAACGATTTGTTTTCCCTAATTTGGCCATCCAATTCCTCATAATACATAGTGTTTCATCACTGAACATTACCAATGAGTATCTCAACCACAAATGCTTCCTTAATCAAGGAATATATAATTCTGGAAGTGAGTACGAGGACAGTCTCAACATTCTCTTTCGTAAAGTTCGTACTGATGATTATGCTCGGACCGGTTTCATGCACCTAACTAAGGGTCCTGCTTCTGATTCTGTCACCGTCATGTTCCAGTGTCGTGGTGACTCTTATGGATCTAAATGCCGTACATGCGCTGACACTGCAGTCGCTGggatatggttttatatttcagTTTCGTAAGAGATGTCCGA…
>MERGE.15074.1
TGAAGCCTGTTTCTCCGCATAGTTCTTGGTGGTAGCAATCTCAATCGGTGGCGCCATATCTGCAAACAAAGCACATATCAAACAGAACACCATTAATACATGCATCCGTGAAGCAACGAAACACGGACAAAAGCATGACCAACACAAACTCTGGTGATAACTCTTTTACAAATGTAATGTACCAAAGATCTACACGTCTCGACAATTGAATACAAAACCAATGCTTGACACAGAGACACCCAAGATacaaaatcatctttttataaaagaaagttATTGAAACGTCCAAGAAACgcatatgttttgttttgtttttgcagcAGTTCATGGATCTTTAAATGTACCTACCGACACAAAACCGTTCTcaaggttttttttcttttttgaaaaacaatctGT…
>MERGE.54082.5
ACAGCTCGAAAGCTACAAACCACGCGCTATTCTTTTTCATCTTCTATcactcagagagagagagaggggcgAAGAATACGGAGATTCAATCCAATTTAGGGTTAAGAGATTCCCCTAATTTGGAAAACCTAGTCCTGAGTTTCCCGGATCGGAGGAAGAAGACGGGATTAACGAGAATGGGCGCGAATTCAATACCGACGGACGCAACCATTGGTCTCGATGAGCAGATCTCGCAGCTCATGCAGTGCAAGCCTCTCTCTGAGCAACAGgTTAGAGCATTGTGCGAAAAAGCCAAGGAGATCTTAATGGATGAAAGCAACGTTCAGCCTGTGAAAAGCCCTGTGACAATCTGCGGTGATATTCATGGACAGTTCCATGATCTTGCCGAGCTTTTCCGTA…
>XR_002656563.1
GCTCACCACTACAGGCGTGAACCAACCAATTAGGTTGTCGGTCGTCTCGACTTTCTACTGCTTCAACCGAATCAAGTCAAACTAATGGAGTATGGCTGAAAAGGCCTATggTTTTGATCTGTATTACAATGACAATCCGCCTACATTAGTTCTGTCTACTTGGAGTAAAAACTATGGTATCGGTCTCTATGGTAGCATTGGACTCATATGCCACAATCTTCAGAAGGGAACAAACTTAAAGTTTAAACGCTTGGAGAAACATAGAACCGAGCTAACTGGGTACCTCAGCTACTACATAACTTTGGAGGCAACCGATCCGGCCACTGGCTCTGTCTGCTCTTTTCAGACTCAGTGCAGGAAGCCGCATTTATTGTTCAAACCTCAATGTATGAACACTCA…
>MERGE.56601.1
ttttcttttcatatctaCTTTCATCGGCTAAAGAAAGAGATGAGTTACGGTGTCCTCGTCGCTGCCTACGATTATTTGCTCTTCCAAGGTTCTTAAATTTCTCACTCCCCACCACTTTGCGTGTGTCTttcacctttcttcttcttcttctttgatcttATCCTTTTAGTTTGCTTGTGAATTGAGATCTATGTCGGTTTATACGTTTTCAATTCGACTCAATTTTAGGAATGTCAATAGATCAGATCGGTTCATGTTTAGAGAGCGGTTTTCGATCTTACTCCTCTCTCTGTTTTCGATTAGTTCGGTTCCTTTCTCAGTTTTAACGATCTTAGTCATCTCTGTTTTCGAATTACTCTGCTTTCGATTAGTTCGGTTTCTTTCTGTGTTTTGACGATC…
>MERGE.6799.1
TAGGtttctgtttcattttttttccgcGAACAAACGGCGAAagtaaacaaactttttttctacAAATCAAAGATGAGATTCGACTTCTTTGTTCTCTCCAGCATCTAGGACTTAGAGACCGACATCGTATGATTCTCAATCAATACTAAGAATACATATGGAGATCGTTAGTGAAAAACAGTAGCATATAAAGAACGGGAGCACGAGTCATCACAGATGAAACTAACTATTGAAGATCTGCTTATAAAAACTCATATCCTAACACACCGGCTTCGGAGGAGAAGACGAACAGTGGATATAAAGaggaaagtatttttttataattattcaaTTACTTATAGAATTTGGTAGCTGTATAGTCATGTGGTAATGATGTTTGTTGTCCAATTTCATTTTGTG…
>XR_002661739.1
TCCCATTTACCAAAGTGATGCGTTTCATTTATCGTCTTCACGAACCAGGCAATGTTTCTAGGGTTTGTCTCTTATTCTGTCTTCAACACCAAAACATTTCTTCTGTGTTCTGAAACCAAAACGATGGACTGGCGAGGCggagagaaaaatatagaacgGCTGAGAGATCAGATATTGTGATGCGTTTTAGAAGCATGGTCTGGAAATCTTCAACGAGGGCTGACTTTATCTCCGGAGATAGCTCGATGGGTTCGATCACATGCTCTGTTCTGTAATTTGTTTCTTCGTTGAGGTTGAATCGAAGAACAGAGgttggTCAAATGGTGAATAAATAAACCAAGTGAGCTTACTGCTACGTGGGGAGTCCAGTTTCACATCAATGGGTTAAAATCCCTCCAC…
>MERGE.60778.1
GCTGCGGAACCCTAACCCCCGAGACAAACCATCATCAATTCATCTccaaacgtaaaccctaaaaaatGACCATCGCCTCTCTCACCTGAATGTGTCAATCTAACTCAGCTCAGATCCCATATGGCTCTCGATTCTTCAGGCGAACAACCcgagcagcagcagcagcgacCTCGACCACCCTCCTCCAAAACCCGCGACGCAAGATTGAAGCTTCGGAGAACCCCTAACGAAGAGCACGAGCCGGAGAACTATGAGGATCTACCGCTTGATTTCAGCCCGGCTCTGTTCAGCTCGCTCGAGCGCTACTTGCCCGAGAAGGTTCTCAATTCCACAAGAATCGAAAAGGCTCGTTTCATGAGTGAGCTTCTTGAAAGTTACTCCCCTGCCAGTGAGCTAAAC…
>XR_001273672.2
GATTGATTTTCCGATCCCctacttcttttcttcttcgttctaACGATCCCactttctcttcatcttctccgtTTCACAGATCTTTAACGCGGGCAATCAATTTCCCCCACTCCTCCGAGCTTTAAATCTCATTAATAGATCGTTATCGCTTTCTCCGTCCGCGATTCTATATAGAGCTCTTGATCGATGTGTTTTTTGGATCTAAAACTGTTCTATCCTCTCAACTGCTCATTGCGATGAAGGTATCCGACGTCTCCGACTCATTGAAGAGGAACGATGATGCGGCGAACACCTCCAATTCCGACAAGCCCGTCTCTCAAATAGGTGTCTCTTCCGGTGGCGACGGCTCAATGAAATCCACAGGTAGAGCGGCTGTATCGAAGAGTCCGATCAAATCCG…
>XR_002660162.1
GGCCCAAGTCATTTGCTTTTCACATATTTCATTAAAGCCTAAAGGCTATTAATGGATCCAACAACACTTTACTCATCGGACATGTTTATCGTCTCGTCAGCTTTGAGGAGGTTTTGAATGAGTTTGCGACGAAGAAGTGTGTGAAGCTTGGGAAGCTAATGAAAGAAGGAGGAGGACTCGagctgaagaagaggaagaaacacAAGCAGAAGACGGGTCAAGAAACGGGTCGGATCAACCGTCAATCTGATCCGAGTGAAAATGTGGGCAACGATACGGTCGCCGGAGAAGACGGTGTAGATGGGTTTATTATAAGGCGGAGCCAAAGcggaggaagaggtggaggtGGCTGGAGGCCAGCTTTACACAGCATTCCGGAACTTGGACCCTCATGAGACT…
>MERGE.26630.9
TTTTTGTCTTGAATATGTACGAATGTGTCACACAGTGGAGGAAGAGACCTTAGCGGCAACAAAAGGACTAACAAGGATCAATCCTTTGATCAGAAGTTTGAAAAGTCAAACGAAGCTTTAAGAGTTAGTTGCAAAATGGGCTATCCCGTTCGAGTTGTCAGGTCTCACAAGGAGAAGCGTTCTGCATATGCCCCTGAGGCAGGAGTGAGATATGATGGGGTTTACAGGATTGAGAAGTGCTGGAGAAAAGTTGGAATACAGGGTTCTTTCAAGGTCTGTCGTTACCTATTTGTTAGGTGTGACAATGAGCCTGCTCCATGGACCAGTGATGAGCATGGGGATCGTCCAAGACCTTTGCCTAACATTCCAGAGCTTAAGATGGCAACGGAGCTCTTTGAG…
>XR_002654247.1
GCTCCAACCAGTTTAGAGGAAGTATGTACGGTACCCAAGCTACTACATTGGTAAACCTCGAAGATTTGTAAGTTGGAaatgcaagtttttttttctggatatACAAATCGAGAATGCTCATCTTTTATTAGagtaaagatttataaattcgTAAATGTCCAGATGACAATGATACATTTTGTCAAAAGCTTTATGGACAACTCAACTGAAATCTTTTTGGTATGAAACTTCCCTGTTCAAACGACTACGTTAATTACATATTATCGAGTGAAGACAGAGAGAACAGATGGGCGAAGAGGAGAAACAGGAGATGgaagaaaattttggaaaaaataccCCTAGCAGACAGAGAATACTAGGTCGATTTAGGTTTGGAAGTCTTCCATCTGATTGGAATCT…
>XR_001273694.2
ACAAGGTCACGGCGTTCTCCTTCTTCGATAATGTCGACCTTAGATTAGTGCTATTCGTTTTCTCAAGCACGGAATGGAAAACAATGAAGGTTCAATCTCTGTTCTTGACGTTTCTTGGTTCATCTCCCCTATTCGTTACAAGATGAATCACAATTCGTCATTTAATGATCCTTATCTCCTTTCCAGGCGGCGGAACTCAACCTATAAAAAGGTCCGACTTCTCAGGTTTTGGGAAGCTATAAAGTCAACCTTGAGGCCAGAAGTGTGAAGCGAGGCGGGTAGCTTATGGGTTTTCATGGCCGAGAGTTTCAGTCCCTAACAAAAGAAGCTTTCATCATCATCCTAGATTCTTATTAATGGAAATCAATCAGAATCCGATTTCAAGTTATGGATCTGAAG…
>MERGE.63799.1
gatcatcagtttgctgCAGAAACTTTTGTCTAAGCTCCTTTCGAAATTCACCCATGTTGGTATCCAACATCTGCTGCATTTGAGCATTCATAGATTTAAGTAACAGCCTTTCTTCCTTAGTGAGTTTTCCTTTCTGATCTCCTGCCATTGTACCTGAGACAGAAAACAACACACAGCAGTAACAAGTTctacagagaaaacaaaaatcaatttgcaaAACCAGAAACAGATTCAAATTGAAGCTTAAAACCTTAGACAATTCTTAGAACAAATTCAAAACTCAACCAATgatttaaaacaaatcaaaactaatCAGAACAGAATTGATAAATCTCAAACCTAACAGATCAGATTGATTTTCGAACTAGACCACAAAAATAGAGAGATAGATTTCGATTT…
>MERGE.40833.6
GTCGTTGTTAACCGGTAAGCTTTCCGCTGCTCCCCcattcttctccttcctccttcTCTTAGTCTGCTAAATCCGATCTTAGCTTCTGTTTGTGTCCTGCCCGTGATTGTTGAATTATCTAGAACCAATCAAAACTCAGCCTCTGACATTCGTCGCTTGACTTCACTTGGCGTTTCGAAACCTCCCAagtccttttctttttttttttcttgcaggcAAAAcctcactcactcactcacaAAGATGGCGTTTTTTCGCCTGACCCGCGTTTCACGGCGGTTGTTGAAGTCATCCGTGTCGGCAACTCCATCTTCGAGTTATGTTTTCCACTCTCAACAACAACATATATACTTGTCCAAACCCGTTACTACTACACGGCATTACATCAACCCTTTGCTT…
>XR_002657236.1
CGCATTGAAGTTTGCCGCGATTGCCCTTATCTCGATACAGTCATCGTCAGGGTATTATCTTCCACGCTGATTATATGAGTGGCAtttgagagaaaaagagaagaagaaacaaatgagCACAGAGGACAAAAAAtctttggaagaagaaaaactgaaGCAAGAGCAGAAATATATGTGGGTTGTTGTTGACGGTGTTAAAGAGAAGAGCCGTGGAGAGCATCCAAgATGGTAAAACCAAAGAATGGTATCCATCCATCTGATATCACCATGGACATTGGGAAAGGTGTTCCTGTTCCAGAATATTTGTTGGATTTGGCAGAAAGTCAGCTCAGAAAATGACAAAGGTTTCCAGTGTTTCTTGGACAATGCTCAGTACAAATCCAGCGGGATCCTACGCTA…
>MERGE.84801.1
ataaataggGCATCCCTAAACGTCTAACCATCAAACAAAATCCTTGGCTCCCCCCGAATCTagctctcttcctctctctctctctctctctctcgatggAGAAGAATCAAGCAAGCCTTCTTCTCCAGCAACAGCTCAAAcgtctctttctttcctttatTCGATTCCTTCTAGGGTTTTCGAATTCGAACTCGCGTTTCTGAATTGATTGGTTTTGATTGAGCTGAATTTCGATTCCGTTAACctaattttgttggttttgtttgCAGATCTGTGCAAGAACCCGGTTGATGGTTTCTCTGCTGGTCTCGTCGACGAGAGTAACGTCTTTCAGTGGAGCGTCTCGATCATGGGTCCTCCCGATACTTTGTATGAAGGGGGATTCTTTAATGCAATTAT…
>XR_002658835.1
CTTCCTCTTTaatggagttttagggtttcaatagCTTCATCGATCTCCTTTGAGAAATAGAAAGTGACCCTTTCAGATTCCATGGAACAGTGAACCTTCCTCTACCTCTACATCTCCACATCTTCATTATGTACATCATTAATGGTTTCGAATGGTAACAACTACGTTATTCCTAGCTATATATACCTCATGTTAAACTCTGGAACCCTTCATGTCAAATACACTCATAGCCGTCACAGATTATAACAAGTTCAACGGAGCGTCTTGACAAGGGTATAGCCCTCCTTTCTGGCGCAATAAAACCGCAACTCTAAACCTTTGAAGCTCATCTTCCAATATCCGACGAGTCTTCCCGGCATCGAGCAAAGACAGaacaaaaccaaatttaatCCAACTCTA…
>MERGE.71718.2
GCCAGAACCATCCGGGAGAGACTCAACTTTCAGAAGGTTTGGTACAAAGATGTTTTAAAGGATGCTAGGTTTCACAGAAACATCAAAGCATCCAATCAccatagagttttggaaacacAAAAGACATGAATGAAAAAGATAAGTGAAAGCTTGTTGTTGCTTAAAAGGTGACAttttgagaggaggagaagagTTACAAAGATTACAAATAACAAACTACTAGTCAGCAGTCCAGCTTTGCTCAACAACGTCACGCACTCTTCTGTTGTACTCACGCTTGCTTTCGCTGTACATCCGAGCGGCTTCCGAGTTTGCAGGAGAATTCGGATTAGGGTCACAGAGCAACGACTGGATGGAGGTAAGTATAGCAGCAACATCATATATAGGGCTCCACTGGTT…
>MERGE.19341.5
AGCAAGGGTTTTTCCACTCGACATTTTAGAAACTTTCCCGGCGACGACGGTTAACTCTACTCTCCCCGCCACCGCCGTTTCACTCCGAATAGGTTTCTGTAAACATGACTGATATAGACATTGAAGAGATTGAGGCCGCCGGGGAAGTCGATTTACGCGACCTAGGGGATCCTTTTCTCCAGAGCTTCTGCAAGAAAGCTGCGACGTCCTTCTTCGACGAGTACGGCCTCGTCAGCCACCAGCTCAACTCCTACAACTTCTTCATCGAGCACGGTCTTCAGAGCGTGTTTGAGTCCTCCGGTGAGATGCTCGTTGAGCCGTCCTTTGATCCTACGAAGAACAAGGACCATGAGTGGAGATACGCGACGGTGAAGTTCGGAGAAGTCAGCGTGGATAAGC…
>MERGE.14923.3
ttaaaaccCTATTGAAAGAAGGCCGAACCCAAAACCCTGCAGAAGAGAGAATCCATTCCCTTGTAACCGCCATGGTTTTCGCTTCATGCATTCGCAGGTCAGCTTCTCCTTTAGCTTCCGTGTGTGGTCGTGTCGCTCGGTCCCAGGCCATCTCTGCCGCCGTCGTCGTTAACCGCTCGTCCCTTGTTCCCAACCCATCTTCTCTGCTTCGTCCTTTCGTATCTCGTGGCTTCCTCTATTCGACGGATACTAATGACCGGTTAAAGTCCGATCAGACGCTTATCCAAGTGATTGACGCCGAGATCAAAGACGCTTTCGATGCTGATGTGCAGGGTGAAGACGAGACACCAGGTTCTGG
>XR_001287809.2
TCATCTCATCTATTATTGTATTCTCTGATTTTCATCCTCAacgcccacgcccacgcccTCCAGAGCTACTACTCATAATATCCCATTAATTATTTCATCAGTCGACCGCTTCAGATTCTCAAGCTCAAAAGTTTATAAATTCCTCACTTTATCTAACTGAATCACTCAAGAAAATTAATcacataaacattttttaaggaGAGAAACCAATCTCTCTCTCAGATCGGAGAAAAGAGCCATGGCGGCTGCGTGGAACGGGAGTGAGTACTTCGACATCGACGTTGAGACAGGTAGACAATCGTTCGCGTGCGGCCGTCGAACGCTGAGACTGTTGAGCAAGACAAAGAAGATCTGAGATGGGCCGCCGTAGGAAGGCTACCGTCGCAGTTCCCTCATCCG…
>XR_001289494.2
ATTAGGTTTTCATTGTTCTCATTCTTCAACCCTTCAACGCCAGGAATCTCTGTTGATTTTCACAAGTCTGCAAAAACACGTTTCTTTCTCAACTCTTAATTAACCTCCCAACTTTGTTCATATACATATTTTCGTTTGGGTTTGTTCAACGTATTCCTCTTTAATTTGACaatgaatttttctttcccattaATGATCTCCAACTCTCCGTCTCCCTTCTCAGACAATGAAAACCGTAAATTCACCtctcaaattctataaattagaGATGGTTGGGTTGAGAGTAGAATGAATCTACACAGATTCTCTCAGTTTATCTTCTACCTCAAACCAAGCACCCGTCCACCACTCAACCTTTGATCCTTTGATGCTCTCCGACTCAGTAGATCTTCTCAGCTC…
>XR_002655391.1
TGATCTGAGGAATGTGATGGGCTATTATTGTTTTCCCTTAAGAAGTCTATGTAATATTAGTGTTTGCTTTATTCTCGCTTCTGTCGCTTGAGAGTCTCTACACATCTCACAACCACAGGGTTTCGTCTCTGAAACGGCTTCCGTTATTCAGATACATTAATTTCTCCCACTTTTTTTCGAATTAAATCAGCCATAGCTAAATCAAAAGAATTAAATCAGCCATAGCTAAATCCAAGGCAACCGACTGAAACTTCTCCTTTAAATGTCTTCATTGTTTGGGATGGACAGCCCCAACGAAACGAAATCCCAAAGTCTTTCTCTGTCAAGCATCAAATCCATCAATGGTGAATTCATTTGCAACAGATATCACCTCCGATGAAACTCATCACTACGATGAGA…
>MERGE.40974.1
CTAGAAAGTAATATTTATTGCATAAATCAAACAGATACAATACACTCTTTGTAGCTACAAACCAATATCACCAAGAAAGTAGAGACTTTATAGAGCACAAAATACATCACCCAACACCATAATACACTGAGATTCAGTAGAGATTAATAAACAATATGTTCTTCAAAGAGGCCAATAGCTTTATGGATTTAAAAAGTCAGTATCTGGAGTAGTTTATGATGTAGGAAACCGCAGATAGGACGGCGAGAAGAGAGAATGAGACCTTGATGGAACTCCCACGAGATGATGACCTATGTCCTGGAACTGTTTTTGATCCATTTCCATGTTCTGAAGTGTTGGATGGTCCGTTGCAGCGACTAACAGGAGGAGTTTGAACATTACAAGCTTTAGGCAAAGCAA…
>XR_001288490.1
TCTATTAGTAGTATGGTAGGCATCAACTTAGGACGTTTCATGTGCTTATTTATGGCATATAACGCCATCTGATTCAGCTGATATTGGACCAAAGGGTATATTAAATGTTAGTAGCCCTTCGACGTCTGGTCTGGGAAGCTCAAGCCGAACATTCTCAGGTTCTGAGATTGTAGCAAAACAGCCTCCAGTGCTTCATGCTGTTCCTGATTTTTCTGAAGTTTATAACTTCATCGGGTGTGTGTTTGATCCTGAAACGAGACTGGATCACGTTGAAAAGCTCAAGGAAATGGATcctataaattttgaaactGTTCTGTTATTGATGAGAAACCTCACAGTTAACTTATCAAACCCTGAGTTCGAATCCGCTTCCGACTTTAATGATGCTGCAGAGGAAAG…
>XR_001279810.2
TCTTCCTTCTACGGCGACTCGGCCACGCCTACACTTTTTCCAGTTCTCTGAAACAGATTGAGTTATGGCTGAAACAACGATTTTCTCTACAACACCTTCCATGTTCTCGCAGACAAATCGTTTCCAAATTTCACTACAACTCTCTTACCATCTCAGGAAACAGTGAGTGCTTCGAGGTACCAGAAGATTCGATTCTAGATGAATCTTAATCGGTCTCCTCTGCTGACTGATCTTCCCGACTAAGTTTTTTACTCTGCAAGTGTAGGATCACTGGAGAAAAGGTATTCATTGATTTATGTTGAAGTCGTTTGATAATGGTAACCAAATCTAGAAAATCAAACAATGAAAGATAATGGCACATGAAGAACAGAAAACCAAGCATCTGTTTCTCTTGATTCG…
>MERGE.42330.1
tctccgagctctctctctcagaCCCTCTCAAGCTCACTCTCTCAAGgtcgcAGGTCTCTCAAGTTCAAACCCTCTCCAAGCTCAGACCCTCTCAAGCTCACTCTCTCAAGCTCAGACCCTCTTTAacTGTCCCTGTTTCTCTCcagctctctctcttctccctccccagctctctctctcttGCTCTCTCATCTCAAGTGCATTCCTCTCACTTTTTAAGATGGCAAAAGAGACTTGGACTCCTGAAGAAGTTAGGTATTTTTTCGAACTCTacgcggaagagagaagaaaaggaaatagaACGACATCAATGAATAAAGTAGGGAAACAGAACATCATAGACGTGTTCGAAAAGAGGTTTAAGAAAGGATTTCTTGAGTGGCCTTTGTTGAAGAACAA…
>XR_001284938.2
ATCGATTCGACGGCGAGCTAAACACTCCAAAGAGATGTTAAAGTTTTCATCTTTCCTCTCGTTCTCAGTGAATCCGAATTGAAAGTTTTCGACTTGGTGTGAGAATTGCAGACGTTTAGATCGTCTGGAGTGAAGAAGTCGTTGAAAGATGAAGCGGTGGAGAAACTGAAAGCAATGGGGGTCGGCTCCGATTGAAGAAGGTGGTGGTAAGTCGACGACACCATCGGCGGCTCAGGCGTTTCTTGGTGCAGTTTCGGCATGTGTCATTGCTGTCATTCTCTATAAGTTCACTACTACCATTGAAGCAGGACTCAATCGTCAGACTATTTCTGATAATTTCTCGTGTGCAGCTAGCTATATTCATTATGTGAAGGGCCCTCTGTTTATGATCATTGCTTG…
>XR_001275939.2
TTTGGGCTTGGAATTGTGATTGAAGATATCAAGCCCATACTGCGTTAGTATGCTACGCCGTGTTGTTATTGATCCGCATGGTTTTCTGATTAAGGTTAGACTGTGTTGGTATGTCTCTGCTATTAACGGCGTAGTTTAGGGTTCCACCATGATCGTCGCTTTCTGCCATTACAGCGACTGGTGTTCAGAATCGGTGTGATGATTCCGTCTGTTGGTTTTGATCAAGTCCTTTCACCTTCTTTCTACGAACCGAAACGAGGCATGCTTGGTGAGTAGGTGGGGCATCATCTCCAGACAATATTCACACCTAAGAATTGTTACATCGCTCTTGGTCCTCTTCTTTGCACTGTCGTGTGTCTTTCCGTACGGCTCGGCGGAGATGGTACGACGACTGCAAGG…
>MERGE.52490.9
CTAAAAAGCCAATTGCATATTCTTGGCTCAACGCATTCCTACACTTTGAAAACGATTATTGAAATCACATGACaaatcctcttcctcttcaacttccaatatctctctctctatacatGACGAAATGAAGCCTCTGAGGAGACATTGGAGAAGGAAAATCATCGGGTCAATCGTCTCTTCCGTTAAGACATCCGTCCCGTTACATAAAGGATCGTTCTCAGAATAACAAAGTAAGATGAGTGGTAGTGGAGTTAAGAGTTTCTGGAACCACAAAGACACCTGCAGATTTCCTCAAACCCATCTGTGAGACCGTTGTGGTGAAACTCATTATGGAGTGCAGTAGAGTGATGTGAATTTGAATGCGCTGCAGTTTACGCCACAGAGAGCGCTAACTACAGT…
>XR_001284390.2
TTTTGTGAAAGGTATCATCTCCTCCGTGCAATCGGCGTATCTCTGTTTTTCCCTTCTCTCGTCATCTCCTGTGAGGAGAGGGTACTGGGGTAACAAAATTGGCAAGCCGCATACGGTTCCTTGTAAGGTTACGGGGAAGTGTGGTTCCGTTACGGTGAGGATGGTTCCTGCTCCCAGAGGTGCTGGTATCGTGGCGGCTAGGGTTCCTAAGATGGTGCTTCAGTTCAATGGGATTGATGATGTTTTCACTTCTTCCAGGGGATCTACTAAGACTCTTGGAAACTTCGTCAAgTACTCATGGATAATCAGAGAGAGATAGATATTTGTGTTGAGATGTGACAAAGCCTTTAGAGGTTCTTTGTTTATCATTATGCTCTGCTCCATCTCTTAAGCTAAAAC…
>MERGE.62241.1
CTCATAATAACTGAGAATCAGATAAGATTTCAGAAAAATGAAAGAGTCAGAACTACAAAGCCAAGCCTCCAAGGCTCCAACCAAACATTCAGGAGAAATAACAGAATCCATTACAGTTGTCTAAAACCATTAAAGTCTTTTGAGGACACTCTTAAGCAATCACCAACATTTGTTTCCCCACTCTTCACTGCTCATCATCCTCCACAGGGCTACGGTCCTCTCTAGGACTAGGGCTTCGGTCTTGCTCATTGGTTCCAATACCTCCATCATCGTTTCCTCTCGGGCTCAGTTCTTTCTCCTTGGGGCTGTTCTTCTCACGCATTGGGCTGCCTTCTTCAAGAGTCAAACTTCGTTTCCTATCTTTGGATGGAGGAGAGTTGTCCACCATTAGTTCAGGGC…
>MERGE.33258.1
ATGCCTCTGTTTAAAATGGCGCTCGCCTTTTGCGCCATGGCGCAAGGCGCACTCAGGCGATGGCTCTGTCGCCATGTACCACCTAGGCGAGGGTGGGTTCCCTAAGGCGCGCGCCATGGGTGCCTTGTCGAGAAGGCGAGCATGGCAAAGGCGAGCGTAAGGCGAGATTAATGTAAACCGTATCTAAACCATATAAgccttaattaataattaaacctTAGActtttttgctcaaaaaaaaaaaaaattaaaccttagactttaaaaaaacttaaccgGGGAAACTTAAACGCCAAACCCTAGCTTTATAAAAGAGAAGTTACGTAAAACATAGATCTAGATCTCAAGGTTTTTTGCTTAAGGTTAGAACTCTCTAGTATAATAAAGCTTGcatcttat…
>MERGE.41664.1
ttttttttttgcttataacgtgtcaatcggttttatagggcttgaacttgcttggatcggccattgaggcgagccatagagaggccatgatctatcgctttaaagcggagaaggcggaaaaggatcttgctcgcatgcgagacgagatgttggcgcgagatgctcaacttgctcgtgatcatgccagggctgttcgtagggcggaacggaagggcaagagggaaatcgcCGAGGTaatgaagactcgcgcttctcaattccaggttgagtacgggaatcttaaggacgctttcaactcgctgggcgacttccgtgagtgtcgcggctctgtcgggagcctttggaagacgcgggcggatgactacgttttcgag
>MERGE.13871.1
aggtAATTAGTACAGTTGTCATCTCTTCGTGAGAGTTTCTTGGTACGCTACACAATGGTCACTGTTTGCCTGTTCCTTACCGAAAGCTCACACATCTCTCTCTTTATTAGACTCGGATCAGGGCCCCTGCCTTTGTTGGCTCACCCAACATTCCCCCACGCAGCCTAAGTGATACAGTGTTTGATACAATGTTACAAACCTGTTTGCATGAAACCCACAGCCCTGTTTCTACTAGACTCGGATCAGGGACTTGTCGGTTCACCCAACACTCCCGCACGCAGCCTAAGTGAGAAACAGTGTTACGAGACGCAGGCTCAGGGAATGGAACAGGCATGGGGGTCCTCGGGCTGGGTAAGCTAGAGATCCCAACTGTACTAATTACCTTTAGAGCCTCCACTA…
>XR_002658133.1
AGGAAATATTGATGGGGAAGTGGTGGTTTGAAGTCGCGAGGAACGGACTATGATGATGAAGAGAGTATCTTCCGACAACTGTGGATACGGTATTGGTGGTCCAATCCGACAAAGTTGGAGCTGCGTGGGAGACAGTAAATGAGAGCAAAGAGACAGTAAATGAGAGCGTGGAAGACAAAGGTCTTGCAGGGAGCAGCAAGATACAGAGGTCACACAAAGACGTCAAACCATCTATCTTTAAGTTCATAGTGAACCTTGTGGCTTTCAAAATCTCCTAAACAGTCAACAACCAAACCCCTCCTTCTCCTATCTCTCCCGTGAACCAAGTATTGAAGTCTCTGGATGGCCTGAAGATGCAAACGAAGATGAAGTCATCTTGTCTGGCCGTAAAGAAAGGCG…
>XR_002653171.1
TAATGCAACCGGGAGAAGTTCACAACTCAATTAGAGAATTTCTGGAGAAGAACTACAGAGAAACTTCTTGCCAATAAACTGTGATATATGGTTTGATTCCATATCATCGGCTTTGCATTTGGAGCTAGTTGAGAGTGGAGGAAAGAACATTGagTTTTAAAAGGGAGGAAAAAACGTGAAGCCCAATTGGTATAGAAgacctagaaaaaaaaatctaagtttCAGCTGTTTTCATCGGGAAAAAAtatctttgtttctctctctattacCATTGAAAGGTTGTCTCTTTCTCATCGATCTGCGAAGATTCATACTCCGATCGTTCAGCTGTTCTGGATGGAATTAGTTTCTGGATCGATGAGTTTTTGTGTCTGAAGTATATTAGAAGGAAACCATTTG…
>XR_002664296.1
tacTCCCTGAGGCACTTTATCAATTTGGAATTTCATCTGAAGACACTTTCCACTTGTGACAACCTTTTTACTTGCTGAATGACATCTATGTCCTCGGctaatagaaaaggaaaaaaatcaaaccggGTCCGAGCCTTCCAATTTACTTTTTGTACCAAACCCTTCTTTTACCAATTTCCAAACCATAGTTTCTAAGAACCCTAGATTCTAGCAAATTGTTCTTCACACTCCCTTCTTGCAGTTTCTCCTCTAAAACACCGACTAGTCTGAATCATCAACCAGAAACAAACCCTTCTCTTTCGGAATTCTAGTTACCAAAtttccaaattgaaaaaaacttaTCAACGCTTCTTCGATTCTCCTCTCCTCTGTTACTCACAGAGTTGCTTTGCTTTAGAG…
>MERGE.75781.7
TTTTAAATATCCTTCGCAACGGACAAAATGAttaaacgagagagagagagagaggtagagAACAGAAATGGTGACGTCACAATGAGTCTTCAAACCCTTTCCATGgcttcatcttcctcctcctaCACCGAGCCACGAATTccagtttataatttttacacTCACATTTATGATTCCTCCGTCGTTCGTGGATCGAGATTTTGACTCCGTCTTCACGCAGATCGGATCGCGAAAGTTTCCTTTTTCAGCTAGTTATTCCTTTGCGTTTCGTTGTTATCTGATCAGAGATGGAGGCATTGACGGAGCTTTGCGACATTATAGCGGAGAATCCAAAGCAATTCTCGGAGAAATTAGCTTGGATATGCGGCCGTTGTCCCCAAACCGAATGGCTCCTCGCCG…
>XR_002659403.1
GTGTTTGTgggtttctatttttaattcGGCCTGTTTAACATTTTGGCCTGTTGAACATAAACCCATCATTTAGGCCTCTTGACTCTGTCTACACTAATTTCGATTTGGAAATCGACTCTCCCCCTTTCGACTTTCTCATCTTCTATTCTCTTCTCTCCATATCGGTTTCGTAGATCAGACGAACCACTTCTCCACTATCTCCTCTAATCAAACCTTCGTGTAATCAAAGCTCATTCAATGATTCCCTTTCGTCTTCCCCTCTATCAATCTCTctataaaactcttttttaatatttttttccgaTTAAAATCCATAATATCCTCTCAAGAGTCTACGGCTATGGAATCCACCGGCAAATCTCCAGTATCCAGCGATCCGAAGGCGAACCGGCGATTTCA…
>XR_002662487.1
ACATAGTTTGTACCACTTCTCCCACTCTCTCCGATAAATCCAAGGTCACCGCTTCAACTCCGCCTATAAATGTGTTTGTTGCCTGCGATGCACAGACTCACCGCTCGGAAATCAGAAATGAAAATATCTTTGAAGCATCAACACCCACCATGGCGATTTTGTTACTGCTTTTCTCCTTTTTAGTTGATCAAATCTTTATTTCTGGATAGCGATCATTCCAAAAGTTATATCCAAGACACTTGGTGGGCATGCTCGCCGAGTCTATGTTGGTGGATTTTCACCTGCGGCAAATGAACAGGTAGTGGCTACATTATTTAGTCAAGTTATGACTGCTGTTGGTGGAAACACTGCTGGTCCAGTTGATGCTGTTGTTAATGTTTATGTAAACCATGAGAAGTT…
>MERGE.79922.2
AACACATTTCATATGAGATTTGAGTCTCTGAGATTCAATCCAGTAACAACACCACACGCGTGAAATGagataaagaaagaaataaactcATAAATGGCTTTTGATTATTACAGAGGAATGGAATCGAATCTCTCTCAGTTCTTGACAGTGGTGACATGTTTGAGGAGCATCTCCACAACATCATTGGAGATCCTGGAAGCTTCGTTCTTCAGCTGTTCGATTTTGGCATCAGTCTCCTGCTCCAGCCTCTTCACATTCGCACCCGAGTCTCCACTTGTCTCCTCAAGTTTCCTCTGGAAGTCTTGCTCTGTTTTAGCTTTGTATTCAGCAATCTCCTTCTCAGCCTCCTCCTTGGCCTGCTTCAGCCTTGCCATCTTTGCGGTCCTGGCAGCATTGACA…
>XR_002658620.1
[truncated: 112,241 more rows]

## Sheet: mRNA
>XM_022710945.1
[truncated: 254,419+ more rows]
