# Supplementary material for: Comparative study on abortion characteristics of Nsa CMS and Pol CMS and analysis of long non-coding RNAs related to pollen abortion in Brassica napus
Source: PLoS One. 2023 Apr 13;18(4):e0284287. doi: 10.1371/journal.pone.0284287 (PMC10101420; doi:10.1371/journal.pone.0284287)
Supplement: S2 Table — (XLSX) [file pone.0284287.s002.xlsx]

## Sheet: lncRNA_1258A_SB_vs_1528A_MB
ID	logFC	Pvalue	regulation
MERGE.10680.1	-1.52724258168	0.348868	no
XR_001288956.2	-1.94222738150327	0.41743	no
MERGE.28118.1	-0.912371074464119	0.0321409	no
XR_001288552.2	1.76125	0.347105	no
MERGE.22125.2	-5.30237188176343	0.0673833	no
MERGE.48025.1	-0.239175616228602	0.453272	no
MERGE.80117.64	1.23259	0.172403	no
MERGE.80117.63	6.9806	0.105611	no
XR_001279974.2	-2.02519370059006	0.391536	no
XR_001282639.2	-0.411416347192036	0.905708	no
MERGE.47010.2	5.68218	0.126876	no
MERGE.33520.1	-0.171890130577933	0.725653	no
XR_001274784.2	-0.564840231220869	0.152739	no
MERGE.32337.8	0.195352	0.947462	no
MERGE.32337.5	1.41583	0.0325461	down
MERGE.32337.7	1.50168	0.0367991	down
MERGE.32337.2	1.7023	0.0757324	no
MERGE.77142.1	1.11023	0.244862	no
MERGE.76233.5	8.12148	4.30257e-05	down
MERGE.39442.19	0.255607	0.522637	no
MERGE.39442.15	2.75831	0.159173	no
MERGE.39442.13	3.4176	0.22717	no
MERGE.39442.11	0.854566	0.156663	no
XR_001278099.2	-0.190730187851245	0.823806	no
XR_002656465.1	0.981898	0.517754	no
MERGE.67666.1	-1.59687856695062	0.156196	no
MERGE.67666.4	0.380064	0.517184	no
MERGE.67666.6	0.782069	0.131677	no
MERGE.67666.7	0.352041	0.384229	no
MERGE.81037.6	3.73526	0.545064	no
MERGE.5719.1	-0.757634115930935	0.577556	no
MERGE.14929.1	-0.130927364494194	0.740221	no
MERGE.74650.1	-0.493968695945267	0.0817569	no
MERGE.24971.2	0.486546	0.605303	no
XR_001284496.2	0.487073	0.557785	no
XR_002653380.1	-2.44080940812214	0.0203728	up
MERGE.45649.1	-0.468083364813441	0.531588	no
MERGE.9402.1	-0.61567262405554	0.075446	no
MERGE.45113.1	0.484865	0.32213	no
MERGE.83662.2	-0.219862363022789	0.639014	no
MERGE.80117.61	-1.17958431031812	0.545202	no
MERGE.35274.1	0.703801	0.544397	no
MERGE.24981.1	-0.437002650884691	0.565267	no
XR_001289459.2	-1.75159998869466	0.405015	no
MERGE.19926.1	1.4037	0.00273828	down
MERGE.36869.1	-0.826449353192349	0.405916	no
MERGE.37539.1	-6.16634750286276	0.000846834	up
MERGE.59382.1	1.55825	0.065837	no
MERGE.85052.2	1.03443	0.723448	no
XR_002658703.1	2.09183	0.107146	no
MERGE.9970.1	1.32883	0.0700901	no
MERGE.12106.1	-0.203784308918903	0.673195	no
MERGE.3690.1	-5.00564570672335	0.0712332	no
MERGE.6727.1	0.661112	0.0285025	no
MERGE.6727.2	-4.31207001091274	0.168861	no
MERGE.54264.2	-0.364825847898453	0.330164	no
MERGE.22235.1	0.363773	0.511724	no
XR_001285431.2	-0.630703869484462	0.223925	no
MERGE.52331.1	2.55687	0.00566444	down
MERGE.52090.4	-0.0998340035349469	0.816512	no
MERGE.44579.1	-8.84791966060483	0.00362276	up
MERGE.44579.2	-8.99168631814812	0.0119138	up
MERGE.58319.1	1.39228	0.0157261	down
MERGE.18840.1	-2.96458854069709	0.0140441	up
MERGE.84765.2	-0.314733741819989	0.194516	no
MERGE.32337.1	2.17132	0.00612249	down
MERGE.63796.1	-0.385828252191783	0.314114	no
MERGE.45892.1	3.70932	0.0500854	no
MERGE.76134.1	-0.634653734111039	0.352227	no
MERGE.76134.2	-1.07024907411708	0.0532783	no
MERGE.61712.2	0.705984	0.179635	no
MERGE.15713.1	1.21449	0.0522727	no
MERGE.12547.6	-1.80751641579019	0.520811	no
MERGE.12547.7	2.02673	0.0120484	down
MERGE.12547.8	2.42221	0.0178575	down
MERGE.12547.9	-1.14460214677545	0.670502	no
MERGE.22300.1	-2.99783105286112	0.0824762	no
XR_001283287.2	-0.376459639826011	0.344051	no
XR_001273407.2	-0.283723233234722	0.654848	no
MERGE.56449.1	-0.24709765157416	0.619085	no
MERGE.73046.1	0.411948	0.116954	no
MERGE.58224.1	-8.84603456851863	3.24278e-06	up
MERGE.58224.3	-7.27674306067623	0.00129499	up
MERGE.4388.6	3.15131	0.0336567	down
MERGE.78336.5	-2.22008428676059	0.484094	no
XR_001271356.2	-0.348875634887972	0.253581	no
MERGE.44313.1	0.761334	0.00845196	no
MERGE.83821.1	-3.24591751956363	0.0125476	up
XR_001275814.2	-0.081312620091998	0.881741	no
MERGE.67751.2	0.596916	0.263892	no
XR_001278402.2	0.483062	0.292191	no
MERGE.12190.3	-2.80834360048241	0.243989	no
MERGE.19765.3	3.64904	0.218516	no
MERGE.19765.2	3.4494	0.519428	no
MERGE.19765.1	3.90631	0.524283	no
XR_002659396.1	-0.0550785246062148	0.898626	no
MERGE.10577.20	0.0431495	0.986835	no
MERGE.72807.1	0.887466	0.152004	no
XR_001289857.2	-2.1778503820945	0.376637	no
MERGE.38036.1	-0.703318936752673	0.20488	no
MERGE.49605.2	-0.169302809606003	0.594078	no
MERGE.65006.8	0.615934	0.761017	no
MERGE.17488.1	0.304196	0.3449	no
MERGE.65006.1	2.02487	0.40293	no
MERGE.65006.6	1.80638	0.0522748	no
MERGE.65006.4	0.0885823	0.847241	no
XR_001277273.2	-0.660413686213683	0.0550986	no
MERGE.82692.1	0.328988	0.0687631	no
MERGE.70481.3	2.09911	0.0247875	down
MERGE.70481.1	2.07992	0.00860113	down
MERGE.70481.8	6.62646	0.0683017	no
MERGE.36545.3	0.197588	0.695641	no
MERGE.32349.2	0.0636548	0.865753	no
MERGE.32349.1	-0.12498251884389	0.950608	no
XR_001276670.2	1.75794	0.0574447	no
XR_001281029.2	0.233237	0.703686	no
MERGE.72873.1	-0.285902234358407	0.433165	no
MERGE.72873.4	4.05522	0.0815655	no
MERGE.11472.4	3.60133	0.302899	no
MERGE.67666.2	-0.287357914868337	0.478022	no
MERGE.45457.1	0.425181	0.453798	no
MERGE.4907.4	-1.52399463631275	0.586288	no
MERGE.67666.8	-3.06019884257915	0.116192	no
MERGE.21060.2	-1.04200871120704	0.0462212	up
MERGE.76356.1	-8.32192739227973	0.00115636	up
MERGE.78673.1	-1.14323264239389	0.154241	no
MERGE.49966.2	0.127173	0.717855	no
MERGE.32347.1	1.03231	0.124761	no
MERGE.32347.2	-3.99187258879704	0.101639	no
MERGE.15135.1	-0.304779024023968	0.498204	no
MERGE.22093.1	-1.56130653360075	0.0953741	no
MERGE.34072.1	-0.877015543815318	0.00922098	no
MERGE.34072.3	-1.30402662640403	0.102986	no
MERGE.34072.2	2.347	0.272977	no
MERGE.34072.5	-3.24802256209613	0.610892	no
MERGE.34072.4	4.78181	0.172731	no
MERGE.31119.1	5.65479	0.0271682	down
MERGE.14617.5	2.29041	0.0124446	down
MERGE.84608.1	1.07074	0.0663428	no
MERGE.14443.3	-1.06711398967294	0.310963	no
MERGE.14443.2	-0.0826146619315831	0.97964	no
MERGE.27680.1	-0.120121570037266	0.822136	no
MERGE.71085.1	-0.377293241499972	0.182695	no
XR_001281051.2	0.87661	0.189676	no
MERGE.74021.1	0.181031	0.488535	no
MERGE.34865.1	0.0795682	0.862207	no
MERGE.17577.1	-0.645543859157253	0.188989	no
MERGE.62078.4	3.132	0.242946	no
MERGE.62078.5	3.51331	0.412411	no
MERGE.62078.6	-0.88051304767103	0.46901	no
MERGE.62078.2	1.76717	0.0581929	no
MERGE.62078.3	-3.57448906082945	0.169156	no
XR_002659919.1	6.09882	8.55014e-05	down
MERGE.30823.2	-0.881187850152577	0.0564348	no
MERGE.21083.1	1.87325	0.0199718	down
MERGE.12624.1	-7.45898026069146	0.000115978	up
XR_001283762.2	-0.387456435827715	0.564942	no
MERGE.43877.2	-7.69545661974564	0.000664135	up
MERGE.2175.1	-1.23961490856966	0.0791427	no
MERGE.82490.3	0.301153	0.640473	no
MERGE.38503.1	-0.461257145695075	0.450039	no
MERGE.13076.1	2.57781	0.00536688	down
MERGE.47982.1	0.568459	0.0769816	no
MERGE.32171.3	3.05009	0.082776	no
MERGE.32171.2	-5.8065555841951	0.0809644	no
MERGE.2826.2	1.77686	0.618717	no
MERGE.2826.3	4.95705	0.0347411	down
MERGE.2826.1	-0.658576578398946	0.795699	no
MERGE.52570.2	-0.5076874961744	0.551869	no
XR_001280491.2	0.56604	0.0102322	no
MERGE.16566.1	-2.92723318811439	0.00319674	up
MERGE.50086.1	5.00448	0.0278907	down
MERGE.1673.2	-0.358054827527618	0.320383	no
MERGE.78144.1	1.44602	0.0100482	down
MERGE.32849.1	1.10369	0.0464914	down
MERGE.32849.2	1.01173	0.0324832	down
MERGE.10115.1	0.908604	0.341419	no
MERGE.43746.1	0.133082	0.827104	no
MERGE.73831.6	-2.16879988950674	0.0204094	up
MERGE.45619.3	-1.8582204935436	0.648953	no
MERGE.67249.1	0.00943892	0.953979	no
MERGE.40674.1	6.20786	0.000398416	down
XR_002659583.1	0.204829	0.723924	no
MERGE.8727.1	-6.47146058367306	0.000135209	up
XR_002658720.1	-0.154722295855592	0.64043	no
MERGE.43893.1	7.40941	0.000126658	down
MERGE.66489.2	0.072901	0.852172	no
MERGE.71883.1	0.588184	0.0964279	no
MERGE.28672.2	-0.586612108897138	0.54092	no
MERGE.28672.3	-0.563867210237377	0.127594	no
MERGE.28672.1	0.13785	0.71832	no
MERGE.28672.7	2.10726	0.0365614	down
MERGE.28672.4	3.46071	0.156344	no
MERGE.28672.5	1.11331	0.0667115	no
MERGE.28672.9	-2.13363581912298	0.238107	no
MERGE.1558.1	-8.47498645849499	3.58638e-05	up
MERGE.45994.1	1.13253	0.0918201	no
XR_002662044.1	-1.13814749597668	0.114216	no
XR_001287730.2	0.557504	0.344908	no
MERGE.59664.1	1.60055	0.00844821	down
MERGE.61364.1	3.45574	0.00851577	down
MERGE.24069.2	6.46623	0.0772216	no
MERGE.70843.1	-0.204690626074484	0.568981	no
MERGE.70843.2	4.12731	0.150678	no
MERGE.64327.1	-0.0738558227802952	0.836042	no
MERGE.54096.1	4.06267	0.0214822	down
MERGE.7533.10	-2.36599152245542	0.34955	no
MERGE.7533.11	-0.94344740170717	0.665708	no
MERGE.55498.1	1.39231	0.196526	no
MERGE.55498.2	-1.13053083683698	0.100041	no
XR_001270341.2	-0.548325233683217	0.036112	no
MERGE.84537.4	3.82238	0.430414	no
XR_002660950.1	-0.174588389527986	0.870703	no
XR_001272316.2	-0.587670573420557	0.0628565	no
MERGE.50544.2	-3.53172197288524	0.550742	no
MERGE.60017.2	3.74744	0.00657743	down
MERGE.5556.10	-0.368189736690969	0.906607	no
MERGE.33731.2	-8.43505175909548	0.00501252	up
XR_001281034.2	-8.07701041912045	9.32978e-06	up
MERGE.23525.1	-0.659630202952742	0.0577659	no
MERGE.16399.14	-4.58004697985737	0.021514	up
MERGE.30748.1	1.62341	0.0308685	down
MERGE.18169.1	-0.346366220782631	0.574066	no
MERGE.13480.1	0.775542	0.0684703	no
XR_001280207.2	0.0534412	0.887023	no
MERGE.66151.2	1.15031	0.0333054	down
MERGE.57118.7	1.9005	0.189833	no
MERGE.57118.5	-2.76017264448583	0.202948	no
MERGE.57118.2	-0.191581819025398	0.765176	no
MERGE.45889.2	-0.479265935220302	0.192396	no
MERGE.80183.1	-0.603347131604807	0.110517	no
MERGE.34790.1	0.419206	0.543011	no
MERGE.63458.1	-0.0149176333841882	0.957848	no
MERGE.63458.3	-0.29596709745715	0.371144	no
MERGE.63458.5	-1.89662701980528	0.404336	no
MERGE.82373.1	0.423133	0.324158	no
MERGE.85122.2	-1.78312333878648	0.414362	no
MERGE.85122.1	-0.179921577730108	0.553579	no
MERGE.60122.2	-8.34859089315905	0.000320888	up
MERGE.21867.1	1.03483	0.441328	no
MERGE.11140.1	-0.85501377257841	0.273911	no
XR_001280738.2	-0.455817823453213	0.598747	no
MERGE.46040.3	-3.28276527430412	0.129013	no
MERGE.46040.1	-0.582391560905877	0.486613	no
MERGE.46040.5	-0.303728873032747	0.667039	no
MERGE.46040.4	-0.597123331618703	0.504587	no
MERGE.28475.2	-0.623778606343535	0.393732	no
MERGE.22714.1	-1.05291934494512	0.11438	no
XR_001287616.2	-0.854681658372196	0.342168	no
MERGE.61914.2	0.98988	0.0424605	no
MERGE.77627.1	0.406917	0.398577	no
MERGE.77627.4	-1.12499012346772	0.628931	no
MERGE.28100.2	-3.61684308473663	0.0322212	up
MERGE.76123.5	3.7545	0.106708	no
MERGE.76123.7	-0.40501107650053	0.503476	no
XR_001289023.2	1.62451	0.0787885	no
MERGE.82395.1	-0.540003881249411	0.157123	no
MERGE.35897.1	0.33022	0.555258	no
MERGE.44847.1	-4.01176639714881	0.051612	no
MERGE.1392.16	4.07024	0.0891696	no
MERGE.82252.2	-2.76720737314946	0.254596	no
MERGE.66413.1	-0.155941031412969	0.559017	no
MERGE.66413.2	0.614257	0.190149	no
MERGE.46936.4	3.43044	0.46338	no
MERGE.82252.7	8.03283	0.0227453	down
MERGE.12369.1	-2.96866311605496	0.408306	no
XR_002654963.1	1.90552	0.0267926	down
MERGE.66675.3	-2.08988085201998	0.213107	no
MERGE.66675.1	1.4118	0.387731	no
MERGE.66675.4	-6.00260620399773	0.0652803	no
MERGE.27302.3	-0.886402566632642	0.828659	no
MERGE.27302.9	5.6274	0.0528077	no
MERGE.27302.8	-2.09387030356759	0.253669	no
MERGE.74564.1	0.987057	0.0112091	no
MERGE.60728.4	-0.491881955378424	0.316088	no
MERGE.60728.3	0.0603912	0.904223	no
MERGE.60728.1	0.348231	0.253767	no
MERGE.69000.1	-0.972144585039869	0.209136	no
MERGE.8178.6	0.946712	0.301238	no
MERGE.45553.1	0.724285	0.146092	no
XR_001284692.2	-0.330516056397051	0.471366	no
MERGE.25821.1	-0.583452426321342	0.00547659	no
XR_001284021.2	3.06994	0.52139	no
MERGE.41262.1	0.466162	0.273583	no
MERGE.33650.1	1.12968	0.0122682	down
MERGE.3860.1	6.65277	0.00276767	down
MERGE.65678.2	0.158099	0.880272	no
MERGE.84913.3	-0.286754118009126	0.423185	no
MERGE.8674.1	2.0808	0.0765212	no
MERGE.7337.3	-0.0531787227821874	0.93222	no
MERGE.2578.1	-1.12682400292781	0.511619	no
MERGE.75118.1	1.67665	0.107896	no
MERGE.25159.4	0.573694	0.246151	no
MERGE.32081.1	-0.725641582552473	0.0675735	no
MERGE.77297.1	-1.20292725736244	0.318582	no
MERGE.30489.5	0.323885	0.202835	no
MERGE.30489.3	-0.632726828893331	0.198653	no
MERGE.26237.1	-0.169209541815657	0.686292	no
MERGE.55730.1	1.24525	0.123713	no
MERGE.81846.2	0.214247	0.495255	no
MERGE.22454.1	0.289461	0.505244	no
MERGE.26546.1	-0.356984368778041	0.524556	no
MERGE.80166.1	2.86778	0.110168	no
MERGE.80166.3	3.40673	0.22498	no
MERGE.84679.1	1.10055	0.216554	no
MERGE.23621.1	1.39806	0.124619	no
MERGE.77121.1	-1.55749863600691	0.094217	no
MERGE.59834.1	0.162472	0.860401	no
MERGE.79660.9	3.31754	0.229211	no
MERGE.79660.1	-1.35911450690558	0.0286685	up
MERGE.61343.2	1.77152	0.523244	no
MERGE.61343.3	0.496361	0.35458	no
MERGE.15093.3	-3.93994792102325	0.102153	no
MERGE.44758.1	1.8224	0.00887458	down
XR_001275446.2	-0.0407851502037817	0.897449	no
XR_001279862.2	-3.04742023813778	0.427132	no
MERGE.41271.16	-7.7614244944659	0.000138915	up
MERGE.805.1	4.82052	0.00218297	down
XR_001286860.2	0.31164	0.186337	no
MERGE.79549.6	-0.702964456294584	0.221729	no
MERGE.80493.1	0.473405	0.749832	no
MERGE.70378.5	-10.2902381101954	7.85475e-05	up
MERGE.30834.7	-2.59420669372317	0.0690744	no
MERGE.30834.4	-6.16168236355558	0.0687998	no
MERGE.30834.3	-5.55971384594503	0.0603221	no
MERGE.70059.1	1.57559	0.61644	no
MERGE.81127.1	1.27423	0.235214	no
MERGE.30834.8	6.92138	0.0872064	no
MERGE.39059.1	3.21637	0.000360636	down
MERGE.35043.2	5.36696	0.0591091	no
MERGE.35043.1	-6.68212046362926	0.0354349	up
MERGE.31738.1	-0.678150663022481	0.529951	no
MERGE.32702.3	2.57451	0.0254097	down
MERGE.30910.5	0.983678	0.560751	no
MERGE.5903.1	9.45421	0.00351618	down
MERGE.42282.1	1.09327	0.212348	no
MERGE.30613.1	0.436423	0.865073	no
MERGE.30613.2	0.557933	0.681229	no
MERGE.10506.1	-0.882342416673403	0.799353	no
MERGE.4775.1	-0.785287509086951	0.0764894	no
MERGE.6666.4	2.16127	0.150002	no
MERGE.6666.5	0.267099	0.567759	no
MERGE.6666.7	-7.04193558619268	1.89077e-05	up
MERGE.6666.3	5.27024	0.547569	no
MERGE.24708.1	0.625682	0.209682	no
MERGE.56979.1	-0.529181452181962	0.803423	no
MERGE.77321.1	1.44461	0.197186	no
MERGE.20184.2	-2.00254022157329	0.0372105	up
MERGE.20184.1	4.71441	0.131897	no
MERGE.84167.1	0.300867	0.415271	no
MERGE.14241.2	-1.07515292283073	0.417844	no
MERGE.81607.1	0.753684	0.0992877	no
MERGE.47176.4	2.57278	0.0693251	no
MERGE.47176.3	-0.132777215526776	0.922763	no
MERGE.4838.1	0.364372	0.491084	no
MERGE.18150.4	0.643633	0.268024	no
MERGE.18150.2	-0.63997109354206	0.303464	no
MERGE.18150.3	-0.65461772375274	0.476496	no
MERGE.43067.5	-0.571426972910272	0.491537	no
MERGE.43067.4	-0.621091281392975	0.0745113	no
MERGE.10512.4	-1.6484602130114	0.427286	no
MERGE.10512.2	-6.57797455559853	0.101454	no
MERGE.52090.2	-0.491512199808382	0.489027	no
MERGE.78888.3	-3.63823549128781	0.227506	no
MERGE.20948.2	0.653491	0.35512	no
MERGE.20948.1	0.187797	0.762935	no
MERGE.31350.1	-0.269631862262849	0.728798	no
MERGE.31350.2	-7.9156312325632	0.000871035	up
XR_002661757.1	0.711466	0.113543	no
MERGE.24401.1	0.986363	0.270241	no
MERGE.22733.1	-4.33049521485636	0.0778728	no
MERGE.66442.16	5.67212	0.0555669	no
MERGE.66442.11	-1.48969601683314	0.678663	no
MERGE.31596.2	-0.737217118292936	0.147892	no
MERGE.39339.2	3.20025	0.378856	no
MERGE.40967.1	-0.377703442846494	0.248693	no
MERGE.76993.4	0.442843	0.476395	no
MERGE.79317.2	-1.49494747185793	0.0251827	up
MERGE.79317.3	-3.19333670950561	0.105929	no
MERGE.21328.10	2.19579	0.232616	no
XR_002653768.1	-3.29263527721656	0.114897	no
XR_002658367.1	-5.42003021261319	0.0297915	up
MERGE.75448.7	6.10205	0.209953	no
MERGE.75448.3	-3.69710153592075	0.221425	no
MERGE.6902.1	4.17472	0.000522501	down
MERGE.965.1	-1.61474108427709	0.676128	no
MERGE.39894.13	0.362085	0.877829	no
MERGE.69879.1	0.746111	0.506468	no
MERGE.10194.15	-0.0593366721385733	0.987937	no
XR_002653030.1	-3.26982042182018	0.0531626	no
MERGE.35170.1	0.777032	0.038765	no
MERGE.58338.1	-0.0303826691979516	0.955412	no
MERGE.57740.1	1.09342	0.57206	no
MERGE.55504.6	1.6486	0.0740477	no
MERGE.83044.1	-0.267120107584577	0.54853	no
MERGE.22036.1	-0.089414904437995	0.87647	no
MERGE.36117.2	-6.5045452452239	0.000696947	up
MERGE.18118.1	0.013437	0.976912	no
MERGE.26143.1	-0.127765607245763	0.972162	no
MERGE.14339.6	6.10498	0.0557864	no
MERGE.62728.1	-0.895029352398681	0.265678	no
MERGE.85825.1	0.386392	0.406251	no
MERGE.85825.3	5.03987	0.231865	no
MERGE.5552.1	-0.138864648563873	0.947266	no
MERGE.5552.6	6.57933	0.0705526	no
MERGE.68924.4	0.464566	0.779248	no
XR_002661778.1	-0.167508726486883	0.773244	no
MERGE.38120.1	0.200224	0.661578	no
MERGE.68924.1	-0.00419632069969306	0.999012	no
MERGE.68924.2	2.1745	0.283018	no
XR_001285961.2	0.859359	0.786104	no
MERGE.26888.3	10.7616	0.00793067	down
MERGE.9306.6	-2.37251076291191	0.435156	no
XR_001278804.2	-0.258190270420219	0.606003	no
MERGE.74641.1	-2.03184866898495	0.00268503	up
MERGE.32437.1	0.4963	0.128364	no
MERGE.75842.9	3.10934	0.159445	no
MERGE.45438.1	1.38252	0.253816	no
MERGE.11651.1	-0.722713205520219	0.175446	no
MERGE.38097.1	2.16784	0.000652014	down
MERGE.27632.4	0.0343121	0.891729	no
MERGE.45883.4	0.729911	0.882852	no
MERGE.8969.2	0.225426	0.765413	no
MERGE.8969.3	-2.0902167946671	0.4827	no
MERGE.8969.1	0.21836	0.779003	no
MERGE.55470.5	2.31227	0.210488	no
MERGE.7445.1	0.154065	0.711173	no
MERGE.55223.1	-3.07937720942972	0.371881	no
MERGE.55223.2	-1.90066883968792	0.341518	no
MERGE.55223.3	-4.02245616998833	0.232093	no
MERGE.55223.4	0.908227	0.0467428	no
MERGE.1241.2	2.30426	0.0944685	no
MERGE.1241.3	2.99554	0.0225413	down
MERGE.61177.1	0.736775	0.137106	no
XR_002660839.1	0.605883	0.420684	no
MERGE.74716.1	-0.387078254738914	0.566013	no
MERGE.84964.1	0.070125	0.878004	no
XR_002663372.1	3.31069	0.200138	no
MERGE.48381.1	-1.03200454101359	0.128938	no
MERGE.3556.1	-0.0243708591095932	0.941496	no
MERGE.53846.1	-4.55116733563885	0.0109355	up
XR_002653954.1	1.00669	0.235381	no
MERGE.65262.1	0.982101	0.0791895	no
XR_002659803.1	0.385674	0.658977	no
MERGE.80417.1	0.487842	0.329001	no
MERGE.75686.1	-6.19948388011483	0.0232961	up
MERGE.52067.1	0.522899	0.167604	no
XR_002663265.1	0.203172	0.657559	no
MERGE.39009.1	2.18195	0.205096	no
MERGE.37318.6	-2.12891241877021	0.204391	no
XR_002654586.1	-0.178984366321954	0.742492	no
MERGE.29515.1	-1.32657167667614	0.0679359	no
MERGE.18779.2	1.77379	0.101043	no
XR_002660194.1	-0.0216662847164959	0.958937	no
MERGE.47937.3	0.208694	0.667603	no
MERGE.53933.1	1.07286	0.040284	down
XR_002655298.1	-2.81370229199039	0.159823	no
MERGE.15586.1	-0.405607547453767	0.230876	no
XR_002656322.1	3.57667	0.208532	no
MERGE.47844.2	-6.28184849769599	0.0223549	up
MERGE.74769.1	8.67482	2.62915e-06	down
MERGE.26084.1	-0.121617285553443	0.871145	no
XR_002655975.1	6.05959	0.0222336	down
MERGE.58832.1	0.525878	0.282121	no
MERGE.50329.2	-1.17711658222999	0.108852	no
MERGE.68949.1	1.4845	0.0120432	down
MERGE.48037.3	-0.101027159267524	0.770221	no
MERGE.72709.1	-0.292474720622519	0.740055	no
MERGE.45740.1	-0.649884919125522	0.2607	no
MERGE.26232.1	-1.60222835489263	0.0106735	up
MERGE.61332.1	0.461133	0.704891	no
MERGE.67268.1	0.695253	0.0972483	no
MERGE.70776.1	0.221061	0.616788	no
MERGE.78927.1	0.868674	0.00250919	no
MERGE.70877.1	0.243508	0.670758	no
XR_002664238.1	-1.59358992905584	0.193002	no
MERGE.3493.1	-0.593848462822668	0.148837	no
MERGE.33325.1	1.35958	0.667793	no
MERGE.12082.4	1.06768	0.00152627	down
MERGE.12082.5	1.23744	0.0665677	no
MERGE.12082.1	0.898189	0.0171275	no
MERGE.12082.2	1.46403	0.0132819	down
MERGE.12082.3	-2.52536313783884	0.317046	no
MERGE.46703.31	3.65919	0.0583654	no
MERGE.21066.4	-0.420296122783203	0.916521	no
MERGE.21066.2	-6.89474440921678	0.0147903	up
MERGE.76965.7	-4.86985542055579	0.0455712	up
MERGE.26453.1	0.21537	0.493365	no
MERGE.49428.2	0.299318	0.93165	no
MERGE.75488.1	0.648588	0.453485	no
MERGE.65632.1	-0.256399274926314	0.711262	no
MERGE.65632.3	-0.438920017442247	0.469948	no
MERGE.65632.2	3.2207	0.0330438	down
XR_001285329.2	0.130192	0.875449	no
MERGE.45185.1	1.04419	0.0808807	no
MERGE.54436.1	0.611205	0.382754	no
XR_001279757.2	-6.87949168375228	0.0108814	up
MERGE.25916.1	1.23125	0.00148667	down
MERGE.9476.4	-4.76849495769166	0.0217328	up
MERGE.9476.5	0.575718	0.852607	no
MERGE.9476.7	0.387904	0.442963	no
MERGE.9476.1	3.92776	0.0722564	no
MERGE.9476.2	-1.5940085764101	0.0120927	up
MERGE.9476.3	-2.8719114074883	0.194307	no
XR_001277977.2	-0.515299414116286	0.0800982	no
MERGE.2800.1	-0.709016490836732	0.782432	no
MERGE.83656.4	0.48859	0.654902	no
MERGE.83656.2	0.950405	0.0623532	no
MERGE.50060.1	0.944674	0.0921318	no
MERGE.31180.1	-0.929148954576055	0.00521987	no
MERGE.67754.1	3.72495	0.181523	no
XR_001272208.2	-0.403065974191206	0.12747	no
XR_001281891.2	0.100287	0.876257	no
MERGE.19760.1	-0.738731700587673	0.298752	no
MERGE.45708.1	-0.438628501770788	0.247036	no
MERGE.71428.1	1.64441	0.00702208	down
MERGE.12674.8	-1.398007371696	0.0791521	no
MERGE.70903.1	-2.20278332953154	0.437834	no
MERGE.10501.1	-0.440288299543821	0.857582	no
MERGE.9904.2	2.81096	0.395722	no
MERGE.9904.3	5.0665	0.117455	no
MERGE.9904.1	2.40281	0.516377	no
MERGE.85690.1	-0.140185343001476	0.635316	no
MERGE.22742.1	-0.416761622453005	0.273558	no
MERGE.22340.10	-7.96329133735883	3.09547e-05	up
MERGE.22340.17	-0.512201080330176	0.417636	no
MERGE.3602.1	-7.37262476105592	0.000219683	up
MERGE.61857.1	0.321702	0.315625	no
MERGE.75102.2	-1.5041283046133	0.482853	no
MERGE.75102.1	-2.70450521601269	0.188951	no
XR_001271868.2	0.57959	0.497279	no
MERGE.74119.1	-1.10875305976531	0.455871	no
MERGE.74119.7	-2.1576533276402	0.51641	no
MERGE.74119.6	-3.70517796436132	0.218522	no
MERGE.74119.9	1.17466	0.753876	no
MERGE.11888.2	-0.773161677299712	0.458547	no
MERGE.11888.1	2.77443	0.157198	no
MERGE.36924.1	-0.441766621536671	0.631399	no
MERGE.72687.6	0.358673	0.485436	no
MERGE.34505.2	3.87593	0.457098	no
MERGE.34505.1	-1.48085197856156	0.0415099	up
MERGE.66481.10	-0.0708315450380717	0.813369	no
MERGE.68115.2	-3.18227433631891	0.128041	no
MERGE.76081.1	3.52311	0.0130388	down
MERGE.76100.1	1.29146	0.0601637	no
MERGE.73702.6	-1.42272321554825	0.599984	no
MERGE.12694.8	1.29481	0.0038797	down
MERGE.32318.1	0.468296	0.299663	no
MERGE.32318.2	-0.265866590916423	0.714684	no
MERGE.55882.1	-0.132995352492953	0.798023	no
MERGE.55882.3	-0.354183077382869	0.51881	no
MERGE.55882.2	-0.214626888974273	0.921515	no
MERGE.43951.2	-0.490984971141038	0.24836	no
MERGE.43951.1	-0.746520706854894	0.0786213	no
MERGE.41307.1	-0.375954243138211	0.506902	no
MERGE.84020.2	-0.740857619106441	0.155754	no
MERGE.84605.1	1.15781	0.0777807	no
MERGE.55460.3	4.49782	0.101235	no
MERGE.49963.1	-0.579378143610351	0.359222	no
MERGE.29176.1	-0.9676661363168	0.0114029	no
MERGE.63730.1	-6.99727790352961	0.000205414	up
XR_001272842.2	-0.348440197115576	0.533234	no
MERGE.68806.1	5.50393	0.0011076	down
MERGE.60368.2	0.479551	0.0720039	no
MERGE.15233.2	1.20715	0.0581496	no
MERGE.15233.1	1.17412	0.075814	no
MERGE.73377.1	0.405261	0.537846	no
MERGE.49975.3	0.240026	0.386229	no
XR_001277932.2	2.17485	0.309877	no
MERGE.56550.5	3.51588	0.0188791	down
MERGE.44230.3	-0.915003539383762	0.379137	no
MERGE.47373.5	-2.03553935655772	0.354792	no
MERGE.71857.4	0.40635	0.486787	no
MERGE.71857.6	1.42054	0.204042	no
MERGE.71857.1	-1.39607331666297	0.184423	no
MERGE.71857.3	0.989532	0.354238	no
MERGE.71857.2	0.712187	0.155303	no
XR_001289845.2	1.73384	0.00585292	down
MERGE.20179.4	-0.828890647291317	0.495079	no
MERGE.53499.2	4.10458	0.22191	no
MERGE.53499.4	1.00044	0.586526	no
XR_002661497.1	-3.63541317981417	0.0318664	up
MERGE.84912.1	0.297524	0.495476	no
MERGE.84912.3	-0.247320542599536	0.652111	no
MERGE.56886.1	-0.935249298987702	0.511794	no
MERGE.56886.2	-2.52439822024165	0.584093	no
MERGE.5639.2	6.58981	0.0791748	no
MERGE.36553.1	0.108231	0.704474	no
XR_002656556.1	3.22085	0.0640487	no
MERGE.75412.1	0.155875	0.610334	no
MERGE.64723.1	-0.308247696792374	0.473114	no
XR_001272566.2	-2.46701496623226	0.353029	no
MERGE.23761.1	0.464216	0.735558	no
MERGE.82620.1	-2.83623402807641	0.00055905	up
MERGE.23293.2	-0.355226925998904	0.517579	no
MERGE.23293.3	-3.09857929819622	0.168977	no
MERGE.5124.1	-0.00974723671827015	0.992761	no
MERGE.410.2	-4.04354085039056	0.00342497	up
MERGE.47119.2	-0.741855204273305	0.437801	no
MERGE.82189.1	0.321625	0.212755	no
MERGE.81797.1	0.0645826	0.987487	no
MERGE.80570.5	0.912897	0.00315156	no
MERGE.41807.3	-0.746606869330187	0.280363	no
MERGE.39104.6	-0.285143906230661	0.655438	no
MERGE.39104.1	0.985692	0.72568	no
MERGE.39104.3	0.132633	0.889119	no
MERGE.32355.1	0.632912	0.0742699	no
MERGE.44861.2	0.0466838	0.937518	no
MERGE.2606.3	1.86287	0.0016668	down
MERGE.23230.1	0.300195	0.621854	no
MERGE.64519.1	-0.608558403093214	0.523042	no
XR_002654486.1	-0.274349534478968	0.437846	no
MERGE.5019.1	0.917556	0.708398	no
XR_002660684.1	-2.56756870712826	0.00951791	up
XR_001271669.2	-0.472345094035595	0.391013	no
XR_001273450.2	-0.578426396420119	0.245786	no
MERGE.59000.2	-1.44247365427733	0.0639577	no
MERGE.35897.3	0.137176	0.728155	no
MERGE.35897.2	-0.704346776314681	0.2117	no
MERGE.1390.30	2.45426	0.465775	no
MERGE.1390.33	-6.71002367279477	0.0156471	up
MERGE.1390.35	2.89454	0.185485	no
MERGE.1390.34	-5.18808206170916	0.0293829	up
MERGE.1390.37	-0.927684275586627	0.20477	no
MERGE.1390.36	-0.83474483258505	0.193773	no
MERGE.15835.2	3.506	0.121652	no
MERGE.62137.1	-0.387404070912496	0.754328	no
MERGE.23981.1	0.147634	0.546799	no
MERGE.68114.8	2.2714	0.511362	no
MERGE.68114.5	-1.82157274406528	0.0552233	no
MERGE.68114.6	-2.58866348596348	0.238237	no
MERGE.68114.1	0.134384	0.884773	no
MERGE.68114.2	-0.566107345472583	0.16441	no
MERGE.15176.1	-0.456702631595268	0.318785	no
MERGE.68077.6	0.849101	0.143942	no
MERGE.69979.1	1.01658	0.0531272	no
MERGE.7594.1	-3.03654697935032	0.0109016	up
MERGE.72905.1	3.00866	0.156569	no
MERGE.71528.1	-0.0361335725109424	0.894902	no
MERGE.80664.7	-0.198313523394902	0.709172	no
MERGE.67869.3	-9.74555078154613	5.95947e-06	up
MERGE.67869.2	-6.96399156297641	0.00322442	up
MERGE.67928.1	2.80636	0.277511	no
MERGE.13042.3	3.61929	0.477579	no
MERGE.63881.3	0.308338	0.39643	no
MERGE.66216.1	0.259466	0.784013	no
MERGE.15323.5	-0.0853483324814293	0.973993	no
MERGE.15323.4	3.05596	0.229997	no
MERGE.15323.2	-1.31257129311661	0.442369	no
MERGE.7762.1	-0.535932708226503	0.0268399	no
MERGE.4409.2	2.1011	0.36593	no
MERGE.67306.1	1.14356	0.0247968	down
MERGE.81326.4	-3.03736010743748	0.172286	no
MERGE.81326.7	-0.306149029678782	0.441964	no
MERGE.81326.1	-1.57991760577483	0.00886942	up
MERGE.81326.3	1.47211	0.216013	no
MERGE.15900.1	-0.550784747796643	0.545805	no
XR_002654032.1	-0.498657131337709	0.523715	no
MERGE.73212.1	-5.92544884658922	0.0265639	up
MERGE.76862.2	-0.330172225190112	0.925962	no
MERGE.13014.1	-0.827512992731209	0.0890167	no
XR_002654591.1	0.0438221	0.895246	no
MERGE.30264.1	-0.475819333872609	0.0167449	no
MERGE.1790.1	1.81293	0.315317	no
XR_002658226.1	2.65465	0.103775	no
MERGE.75132.6	-4.73420485435995	0.0415178	up
MERGE.27111.1	-1.458386403759	0.0105649	up
MERGE.84589.1	-8.21094002195881	0.000136631	up
MERGE.46981.1	2.53046	0.0107183	down
MERGE.69496.1	-7.75899179063119	0.00155934	up
XR_001277122.2	0.259863	0.566082	no
MERGE.58953.1	1.05415	0.180127	no
XR_002659252.1	-6.3934291143871	0.000227857	up
MERGE.65825.1	0.843773	0.131284	no
MERGE.43273.1	0.254481	0.587423	no
MERGE.9630.1	4.18515	0.0221881	down
MERGE.28646.1	-1.46960663866109	0.0972778	no
MERGE.62231.1	-4.20995950224208	0.220637	no
MERGE.13923.1	0.284995	0.702286	no
MERGE.25393.5	1.59101	0.0783709	no
MERGE.21872.3	-0.384578278636125	0.420488	no
MERGE.21872.2	-0.966669653088017	0.0581476	no
MERGE.21872.1	-0.525400238963062	0.0925741	no
MERGE.21872.5	-0.327472745077993	0.372564	no
XR_001278998.2	-0.21173295245947	0.759055	no
MERGE.38477.1	-0.343170855898335	0.16415	no
MERGE.36823.11	-0.700181322426651	0.77671	no
XR_001282855.2	0.54344	0.50754	no
MERGE.43564.1	0.385131	0.107448	no
MERGE.34676.5	4.73446	0.063434	no
MERGE.34676.2	-1.69235967678059	0.666139	no
MERGE.11357.2	1.09368	0.00351015	down
MERGE.70474.21	0.496715	0.247127	no
MERGE.67273.2	-0.0246504599404218	0.94911	no
MERGE.5387.1	0.726662	0.0776268	no
MERGE.64686.4	1.91965	0.062217	no
MERGE.7551.1	-0.00326767414481832	0.98907	no
MERGE.82989.1	0.621725	0.490953	no
MERGE.28348.3	-1.32432348587507	0.724295	no
MERGE.28348.5	0.252999	0.565272	no
XR_002654743.1	1.95526	0.0112425	down
MERGE.24215.3	0.175145	0.675685	no
MERGE.53714.2	1.06557	0.336079	no
MERGE.32963.1	-0.40062060175454	0.173474	no
MERGE.4555.2	0.934	0.156463	no
MERGE.50073.1	1.90408	0.145823	no
MERGE.78718.10	0.784752	0.838419	no
MERGE.23532.1	-3.7627068436396	0.111666	no
MERGE.23532.3	-0.576869951110137	0.861802	no
MERGE.26541.1	0.0607673	0.935826	no
MERGE.69772.1	0.395007	0.288558	no
MERGE.5092.2	0.0299119	0.971962	no
MERGE.5092.1	-0.897934019417069	0.0173206	no
MERGE.71459.3	-0.0371804660663323	0.902755	no
MERGE.71459.2	-0.62354619179422	0.228386	no
MERGE.35441.1	0.338501	0.294798	no
MERGE.44103.1	1.39147	0.283705	no
MERGE.77742.1	-0.426939799479374	0.0755466	no
MERGE.19248.9	-2.60959899801456	0.50054	no
MERGE.86523.1	1.1861	0.583363	no
MERGE.19248.4	-0.203735827606799	0.917922	no
XR_001276233.2	-0.329945654442978	0.608111	no
MERGE.50615.1	2.25975	0.0188818	down
MERGE.54140.1	-0.0203042376903979	0.990062	no
MERGE.54140.3	-1.32900272971544	0.732536	no
MERGE.68009.2	-2.7697905634723	0.0012804	up
MERGE.21917.1	-1.60401054888038	0.00370315	up
MERGE.3753.1	1.8149	0.00114308	down
MERGE.5448.3	-0.0181970238555662	0.977732	no
MERGE.43942.3	-0.229617598398309	0.940307	no
MERGE.36304.2	-1.05367067370947	0.207032	no
MERGE.11392.1	-6.45515441992026	0.00636515	up
MERGE.70040.60	-0.45459230160332	0.501433	no
MERGE.70040.63	-4.22381334176775	0.40132	no
MERGE.70040.62	-9.25362764958455	9.37759e-05	up
MERGE.70040.65	0.520621	0.133432	no
MERGE.70040.64	-2.64390082949373	0.217779	no
MERGE.7519.5	-1.07910871864388	0.405999	no
MERGE.7519.2	-1.15868200112158	0.19108	no
MERGE.7519.3	2.24961	0.413126	no
MERGE.7519.9	-2.19694161123361	0.43421	no
MERGE.75865.2	-2.5581566314317	0.292171	no
MERGE.75865.1	-3.28015399956862	0.164792	no
MERGE.19296.1	1.36482	0.178677	no
MERGE.84560.1	-0.537213314743174	0.375507	no
MERGE.65521.2	-1.71508939063475	0.309096	no
MERGE.46634.4	-0.0302005885013636	0.919411	no
MERGE.46634.3	0.279064	0.332633	no
XR_002662981.1	-0.725315212728601	0.473769	no
MERGE.56265.1	-0.993077853786897	0.742393	no
MERGE.39951.8	0.119951	0.77341	no
MERGE.39951.9	0.455358	0.352117	no
MERGE.42766.1	5.53613	0.0537117	no
MERGE.42766.3	-1.46172722157708	0.217705	no
MERGE.44877.2	0.926161	0.249498	no
MERGE.66826.2	1.15336	0.101417	no
XR_002664050.1	1.85775	0.0742388	no
XR_001273363.2	8.94748	0.0010726	down
MERGE.11811.6	-2.33336642435943	0.293872	no
MERGE.7929.2	6.0383	0.00828992	down
MERGE.7929.1	3.2952	0.00276748	down
MERGE.41338.1	-0.730567195026237	0.312481	no
MERGE.60232.13	-2.45765543100533	0.255948	no
MERGE.16701.4	0.888853	0.178252	no
MERGE.16701.2	0.102179	0.877375	no
MERGE.16701.3	-1.08302493927769	0.265311	no
MERGE.73621.1	-0.374349540043156	0.25474	no
XR_002661918.1	-0.0365664444668451	0.929491	no
MERGE.61568.1	0.41088	0.172046	no
MERGE.59839.1	1.5466	0.00617015	down
MERGE.50622.1	1.21287	0.00322388	down
MERGE.43839.1	-0.859754504552636	0.0540555	no
MERGE.31735.2	0.644214	0.486593	no
MERGE.75437.1	-0.216856425233433	0.329284	no
XR_001283726.2	2.12784	0.38244	no
MERGE.72728.1	1.29782	0.0911892	no
MERGE.14139.1	0.0983873	0.72909	no
MERGE.83529.6	6.71788	0.0707176	no
MERGE.83529.7	-1.2603443557352	0.636132	no
MERGE.83529.5	1.72045	0.56471	no
MERGE.70759.6	0.339403	0.372904	no
MERGE.10077.2	-0.233367140393163	0.382306	no
MERGE.39113.1	8.50564	0.000341693	down
XR_002660128.1	0.228492	0.651347	no
MERGE.26336.1	-0.805026551809868	0.00855609	no
MERGE.26336.2	-0.815507773206298	0.0139201	no
MERGE.40120.13	-2.80927199996228	0.245139	no
MERGE.6442.1	-7.41644661738946	0.017243	up
MERGE.33684.1	-0.347321376411733	0.897207	no
MERGE.10929.28	1.97094	0.00980508	down
MERGE.79805.1	-1.30371321011789	0.00311431	up
MERGE.53609.1	-0.296866840900339	0.505888	no
XR_002662388.1	0.123071	0.88426	no
XR_002656414.1	-5.00388056440348	0.0032795	up
MERGE.15519.1	0.589101	0.378134	no
MERGE.62078.7	1.37805	0.617332	no
MERGE.35055.3	0.154554	0.547648	no
MERGE.62078.1	-0.898339705994284	0.788968	no
MERGE.14793.1	0.3333	0.648258	no
XR_001278597.2	1.04017	0.268034	no
MERGE.22434.1	0.122146	0.323262	no
MERGE.86238.1	5.02186	0.0374067	down
MERGE.73154.1	0.176944	0.668349	no
MERGE.73154.3	-2.17178095610571	0.0108179	up
XR_001283678.2	0.605752	0.0561283	no
MERGE.44413.1	-7.36802607476506	3.41582e-05	up
MERGE.5276.1	-0.230594226237181	0.837174	no
MERGE.8721.2	-1.07152481012499	0.124524	no
XR_001286907.2	-0.208574723833226	0.571701	no
MERGE.63867.1	-0.336638459419444	0.543336	no
MERGE.2852.3	-0.827840359387547	0.0925657	no
MERGE.2852.2	-0.728644950792517	0.0922377	no
MERGE.2852.1	-1.16086565552252	0.0841079	no
MERGE.2852.7	-1.13295879853413	0.0718274	no
MERGE.2852.6	-1.02589863359341	0.053036	no
MERGE.2852.5	-0.817868234749736	0.0173805	no
MERGE.2852.4	-1.18373475316367	0.0193746	up
MERGE.2852.9	-0.816211924608048	0.169164	no
MERGE.2852.8	2.27829	0.33062	no
MERGE.46659.1	0.222334	0.938993	no
MERGE.5189.3	1.19817	0.0137833	down
MERGE.5189.2	1.17424	0.00553922	down
MERGE.5189.1	0.879155	0.141305	no
XR_002654760.1	5.40741	0.0512232	no
MERGE.17519.16	0.576806	0.885028	no
XR_001270779.2	0.958944	0.167928	no
MERGE.21083.3	-1.23149943541897	0.624264	no
MERGE.21083.2	1.30076	0.0351044	down
MERGE.44516.2	-0.965192592275718	0.430419	no
MERGE.71170.1	-0.46498514304989	0.481267	no
MERGE.71170.2	4.73206	0.156799	no
MERGE.11509.1	1.15031	0.087862	no
MERGE.65024.2	-0.230009055860778	0.721591	no
MERGE.65024.3	-2.94131709164894	0.161729	no
MERGE.65024.1	-0.151115079319442	0.820343	no
MERGE.71053.2	-0.100785487933751	0.85112	no
XR_001287216.2	-1.61450815112404	0.248171	no
MERGE.6709.1	-4.69545220339799	0.0411449	up
MERGE.6709.2	1.28763	0.0081639	down
XR_001274426.2	-2.66649558933693	0.179667	no
MERGE.65772.1	1.42369	0.00738269	down
MERGE.22721.3	-0.26812834771982	0.561952	no
MERGE.22721.2	-0.483670280755713	0.135173	no
MERGE.2472.1	-8.70245179633464	6.0256e-05	up
MERGE.43147.19	1.07437	0.00567045	down
MERGE.80118.125	0.803249	0.734656	no
MERGE.79301.1	-0.37568617076755	0.268107	no
MERGE.13188.1	0.555761	0.355756	no
MERGE.60091.2	-0.282202465899524	0.695784	no
MERGE.39132.16	-1.66485639595654	0.0462418	up
MERGE.26671.1	0.687865	0.233166	no
MERGE.2545.10	1.02428	0.751203	no
MERGE.62143.6	1.0196	0.159497	no
MERGE.62143.2	5.52762	0.0251725	down
MERGE.18885.2	0.275114	0.315949	no
XR_001271889.2	0.116526	0.855128	no
XR_001279083.2	0.747054	0.483766	no
MERGE.55570.1	-0.707245894631077	0.503467	no
MERGE.26532.1	2.27046	0.0121539	down
MERGE.55497.1	-1.54004195796639	0.0934693	no
MERGE.35924.3	1.36366	0.0485074	down
MERGE.35924.1	0.260889	0.722211	no
MERGE.35924.4	0.366911	0.513237	no
MERGE.47485.1	0.795868	0.0175881	no
MERGE.42353.1	-2.92307854814469	0.41159	no
XR_001283936.2	0.0523482	0.926021	no
MERGE.14461.1	2.22999	0.0336677	down
MERGE.9666.2	-6.82702414631131	0.120001	no
MERGE.23105.1	2.21776	0.0101919	down
MERGE.45495.1	3.32646	0.180584	no
MERGE.14643.2	-0.0243512568744403	0.952931	no
XR_002653641.1	-0.716719360361368	0.565888	no
MERGE.37103.1	-1.73424485605655	0.0179481	up
MERGE.5566.1	1.43994	0.0243954	down
MERGE.51801.1	-0.358941686293488	0.506293	no
MERGE.68873.1	1.08492	0.354824	no
MERGE.26267.1	0.148153	0.861035	no
MERGE.39571.12	-2.97033307856426	0.359687	no
MERGE.39571.13	-2.96891327696781	0.361258	no
MERGE.39571.11	-2.83764880261368	0.395703	no
MERGE.20671.1	-0.971237495085872	0.0118589	no
MERGE.20671.3	-0.780076583870154	0.155985	no
XR_001278680.2	2.44977	0.44666	no
MERGE.15594.2	-3.85111127758652	0.00155434	up
MERGE.55225.2	0.402695	0.166246	no
XR_002661318.1	2.42546	0.306876	no
XR_002655818.1	1.32334	0.0328767	down
MERGE.70083.1	-2.09485270803132	0.000755235	up
XR_002664519.1	5.96942	0.0114604	down
MERGE.16251.4	-0.704863695443292	0.587805	no
MERGE.16251.5	5.88036	0.050689	no
MERGE.16251.2	4.68791	0.0351878	down
MERGE.79606.1	-0.834094705652737	0.00442944	no
MERGE.28105.5	-0.630345777869681	0.430391	no
MERGE.28105.3	0.153161	0.911825	no
MERGE.28105.2	0.386951	0.73807	no
MERGE.28105.1	0.366072	0.260057	no
MERGE.78936.1	-0.386864877421183	0.081429	no
XR_002655003.1	0.349757	0.625708	no
MERGE.80443.1	0.333688	0.498066	no
XR_001279804.2	-0.323449102734211	0.355833	no
MERGE.67172.1	1.36689	0.0765961	no
MERGE.17316.12	-1.02558592908798	0.750073	no
MERGE.35429.2	-0.55071946605968	0.391631	no
MERGE.35429.3	-1.35466743380021	0.325393	no
MERGE.9626.3	-7.31227897170587	0.010137	up
MERGE.35429.1	0.146823	0.812142	no
MERGE.26630.9	-2.16543256374786	0.0137365	up
MERGE.55231.1	-8.44886286385336	0.00599065	up
MERGE.26630.2	-0.897837843552738	0.247027	no
MERGE.26630.3	-1.21734183135906	0.0159649	up
MERGE.26630.1	-2.7252953137122	0.103464	no
MERGE.26630.6	-2.71415147825389	0.220028	no
MERGE.52607.2	0.240811	0.646368	no
MERGE.18326.1	4.88102	0.0060981	down
MERGE.33872.1	-1.96871247963423	0.0506944	no
MERGE.27817.1	0.11761	0.777696	no
MERGE.67315.88	8.58332	0.0106425	down
MERGE.67315.89	7.96653	0.00107195	down
MERGE.35447.1	0.756163	0.136843	no
MERGE.79073.1	-1.0108536113732	0.0224722	up
MERGE.82047.1	0.709222	0.335772	no
MERGE.17775.1	5.00337	0.00999284	down
MERGE.82127.1	0.658865	0.196681	no
MERGE.4634.1	0.160928	0.675327	no
MERGE.68228.1	0.354958	0.605614	no
MERGE.41956.4	1.14941	0.0739116	no
MERGE.41956.2	0.569622	0.292447	no
MERGE.41956.1	1.37895	0.0128096	down
MERGE.18499.1	0.110074	0.870032	no
MERGE.85713.10	2.72928	0.574937	no
MERGE.5929.1	-0.202875274793128	0.765823	no
MERGE.27455.1	0.508762	0.284734	no
MERGE.50653.2	1.28482	0.0647988	no
MERGE.79046.1	3.9504	0.00203281	down
MERGE.35981.5	-1.32900495620845	0.645479	no
MERGE.41435.1	-0.117769588017933	0.943191	no
MERGE.76801.3	0.0687476	0.921533	no
MERGE.80582.5	0.277922	0.399131	no
MERGE.49354.1	4.28374	0.0584618	no
MERGE.69301.1	-3.03790287059603	0.117901	no
MERGE.26630.11	-0.421875612640124	0.551425	no
MERGE.60100.1	0.0715463	0.985611	no
MERGE.53925.1	-1.58111895603085	0.230779	no
MERGE.12433.1	8.1249	0.0845363	no
MERGE.37488.1	0.709185	0.0544848	no
MERGE.82470.2	3.45652	0.0135048	down
MERGE.82470.1	6.97723	0.0249955	down
MERGE.82470.4	-3.88747343350419	0.22098	no
XR_002657079.1	0.852107	0.209608	no
MERGE.34276.2	0.30743	0.417356	no
XR_001277406.2	-0.794585679837398	0.0292496	no
MERGE.63494.1	0.590608	0.178058	no
MERGE.63494.2	0.910702	0.228278	no
XR_001274703.2	0.857844	0.284209	no
MERGE.68730.2	2.66747	0.450838	no
MERGE.76153.1	-0.229110537881478	0.446444	no
MERGE.15340.1	0.76708	0.612905	no
MERGE.2741.1	5.85336	0.0659274	no
XR_001272828.2	0.148292	0.856668	no
MERGE.78470.1	0.460917	0.0575214	no
MERGE.39298.3	1.00588	0.377368	no
XR_002654642.1	-0.194667716735359	0.699781	no
MERGE.85756.3	-0.68804474025302	0.223093	no
MERGE.82696.7	-0.340822562938736	0.641319	no
MERGE.27025.1	0.019837	0.949074	no
XR_001275527.2	0.834899	0.0127761	no
MERGE.65406.2	-0.806178847115487	0.825041	no
MERGE.48761.1	-0.349010223370028	0.448431	no
MERGE.38148.1	-0.807795994440929	0.200022	no
MERGE.23624.5	-0.128620174087328	0.974831	no
MERGE.17228.1	0.781673	0.358284	no
XR_001273178.2	0.223005	0.753407	no
MERGE.70056.1	-2.41277858745985	0.184957	no
MERGE.36257.1	-0.342616233009874	0.340979	no
MERGE.59036.1	-0.000871260027095433	0.998159	no
MERGE.76804.3	-5.07605181416334	0.0589237	no
MERGE.74236.1	0.0894327	0.837845	no
MERGE.58959.1	1.53435	0.237635	no
MERGE.264.1	0.588653	0.457677	no
MERGE.567.1	-0.504930996852453	0.691312	no
XR_001281174.2	-1.0982885632343	0.114551	no
MERGE.1669.6	1.08961	0.0317131	down
XR_001289974.2	-1.10128214580269	0.0168604	up
MERGE.10947.4	-3.24764228767187	0.111126	no
MERGE.10947.5	-9.44013681277336	0.000161568	up
MERGE.80911.1	0.42165	0.498535	no
MERGE.65530.1	5.53994	0.00248719	down
XR_001283321.2	0.180404	0.740619	no
MERGE.86309.2	0.922717	0.29837	no
MERGE.82074.11	-5.01815604436453	0.0521682	no
MERGE.54242.5	0.372727	0.540391	no
MERGE.81043.1	0.454676	0.370934	no
MERGE.17538.1	0.0882577	0.916234	no
MERGE.45224.7	0.743659	0.0116967	no
MERGE.14566.1	-2.83602373461556	0.000127802	up
MERGE.25536.1	0.210309	0.829583	no
MERGE.73493.1	0.333143	0.663252	no
MERGE.34737.1	-3.49858993763189	0.112701	no
MERGE.72178.3	-8.99116518706936	0.00104025	up
MERGE.72178.7	-10.6458195430117	0.00164871	up
MERGE.72178.8	-3.25227715253612	0.278418	no
MERGE.75697.1	0.300994	0.315308	no
MERGE.52714.1	-0.0951293399692612	0.846852	no
MERGE.6138.1	2.06896	0.000763001	down
MERGE.68246.1	0.123685	0.923768	no
MERGE.34293.1	2.28478	0.00631209	down
MERGE.66903.18	0.459174	0.522193	no
MERGE.66903.14	0.826479	0.295915	no
MERGE.66903.11	0.292058	0.261623	no
MERGE.10603.1	-1.53124528673158	0.192982	no
MERGE.10603.2	-1.21661450715541	0.237427	no
MERGE.15203.3	0.0864857	0.858174	no
MERGE.52906.1	-11.8984257216496	0.000180703	up
MERGE.80475.1	-0.339434979988891	0.178827	no
MERGE.80475.2	-0.171408066768529	0.746297	no
MERGE.67761.1	-0.498303877078585	0.374521	no
MERGE.31528.2	-0.396824707288969	0.61403	no
MERGE.31528.3	-0.282261808640934	0.530529	no
MERGE.68902.1	2.72416	0.370882	no
XR_001273590.2	-0.158403285542754	0.829791	no
MERGE.45480.2	-3.30134745512056	0.0937059	no
MERGE.57829.4	0.636419	0.437773	no
MERGE.77731.6	1.98141	0.355033	no
XR_002654031.1	0.418038	0.16221	no
MERGE.50405.1	2.54186	0.201576	no
MERGE.34798.2	0.118191	0.845297	no
MERGE.35698.2	-2.10833634510555	0.0662109	no
MERGE.34798.1	-0.580128880808644	0.386355	no
XR_001286482.2	-1.46431097888124	0.103212	no
MERGE.75809.1	0.775891	0.00148998	no
MERGE.28074.5	-0.342109684193389	0.356248	no
XR_002664250.1	0.246579	0.808113	no
XR_001273099.2	0.0878287	0.900853	no
MERGE.28429.1	-0.469016818164637	0.26033	no
MERGE.41262.2	-0.643646932976183	0.501489	no
MERGE.23773.2	6.21972	0.0677436	no
MERGE.31008.50	1.48397	0.0879972	no
MERGE.49725.1	2.63945	0.168276	no
MERGE.61549.1	-1.20897029444633	0.00668483	up
MERGE.61549.2	0.240839	0.545286	no
MERGE.1163.1	3.02553	0.118982	no
MERGE.39130.1	3.43922	0.126862	no
MERGE.84786.1	0.193013	0.710323	no
MERGE.39130.2	-0.0534604263531789	0.940947	no
MERGE.24024.1	1.94826	7.8458e-05	down
MERGE.39093.1	0.1479	0.703014	no
MERGE.39093.2	-0.475970194541768	0.359922	no
XR_001272189.2	-3.32134327583904	0.127121	no
XR_001283359.2	-0.712945141607496	0.0545467	no
XR_001275613.2	5.7715	0.000656161	down
MERGE.7251.1	2.08072	0.0260154	down
MERGE.53626.1	1.76329	0.00289315	down
MERGE.54897.1	-0.385656630788642	0.36465	no
MERGE.54897.2	0.00166154	0.996027	no
MERGE.73037.1	0.529194	0.572689	no
MERGE.64654.2	0.224373	0.517643	no
MERGE.64654.1	-0.251835386135696	0.44829	no
MERGE.65698.1	-0.590360717075705	0.350936	no
MERGE.65698.2	-0.882148391444559	0.0407941	no
XR_001270812.2	-1.23858313185556	0.317521	no
MERGE.2231.2	-10.5687870908559	1.10644e-05	up
MERGE.76336.1	0.527111	0.497153	no
XR_002660484.1	0.984693	0.230595	no
MERGE.9537.9	-0.578868532104575	0.897726	no
MERGE.9537.1	-0.244471411558033	0.61434	no
MERGE.9537.2	-2.22148688640347	0.38694	no
XR_001287273.2	6.30414	0.0187277	down
MERGE.9537.6	0.713909	0.291255	no
MERGE.51525.1	0.348979	0.493575	no
MERGE.9009.2	-0.0965905820828753	0.745988	no
MERGE.9009.3	-0.10331499026354	0.81995	no
XR_001277600.2	0.436798	0.340911	no
MERGE.9009.1	-3.25551327394085	0.306769	no
MERGE.9009.4	0.23949	0.577006	no
MERGE.9009.5	-4.59060223316764	0.0298696	up
MERGE.68724.1	-2.24689855387842	0.465466	no
MERGE.30781.5	-0.0848480439755941	0.740743	no
MERGE.76300.2	-0.326931232787324	0.463348	no
MERGE.76300.1	-1.08170831292307	0.177205	no
MERGE.82375.1	1.56238	0.489146	no
MERGE.59286.1	-0.826790909666264	0.0198135	no
MERGE.13280.1	4.49143	0.118717	no
MERGE.41941.1	0.749034	0.377362	no
MERGE.2286.4	-3.81990335252029	0.446359	no
MERGE.2286.2	-5.56433969738558	0.0728041	no
MERGE.2286.3	-1.75624543085275	0.433408	no
MERGE.2286.1	0.970709	0.82702	no
XR_001281982.2	0.281206	0.382826	no
MERGE.7495.1	0.901045	0.141394	no
MERGE.52292.1	1.98098	0.193569	no
MERGE.23226.1	2.28712	0.0185685	down
XR_001278481.2	-0.0620700004944306	0.870375	no
MERGE.40835.1	1.72062	0.000180617	down
MERGE.21686.1	0.817694	0.0971184	no
MERGE.68906.2	0.643248	0.115429	no
MERGE.43261.1	-1.27622023835276	0.366873	no
MERGE.77458.1	2.31959	0.130662	no
MERGE.13342.1	3.36325	0.0113233	down
MERGE.26557.1	2.99695	0.00016127	down
XR_001272725.2	-0.60243106381862	0.219323	no
MERGE.29690.1	0.51282	0.308364	no
XR_001281556.2	1.72379	0.100156	no
XR_001287669.2	-0.394267159818336	0.85683	no
MERGE.15408.2	-0.146408889858459	0.779252	no
MERGE.17958.1	-0.528211405541876	0.478836	no
MERGE.59391.2	0.146304	0.74218	no
MERGE.2262.1	0.384263	0.183472	no
MERGE.59391.1	-2.82635873275543	0.204972	no
MERGE.71518.1	0.456093	0.0700858	no
XR_001286352.2	-0.100961175243494	0.890642	no
MERGE.73444.1	1.50395	0.0203373	down
MERGE.80257.1	0.821504	0.039429	no
XR_001287560.2	-3.39666278458546	0.126748	no
MERGE.17288.6	0.207096	0.633999	no
XR_002657115.1	3.25153	0.430046	no
MERGE.42428.3	2.26491	0.26033	no
MERGE.74489.1	0.2801	0.334377	no
MERGE.9568.14	-3.47815316784073	0.2233	no
MERGE.9568.11	-0.205121502523638	0.954041	no
XR_002657111.1	-0.768513443720041	0.418235	no
MERGE.33757.1	-2.5694194961456	0.279118	no
MERGE.36014.1	-0.623541630145553	0.217375	no
MERGE.33757.3	-3.11750326136403	0.167152	no
MERGE.1993.1	3.63328	0.00015817	down
MERGE.5598.1	1.65062	0.420951	no
MERGE.82072.2	-0.637202725804892	0.0740832	no
MERGE.56268.1	-0.224492153674977	0.555189	no
MERGE.39285.1	2.17497	0.0933339	no
XR_001285266.2	4.26111	0.0219967	down
MERGE.84537.3	1.07196	0.766262	no
XR_002652802.1	-0.854474112357582	0.106115	no
MERGE.37406.1	0.657052	0.176819	no
MERGE.81018.1	0.577032	0.317343	no
MERGE.81018.2	2.40193	0.0305918	down
MERGE.25919.1	-3.11072482575735	0.191188	no
MERGE.71940.3	-0.478594400353977	0.260128	no
MERGE.71940.4	0.892269	0.112321	no
XR_002662472.1	-0.664444866055173	0.130715	no
MERGE.25325.1	0.350075	0.48961	no
MERGE.19487.4	0.407535	0.931564	no
MERGE.44090.2	0.467521	0.276302	no
MERGE.44090.3	-5.58066562654026	0.0409497	up
MERGE.51822.1	5.98699	0.0556852	no
MERGE.36741.1	-0.79253324186592	0.0977442	no
MERGE.1547.1	-0.439751117933927	0.256712	no
MERGE.21115.1	0.288309	0.204171	no
MERGE.1547.2	-1.39193205112745	0.0422118	up
MERGE.1547.4	-0.771595596618177	0.100437	no
MERGE.17034.3	-2.41423842065978	0.506798	no
MERGE.10405.1	-0.697200310595229	0.471107	no
MERGE.10405.2	-0.855137828446293	0.0356361	no
MERGE.10405.5	0.325526	0.599411	no
MERGE.10405.4	-0.777948650556388	0.277599	no
MERGE.10405.7	-1.23419373530767	0.0955424	no
MERGE.10405.6	-3.09555529613407	0.255072	no
MERGE.14583.1	0.0259604	0.955729	no
MERGE.56780.1	1.20383	0.18275	no
XR_001278542.2	0.789576	0.106169	no
MERGE.72357.5	0.307185	0.925298	no
MERGE.72357.3	-2.01762938855909	0.140871	no
MERGE.49662.1	-0.0475510192759697	0.934647	no
MERGE.34809.7	1.46307	0.556704	no
MERGE.62907.1	0.279354	0.466348	no
MERGE.41865.2	-2.90072755887719	0.219626	no
MERGE.51478.1	-0.269895223011654	0.496133	no
MERGE.50580.1	-0.568900511484466	0.578031	no
MERGE.64819.5	-7.68229336608694	0.0951428	no
MERGE.64819.6	3.74779	0.222304	no
MERGE.55955.6	0.422169	0.267582	no
XR_001286894.2	-2.54474852626804	0.269978	no
MERGE.22403.12	-0.716172681138953	0.842499	no
MERGE.21931.1	0.224558	0.737559	no
MERGE.67206.3	0.618774	0.300482	no
MERGE.67206.1	-0.26876457697874	0.371713	no
MERGE.53730.20	1.14927	0.106154	no
XR_001273167.2	0.264933	0.580588	no
MERGE.12064.1	-0.540010002262643	0.44903	no
MERGE.67823.1	1.17156	0.119616	no
XR_002656045.1	0.967743	0.762166	no
XR_001271288.2	-1.10209840866962	0.0438328	up
MERGE.1908.1	1.81005	0.16889	no
MERGE.18646.1	-0.830871101440608	0.220013	no
MERGE.32127.9	-0.532695500593261	0.893508	no
MERGE.32127.6	-0.248751752546301	0.954973	no
MERGE.32127.7	0.180212	0.768497	no
MERGE.32127.1	-0.571685751990728	0.163719	no
MERGE.32127.2	-0.579992714018414	0.216677	no
MERGE.32127.3	-6.03557280105472	0.0745293	no
MERGE.47325.1	-0.273920202934051	0.524205	no
MERGE.47325.2	-0.94507386021409	0.0387817	no
MERGE.47325.3	-0.649281504798902	0.521828	no
MERGE.9110.5	-0.494592501995441	0.203232	no
MERGE.13725.7	-1.14724874737351	0.774654	no
MERGE.26766.1	0.954624	0.00762044	no
MERGE.61290.1	-0.00929749295517656	0.966419	no
MERGE.3654.1	-0.0907303734946942	0.849333	no
MERGE.69039.1	0.0225099	0.973009	no
MERGE.39026.19	-0.41445544467382	0.0883251	no
MERGE.39026.14	-4.07957885348245	0.160352	no
MERGE.39026.17	0.0487151	0.944814	no
XR_001289755.2	-0.256202693897217	0.730829	no
MERGE.66388.1	0.956521	0.311654	no
MERGE.79445.1	0.247593	0.580006	no
MERGE.64483.1	0.0936906	0.890732	no
MERGE.63248.3	0.2454	0.402757	no
MERGE.41460.2	-0.267594410005642	0.329733	no
MERGE.58927.1	-9.06406846372079	6.88261e-06	up
XR_001275069.2	0.537372	0.476143	no
XR_002656675.1	-2.35476340881836	0.213813	no
MERGE.85877.1	0.709603	0.33204	no
MERGE.74765.3	-5.36375871532733	0.0226582	up
MERGE.31727.1	-1.71295096695927	0.00811489	up
MERGE.30604.1	4.40228	0.0765282	no
MERGE.51223.3	-2.14078480365228	0.381318	no
MERGE.76199.1	-0.119891729001109	0.699143	no
MERGE.415.2	0.764268	0.297661	no
MERGE.82670.2	0.164221	0.547698	no
MERGE.35718.1	-1.73190584933706	0.0518497	no
MERGE.35718.2	-0.689016056700485	0.318809	no
MERGE.80438.1	-2.34016654922018	0.424358	no
MERGE.69217.4	-0.154908076499565	0.799837	no
XR_002656445.1	2.98127	0.336471	no
XR_002662674.1	4.3219	0.0112395	down
XR_001271830.2	0.423096	0.668274	no
MERGE.6120.2	-12.1930828666502	2.85911e-05	up
MERGE.22995.3	-4.36736221816088	0.0343362	up
XR_001276499.2	6.8842	0.00390579	down
XR_001279546.2	1.05368	0.125739	no
MERGE.75578.5	2.39901	0.281084	no
MERGE.18088.2	0.403989	0.714439	no
MERGE.14020.1	0.53421	0.0270663	no
XR_001283237.2	-0.523081162579962	0.201187	no
MERGE.44739.10	4.64846	0.569897	no
MERGE.1305.1	0.176232	0.79572	no
MERGE.42932.2	-3.29353865969714	0.0876548	no
MERGE.64089.2	-6.84438343127199	0.000165791	up
MERGE.64089.1	-10.7339577460458	8.97317e-06	up
MERGE.55450.10	-0.880996276942922	0.28161	no
MERGE.54035.3	-1.56915514902368	0.454448	no
MERGE.2866.1	-3.78455537503542	0.00962621	up
MERGE.77569.2	-0.214858039296522	0.378807	no
MERGE.41086.1	-0.0266684765959447	0.965791	no
MERGE.41086.2	1.30904	0.030796	down
MERGE.41086.3	1.5091	0.12697	no
MERGE.41086.4	1.12859	0.330859	no
MERGE.24556.1	0.238005	0.915599	no
MERGE.82780.1	-1.02314053542618	0.0734064	no
MERGE.70888.1	0.693702	0.443284	no
MERGE.35231.1	0.935934	0.00268804	no
MERGE.3852.2	-4.90497763624826	0.0424891	up
XR_002662724.1	0.0717142	0.771505	no
MERGE.18463.1	-0.358558389766187	0.167435	no
MERGE.43617.1	1.13652	0.213833	no
MERGE.18463.5	-2.94381610445811	0.111109	no
MERGE.338.2	-0.327248902628093	0.416692	no
MERGE.18463.6	-2.24083042840751	0.52493	no
XR_002661361.1	0.398037	0.295647	no
MERGE.605.1	1.08262	0.0560897	no
MERGE.59160.3	4.44756	0.016965	down
MERGE.54126.1	-0.427313888114974	0.262969	no
MERGE.54126.2	-3.4424878358726	0.222647	no
MERGE.63458.4	-0.0228542177861464	0.942771	no
MERGE.12288.1	-0.514506726374493	0.137171	no
MERGE.78121.1	-0.775921675725852	0.0532048	no
MERGE.28768.1	5.58345	0.0146198	down
MERGE.24518.6	-0.404401155843759	0.359889	no
MERGE.19088.3	-1.37683670165288	0.000850165	up
MERGE.19088.2	-6.85814492131915	0.0485846	up
MERGE.19088.4	-2.67077586344646	0.0196266	up
MERGE.80054.2	-1.52083410240805	0.169754	no
MERGE.80054.7	-1.56654776095946	0.313344	no
MERGE.80054.9	3.4574	0.16839	no
MERGE.4201.23	0.592609	0.80839	no
MERGE.81981.1	1.68155	0.00299945	down
MERGE.10306.1	-0.438578353897773	0.571939	no
MERGE.45427.5	3.10302	0.16507	no
MERGE.45427.4	4.73998	0.0110053	down
XR_002663957.1	0.495942	0.646841	no
MERGE.60122.1	-5.11322713450897	0.000458567	up
XR_002663406.1	0.632902	0.233523	no
MERGE.9697.1	-0.328153694575289	0.561646	no
MERGE.74587.1	-0.348913962051665	0.706351	no
MERGE.54907.1	-0.183834291591998	0.818437	no
XR_001287310.2	1.42349	0.297058	no
MERGE.25860.2	1.89559	0.687931	no
MERGE.25860.1	-3.96141203249428	0.0528502	no
MERGE.24820.1	0.495651	0.232741	no
MERGE.24820.2	-0.404058009973608	0.622324	no
MERGE.50504.1	0.395484	0.262468	no
MERGE.50504.2	0.755107	0.0509064	no
MERGE.27533.5	0.001251	0.998974	no
MERGE.27533.6	-3.09198972402582	0.225689	no
MERGE.27533.9	-4.25570146779811	0.443797	no
XR_001271759.2	-1.94778573993278	0.0244609	up
MERGE.76004.1	0.972142	0.106247	no
MERGE.27247.1	0.0420405	0.925224	no
MERGE.43526.2	0.326265	0.464678	no
MERGE.36271.1	-0.557100017895272	0.0771722	no
MERGE.45483.3	4.50767	0.107275	no
MERGE.45483.2	-0.471620477101716	0.261454	no
MERGE.45483.5	-2.92453032393074	0.18394	no
MERGE.45483.4	0.209548	0.480966	no
MERGE.45483.6	1.23736	0.070203	no
MERGE.52026.1	2.74693	0.330222	no
MERGE.67970.2	5.06706	0.0359754	down
MERGE.50479.1	0.340425	0.564739	no
MERGE.27406.1	2.55258	0.00572019	down
MERGE.24763.2	1.73417	0.0179114	down
MERGE.52522.3	2.56286	0.00882171	down
MERGE.26279.2	2.51054	0.0106443	down
MERGE.72041.1	1.16529	0.0885594	no
MERGE.29896.14	3.46396	0.210521	no
MERGE.29896.11	4.42092	0.483696	no
MERGE.41380.1	-0.25524154383329	0.540835	no
MERGE.46040.2	-0.22260340253622	0.577792	no
MERGE.85783.1	-4.20509664586972	0.198999	no
MERGE.45149.2	1.57476	0.0453894	down
MERGE.44709.1	-6.75488460954802	0.000209663	up
MERGE.62028.4	-3.72922866771694	0.000666106	up
MERGE.70733.4	-1.50535081201223	0.646837	no
MERGE.70733.2	0.257395	0.574562	no
MERGE.70733.1	0.616164	0.00779175	no
MERGE.10091.1	-2.82799795753975	0.470446	no
MERGE.43155.1	0.205121	0.703522	no
MERGE.26277.1	3.57735	0.00158915	down
MERGE.26277.3	2.98886	0.000208996	down
MERGE.26277.2	2.79052	0.0391	down
MERGE.26277.5	2.90361	0.00145544	down
MERGE.26277.4	3.58054	0.00432129	down
MERGE.26277.7	3.13591	0.0039027	down
MERGE.26277.9	3.36014	0.00118065	down
MERGE.26277.8	4.00663	0.31149	no
MERGE.40179.1	6.3973	0.0628048	no
MERGE.40179.2	2.75879	0.00381092	down
MERGE.67364.1	-1.49912315313888	0.452263	no
MERGE.35610.1	-0.228977810262547	0.415241	no
MERGE.73718.9	6.39164	0.0171033	down
MERGE.73718.8	5.15181	0.0004247	down
MERGE.73718.2	1.31493	0.00624937	down
MERGE.73718.1	0.539182	0.020911	no
MERGE.73718.5	1.39161	0.0188586	down
MERGE.41733.1	1.27691	0.0747082	no
MERGE.70706.5	-0.124153074945563	0.8192	no
XR_002653117.1	0.835991	0.174457	no
MERGE.18760.1	0.04214	0.907185	no
MERGE.70706.3	0.132611	0.795618	no
MERGE.70706.2	2.45828	0.190527	no
MERGE.2276.1	-0.265910905314476	0.608622	no
MERGE.67106.1	1.70506	0.0068236	down
MERGE.39519.1	-0.225938590056193	0.626004	no
MERGE.82842.1	0.266974	0.451676	no
XR_002656353.1	-0.471828156027112	0.617643	no
MERGE.46518.1	0.0860742	0.880203	no
MERGE.46518.2	1.19254	0.126857	no
MERGE.58218.1	-0.953778469873347	0.239407	no
MERGE.32743.1	-1.36546221776851	0.123843	no
MERGE.32237.1	5.97153	0.000275012	down
MERGE.27697.1	0.604429	0.121378	no
MERGE.58980.1	0.270673	0.75254	no
MERGE.17767.4	0.95398	0.404844	no
MERGE.17767.1	-0.74820107977399	0.0247335	no
MERGE.31914.3	3.10674	0.0773641	no
MERGE.31914.2	0.343508	0.673056	no
MERGE.31914.1	0.959183	0.335292	no
MERGE.14302.1	0.897152	0.168571	no
MERGE.19378.14	1.06822	0.115478	no
MERGE.41962.1	0.928404	0.146596	no
MERGE.57303.1	4.01025	0.0112086	down
MERGE.18078.1	-0.0605086668497821	0.783273	no
MERGE.82095.1	6.69416	0.00604878	down
MERGE.18078.5	0.224579	0.599441	no
MERGE.26202.1	-1.82895399089749	0.31753	no
MERGE.34761.6	-0.326646081132882	0.605825	no
MERGE.34761.7	-1.88140176493856	0.474176	no
MERGE.34761.4	-0.0617420348539786	0.935242	no
MERGE.75487.1	0.889003	0.0696997	no
MERGE.34761.2	0.331794	0.193638	no
MERGE.34761.3	3.00948	0.208191	no
MERGE.34761.1	0.208702	0.513401	no
MERGE.34761.9	0.413129	0.413055	no
MERGE.34689.37	4.27379	0.0686279	no
MERGE.67039.1	1.22438	0.129314	no
MERGE.60572.1	-0.265400666462854	0.563926	no
MERGE.1738.1	-1.89262196450169	0.0323264	up
MERGE.77627.3	1.01469	0.653931	no
MERGE.32844.4	-1.09849058968083	0.76988	no
MERGE.32844.5	-2.39935330727551	0.560599	no
MERGE.32844.6	1.18026	0.613805	no
MERGE.32844.3	1.13364	0.168927	no
MERGE.32844.9	-5.05925047994589	0.0524122	no
XR_002659452.1	0.675275	0.403561	no
MERGE.60348.5	0.357032	0.050575	no
MERGE.81200.1	-0.155196513456729	0.812179	no
MERGE.37196.2	-0.146873194646092	0.670639	no
MERGE.39556.1	0.50222	0.144751	no
XR_001281637.2	0.536479	0.0624141	no
MERGE.30338.3	0.489921	0.176316	no
MERGE.13871.1	-7.00978281543164	0.000621386	up
XR_001276448.2	-0.328191678749256	0.485371	no
MERGE.12560.1	0.157035	0.620857	no
MERGE.71437.1	-1.09619851717056	0.20909	no
MERGE.41857.1	-0.215023011187858	0.62476	no
MERGE.78603.1	-0.16834744461981	0.631062	no
MERGE.66946.1	-0.326834521384746	0.331033	no
MERGE.50598.1	0.0463922	0.870328	no
MERGE.10439.3	2.43208	0.0495343	down
MERGE.73338.1	-0.0716278880823342	0.824555	no
MERGE.79356.2	-0.420398033544748	0.897286	no
MERGE.81082.1	-0.339480247322235	0.352207	no
MERGE.34820.3	0.416086	0.109839	no
MERGE.34820.4	0.030509	0.942847	no
MERGE.34820.5	0.14637	0.719667	no
MERGE.41859.1	-1.2160667192328	0.0125663	up
MERGE.7623.2	-0.286679776976749	0.287291	no
XR_001271615.2	3.28495	0.0481938	down
MERGE.7623.1	2.16354	0.411563	no
XR_002652882.1	-0.610700200893428	0.251532	no
MERGE.61870.1	-0.239471269879481	0.502646	no
XR_001277179.2	-0.280101469843628	0.338507	no
MERGE.84339.8	3.56427	0.0122152	down
MERGE.84339.9	4.68124	0.0308707	down
MERGE.84339.3	3.4684	0.225073	no
MERGE.84339.6	3.87851	0.00489567	down
MERGE.84339.7	5.17046	0.0183398	down
MERGE.2771.1	-2.14597589899398	0.318407	no
MERGE.2771.3	-2.37380583925315	0.312073	no
MERGE.73913.6	1.03463	0.0304693	down
MERGE.38823.1	-0.190296662984189	0.505988	no
MERGE.54063.1	0.917049	0.107565	no
MERGE.58689.1	8.10105	0.000648273	down
MERGE.13691.5	-0.900863513041543	0.154916	no
MERGE.13691.7	-0.649209565656694	0.238574	no
MERGE.13691.9	-3.31377512831751	0.0849591	no
MERGE.78372.1	0.0828126	0.914818	no
MERGE.33978.1	0.00360833	0.993953	no
MERGE.73870.1	0.633818	0.0230834	no
MERGE.31287.1	0.356679	0.216235	no
MERGE.59768.2	-5.96848686406869	0.0153314	up
MERGE.82237.1	0.200076	0.929402	no
MERGE.66659.5	5.05361	0.0506947	no
MERGE.66659.7	0.312622	0.496721	no
MERGE.66659.9	4.37144	0.061053	no
MERGE.66659.8	0.594668	0.842048	no
MERGE.66178.1	-1.34567678718811	0.18801	no
MERGE.21321.4	-1.26163201590408	0.311408	no
MERGE.62530.3	2.86325	0.143719	no
MERGE.73552.3	0.0028609	0.994343	no
MERGE.30445.2	-0.162340559564835	0.728153	no
MERGE.59042.3	-0.0540239610315999	0.910492	no
MERGE.59042.2	-3.31922640903992	0.136846	no
MERGE.59042.4	4.03983	0.0822363	no
MERGE.23022.1	-4.53684473197529	0.194925	no
MERGE.36762.1	1.11034	0.00141592	down
MERGE.82239.1	0.205984	0.496736	no
MERGE.85452.35	0.575082	0.868331	no
MERGE.85452.36	-1.26023462158631	0.717783	no
MERGE.31875.1	9.4135	2.41497e-06	down
MERGE.31875.5	1.61001	0.477161	no
MERGE.31875.6	-4.74558301637137	0.48398	no
MERGE.59855.1	-2.77045009690154	0.244564	no
MERGE.39393.2	-0.569667992696986	0.0543498	no
MERGE.39393.1	-0.144239577345371	0.454473	no
XR_001285814.2	2.79758	0.162859	no
MERGE.43125.1	5.79214	0.0511418	no
MERGE.40958.1	-0.539185917929267	0.498021	no
MERGE.66413.4	0.409412	0.431255	no
MERGE.81770.1	-0.0336439582180114	0.910371	no
MERGE.26229.2	3.50587	0.0979905	no
MERGE.23458.1	-9.12145470169929	0.000225354	up
MERGE.23458.3	-5.57877011419882	0.0629493	no
MERGE.23458.2	-7.71027015650269	0.00164184	up
MERGE.7066.1	-0.2107440752098	0.720175	no
MERGE.84572.2	3.71169	0.132587	no
MERGE.33685.1	2.42647	0.0156571	down
MERGE.56308.1	-0.587094459648315	0.229223	no
MERGE.73724.3	-1.52668786984076	0.109122	no
MERGE.6739.1	0.694473	0.364295	no
MERGE.71822.1	0.95089	0.141799	no
MERGE.65181.1	-0.439407621692311	0.368887	no
XR_001288150.2	0.178571	0.963665	no
MERGE.70893.1	-0.747414604942153	0.0173625	no
MERGE.8792.2	-1.23032112852657	0.762158	no
MERGE.74443.8	4.94983	0.0487316	down
MERGE.74443.5	0.230113	0.737062	no
MERGE.32956.1	2.68027	0.00747159	down
MERGE.32956.2	2.61819	0.00405782	down
MERGE.39843.2	0.215961	0.513203	no
MERGE.19317.1	-0.543693552890527	0.191027	no
XR_001287189.2	0.303665	0.454091	no
MERGE.24021.1	1.9088	0.524453	no
MERGE.21627.1	-0.0079204881204087	0.981962	no
MERGE.54845.8	1.1151	0.00727567	down
XR_001275149.2	-0.881577635462154	0.151129	no
MERGE.49905.2	1.54576	0.458516	no
MERGE.49905.1	0.097559	0.96785	no
MERGE.49905.5	2.59646	0.269673	no
MERGE.64903.1	-1.55283647015465	0.228363	no
MERGE.81385.1	-0.154888083926342	0.718164	no
MERGE.81385.2	-3.45339916172033	0.0918232	no
MERGE.67856.4	-4.76848669391865	0.0255768	up
MERGE.67856.2	-8.29493892050202	4.03128e-06	up
MERGE.67856.1	-8.99704386967997	2.66273e-06	up
MERGE.36823.9	-4.42525202002785	0.0365586	up
MERGE.67773.1	-6.14556317063764	0.000964332	up
MERGE.26749.1	-1.01057292989884	0.235515	no
XR_002655047.1	1.16428	0.678299	no
MERGE.77401.1	-1.93328856435022	0.00791962	up
XR_001289863.2	0.99533	0.0280555	no
XR_001284688.2	1.69837	0.179452	no
MERGE.6745.1	-1.45012952129588	0.123524	no
XR_001279665.2	1.24542	0.321817	no
MERGE.58450.1	0.370394	0.0499737	no
MERGE.8631.1	3.19743	0.231803	no
MERGE.32071.1	-1.01670019219633	0.132933	no
MERGE.21918.2	-0.537191427765274	0.215786	no
MERGE.21918.1	-1.09238078340594	0.0719315	no
MERGE.67554.1	-0.142855742619917	0.664309	no
MERGE.66344.1	1.10168	0.0787118	no
MERGE.66344.4	0.633623	0.185688	no
MERGE.32373.3	-0.417868405101313	0.586197	no
MERGE.11450.2	-0.701753845514186	0.847159	no
MERGE.40770.1	0.502391	0.192444	no
XR_002661739.1	-2.20250796248682	0.322312	no
MERGE.70547.1	1.00523	0.573052	no
MERGE.70547.2	-3.22753717681251	0.536723	no
XR_001277119.2	-3.0433479758465	0.155236	no
MERGE.22483.9	0.168533	0.897032	no
MERGE.22483.7	4.71056	0.0134088	down
MERGE.22483.5	0.585749	0.466311	no
MERGE.25093.1	2.22376	0.0331746	down
XR_001272865.2	-1.08098532271567	0.153914	no
MERGE.58192.2	1.07715	0.0226663	down
MERGE.41021.9	1.44603	0.0435848	down
MERGE.77198.1	-9.49214025480526	1.91408e-05	up
MERGE.75842.3	0.306998	0.480271	no
MERGE.24254.2	0.00261132	0.995423	no
MERGE.24254.3	0.050675	0.897734	no
MERGE.24254.1	-0.642191117157007	0.132679	no
MERGE.51172.1	-0.32156978387619	0.599642	no
XR_002659894.1	7.31653	6.0257e-05	down
MERGE.59258.1	0.978228	0.431967	no
MERGE.24836.1	-3.46660593443545	0.226909	no
MERGE.24836.2	0.00880625	0.998269	no
MERGE.48717.2	0.0917483	0.885299	no
MERGE.68690.1	0.455207	0.114383	no
MERGE.14578.2	-0.50980632878459	0.183635	no
MERGE.13423.1	0.921049	0.195165	no
MERGE.7088.11	-1.55750987212035	0.548356	no
MERGE.7088.12	-3.71225307897991	0.296643	no
MERGE.7088.15	-1.10319042806002	0.403533	no
MERGE.14716.1	-7.2487433344422	0.0484614	up
MERGE.52310.7	-0.0940700912290779	0.884753	no
MERGE.57311.2	1.99726	0.0272395	down
MERGE.71931.1	-0.418149173698743	0.509942	no
MERGE.11803.1	0.275134	0.539846	no
MERGE.60728.2	-0.272954064944492	0.280496	no
MERGE.26431.2	-6.33466905871833	0.00202152	up
MERGE.250.3	-0.448102790703995	0.784661	no
MERGE.66309.1	1.90384	0.0284953	down
MERGE.79080.29	1.01393	0.38189	no
MERGE.62189.2	-0.0995890489715702	0.811418	no
MERGE.15882.1	-6.13362739683995	0.00748299	up
MERGE.68673.2	1.61329	0.0921602	no
MERGE.72754.1	-0.587090939486394	0.456969	no
MERGE.34460.1	-0.120161558541782	0.842927	no
XR_001271854.2	-0.253326257720424	0.680828	no
XR_001279680.2	-1.78849879079615	0.435436	no
MERGE.14677.3	-2.44385151961542	0.0593832	no
MERGE.20508.2	3.01296	0.000164721	down
MERGE.20508.3	4.29665	0.222609	no
MERGE.77464.1	0.0579868	0.893991	no
MERGE.77464.3	0.0737829	0.888535	no
MERGE.77464.7	1.24327	0.297884	no
MERGE.77464.8	3.37642	0.2163	no
MERGE.41019.1	0.47815	0.496518	no
MERGE.37056.1	1.31309	0.0549866	no
MERGE.78129.1	-4.81461049328799	0.00599228	up
MERGE.25727.1	0.772828	0.0975687	no
XR_001281522.2	0.0714527	0.900337	no
MERGE.71153.1	-0.07307084649073	0.887772	no
MERGE.50201.1	0.797825	0.286193	no
MERGE.41868.1	0.714041	0.342867	no
MERGE.8340.6	-1.54272043012778	0.103343	no
MERGE.57734.1	0.158832	0.76007	no
XR_001283218.2	-3.25364461044288	0.475923	no
MERGE.51944.1	0.571172	0.546192	no
MERGE.85653.1	-1.72607269385713	0.0351599	up
MERGE.68706.3	2.12583	0.000657278	down
MERGE.26583.1	-3.84025956238921	0.000906129	up
MERGE.61713.1	1.13889	0.0315597	down
MERGE.28606.12	2.09934	0.24694	no
MERGE.28606.10	1.79926	0.72125	no
MERGE.28606.14	-0.496550564147307	0.134637	no
MERGE.28606.18	-2.00972469409756	0.196161	no
MERGE.34772.1	-0.337184045537567	0.77543	no
MERGE.38250.1	0.209983	0.713675	no
MERGE.11492.3	-1.36922613760717	0.690927	no
MERGE.2178.1	-0.209981222511893	0.587152	no
MERGE.28131.2	-5.81314082227031	0.014981	up
MERGE.30874.1	0.0287194	0.951093	no
MERGE.4221.2	-0.163326980474814	0.567496	no
MERGE.17462.1	-0.280249987094608	0.507865	no
MERGE.24622.1	0.876467	0.208113	no
MERGE.6577.4	2.94681	0.237873	no
MERGE.6577.1	-0.046817779575682	0.929553	no
MERGE.42686.1	0.190291	0.68536	no
MERGE.49406.1	1.28547	0.06126	no
MERGE.83089.1	0.159463	0.656716	no
MERGE.66553.1	1.23645	0.127878	no
MERGE.75031.7	0.599626	0.25592	no
MERGE.33459.1	-0.220276239278487	0.394484	no
MERGE.51294.1	2.46701	0.171142	no
MERGE.51294.5	1.5659	0.159988	no
MERGE.66209.1	-1.0280277162509	0.0559874	no
MERGE.9512.1	1.02828	0.217804	no
XR_002663095.1	0.115413	0.796032	no
XR_001282671.2	0.572052	0.241246	no
MERGE.66831.3	1.78797	0.202586	no
XR_001277237.2	-1.19680768782232	0.0680035	no
MERGE.84135.1	-5.14938051885461	0.0323557	up
MERGE.66644.1	-0.313903852877592	0.10394	no
MERGE.26040.3	0.585099	0.514871	no
XR_002653807.1	-5.82592906223279	0.000283111	up
MERGE.70414.1	-0.822137989582652	0.13408	no
MERGE.77181.3	4.27612	0.0320501	down
MERGE.19882.9	1.79936	0.074881	no
MERGE.6701.1	-1.90091826507658	0.100695	no
MERGE.19882.1	1.38127	0.025606	down
MERGE.19882.3	3.50927	0.130361	no
MERGE.19882.2	1.52453	0.00523206	down
MERGE.19882.5	1.23941	0.00925255	down
MERGE.19882.4	4.43214	0.0730866	no
MERGE.19882.7	1.1518	0.215483	no
MERGE.19882.6	1.22521	0.00446475	down
MERGE.68933.1	-0.23313124208871	0.93169	no
MERGE.68933.3	-2.45469742431023	0.403236	no
MERGE.51670.2	1.1554	0.0121318	down
MERGE.35620.1	-4.39649735449721	0.0148662	up
MERGE.56838.1	0.0449695	0.820558	no
MERGE.57778.1	0.360542	0.187104	no
MERGE.678.5	-0.287767725554914	0.327709	no
MERGE.41219.2	3.32178	0.0381494	down
XR_001280978.2	-5.3632688606701	0.172235	no
MERGE.79858.20	0.77648	0.849387	no
MERGE.17038.1	0.0212675	0.979309	no
MERGE.47510.1	-3.50261310615536	0.223764	no
XR_001288531.2	0.169035	0.626181	no
MERGE.41710.1	-0.425707670851792	0.361999	no
MERGE.45145.2	-7.78290498356349	0.00422299	up
MERGE.43309.3	0.160834	0.737654	no
MERGE.6686.14	0.674574	0.856964	no
MERGE.6686.10	0.72415	0.846723	no
MERGE.6686.12	2.892	0.282679	no
MERGE.6686.13	1.58159	0.276313	no
MERGE.6686.18	0.447111	0.901365	no
MERGE.35861.1	8.82753	0.24235	no
MERGE.54019.1	-2.34715078923591	0.218432	no
MERGE.81241.1	-0.114956790903997	0.319198	no
MERGE.81241.2	-0.271929591725735	0.113775	no
MERGE.13818.8	0.00907494	0.981099	no
MERGE.13818.9	1.85489	0.331871	no
MERGE.13818.6	0.193209	0.711951	no
MERGE.13818.7	-0.200562917186882	0.605097	no
MERGE.13818.4	-1.29717003106122	0.362251	no
MERGE.13818.2	-1.59645867519486	0.034596	up
MERGE.13818.1	0.613853	0.494067	no
MERGE.23141.2	0.753037	0.17432	no
MERGE.69326.3	4.79635	0.00121964	down
MERGE.53106.1	4.06546	0.0514573	no
MERGE.36509.1	0.662949	0.193709	no
MERGE.79287.1	0.847978	0.732819	no
MERGE.79287.2	0.238514	0.87441	no
MERGE.39973.1	0.851507	0.278368	no
MERGE.78569.1	0.305428	0.653031	no
MERGE.85873.1	-0.000102465272943842	0.99977	no
XR_001278824.2	-5.42399267368185	0.000395987	up
MERGE.37468.46	4.13402	0.114752	no
MERGE.37468.47	1.68731	0.707015	no
MERGE.37468.45	3.47863	0.098338	no
MERGE.37468.42	3.97129	0.226163	no
MERGE.37468.43	-1.0539549240995	0.761387	no
MERGE.37468.40	-1.25672406013986	0.196599	no
XR_001272623.2	0.105198	0.728769	no
MERGE.37468.48	0.488654	0.569228	no
MERGE.37468.49	1.0829	0.432637	no
MERGE.28731.1	0.511095	0.238373	no
MERGE.58935.2	1.08752	0.201516	no
MERGE.76056.1	0.385738	0.0595335	no
MERGE.25327.1	-0.144909271877711	0.746833	no
MERGE.23090.1	-0.0141791495640287	0.973413	no
XR_001289460.2	1.16865	0.0357977	down
MERGE.51231.1	-1.89784992402115	0.0771384	no
MERGE.29048.5	-1.38587656088672	0.000516432	up
MERGE.45248.1	1.6712	0.00244674	down
MERGE.61028.1	0.856516	0.000253872	no
MERGE.67473.15	-4.51821031187808	0.0484104	up
MERGE.66185.1	-1.2029270724251	0.00737492	up
MERGE.70933.1	-0.623212847415784	0.0911779	no
MERGE.25839.1	6.87818	0.00283249	down
MERGE.41905.2	5.71883	0.0349002	down
MERGE.41905.3	-0.258771794220567	0.524186	no
MERGE.41905.5	0.21011	0.760358	no
MERGE.35455.2	2.04973	0.116609	no
MERGE.27390.4	-0.408531766817269	0.521345	no
MERGE.27390.5	-2.33102758641129	0.115302	no
MERGE.27390.8	-0.0688710057695535	0.861374	no
MERGE.6328.1	1.05999	0.177984	no
MERGE.86110.1	3.18551	0.0230173	down
MERGE.36937.1	2.03421	0.0295799	down
MERGE.5351.1	0.595069	0.140719	no
MERGE.58650.10	-0.888468212276278	0.763231	no
MERGE.58650.13	-3.82041342073262	0.230955	no
MERGE.79540.1	1.82227	0.142895	no
MERGE.72714.2	-0.73624312962794	0.243831	no
MERGE.45367.1	1.3824	0.449722	no
MERGE.48379.2	0.799541	0.0684522	no
MERGE.35814.2	1.08162	0.109681	no
MERGE.10303.1	0.0500103	0.929343	no
MERGE.19287.1	1.63235	0.003966	down
MERGE.52559.1	1.09951	0.311463	no
MERGE.50689.1	0.328422	0.294161	no
MERGE.41377.3	0.223472	0.720679	no
MERGE.41377.2	-0.183538298271764	0.876837	no
MERGE.120.1	0.755103	0.0239171	no
MERGE.84684.2	0.448592	0.491645	no
MERGE.61247.2	4.00446	0.221722	no
MERGE.50480.1	-1.92105599627396	0.134179	no
MERGE.61511.1	0.158198	0.561139	no
MERGE.20335.1	-0.594775215026946	0.330741	no
MERGE.76586.1	0.124305	0.694173	no
MERGE.16545.2	-1.92757143543679	0.416017	no
MERGE.16545.1	-3.63800125358373	0.586928	no
MERGE.60049.1	4.63224	0.227307	no
MERGE.33700.1	-0.131547610802944	0.869353	no
MERGE.79846.1	0.0920757	0.701982	no
MERGE.38403.1	0.0699637	0.79505	no
MERGE.41554.8	-0.514285830395889	0.222236	no
MERGE.55296.1	4.08696	0.227039	no
MERGE.72743.1	1.69274	0.291745	no
MERGE.31420.9	5.39156	0.0513723	no
MERGE.20640.1	0.655769	0.141109	no
MERGE.31420.6	1.57012	0.3934	no
MERGE.31420.2	-0.0883214617127696	0.899117	no
MERGE.31420.1	-2.24440381676066	0.447688	no
MERGE.37293.2	0.0718433	0.931667	no
XR_001277350.2	0.386377	0.430204	no
MERGE.83159.1	2.78205	0.000999204	down
MERGE.80166.8	0.216753	0.818201	no
MERGE.56743.30	-1.5974277433792	0.576617	no
MERGE.4773.4	-1.68528706264974	0.123382	no
MERGE.17105.4	1.4069	0.276738	no
MERGE.17105.1	-0.50996188559078	0.304737	no
MERGE.4773.7	-1.6139583927245	0.457214	no
XR_002664123.1	2.13194	0.326643	no
MERGE.11813.18	0.0726879	0.7602	no
MERGE.4773.3	1.94674	0.444462	no
MERGE.11813.13	-0.405276209668829	0.657365	no
MERGE.11813.12	1.26331	0.615143	no
MERGE.11813.16	0.147757	0.968577	no
MERGE.11813.15	-0.808600424956127	0.273345	no
XR_002663941.1	-4.28024062640379	0.0658679	no
MERGE.33365.1	-0.560197699356295	0.245302	no
MERGE.35513.2	1.60852	0.051846	no
MERGE.75918.1	0.272404	0.639685	no
MERGE.18765.2	-3.59060906598932	0.37616	no
MERGE.17057.11	10.4951	1.6028e-06	down
MERGE.67082.1	1.20397	0.0201373	down
XR_001280682.2	-1.40164934471789	0.634604	no
MERGE.68184.14	-1.67629104785841	0.378673	no
MERGE.68184.15	6.59069	0.215474	no
MERGE.32174.2	-1.24036928966724	0.024271	up
XR_001273170.2	4.19786	0.119926	no
MERGE.81222.1	-0.174213110176318	0.208572	no
XR_001281011.2	0.132642	0.829024	no
MERGE.52171.2	-0.116757426863703	0.751316	no
MERGE.52171.1	-0.339894555116646	0.444706	no
MERGE.23880.1	0.146909	0.821288	no
MERGE.2845.4	-0.704641307156908	0.388516	no
MERGE.2845.2	-3.42844949513531	0.15964	no
MERGE.2845.1	6.70154	0.10698	no
MERGE.63249.1	5.40382	0.00448131	down
MERGE.63249.2	6.15729	2.71061e-05	down
MERGE.60311.1	0.803908	0.0924726	no
MERGE.42834.4	0.311366	0.860641	no
MERGE.42834.5	-3.53842084096356	0.543156	no
XR_001275819.2	0.711156	0.117259	no
MERGE.34014.1	-0.770019350918977	0.31562	no
MERGE.4697.2	0.0804366	0.867408	no
MERGE.71252.2	1.3461	0.10143	no
MERGE.71252.3	0.964043	0.110386	no
XR_001271560.2	-1.9381372120886	0.0050377	up
MERGE.78967.1	-0.491840305507693	0.348003	no
XR_002659048.1	1.24256	0.213209	no
MERGE.83094.2	0.350329	0.24564	no
MERGE.73814.2	-1.21049627717867	0.00106239	up
MERGE.73814.3	-0.476903787447813	0.888543	no
MERGE.44924.1	0.446576	0.437221	no
MERGE.47867.1	-0.0586781515374439	0.944736	no
MERGE.12519.1	-1.37064507233052	0.568716	no
XR_001275116.2	-0.121663660736951	0.845561	no
MERGE.65037.5	-0.754453162722808	0.352752	no
MERGE.65037.2	0.472671	0.307666	no
MERGE.79504.1	-0.283908273544315	0.473277	no
MERGE.60577.1	2.88412	0.122737	no
MERGE.15803.1	-3.98593788238887	0.351712	no
MERGE.15803.2	-4.49342208141563	0.0932294	no
MERGE.52044.1	0.0578383	0.797667	no
MERGE.62548.1	0.369923	0.459898	no
XR_002661704.1	-0.304320461459484	0.617301	no
MERGE.15305.1	1.85407	0.295366	no
MERGE.15305.5	3.30669	0.0646677	no
MERGE.15305.7	0.0268839	0.993218	no
MERGE.15305.6	1.82518	0.220676	no
MERGE.15305.9	-2.39261248071696	0.279948	no
MERGE.15305.8	0.481443	0.488362	no
MERGE.15284.1	-0.557365816366772	0.387885	no
MERGE.15284.2	0.216857	0.519332	no
MERGE.46834.1	-1.53301543636217	0.0222943	up
MERGE.36187.1	1.09865	0.00111418	down
MERGE.51718.1	1.1263	0.0172659	down
MERGE.47478.2	-0.360292023090984	0.215543	no
MERGE.43378.1	1.3627	0.081505	no
MERGE.16469.1	4.28516	0.023513	down
MERGE.43378.4	4.40168	0.0394337	down
MERGE.43378.5	0.203334	0.857926	no
MERGE.43499.1	-0.11475745826143	0.921364	no
XR_002656341.1	1.30954	0.146357	no
MERGE.82401.3	-0.237624651603904	0.655753	no
MERGE.45848.1	0.171546	0.725251	no
MERGE.80783.1	-0.403148370610221	0.291855	no
XR_001281538.2	2.03362	0.562418	no
MERGE.70239.4	4.52575	0.0336674	down
MERGE.70239.1	2.02132	0.00172236	down
MERGE.70239.3	3.19101	0.00171215	down
MERGE.11866.1	1.08415	0.0171305	down
MERGE.60701.1	-0.194182243274912	0.938045	no
MERGE.60701.2	-9.54004589715533	3.34236e-06	up
MERGE.29091.1	0.691123	0.00303855	no
MERGE.24799.5	0.00407153	0.987985	no
MERGE.24799.3	0.0889335	0.772204	no
MERGE.56471.1	0.244156	0.189641	no
MERGE.60482.1	-1.20944484931316	0.0175943	up
MERGE.37379.1	-0.11345439875046	0.968096	no
MERGE.37379.2	8.88161	0.0188896	down
MERGE.24279.11	-0.338808605950301	0.935573	no
MERGE.27884.6	0.489169	0.574697	no
MERGE.27884.5	3.83449	0.505985	no
MERGE.67769.1	1.06079	0.0107316	down
MERGE.40753.1	0.385144	0.596989	no
MERGE.81952.1	-1.71704727373473	0.010379	up
MERGE.13782.1	-0.764839456194479	0.35731	no
MERGE.78746.3	-0.799043889628067	0.0984869	no
MERGE.78746.1	2.88403	0.169242	no
XR_001285964.2	0.8447	0.803538	no
MERGE.32664.1	-0.55859887777667	0.023996	no
XR_001273379.2	0.46811	0.325539	no
MERGE.64892.2	-1.40769785087439	0.034379	up
MERGE.10429.1	-0.249698448146164	0.415356	no
MERGE.82315.5	1.03996	0.243696	no
MERGE.82315.2	-0.946760802692258	0.40573	no
MERGE.82315.1	0.564474	0.0745051	no
MERGE.23916.2	9.32499	0.00528058	down
MERGE.23916.3	6.32839	0.0609257	no
MERGE.23916.1	8.65555	0.0466637	down
MERGE.7753.1	-0.278692482521292	0.667855	no
MERGE.19896.3	-1.34205312655797	0.65548	no
MERGE.30440.4	0.48861	0.0590556	no
MERGE.30440.5	1.35341	0.0932673	no
MERGE.30440.1	-4.77544552155128	0.124989	no
MERGE.37079.2	0.13842	0.729072	no
MERGE.69893.3	0.484431	0.889973	no
MERGE.6888.1	-1.17951405504313	0.57597	no
XR_001285635.2	4.22252	0.0492892	down
MERGE.35128.1	-2.1862907286583	0.0687922	no
MERGE.80397.1	0.848316	0.241158	no
XR_002661373.1	0.37678	0.87726	no
MERGE.34163.1	3.6855	0.0450598	down
MERGE.38728.2	-0.667115276725226	0.8531	no
MERGE.78633.1	1.20994	0.0017134	down
MERGE.56139.45	0.861033	0.0474754	no
MERGE.54233.3	2.40048	0.216569	no
MERGE.67734.5	-5.92386936113315	0.031142	up
MERGE.39442.1	0.733175	0.372221	no
MERGE.10019.6	0.121888	0.798306	no
MERGE.75143.1	-0.272668219407192	0.465895	no
MERGE.56762.1	-0.10761024261872	0.740458	no
MERGE.84656.2	1.22351	0.00227558	down
MERGE.2494.1	-0.986060622960375	0.133233	no
MERGE.8084.1	1.75949	0.0600305	no
MERGE.60740.4	-0.167820386900027	0.607495	no
XR_002657137.1	-0.821855891938305	0.471316	no
MERGE.30968.1	0.436715	0.651966	no
MERGE.36338.1	-0.216589673512258	0.424561	no
MERGE.50137.1	0.169443	0.795357	no
XR_001284671.2	-1.9795321598807	0.0498944	up
MERGE.84264.2	0.401199	0.61364	no
XR_001289196.2	0.384713	0.591927	no
MERGE.60835.1	-0.3780537951772	0.0275264	no
MERGE.73540.6	9.20386	0.000346495	down
MERGE.73540.5	5.83118	0.0136232	down
MERGE.39076.8	-1.48555487749843	0.672519	no
MERGE.39076.6	-2.4041597633882	0.537041	no
MERGE.39076.5	0.44806	0.351276	no
MERGE.39076.3	-2.77584428191529	0.50507	no
MERGE.39076.1	1.1169	0.304592	no
MERGE.65379.4	-4.63586369789998	0.116874	no
MERGE.65379.3	-0.85520551199222	0.130005	no
MERGE.65379.1	2.40958	0.24656	no
MERGE.11588.1	0.145157	0.726261	no
MERGE.11409.2	-4.89270507038558	0.0453604	up
MERGE.11409.3	-5.58776160534909	0.0696699	no
MERGE.11409.1	0.124238	0.7191	no
MERGE.11409.5	-7.62026833687963	0.00954612	up
XR_002658010.1	0.938326	0.102863	no
MERGE.31961.6	1.11764	0.0238477	down
MERGE.22655.1	0.456697	0.305699	no
XR_002654750.1	1.76173	0.0105336	down
MERGE.38410.1	-12.3763902687892	0.00777289	up
MERGE.18818.1	-2.14507147168182	0.0867002	no
MERGE.49730.1	9.78206	1.12646e-05	down
MERGE.43090.3	-1.54133617235483	0.0751177	no
XR_001284061.2	-0.536683059449532	0.270967	no
MERGE.39410.1	-2.2322486447355	0.00178693	up
XR_001274815.2	-0.49304690395245	0.187401	no
MERGE.11407.4	0.471008	0.609172	no
MERGE.11407.5	0.0530856	0.981278	no
MERGE.11407.1	0.402088	0.601867	no
MERGE.11407.2	0.731994	0.384284	no
MERGE.60900.1	0.0133086	0.980604	no
MERGE.44405.2	-1.27104880931767	0.00316674	up
MERGE.56950.1	-0.18689300428182	0.799274	no
MERGE.28833.1	-0.439926620838714	0.304586	no
XR_002653968.1	-0.520534229343867	0.52097	no
MERGE.18706.1	-0.216344418262465	0.737429	no
MERGE.64447.5	3.0418	0.375989	no
MERGE.12549.1	0.0953296	0.821157	no
MERGE.5147.1	1.29211	0.0159229	down
MERGE.39672.1	0.0159376	0.978768	no
MERGE.831.3	-0.927210539157309	0.0618762	no
MERGE.831.1	-0.0243965882448667	0.943628	no
MERGE.8055.1	-0.110008175636819	0.803923	no
MERGE.8055.4	-0.127250256897467	0.781538	no
MERGE.59956.1	0.749908	0.370532	no
MERGE.59956.7	-1.59280292324334	0.0775436	no
MERGE.59956.5	-0.786023002838864	0.0967041	no
MERGE.79875.1	-0.0706310887862879	0.795374	no
MERGE.81393.1	2.07	0.459624	no
MERGE.81393.3	-3.87340203943412	0.0807684	no
MERGE.25610.14	-1.31622932462596	0.760661	no
MERGE.25610.12	-0.138647894891075	0.70778	no
MERGE.47406.1	0.212281	0.537506	no
XR_002661099.1	0.796836	0.116322	no
MERGE.52023.1	-8.65198473788158	3.87352e-05	up
XR_002662297.1	0.376031	0.481299	no
MERGE.52162.1	0.692604	0.0257746	no
MERGE.23893.2	-0.697614414469367	0.833381	no
MERGE.6570.1	1.79405	0.000627917	down
MERGE.71376.1	-0.503529997185849	0.294719	no
MERGE.14741.1	0.0600237	0.936141	no
MERGE.36797.2	-2.41117418056424	0.346943	no
MERGE.34057.1	0.292303	0.226101	no
MERGE.71039.1	1.27641	8.47649e-05	down
MERGE.36274.2	6.17965	0.0682296	no
MERGE.36274.1	1.09918	0.00709056	down
XR_001278802.2	1.00813	0.0181667	down
XR_002663496.1	4.73467	0.0473757	down
MERGE.57314.8	-0.159225420735574	0.561509	no
MERGE.57314.5	-1.11651407454112	0.432533	no
MERGE.57314.4	-1.38625814942505	0.277996	no
MERGE.57314.6	-0.874305860889137	0.320879	no
MERGE.57314.1	0.58849	0.164803	no
MERGE.574.6	-0.30140325222191	0.91672	no
MERGE.574.1	-0.316268032032882	0.934655	no
MERGE.76857.1	0.761738	0.0232367	no
MERGE.27700.1	-1.89148836417752	0.654274	no
MERGE.27700.2	3.96051	0.0956674	no
MERGE.28570.1	-0.417288503933543	0.0980523	no
MERGE.16955.1	0.17425	0.812207	no
MERGE.6666.6	0.695672	0.464855	no
MERGE.19231.3	-0.541444267302293	0.276903	no
MERGE.84683.3	-1.34550952046117	0.260146	no
XR_002654462.1	0.445859	0.507954	no
MERGE.28317.1	0.981804	0.223916	no
MERGE.57049.1	0.283699	0.480076	no
MERGE.221.2	0.0707406	0.850697	no
MERGE.50339.1	0.837219	0.196033	no
MERGE.58160.7	6.81888	0.0427499	down
MERGE.35198.1	0.104009	0.779617	no
MERGE.62955.4	0.342051	0.543064	no
MERGE.62955.2	0.466208	0.241272	no
MERGE.62955.3	0.50138	0.407364	no
MERGE.62955.1	0.622834	0.056564	no
MERGE.70555.1	-1.64307216190914	0.0103016	up
MERGE.70555.7	-2.09004586354906	0.270222	no
MERGE.5286.1	-1.24677276182301	0.0153516	up
MERGE.41819.1	-0.0209511473822983	0.99052	no
MERGE.24540.1	1.58189	0.308695	no
MERGE.59655.3	2.83425	0.0462329	down
[truncated: 28,444 more rows]

## Sheet: mRNA_1258A_SB_vs_1528A_MB
ID	logFC	Pvalue	regulation
XM_013786766.2	-1.03841683504848	0.0511773	no
XM_022710376.1	3.23966	0.128243	no
XM_013853812.2	-0.452705032559266	0.00149038	no
XM_013830959.2	0.244372	0.939423	no
XM_013865352.2	-0.518247176528049	0.0185811	no
XM_022689549.1	-0.024670347890062	0.965941	no
XM_013800588.2	-3.67365926838075	0.0236122	up
XM_013860682.2	-0.976999507442808	0.00432234	no
XM_013801430.2	-0.207215337134263	0.803129	no
XM_013837223.2	-4.33744052196523	0.176885	no
XM_013876841.2	-6.33870708204795	0.00118789	up
XM_013887161.2	0.904352	0.00552435	no
XM_013803823.2	0.762771	0.261542	no
XM_013807524.2	0.280619	0.251802	no
XM_013875564.2	-0.398770684525163	0.0300267	no
XM_022716126.1	-1.05330301348644	0.0265424	up
XM_022694961.1	1.08257	0.000923756	down
XM_013819462.2	3.08776	0.0331174	down
XM_013892270.2	-0.0195311013642401	0.900327	no
XM_013892330.2	-0.430733479467238	0.680579	no
XM_013847329.2	2.98234	0.159439	no
XM_022714245.1	-0.305643645500032	0.517809	no
XM_013842821.2	-0.176882698420281	0.306171	no
XM_022705743.1	4.54415	0.222837	no
XM_022687309.1	1.78741	0.567182	no
XM_013880204.2	0.608448	0.421842	no
XM_013832583.2	-3.25500900544897	0.292864	no
XM_022688848.1	0.00560012	0.985296	no
XM_013855942.2	-0.424654101056143	0.0369119	no
XM_013817462.2	-1.52923751390945	0.000768052	up
XM_013841817.2	-4.66797903306051	0.0678748	no
XM_013875369.2	-3.99902322990075	0.246014	no
XM_013807307.2	0.145867	0.431466	no
XM_013836274.2	-3.04825363846239	0.0196465	up
XM_013820749.2	-0.615789502053265	0.394374	no
XM_013807084.2	-2.79838668279153	0.157677	no
XM_013825572.2	-0.77085141492718	0.0359161	no
XM_013858916.2	-0.434687662311127	0.0723746	no
XM_022712661.1	-0.794225345358659	0.0569095	no
XM_022713213.1	3.40583	0.236731	no
XM_013796786.2	-0.756325915285726	0.479124	no
XM_013884965.2	-4.85664057821156	0.0139042	up
XM_013794699.2	1.43122	0.00735595	down
XM_013793161.2	-0.20278052948541	0.776708	no
XM_013788260.2	-0.548436504877127	0.126148	no
XM_013800422.2	-0.243204503357183	0.0977166	no
XM_013785523.1	-0.954860695618842	0.00609815	no
XM_013886591.2	0.753789	0.0795359	no
XM_013884795.2	-1.16547975591248	0.00073296	up
XM_022716318.1	0.206651	0.33726	no
XM_013859282.2	0.132372	0.578381	no
XM_013873082.2	0.150338	0.481675	no
XM_013813107.2	-0.25088583998657	0.687763	no
XM_013789425.2	-0.224385329613634	0.439907	no
XM_013868560.2	0.114498	0.641946	no
XM_013792211.2	-0.340490150108839	0.258577	no
XM_013820747.2	-0.765929988520411	0.0983388	no
XM_022699581.1	-0.173885705759106	0.707198	no
XM_013881325.2	-0.0364883234078941	0.866936	no
XM_013812776.2	-1.22800672922781	0.00645101	up
XM_013842647.1	-0.693722815982821	0.0024642	no
XM_013895412.2	0.208085	0.181491	no
XM_013870362.2	-0.802638039503947	0.03806	no
XM_013827648.2	-0.371487627753704	0.237153	no
XM_013878824.2	-2.84209791386146	0.191608	no
XM_013809414.2	1.70996	4.95529e-05	down
XM_013801373.2	4.9048	0.00223754	down
XM_022716880.1	-0.350846808388184	0.464407	no
XM_013865575.1	-1.00002675945302	0.6113	no
XM_022689095.1	-2.04466747968015	0.0171963	up
XM_013851252.2	0.986704	0.000399848	no
XM_013789120.2	-1.12799325239897	0.00114924	up
XM_013891871.2	-2.04138882450651	0.113289	no
XM_022706256.1	-1.20109119670027	0.0109298	up
XM_013810932.2	1.11396	0.3987	no
XM_013806968.2	-1.18290415551211	0.0238349	up
XM_022692378.1	-0.518221643407894	0.454182	no
XM_022701525.1	7.63698	0.0150372	down
XM_013836405.2	1.16517	0.0335898	down
XM_013815983.2	-1.44258090215016	0.00300842	up
XM_013805037.2	-1.11831676377949	0.00052378	up
XM_013827237.2	-0.659344943241977	0.179581	no
XM_013888504.2	-0.151338231531937	0.448447	no
XM_013851871.2	-0.374291462633459	0.431504	no
XM_022711790.1	1.65067	0.0530778	no
XM_013812770.1	0.453424	0.730805	no
XM_013842641.2	-0.652831204797902	0.112147	no
XM_022690024.1	1.14878	0.00111311	down
XM_013844398.2	0.173841	0.645838	no
XM_013857192.2	0.373252	0.319852	no
XM_013865968.2	0.299484	0.581083	no
XM_013846242.2	-0.531212906875915	0.143827	no
XM_013882015.2	-0.771519160313344	0.0384965	no
XM_013841923.2	1.60984	0.239383	no
XM_022687346.1	-5.56214001377899	0.0104161	up
XM_013896926.2	1.32244	0.090502	no
XM_013851396.2	-1.76815409695006	0.000575466	up
XM_013820492.2	0.430422	0.506218	no
XM_022694614.1	0.556684	0.338564	no
XM_013844106.2	3.01912	0.0707798	no
XM_013876223.2	0.291364	0.158186	no
XM_013806988.2	-0.218981976013316	0.937609	no
XM_013850563.2	0.0199666	0.946693	no
XM_013823073.2	-1.02711547927866	0.445801	no
XM_013800519.2	2.42636	0.20678	no
XM_013867506.2	-0.392640843522377	0.175362	no
XM_013884279.2	0.327196	0.589982	no
XM_013794042.2	-1.71771792649383	0.0285148	up
XM_013886925.2	-0.0207815502811917	0.912749	no
XM_013874917.2	1.04146	0.0210419	down
XM_013866697.2	-0.132049174715269	0.632316	no
XM_013831984.2	-1.11423852652356	0.0051129	up
XM_013876800.2	-6.80107624588801	0.0153986	up
XM_013829613.2	-0.353020170782375	0.925453	no
XM_013894365.2	-0.292879351007499	0.0689819	no
XM_013792455.2	5.20409	0.0729311	no
XM_013786203.2	-1.28870342087659	0.520312	no
XM_022687800.1	-8.77716901840843	0.00537331	up
XM_022719352.1	0.369622	0.301214	no
XM_013809047.2	-0.644986697260618	0.0775085	no
XM_022692314.1	-0.354641389375162	0.22671	no
XM_013841476.1	-1.07310165940728	0.125596	no
XM_013851130.2	0.436239	0.258582	no
XM_013864411.2	-1.37642235262813	0.077232	no
XM_013833644.2	-0.907166101644368	0.0147558	no
XM_013880385.2	-1.49613249175499	0.016171	up
XM_013816511.2	0.967505	0.186449	no
XM_013842477.2	-0.0564354921495068	0.825867	no
XM_013803600.2	-9.50188905817041	4.26563e-05	up
XM_013821298.2	-3.47374764833942	0.14375	no
XM_013816063.2	-1.53855351613894	0.000201268	up
XM_013875376.2	-0.252932042185607	0.227337	no
XM_022704780.1	-0.318581479902438	0.238285	no
XM_013850692.2	-0.451143532516665	0.184473	no
XM_013855423.2	-0.398947197371635	0.06098	no
XM_013849892.2	-0.780782475740329	0.403322	no
XM_013891152.2	-0.934301779650742	0.00913388	no
XM_022713987.1	-3.07056230790134	0.122974	no
XM_013806927.2	0.0929743	0.791438	no
XM_013799418.2	-2.8516593471836	0.103048	no
XM_013875221.2	-0.406924629321858	0.366167	no
XM_022689971.1	-0.0307132152883281	0.986067	no
XM_013831536.2	1.1409	0.697641	no
XM_013789020.2	-0.694809323775558	0.0953264	no
XM_022715333.1	-0.81140784800609	0.00324299	no
XM_013839617.2	1.6238	0.00140914	down
XM_013834090.2	3.68549	0.377232	no
XM_013837819.2	-10.9287170940539	1.7786e-06	up
XM_013815512.2	-0.0380352681642102	0.936855	no
XM_013892395.2	-0.953227212694326	0.0853544	no
XM_013794467.2	-1.02096219929496	0.0364195	up
XM_013829111.2	-0.73528786850485	0.00574742	no
XM_013786561.2	-0.524281710023558	0.0506247	no
XM_013808493.2	-0.719645714646655	0.40565	no
XM_013815248.2	-0.130139618140961	0.706276	no
XM_013797930.2	3.72759	0.00691605	down
XM_013888051.2	-0.508564380658437	0.130846	no
XM_013841323.2	-0.490939798473127	0.061499	no
XM_013822269.2	0.767034	0.0609884	no
XM_022718530.1	1.26601	0.00473314	down
XM_022698450.1	0.20139	0.651552	no
XM_013835521.2	2.03942	0.0497693	down
XM_022689679.1	7.85771	0.0628894	no
XM_013841218.2	-0.318680957338965	0.467492	no
XM_013810894.2	0.0248931	0.931062	no
XM_013874525.2	0.280114	0.327253	no
XM_013798190.2	-0.115335961674605	0.729695	no
XM_022708423.1	-0.641645318275994	0.372104	no
XM_022718785.1	-2.34999642834768	0.595187	no
XM_013821949.2	-0.931749192526257	0.000901661	no
XM_013848051.2	1.92154	0.00242792	down
XM_013795642.2	-0.645817540573448	0.144848	no
XM_013855923.2	-0.063226397010796	0.730577	no
XM_013827714.2	1.68165	0.00675751	down
XM_013805072.2	-0.86600985697288	0.00601912	no
XM_013827317.2	-0.0652666636744131	0.890856	no
XM_013883651.2	-0.0757616370477591	0.725969	no
XM_022687543.1	0.90359	0.0255156	no
XM_013883874.2	-0.348280091354786	0.267351	no
XM_013863566.2	0.0319968	0.957176	no
XM_022687643.1	0.937532	0.610834	no
XM_013861896.2	0.611246	0.0369514	no
XM_013816927.2	-0.313413929277947	0.340198	no
XM_013887648.2	-0.502393244500917	0.106702	no
XM_013798726.2	4.93184	0.0497932	down
BRNAC_p028_T	0.686849	0.000648672	no
XM_013847099.2	-1.44102822349783	0.452548	no
XM_013869294.2	0.313899	0.368655	no
XM_013861340.2	-0.3232811347779	0.690103	no
XM_013798432.2	-0.986590875479265	0.0182079	no
XM_013859014.2	-0.011580617205804	0.971531	no
XM_022707848.1	-1.05284139304044	0.110824	no
XM_013861331.2	-0.0569362200161137	0.77729	no
XM_013861043.2	-0.600014279421365	0.00669791	no
XM_022699768.1	-0.511761190715814	0.310404	no
XM_013857153.2	-0.716784396090126	0.146773	no
XM_013893160.2	-0.358709725999228	0.236891	no
XM_013809259.2	0.264364	0.779599	no
XM_013833088.2	-4.51364292210674	0.00506703	up
XM_013855002.2	7.04682	0.000325912	down
XM_013885445.2	1.43121	0.25322	no
XM_013857208.2	-0.268323759390454	0.149176	no
XM_013831286.2	0.324447	0.221916	no
XM_022695211.1	0.22151	0.684129	no
XM_013868414.2	0.491564	0.303524	no
XM_022689498.1	-0.673294519719689	0.0725335	no
XM_022703589.1	-3.23802595115462	0.132599	no
XM_013879748.2	0.476528	0.0929244	no
XM_013846561.2	9.12176	0.000264297	down
XM_013822450.2	-0.585513426083603	0.00599129	no
XM_013889299.2	-0.211177870710978	0.352697	no
XM_013831264.2	1.12825	0.0718296	no
XM_013814488.2	-7.45109373988465	1.62242e-05	up
XM_013829896.2	0.833036	0.557708	no
XM_022715070.1	-0.765812577789235	0.267103	no
XM_013863195.2	0.262022	0.462279	no
XM_013879842.2	-3.83511432544452	0.000655979	up
XM_013811248.2	-0.230679029726402	0.448098	no
XM_022714752.1	0.0115809	0.977297	no
XM_013840894.2	-0.486591844737103	0.909711	no
XM_013852825.2	-5.44721940628635	0.0572124	no
XM_013875041.2	-3.10041884943719	0.109175	no
XM_013837253.2	-0.757276510735715	0.0717987	no
XM_013805607.2	-1.16630718336284	0.064287	no
XM_013827361.2	-0.355240146710964	0.0348881	no
XM_013828779.2	0.356289	0.439284	no
XM_022719625.1	-1.97562387326461	0.614043	no
XM_013892970.2	-2.21690059093498	0.493828	no
XM_013837977.2	0.20719	0.461343	no
XM_013862612.2	-0.557216806263384	0.192505	no
XM_022705442.1	-8.55857684006802	0.000175219	up
XM_013823003.2	1.33127	0.047292	down
XM_013830291.2	0.325095	0.0812969	no
XM_013795883.2	-0.730826063754145	0.0442548	no
XM_013843515.2	1.76914	0.00214863	down
XM_013827383.2	-0.214466147525416	0.647172	no
XM_013831139.2	-0.64214107261069	0.300145	no
XM_013879468.2	0.483919	0.145184	no
XM_013867999.2	1.11231	0.01576	down
XM_013784427.2	0.0754432	0.831093	no
XM_013801236.2	-0.181195557580395	0.39677	no
XM_022712919.1	2.87228	0.21542	no
XM_013812168.2	-1.09065959750501	0.143018	no
XM_013896613.2	3.69775	0.0428991	down
XM_013827000.1	-1.51924100408914	0.00234331	up
XM_013833367.2	-7.71914539764398	0.0047466	up
XM_013847211.2	-0.328939832583519	0.0152054	no
XM_013846009.2	-1.41927318426204	0.0624133	no
XM_013822594.2	-1.08381821353485	0.0456102	up
XM_022694427.1	-1.04906745648164	0.0585904	no
XM_013785317.2	-0.612375467852804	0.244275	no
XM_022693782.1	-0.546257830971057	0.183027	no
XM_013801731.2	0.913648	0.109734	no
XM_013817445.2	-0.27201792751663	0.0878801	no
XM_013828808.2	-3.89792018105921	0.0572717	no
XM_022703167.1	-0.885316349911745	0.000245214	no
XM_013876098.2	0.269613	0.434902	no
XM_013805815.2	0.589003	0.0121638	no
XM_013784954.2	-5.94911747852943	0.0651337	no
XM_022707973.1	-0.329860353172679	0.613719	no
XM_013879276.2	1.43361	0.000532095	down
XM_013788078.2	-0.111159395088159	0.681956	no
XM_013808323.2	0.957502	0.364441	no
XM_013796069.2	-0.887426854146798	0.0564488	no
XM_013831391.2	-0.164830161113089	0.965263	no
XM_013879122.2	-0.381384354890751	0.193949	no
XM_013846812.2	-0.0531295174310509	0.806236	no
XM_013841366.2	3.57663	0.0943032	no
XM_013867997.2	-0.0632036045556554	0.908061	no
XM_022714587.1	-0.184684818214147	0.425159	no
XM_013821983.2	-0.4049308978055	0.163281	no
XM_013842711.2	-0.42064071308433	0.0422351	no
XM_013881041.2	-0.789573597949565	0.0828628	no
XM_013789100.2	0.00558468	0.98203	no
XM_013878734.2	-6.241514387851	0.00133724	up
XM_013823476.2	-0.672547908911824	0.138016	no
XM_013839969.2	0.0784216	0.851703	no
XM_013880301.2	-0.118671753542898	0.740997	no
XM_013845769.2	-0.89309236548189	0.33818	no
XM_013849338.2	0.675139	0.0859983	no
XM_013784464.2	-0.81848089309335	0.100344	no
XM_013827616.2	-0.499842109688665	0.0739551	no
XM_013857287.2	-1.03885927019274	0.00617381	up
XM_013868336.2	0.876309	0.223767	no
XM_013895497.2	-0.0412180701092685	0.924698	no
XM_013791318.2	2.29705	0.0087043	down
XM_013867895.2	-0.147586651473695	0.696046	no
XM_022703489.1	-3.72058801084684	0.0113571	up
XM_013880922.2	-0.31382609819546	0.151356	no
XM_013800846.2	0.0206162	0.933404	no
XM_013886722.2	-2.37742368476413	0.000786378	up
XM_013880863.2	-0.531046901337427	0.0241042	no
XM_013787423.2	1.51588	0.579595	no
XM_013879602.2	0.143178	0.656298	no
XM_013865094.2	-0.486960247142359	0.0136439	no
XM_013851044.2	0.355137	0.931238	no
XM_013842923.2	0.169225	0.435774	no
XM_022716366.1	3.47965	0.110882	no
XM_013809029.2	0.655269	0.461584	no
XM_013821666.2	-0.701677298776684	0.0261052	no
XM_013885796.2	-1.35647070028617	0.0179345	up
XM_013811389.2	3.08948	0.42764	no
XM_013866796.2	-0.0920853051478625	0.654547	no
XM_013891531.2	4.74507	0.0483674	down
XM_013895099.2	-0.611901953840915	0.446125	no
XM_013844028.2	-3.3773162341275	0.0265367	up
XM_013847627.2	0.608067	0.0145002	no
XM_013786312.2	-0.771725958485431	0.0963661	no
XM_013843169.2	2.30073	0.0259006	down
XM_022709163.1	-0.174459572915782	0.437745	no
XM_013872911.2	-0.79254361891006	0.0778486	no
XM_022719835.1	9.20704	0.0743362	no
XM_013821974.2	-2.13829015709878	0.157569	no
XR_002658212.1	3.22573	0.438352	no
XM_013791658.2	-1.35240585805145	0.0592918	no
XM_013811284.2	-0.269216633949518	0.186443	no
XM_013838065.2	8.50737	0.000235922	down
XM_013831696.2	-1.03230153185752	0.0269236	up
XM_013852528.2	-0.899486554564505	0.0175951	no
XM_022713438.1	-0.0235467976317361	0.949822	no
XM_022712602.1	4.50227	0.111427	no
XM_013874664.2	-0.277663865101443	0.464802	no
XM_022713114.1	-0.236261106275081	0.48644	no
XM_013841382.2	-0.350992279746677	0.315658	no
XM_013842886.2	1.52043	0.000565069	down
XM_013787168.2	-0.422169932037987	0.0790794	no
XM_013794863.2	-3.44479786878673	9.4899e-05	up
XM_013873072.2	1.20553	0.00140744	down
XM_013825845.2	1.12479	0.309864	no
XM_013840996.2	-0.668643315983595	0.0794005	no
XM_013817308.2	-0.723238552450752	0.395604	no
XM_013833136.2	1.5144	0.0779667	no
XM_013817289.2	1.95265	0.128517	no
XM_022700371.1	0.543451	0.379121	no
XM_013873401.2	-1.75153879732983	0.029519	up
XM_013855339.2	0.229773	0.207533	no
XM_013855820.2	0.2303	0.217348	no
XM_013793605.1	0.578416	0.0265998	no
XM_013887829.2	0.0924698	0.608974	no
XM_013810721.2	-1.50799760539444	0.0262969	up
XM_013850913.2	-0.953821582743456	0.000440256	no
XM_013871286.2	0.0155517	0.941521	no
XM_013871290.2	0.684773	0.206306	no
XM_013824412.2	9.76859	0.0191709	down
XM_013794414.2	-6.16179202079323	0.0462612	up
XM_022709522.1	-2.01619614046999	0.332365	no
XM_013804268.2	2.11096	0.00767303	down
XM_013879056.2	1.56771	0.455545	no
XM_013840143.2	-0.249845678132075	0.0212223	no
XM_013792722.2	-0.606916269934086	0.0125734	no
XM_013823042.2	3.71868	0.00200747	down
XM_013856744.2	-0.912943834046409	0.00515612	no
XM_013882986.2	1.01051	0.0140948	down
XM_013785319.2	-0.977524554864592	0.00691628	no
XM_013858256.2	-0.348250614825164	0.909937	no
XM_013868486.2	0.0355028	0.882855	no
XM_013837212.2	1.34937	0.00118786	down
XM_013858877.2	0.621497	0.0168888	no
XM_013892218.2	0.165759	0.672206	no
XM_013855452.2	0.604094	0.90267	no
XM_013807948.1	1.13192	0.202256	no
XM_013785434.2	-0.66158902778816	0.0123618	no
XM_013888669.2	-1.24990613211897	0.00138033	up
XM_013837329.2	0.0370737	0.800912	no
XM_013878942.2	-3.6711131870127	0.000529692	up
XM_013868464.2	-0.821793633115427	0.789122	no
XM_013896863.2	-2.76020874807536	0.0171631	up
XM_013890924.2	-0.935549047434813	0.0635318	no
XM_013878430.2	-0.214136969222662	0.489443	no
XM_013832714.2	0.318737	0.934452	no
XM_022705206.1	-1.78521137408344	0.0242107	up
XM_013817028.2	0.647463	0.209713	no
XM_013880046.2	4.90959	0.0242509	down
XM_013842850.2	0.394565	0.466342	no
XM_013823728.2	1.50441	0.096227	no
XM_013788712.2	-0.831188484624557	0.0441167	no
XR_002654668.1	0.523832	0.414592	no
XM_022699020.1	2.0791	0.0486521	down
XM_013841168.2	-0.181868107548533	0.633076	no
XM_013892558.2	-0.169117089513133	0.400505	no
XM_013871639.2	-0.145771451252464	0.645032	no
XM_022711538.1	-0.876291750135065	0.0196684	no
XM_013873527.2	0.220008	0.704531	no
XM_013829850.2	0.511797	0.0176455	no
XM_013802292.2	-4.09570596729705	0.193564	no
XM_013807245.2	-0.170350265006684	0.417645	no
XM_013800595.2	-0.920706172796078	0.137809	no
XM_013851587.2	0.624805	0.502581	no
XM_013829933.2	-0.946915083079641	0.398992	no
XM_013796807.2	-1.93100671733352	0.0340121	up
XM_013791507.2	-0.506679584089393	0.0340477	no
XM_013881068.2	-0.961445597346497	0.0669643	no
XM_013811171.2	2.91268	0.00296157	down
XM_013896916.1	-0.981910255155128	0.149455	no
XM_013815459.2	-2.51959435687617	0.0231454	up
XM_013877470.2	0.14187	0.636	no
XM_013797634.2	-1.09352090964005	0.00783254	up
XM_013835152.2	0.984915	0.00216177	no
XM_013846415.2	-2.9046053589695	0.246476	no
XM_013862456.2	-0.0763556570983402	0.922235	no
XM_013881593.2	0.100631	0.814259	no
XM_022719901.1	-0.521902989937869	0.0326861	no
XM_013869309.2	-0.162612287360905	0.946674	no
XM_013894093.2	0.587674	0.177492	no
XM_013889514.2	-0.0155626822651489	0.969348	no
XM_013835158.2	-0.731679998801682	0.0180407	no
XM_013832769.2	-1.29490325379957	0.00983214	up
XM_022690043.1	0.186239	0.82229	no
XM_013787550.2	-1.87549183031755	0.000357644	up
XM_013809102.2	0.845291	0.015105	no
XM_013808858.2	0.338308	0.148805	no
XM_013862732.2	-0.0627267139167239	0.902925	no
XM_013887524.2	-0.203642878516625	0.591378	no
XM_013868591.2	-0.0971062050274382	0.608247	no
XM_013859793.2	-0.743517328424104	0.00944589	no
XM_022720176.1	-1.44081417151909	0.448839	no
XM_013879212.2	0.344969	0.448404	no
XM_013874653.2	-0.29084275328368	0.154247	no
XM_013800020.2	-1.42508617428541	0.535096	no
XM_013794126.2	-1.20060911883916	0.00569658	up
XM_013792685.2	-6.4472744553117	0.0818604	no
XM_013807657.2	-0.629430700010078	0.00664176	no
XM_022707216.1	0.268911	0.122905	no
XM_013791266.2	-6.5539471092979	0.0873793	no
XM_013887969.2	0.0590926	0.893251	no
XM_013894857.2	2.779	0.242469	no
XM_013864831.2	-0.4145887504774	0.364533	no
XM_022711000.1	-1.11462200915999	0.0426592	up
XM_022701091.1	1.83123	0.0529602	no
XM_013877440.2	-0.403845477338477	0.0624944	no
XM_013887542.2	-0.339336320382758	0.329446	no
XM_013881281.2	0.538011	0.879285	no
XM_013856416.2	2.0169	0.082207	no
XM_013798089.2	-1.53705358710583	0.000222678	up
XM_013812658.2	-0.897736234706864	0.0014932	no
XM_013827586.2	0.373475	0.119824	no
XM_013817117.2	-0.928429634344896	0.0113029	no
XR_001274746.2	-0.17294142610088	0.44428	no
XM_013824111.2	-0.167526800006393	0.541493	no
XM_013804564.2	0.208613	0.561933	no
XM_013801001.2	-0.606289457576902	0.0102476	no
XM_022715282.1	1.10513	0.184455	no
XM_013830714.2	-0.808807697009349	0.0487145	no
XM_013828595.2	-2.00347176575071	0.0221279	up
XM_013875673.2	-0.0771431196708956	0.889234	no
XM_013870578.2	1.37817	0.106939	no
XM_022711787.1	-0.263446723919464	0.268101	no
XR_001289437.2	3.5823	0.0545228	no
XM_013806452.2	-4.66219748093366	0.0880606	no
XM_022720077.1	-8.19684244587271	0.000127133	up
XM_013854648.2	1.06149	0.0563741	no
XM_013874063.2	-4.21237457648132	0.0777452	no
XM_013854749.2	0.388435	0.303666	no
XM_013886849.2	-1.5097609937713	0.148668	no
XM_013840046.2	1.6178	0.0185008	down
XM_013794563.2	1.44208	0.00979729	down
XM_022703464.1	-0.0429234084209354	0.947047	no
XM_013860836.2	0.429034	0.529303	no
XM_013853123.2	0.426331	0.254823	no
XM_022692425.1	6.12554	0.110112	no
XM_013800934.2	0.175598	0.677994	no
XM_022720432.1	3.31595	0.0948915	no
XM_013812201.2	-1.62043038858933	0.000647057	up
XM_022702288.1	-8.19107702517836	1.57233e-05	up
XM_013852408.2	-2.18921903372084	0.142741	no
XM_013871747.2	-1.54563692533469	0.00114759	up
XM_013880726.2	-0.870346336879768	0.117354	no
XM_013819616.2	-9.28606958695125	0.000296627	up
XM_013877416.2	0.586278	0.0185838	no
XR_001274307.2	-0.410662472791294	0.27606	no
XM_013875105.2	-0.0347475603717309	0.876499	no
XM_013868135.2	0.7113	0.607013	no
XM_022705151.1	3.34256	0.000313044	down
XM_022697259.1	0.0501505	0.895659	no
XM_013889190.2	0.676899	0.0565915	no
XM_013808310.2	-3.11068234167	0.12078	no
XM_013822642.2	-1.32628898284734	0.0080026	up
XM_022717046.1	-0.878855081218858	0.0669805	no
XM_013797199.2	0.00173523	0.994365	no
XM_013820393.2	-0.413038077830273	0.368072	no
XM_013864343.2	0.98083	0.0249319	no
XM_013799695.2	-1.83193324851766	0.000270301	up
XM_013791879.2	0.556778	0.102579	no
XM_013784574.2	0.0916898	0.712131	no
XM_013801785.2	-0.0773324524640984	0.711201	no
XM_013818682.1	-7.91538608576001	4.53103e-05	up
XM_013875762.2	-1.83412399313484	0.0844095	no
XM_013786711.2	-3.16407836555751	0.000329625	up
XM_013812091.2	-0.278999097461725	0.55442	no
XM_013816986.2	-0.860122048154032	0.0981413	no
XM_013887578.2	-1.68865184948669	0.000489603	up
XM_013819572.2	0.744682	0.679457	no
XM_013814785.2	-14.5174724637409	0.0197584	up
XM_013835263.2	-0.309173599798522	0.590729	no
XM_013880552.2	0.173258	0.419445	no
XM_013876372.2	6.30405	0.0437908	down
XM_022700092.1	-3.18858345000068	0.156418	no
XM_013874609.2	0.156166	0.908511	no
XM_013816070.2	0.0640146	0.716316	no
XM_013828892.2	1.54835	0.00306095	down
XM_013821328.2	-0.55256070368192	0.323974	no
XM_013816153.2	-0.959624099351514	0.00782219	no
XM_013807667.2	-1.06763580321951	0.00749901	up
XM_013827562.2	-9.67329684357049	3.68864e-05	up
XM_013848632.2	-5.10693194915756	0.0535768	no
XM_013826622.2	-13.109996393158	0.000358443	up
XR_002659184.1	4.77568	0.0221346	down
XM_013843644.2	-0.434783724767728	0.65952	no
XM_013792849.2	-0.646247208814247	0.199047	no
XM_013832390.2	-0.164355054513694	0.965508	no
XM_013837284.2	1.02307	0.366715	no
XM_013862812.2	-1.1106807092052	0.00200594	up
XM_022708887.1	0.886718	0.0851309	no
XM_013885743.2	0.664663	0.104645	no
XM_013861091.2	1.07216	0.223725	no
XM_022687627.1	-4.49910833350226	0.217987	no
XM_013826291.2	0.330955	0.543157	no
XM_022711839.1	0.186963	0.320219	no
XM_013856727.2	0.831587	0.046494	no
XM_013830856.2	-0.722092357191396	0.188057	no
XM_022712446.1	0.407776	0.343875	no
XM_013840360.2	1.09337	0.0954523	no
XM_013808810.2	-6.13213724862816	0.0197303	up
XM_013893962.1	-0.142241554975791	0.612636	no
XM_013875250.2	1.60437	0.0202827	down
XM_013846155.2	-0.262645759655328	0.0650799	no
XM_013847515.2	-0.770199487723078	0.081108	no
XM_022720371.1	-0.772954794130593	0.474526	no
XM_013820735.2	-1.26657976019257	0.662647	no
XM_013793771.2	-0.459324646482769	0.681725	no
XM_013859073.2	-1.41303485630435	2.03283e-05	up
XM_013859352.2	-0.405258089857746	0.575149	no
NM_001315671.1	0.774763	0.355891	no
XM_013821326.2	-0.433988306400872	0.316542	no
XM_013835451.2	0.399161	0.159046	no
XM_013859400.2	0.441653	0.0810836	no
XM_013893042.2	-0.155808586717361	0.51517	no
XM_013856264.2	0.0259056	0.815327	no
XM_022688740.1	-0.656149136889058	0.13609	no
XM_022690485.1	6.11419	0.0256062	down
XM_013861598.2	-0.652065492431215	0.0196352	no
XM_013861239.2	-9.37672163269441	1.66188e-06	up
XM_013879698.2	0.0747	0.760223	no
XM_013865380.2	-1.04356253909382	0.0721164	no
XM_013805043.2	0.678054	0.0593888	no
XM_013851337.2	-3.7451626632291	0.367408	no
XM_022691429.1	-0.626641448433048	0.0182488	no
XM_022689648.1	1.07128	0.0935132	no
XM_013843476.2	2.2	0.000133352	down
XM_013796050.2	0.29612	0.610463	no
XM_022695233.1	-0.732975809882925	0.0433394	no
XM_022695192.1	-0.411560513638906	0.695194	no
XM_022720397.1	0.201641	0.630775	no
XM_013851978.2	-3.06156772354255	0.0122421	up
XM_013793415.2	-1.97242952123027	0.00838408	up
XM_022693574.1	4.64236	0.00354036	down
XM_022712351.1	-0.905282409459148	0.00771726	no
XM_013866433.2	-0.412650555093233	0.554907	no
XM_013791743.2	-7.45028202909051	9.96349e-05	up
XM_013822385.2	-0.737827291802399	0.208787	no
XM_013841721.2	-0.228510484656624	0.842313	no
XM_022708173.1	-4.16743069390264	0.514935	no
XM_013821319.2	-0.83886399716191	0.0437996	no
XM_013871361.2	-0.551348827197963	0.00366082	no
XM_013859971.2	8.36964	5.07346e-06	down
XM_013793986.2	-0.485897419390655	0.0356177	no
XM_013891845.2	-0.00540186210645967	0.987804	no
XM_013853162.2	0.733179	0.217431	no
XM_013889306.2	0.587923	0.216233	no
XM_013817898.1	3.69835	0.101829	no
XM_013836591.2	1.4644	0.0100978	down
XM_013850795.2	1.74836	2.69222e-05	down
XM_013871214.2	1.24962	0.0153108	down
XM_013864925.2	-0.269607162973772	0.0862802	no
XM_013846738.2	1.86659	0.164679	no
XM_013822447.2	0.935526	0.029373	no
XM_013893177.2	-0.408588375919628	0.51824	no
XM_022702517.1	1.5568	0.070292	no
XM_013871143.2	-0.792338507042384	0.00454373	no
XM_013820795.2	1.99057	0.000286856	down
XM_013855033.2	7.09035	0.0873274	no
XM_013881497.2	0.0826887	0.772845	no
XM_013857396.2	-0.15142570733151	0.712609	no
XM_022707318.1	2.96661	0.194711	no
XM_022713140.1	-0.0369473320597857	0.860937	no
XM_022690332.1	-0.153334821474071	0.657202	no
XM_013879585.2	-0.65266526538662	0.0743108	no
XM_013847308.2	-1.02278709843033	0.0213917	up
XM_022715674.1	3.1569	0.0184382	down
XM_013805911.2	0.0941335	0.507571	no
XM_013794074.2	-2.28786960474336	0.00202594	up
XM_022700075.1	-0.361109729107296	0.378259	no
XM_013864302.2	0.97582	0.0092905	no
XM_022713289.1	-0.593277897450762	0.126226	no
XM_013862483.2	2.12837	0.473726	no
XM_013844056.1	-1.37232088879033	0.00440925	up
XM_013867337.2	1.15306	0.120196	no
XM_013855760.2	-0.493537025039757	0.0420173	no
XM_022687476.1	0.98521	0.299942	no
XM_022702929.1	0.246915	0.137163	no
XM_013877600.2	1.56732	0.00234823	down
XM_013851996.2	12.3684	0.00124074	down
XM_013873478.2	-0.323167113198201	0.104209	no
XM_013802085.2	-1.70730121787788	0.0315796	up
XM_022715897.1	-0.282190902239294	0.418206	no
XM_013788321.2	-0.409188930084504	0.147298	no
XM_013853097.2	-0.584524565502499	0.151517	no
XM_013793294.2	0.637173	0.135975	no
XM_013817753.2	-0.239399075596669	0.469354	no
XM_013862502.2	1.31916	0.116663	no
XM_013834220.2	-0.493041913939353	0.103951	no
XM_013831035.2	1.06493	0.00325745	down
XM_013785903.2	1.78305	0.00129796	down
XM_013815202.2	-0.734584677963395	0.0123492	no
XM_013826010.2	-8.79308702799099	0.00258034	up
XM_013871389.2	0.205017	0.700132	no
XM_013808549.2	-0.330639766397509	0.0702028	no
XM_013847682.2	-2.76763008135052	0.282508	no
XM_013860983.2	-0.584139337089991	0.543452	no
XM_013858939.2	0.637909	0.0141314	no
XM_013844756.1	1.06985	0.123262	no
XM_013846038.2	4.73888	0.0191393	down
XM_013863943.2	-0.366140920593185	0.399111	no
XM_013831342.2	-0.275798618274601	0.620676	no
XM_022688816.1	2.07879	0.104679	no
XM_013880800.2	-0.774754190408845	0.00307946	no
XM_013886600.2	-1.24749057591012	0.00497731	up
XM_013878965.2	-4.56532192151242	0.0108226	up
XM_013807847.2	-0.297724126572293	0.420243	no
XM_013843383.2	4.0465	0.0685678	no
XM_022687323.1	-0.198977569900332	0.272145	no
XM_022706961.1	0.0191422	0.942709	no
XM_013866545.2	-0.856581297751568	0.000209557	no
XM_013873151.2	4.18733	0.010058	down
XM_013832649.2	-0.248245900004654	0.445571	no
XM_013799960.2	0.38092	0.451959	no
XM_013806106.2	0.319532	0.392057	no
XR_001275779.2	-0.397371553813694	0.205394	no
XM_013856106.2	-0.230621974760891	0.535016	no
XM_013798083.2	0.762917	0.10954	no
XM_013864332.2	-0.759630180729091	0.136072	no
XM_013788203.2	0.0306564	0.961097	no
XM_022695908.1	-1.5270887361416	0.454501	no
XM_013792560.2	-1.9873003630618	0.211519	no
XM_013875165.2	-1.69150847257747	0.460313	no
XM_013812429.2	-0.919710674367135	0.0139312	no
XM_013886374.2	2.22863	0.094433	no
XM_022706059.1	8.855	0.0508985	no
XM_022697333.1	0.712534	0.859962	no
XM_013825078.1	-0.690308550189968	0.037152	no
XM_013888405.2	-0.477595447177864	0.0384342	no
XM_022697744.1	-0.136698693631409	0.857215	no
XM_013819417.2	1.96847	0.346987	no
XM_022718060.1	-0.324384005310287	0.0210233	no
XM_013893003.2	-2.86133776007568	0.137855	no
XM_013874746.2	-0.155677331000305	0.758934	no
XM_022700108.1	-1.09214161828216	0.0121708	up
XM_013875530.1	-0.232143436413067	0.717753	no
XM_013873330.2	2.99459	0.0238636	down
XM_022701258.1	-0.605174052800981	0.13779	no
XM_013895471.2	4.83816	0.0615706	no
XM_013806392.2	-2.67465066775098	0.0138501	up
XM_013884529.2	4.73027	0.000218879	down
XM_013808065.2	-0.917983883770253	0.0237349	no
XM_013824754.2	1.01583	0.0157836	down
XM_013794356.2	-1.04087068184435	0.00709975	up
XM_022691175.1	0.443437	0.315899	no
XM_013794800.2	-0.382107475436835	0.177836	no
XM_013822707.2	0.289735	0.587305	no
XM_013861130.2	4.02629	0.0461675	down
XM_013886735.2	0.0430723	0.832177	no
XM_013819742.2	-0.387959613039385	0.305279	no
XM_013816442.2	-1.09637933998354	0.00467579	up
XM_013888065.2	-0.278216585879489	0.19884	no
XM_013823120.2	-0.681524802475026	0.0664945	no
XM_013785215.2	0.141667	0.541679	no
XM_013827879.2	-8.7746368923572	0.00269548	up
XM_013870675.2	-0.137633678060392	0.774203	no
XM_013848330.2	0.182403	0.45474	no
XM_022711330.1	1.00079	0.332809	no
XM_013847851.2	0.742744	0.157895	no
XM_022701115.1	0.224517	0.628092	no
XM_022716022.1	-1.10884834283261	0.0615095	no
XM_013849325.2	1.80878	0.78696	no
XM_013850226.2	-0.0328555680905732	0.962541	no
XM_013868860.2	-0.383075197925372	0.0361656	no
XM_022720569.1	0.647049	0.790694	no
XM_013855849.2	-0.184833934612444	0.300902	no
XM_013830726.2	-2.7440699223692	0.250657	no
XM_013788454.1	0.237391	0.686148	no
XM_013895504.2	0.451675	0.0144208	no
XM_013814673.2	-0.74410380845593	0.0992379	no
XM_022706620.1	2.35131	0.467979	no
XM_013859195.2	-0.0923245143157619	0.609624	no
XM_013879041.2	-0.530510008327125	0.183815	no
XM_013826736.2	0.486863	0.726728	no
XM_022716488.1	-1.3999571989887	0.0203827	up
XM_022715700.1	-2.78891254155788	0.00274241	up
XM_013800499.2	-3.46666607876623	0.308163	no
XM_013895320.2	-0.235605967687749	0.616457	no
XM_022715232.1	-0.242179730524083	0.126833	no
XM_013842634.2	0.964718	0.275945	no
XM_022687645.1	-0.232102478708078	0.109951	no
XM_013811035.2	1.41362	0.319326	no
XM_022701213.1	-0.641758272209882	0.0678872	no
XM_013876863.2	-1.90915985117867	0.0117367	up
XM_013811394.2	0.386988	0.506869	no
XM_013839811.1	-0.646861653357784	0.0318567	no
XM_022699994.1	-0.892174796435983	0.266001	no
XM_013841554.2	1.17958	0.0151093	down
XM_013837336.2	0.17493	0.28607	no
XM_013836817.2	3.60569	0.0658632	no
XM_013886081.2	0.199205	0.493082	no
XM_013812318.2	3.73066	0.225614	no
XM_013869065.2	0.0145744	0.924798	no
XM_013831451.2	0.27997	0.111888	no
XM_013807617.2	-0.75011504483379	0.294	no
XM_013842757.2	-0.412368139596951	0.0434678	no
XM_013833531.2	-0.37127546072756	0.0885114	no
XM_013862241.2	2.57837	0.0322468	down
XR_002656812.1	3.09487	0.534708	no
XM_013882487.2	0.124068	0.551658	no
XM_013823597.2	1.14396	0.142312	no
XM_013830099.2	-0.406512537780325	0.0171973	no
XR_001280455.2	2.78083	0.136559	no
XM_013813443.2	-0.203051610967666	0.652043	no
XM_022714787.1	-0.762452728859908	0.0461173	no
XM_022701767.1	4.21679	0.228028	no
XM_013876777.2	-0.495190021430299	0.264747	no
XM_013863161.2	-0.801977706345275	0.0062795	no
XM_013847226.2	-2.29289219184733	2.76372e-05	up
XM_013841875.2	0.486805	0.0217005	no
XM_022687250.1	3.0656	0.20357	no
XM_013822248.2	3.3199	0.226594	no
XM_013894239.2	-3.5746588235195	0.49488	no
XM_013803000.2	-0.574617491789132	0.320828	no
XM_013892912.2	-0.461678914847867	0.176263	no
XM_013794004.2	-1.94920261595637	0.045029	up
XM_022708115.1	-2.6875832668324	0.162251	no
XM_022699011.1	-3.52129729092241	0.008045	up
XM_013852686.2	3.00185	0.00329104	down
XM_013811041.2	-0.474126100933325	0.0680973	no
XM_013835163.2	1.03742	0.0461003	down
XM_013854980.2	4.95531	0.0472956	down
XM_013884777.2	0.993704	0.0493896	no
XM_022716767.1	-0.891567164278308	0.000997499	no
XM_022711162.1	1.03573	0.0316048	down
XM_022705409.1	-0.810702313900557	0.492108	no
XM_013874809.2	-1.70973013394678	0.014405	up
XM_013828491.2	-3.96889348559108	0.0834887	no
XM_013877362.2	0.0782578	0.850618	no
XM_013806794.2	0.50297	0.125737	no
XM_013861868.2	1.45624	0.00169043	down
XM_022701326.1	-2.34505548291736	0.00437034	up
XM_013788060.2	0.854436	0.117316	no
XM_013812480.2	-0.626209431993802	0.0155309	no
NM_001315936.1	3.04126	0.219419	no
XM_013829165.2	0.0106044	0.972409	no
XM_013837768.2	-0.756790465116418	0.0597901	no
XM_022702319.1	5.72505	0.0699713	no
XM_013786135.2	-3.48548325240903	0.22632	no
XM_013786294.2	1.81529	0.336156	no
XM_022690633.1	0.470083	0.553183	no
XM_013832261.2	-0.776568935389106	0.00217844	no
XM_013876240.2	-0.153656091868473	0.59402	no
XM_013825469.2	-0.946217109972357	0.0184473	no
XM_013876154.2	-3.71546704517577	0.041829	up
XM_022689765.1	2.86137	0.017443	down
XM_022718517.1	-1.10989856012568	0.419569	no
XM_013793709.1	0.0121241	0.964236	no
XM_022703674.1	-1.69259447266615	0.00490937	up
XM_013864507.2	-0.594843021096375	0.165438	no
XM_013843978.2	-0.367286572991581	0.230937	no
XM_013862979.2	-0.569280200212728	0.304833	no
XM_013880741.2	6.01077	0.00514897	down
XM_013827040.2	0.625551	0.854441	no
XM_013822335.2	-1.40515566214007	0.000232644	up
XM_013796082.2	1.33547	0.0425031	down
XM_013880640.2	-6.9415962410382	0.253813	no
XM_013815621.2	-3.41909640308212	0.379236	no
XM_013852562.2	2.08141	0.0255847	down
XM_013850833.2	-0.105394320171323	0.658817	no
XM_013819828.2	-4.10488116752689	0.0684173	no
XM_013867349.2	3.24678	0.0118356	down
XM_013881075.2	-6.27819729087742	0.0180527	up
XM_013849646.2	1.18357	1.26318e-05	down
XM_013838396.2	-0.540183412300317	0.029604	no
XM_013829904.2	1.97486	0.0450235	down
XM_022695636.1	-8.97996796882336	4.23888e-05	up
XM_013880688.2	-0.134918809730839	0.726033	no
XM_013785472.2	0.710534	0.55016	no
XM_013811839.2	-1.32575460501987	0.252102	no
XR_001277745.2	0.29835	0.669288	no
XM_013852964.2	-0.254983285290839	0.298308	no
XM_013786746.2	0.866619	0.363121	no
XM_013824160.1	0.324904	0.424884	no
XM_013789459.1	-0.191607955732875	0.466467	no
XM_022696221.1	-3.96940147271715	0.00828525	up
XM_022715291.1	-1.13223634905758	0.146475	no
XM_022689243.1	7.45708	0.0128646	down
XM_013798307.2	0.330479	0.869188	no
XM_013787634.2	-0.318045687749971	0.182446	no
XM_022701496.1	-1.42149291763568	0.714954	no
XM_013801693.2	-0.273436198657666	0.222441	no
XM_013843976.2	-0.478532747267392	0.0473149	no
XM_022692678.1	2.36328	0.0015138	down
XM_013839994.2	-0.0615847826471393	0.825309	no
XM_013841396.2	-1.11002830875586	0.00444659	up
XM_013847073.2	0.371332	0.209068	no
XM_013867844.2	0.0046148	0.986107	no
XM_022714674.1	0.297103	0.0776709	no
XM_013792765.2	-0.435575093832075	0.0581323	no
XM_013805404.2	-1.15340717130673	0.0142766	up
XM_013792778.2	-0.127446312290968	0.524837	no
XM_013798272.2	-0.00881055668449888	0.978863	no
XM_022715273.1	7.80979	0.00601654	down
XM_022702549.1	-3.20003621333326	0.00346645	up
XM_013873291.2	-0.0726708598537701	0.858344	no
XM_013852530.2	-0.267411281204808	0.308558	no
XM_013866408.2	2.58259	0.280439	no
XM_013798125.2	0.232448	0.653206	no
XM_022705120.1	-0.979051185790411	0.0640061	no
XM_022711528.1	-4.46814351900624	0.0767065	no
XM_013872864.2	0.62618	0.617969	no
XM_013872925.2	-1.40789135758786	5.36784e-05	up
XM_022698500.1	-0.373897300997318	0.0555074	no
XM_013838770.2	7.97009	0.000531662	down
XM_013797186.2	5.15604	0.371831	no
XM_013811944.2	0.0349146	0.854201	no
XM_013892774.2	-2.61646456491733	0.00188432	up
XM_022718982.1	1.31527	0.021021	down
XM_022711872.1	1.47496	0.0136704	down
XM_013836772.2	-0.111378903815025	0.744639	no
XM_013817698.2	0.311168	0.185735	no
XM_013856887.2	-0.119913532351124	0.967676	no
XM_013858941.2	0.303919	0.139885	no
XM_013863438.2	-0.552344356415773	0.0980985	no
XM_013841398.2	0.717691	0.00258226	no
XM_013887132.2	-1.25579823451992	0.00791235	up
XM_013843264.2	0.0396279	0.938895	no
XM_013810747.2	6.71718	0.00345301	down
XM_022688666.1	-0.597864308830619	0.13462	no
XM_013787730.2	-0.788190735679719	0.00539459	no
XM_022692336.1	0.886392	0.124892	no
XM_013785052.2	-0.617260121372289	0.0214385	no
XM_013850470.2	5.14926	0.00291168	down
XM_013878499.2	-0.195317916223554	0.839637	no
XM_022719207.1	-1.85201243231079	0.46598	no
XM_013823020.2	-2.91465891749382	0.0158315	up
XM_022692442.1	-3.50597649156956	0.0587245	no
XM_013870399.2	8.7702	0.00317847	down
XM_013857312.2	0.104191	0.672212	no
XM_013801326.2	-1.07742790383717	0.00571882	up
XM_013793549.2	-0.5254883743299	0.0286224	no
XM_013851607.2	-1.49317435781734	0.243469	no
XM_013826282.2	-0.202054490174053	0.377394	no
XM_013851676.2	2.2395	0.00143871	down
XM_022713360.1	-4.77497792058158	0.0911289	no
XM_022715841.1	1.2136	0.012099	down
XM_013882308.2	-1.07712649950809	0.00333499	up
XM_013861825.2	-0.658557477689652	0.0631502	no
XM_013839688.2	0.0898322	0.666628	no
XR_002656067.1	0.234101	0.661847	no
XM_013819467.2	-8.30357587470438	4.26713e-06	up
XM_013790471.2	-0.00384020384864266	0.981864	no
NM_001315561.2	-6.31751463597541	0.0484957	up
XM_022698215.1	1.38961	0.188407	no
XM_022689324.1	-0.034082524097116	0.934065	no
XM_022707950.1	-0.632399265873565	0.197735	no
XM_022688507.1	-0.569606081066191	0.164175	no
XM_013805531.2	1.48656	0.0001925	down
XM_022713692.1	1.28023	0.152695	no
XM_013836985.2	0.789137	0.0877035	no
XM_013853040.2	-0.761676188264162	0.0132573	no
XM_022718877.1	-1.67668061135471	0.0393891	up
XM_022692522.1	0.201971	0.410082	no
XM_022703736.1	-1.76170173174622	0.0196165	up
XM_013869359.2	3.65823	0.100414	no
XM_013822884.2	-0.975914318722157	0.00705305	no
XM_013888480.2	0.431811	0.472316	no
XM_013882054.2	-0.735521833290887	0.110483	no
XM_013827295.2	8.56973	3.42283e-05	down
XM_013881376.2	-0.183933659629506	0.629056	no
XM_013889244.2	-5.44928807953355	0.00416065	up
XM_013801140.2	-1.27403735574077	0.0693604	no
XM_013807685.2	-3.68524565823324	0.169015	no
XM_022716853.1	0.104744	0.943885	no
XM_013837340.1	-0.715126773571594	0.00337868	no
XM_013888689.2	0.322629	0.0700599	no
XM_013823827.1	0.409443	0.370688	no
XM_013860656.2	10.3087	4.51652e-06	down
XM_022700131.1	-0.367532147608142	0.235509	no
XM_013830694.2	-0.462383439383861	0.0577965	no
XM_013882521.2	-0.945723079591026	0.000132439	no
XM_013785675.2	-0.114100670359974	0.690931	no
XM_013825713.2	-0.397646159158076	0.207825	no
XM_013832579.2	-0.930767523898522	0.0578552	no
XM_013792214.2	0.872837	0.267677	no
XM_013855657.2	1.5081	0.00316767	down
XM_013836090.2	-9.65131867507396	7.97868e-05	up
XM_022693704.1	2.68518	0.0348266	down
XM_013832096.2	-0.798571866178562	0.00175242	no
XM_013846904.2	-0.165675074990798	0.445873	no
XM_013888872.2	-0.286061790773062	0.323627	no
XM_013869289.2	-0.480961188396338	0.384962	no
XM_013807815.2	-0.917140828835863	0.0673647	no
XM_013809411.2	2.54716	0.23111	no
XM_013874778.2	4.58552	0.0494194	down
XM_013886856.2	-3.07539281653698	0.118178	no
XM_013836299.2	-6.37979468176983	0.0372462	up
XM_013852083.2	-2.02479553971593	0.000846017	up
XM_022716576.1	-0.999312246245959	0.0139931	no
BRNAC_p046_T	0.3978	0.373701	no
XM_022701528.1	-0.567858458516341	0.0355944	no
XM_013876938.2	-3.42920446409768	0.165651	no
XM_013801616.2	0.193524	0.832509	no
XM_013794154.2	-0.559556826055776	0.0899041	no
XM_013854528.2	0.0210504	0.976115	no
NM_001316153.1	-1.38934953323377	0.00115646	up
XM_013886922.2	10.2844	0.000928604	down
XM_013877038.2	-2.65611498938815	0.163359	no
BRNAC_p072_T	0.131514	0.482326	no
XM_013837850.2	-3.747671996743	0.448158	no
XM_013871245.2	-3.02205418568567	0.0205613	up
XM_013785413.2	0.148564	0.513581	no
XM_013825194.2	-6.0438513410782	0.00850498	up
XM_013885035.2	1.87424	0.366874	no
XM_013785165.2	3.32337	0.564134	no
XM_013878673.2	-0.817954777538867	0.156381	no
XM_022718716.1	0.636556	0.123547	no
XM_013854469.2	-0.928215545283235	0.156485	no
XM_013794447.2	-1.29647519348997	0.0816017	no
XM_013865390.2	-0.384882733460911	0.385349	no
XM_022692419.1	-6.66490930554048	0.000336591	up
XM_013804334.2	-6.50942899512471	0.0146792	up
XM_013892344.2	-0.195316936530852	0.594974	no
XM_013789247.2	-1.15804278417184	0.0116088	up
XM_013831355.2	-1.1096926637914	0.0161046	up
XM_022703215.1	-3.07558392899558	0.419825	no
XM_013785914.2	-1.39873771001259	0.592602	no
XM_013801736.2	-2.59745472516883	0.0217724	up
XM_013832591.2	-1.33119147863137	0.737945	no
XM_013792962.2	-3.68061935750693	0.165649	no
XM_013834759.2	7.05785	0.00319929	down
XM_013842940.2	0.119271	0.673945	no
XM_013852295.2	1.07199	0.148943	no
XM_013825506.2	-1.96399821214658	0.508936	no
XM_013888713.2	-3.38996445538817	0.36635	no
XM_022690614.1	3.6531	0.0539704	no
XM_013863972.2	-2.98563333325222	0.156691	no
XM_013807411.2	-2.08166958025181	0.0020221	up
XM_013829649.2	0.347293	0.0797629	no
XM_013831131.2	-0.570598139814975	0.148436	no
XM_013844831.2	0.646302	0.0250134	no
XM_013793523.2	-1.80201603608415	0.018393	up
XM_022718357.1	-2.5599491354641	0.126259	no
XM_013804249.2	4.62674	0.0190488	down
XM_013886671.2	-0.22959894976559	0.759427	no
XM_013843750.1	0.570162	0.349379	no
XM_013803709.2	-6.32403890892935	0.00337452	up
XM_013788214.2	-0.0293296579517255	0.822751	no
XM_013805570.2	-0.644321038798001	0.8436	no
XM_013808037.2	-1.87430504537072	0.012741	up
XM_013857291.2	-0.64737112951132	0.0151769	no
XM_013816066.2	-2.27233458975045	7.07163e-05	up
XM_013893342.2	-0.232635666596535	0.352771	no
XM_013823973.2	-0.0782458144303037	0.848049	no
XM_013827578.2	-3.91986880717825	0.10777	no
XM_013834531.2	-0.506542018069704	0.0206923	no
XM_013847474.2	0.437079	0.242925	no
XM_013789955.2	-0.103023984857054	0.627182	no
XM_013788847.2	-0.202863112679831	0.354927	no
XM_013837308.2	-0.558195024511157	0.0301534	no
XM_013858924.2	0.923175	0.0987041	no
XM_022718652.1	6.85031	0.00203668	down
XM_013837053.2	0.464026	0.202167	no
XM_013842472.2	-2.63272839454308	0.37075	no
XM_022687777.1	-1.01935901482323	0.000790283	up
XM_013832654.2	5.61068	0.0523078	no
XM_013850697.2	-0.416464559575013	0.151182	no
XM_013829540.2	-0.233768256012809	0.736272	no
NM_001316156.1	0.414183	0.174562	no
XM_022705914.1	-0.664259015658469	0.336194	no
XM_013891157.2	-1.60381691586554	0.586067	no
XM_013823672.2	-4.97238878984139	0.00587917	up
XM_022694793.1	1.77327	0.0111617	down
XM_013894689.2	4.18417	0.00188367	down
XM_013851960.2	-2.22220978669073	0.0159128	up
XM_013841036.2	3.07275	0.000590551	down
XM_013850818.2	1.71648	0.0276108	down
XM_013895202.2	-0.378785048295038	0.344526	no
XM_013810946.2	-1.13578440974582	0.0103211	up
XM_013876346.2	3.12287	0.393065	no
XM_022691838.1	-0.814401545083696	0.0139528	no
XM_022708076.1	-5.41285239902362	0.0146667	up
XM_022704779.1	3.12038	0.166925	no
XM_013870557.2	0.985333	0.00331694	no
XM_013841963.2	-0.238168191859175	0.195323	no
XM_013867724.2	-1.10192258546796	0.031338	up
XM_013896800.2	-1.29551632206487	0.0118375	up
XM_022687192.1	-1.10628409917389	0.171896	no
XM_013842653.2	-0.716270463931294	0.107212	no
XM_013842172.2	0.234442	0.352628	no
XM_013806125.2	10.0524	2.47886e-06	down
XM_013881485.2	-8.44002048270429	1.12454e-05	up
XM_013804017.2	-2.3864043883268	0.235213	no
XM_013884534.2	0.0994216	0.624798	no
XM_013861758.2	0.375615	0.145653	no
XM_022702990.1	2.25262	0.166708	no
XM_013849273.2	1.60037	0.056869	no
XM_022703918.1	-4.89926690231549	0.553036	no
XM_013842087.2	-1.80353961603987	0.0208239	up
XM_013865845.2	-0.175984747191438	0.717361	no
XM_013828465.2	-5.92365976944589	0.0342593	up
XM_013857382.2	0.0980879	0.838055	no
XM_013821235.2	6.60265	0.0730501	no
XM_013852427.2	-0.0437228320902209	0.782607	no
XM_013821918.2	-3.11037202743202	0.423775	no
XM_013816601.2	-1.45589928229324	0.194509	no
XM_013879304.2	-1.27012760231099	0.000439015	up
XM_013795114.2	1.76129	0.239439	no
XM_013853100.2	-2.24869860326842	0.000146816	up
XM_013858181.2	1.70347	0.0139613	down
XM_022705338.1	-0.0747125012456439	0.878003	no
XM_022703538.1	8.69105	0.00795874	down
XM_013845297.2	-1.20033292668999	0.0148115	up
XM_013803576.2	-1.29165028568951	0.0145592	up
XM_022699838.1	-0.243724887502447	0.289941	no
XM_013809950.2	-7.24838662457222	0.000941027	up
XR_002653160.1	0.327087	0.24197	no
XM_013785973.2	-0.533618905688064	0.00218372	no
XR_001271929.2	0.127317	0.967713	no
XM_013895068.2	1.33606	0.058487	no
XM_013881525.2	-0.0868264904354651	0.499378	no
XM_013872555.2	-0.55268728566906	0.048239	no
BRNAC_p066_T	0.33088	0.0832378	no
XM_013852894.2	-0.435935364162699	0.224293	no
XM_013835240.2	-0.782541529033474	0.0697714	no
XM_013827076.2	0.627911	0.412512	no
XM_013833085.2	-2.63093945212148	0.289223	no
XM_013885440.2	-4.55402413863083	0.0679795	no
XM_013879411.2	1.64735	0.0371706	down
XM_013847198.2	-0.71577835016964	0.235168	no
XM_022690183.1	3.42856	0.205957	no
XM_022692360.1	1.54182	0.00385345	down
XM_022705190.1	-0.575522560392203	0.887366	no
XM_013805780.2	-0.627574252951877	0.116121	no
XM_022719620.1	0.321419	0.192064	no
XM_013887890.2	3.42145	0.0986708	no
XM_013881960.2	-0.351234165386082	0.284215	no
XM_013822356.2	-0.218367712766953	0.708387	no
XM_013815642.2	-0.720850587049039	0.082048	no
XM_013883167.2	-0.908190007944692	0.159471	no
XM_013832866.2	-0.638546357106641	0.00747653	no
XM_013788617.2	-0.395365969590739	0.514348	no
XM_022706994.1	0.0282691	0.978272	no
XM_022717724.1	3.16661	0.170888	no
XM_013814437.2	-0.529594284759255	0.196266	no
XM_022708209.1	-0.787748260273903	0.00569005	no
XM_013852372.2	0.125297	0.800134	no
XM_013845199.2	0.186772	0.670521	no
XM_013851845.2	-0.434950145546712	0.0210071	no
XM_013880818.2	4.16703	0.000161605	down
XM_013830576.2	-0.854337081064191	0.021948	no
XM_013868180.2	-0.819815947020667	0.00379758	no
XM_013880225.2	0.239991	0.718001	no
XM_013818610.2	-0.0456035360907585	0.939837	no
XM_013799280.2	-0.243992566637798	0.67094	no
XM_013822591.2	-1.37631710460132	0.0332202	up
XM_013879816.2	3.92276	0.170787	no
XM_013808466.2	0.116335	0.506174	no
XM_013875340.2	-1.45560331311038	0.269174	no
XR_002659430.1	-1.5338321011442	0.5602	no
XM_013828477.2	2.15589	0.0383503	down
XM_013893488.2	-2.81939171468516	0.170974	no
XM_013888937.2	-1.80549968174993	0.0733839	no
XM_022709914.1	-2.45945784044546	0.563449	no
XM_013784422.2	-0.0643760925011029	0.98538	no
XM_013843285.2	-0.306678346681677	0.175386	no
XM_022705575.1	0.601165	0.159419	no
XM_013876489.2	-3.06351394537378	0.104492	no
XM_013809286.2	5.87822	0.0126397	down
XM_013797944.2	-0.455973122261675	0.061364	no
XM_013841335.2	-0.522039109534105	0.00228492	no
XM_022696760.1	0.649333	0.0312378	no
XM_013892163.2	0.191666	0.62953	no
XM_013829998.2	-0.180487719590931	0.499231	no
XM_013812497.2	3.21353	3.82217e-05	down
XM_013836627.2	2.21516	0.000393227	down
XM_013832151.2	-0.481647512647269	0.393713	no
XM_013874490.2	-0.937977701179211	0.0269799	no
XM_022689667.1	-0.996509835236798	0.314092	no
XM_013816418.2	-0.21050092190703	0.705493	no
XM_022694422.1	-0.859716882095968	0.0065995	no
XM_013812139.2	-4.41984867845433	0.0665802	no
XM_013874537.2	-0.503911949431562	0.0580533	no
XM_013857428.2	-0.669141837777672	0.0274676	no
XM_013852593.2	-0.687200377121894	0.0228357	no
XM_013800388.2	-0.636885928558005	0.00703951	no
XM_022720190.1	-1.84065844642207	0.0300039	up
XM_013787460.2	-0.466463332359914	0.0207378	no
XM_013809105.2	-0.480716910420353	0.143239	no
XM_013810349.2	-0.369963571647537	0.362244	no
XM_013860546.2	0.24122	0.78659	no
XM_013830192.2	-0.438288665601755	0.92309	no
XM_013838381.2	0.156229	0.619815	no
XM_013872946.2	-2.64872673993967	0.0121659	up
XM_013878274.2	3.04515	0.0043077	down
XM_013875528.2	-7.0598523991081	4.4275e-05	up
XM_013823267.2	0.389699	0.425297	no
XM_022696228.1	0.901359	0.240004	no
XM_013873328.2	2.72998	0.00163295	down
XM_013828093.2	-3.17854052340668	0.111031	no
XM_022690860.1	-1.11309748874011	0.66489	no
XM_022719255.1	4.8103	0.0285819	down
XM_013831884.2	-0.570503792858181	0.0663833	no
XM_013823163.2	-0.340772561472192	0.12775	no
XM_013801577.2	1.33969	0.592776	no
XM_013881743.1	0.0730168	0.80246	no
XM_022703818.1	3.19342	0.504278	no
XM_013836888.2	0.284094	0.756801	no
XM_022700112.1	4.11402	0.221909	no
XM_013867283.2	0.52961	0.905638	no
XM_013858797.2	-7.03432575157674	0.00236796	up
XM_013827048.2	-2.17686812796917	0.0149566	up
XM_013855393.2	0.312583	0.546971	no
XM_022703138.1	-0.147686098955487	0.478216	no
XM_013867853.2	-0.0741638371951829	0.637778	no
XM_022714663.1	-0.773375610892101	0.202079	no
XM_013822989.2	-0.145793000243721	0.813206	no
XM_013893420.2	0.273	0.112322	no
XM_022691465.1	2.07243	0.00117642	down
XM_013787283.2	-0.391343048346651	0.152775	no
XM_013857145.2	-0.920304382597851	0.115417	no
XM_013855892.2	-0.351255778522262	0.113981	no
XM_013858543.2	-1.25713302749827	0.253881	no
XM_013800843.2	0.00693497	0.983426	no
XM_013832414.2	-0.100267963542529	0.6752	no
XM_013841582.2	-0.37615502048093	0.056464	no
XM_013806362.2	-0.395039269634273	0.153581	no
XM_013865250.2	-6.23523103365944	0.0771933	no
XM_013862186.2	-0.0635773026301799	0.813699	no
XM_013801579.2	-0.509431452583276	0.132478	no
XM_013805413.2	0.821579	0.0033084	no
XM_013823499.2	-0.25021611870478	0.348654	no
XM_013847803.2	0.0527045	0.785196	no
XM_013894701.2	-0.180751863823753	0.611143	no
XM_022716636.1	-0.161093547595211	0.80247	no
XM_013895137.2	-0.0425060835461603	0.787358	no
XR_002662548.1	2.55449	0.483513	no
XM_013895094.2	-1.68959246694655	0.000176045	up
XM_013875580.2	0.875228	0.295805	no
XM_013848158.2	-1.00627646132928	0.0176711	up
XM_022716974.1	-3.23469852303707	0.270156	no
XM_013885025.2	-1.98417671447601	0.00220398	up
XM_013807294.2	0.913	0.0016567	no
XM_013878778.2	-0.246238922109639	0.447739	no
XR_002661339.1	-1.86866094904147	0.0859288	no
XM_013836696.2	-0.242129749037783	0.305903	no
XM_013817770.2	0.561041	0.0738584	no
XM_013887121.2	0.555485	0.649341	no
XM_013811478.2	-0.629409906690478	0.0411004	no
XM_022687420.1	-3.40498768858767	0.144805	no
XM_022706774.1	-0.669155835882949	0.362353	no
XM_013811186.2	-3.42995985030067	0.0295523	up
XM_013797139.2	-0.102035346274306	0.56713	no
XM_013868603.2	-2.54404519300556	0.0184876	up
XM_013840440.2	-7.36957810131342	8.12469e-05	up
XM_013797643.2	-0.426874802578147	0.00924328	no
XM_013798138.2	-0.44917656938815	0.082022	no
XM_013823190.2	0.316375	0.307872	no
XM_022694666.1	-2.81388056904028	0.233395	no
XM_013892164.2	0.724842	0.0939492	no
XM_013829968.2	0.206251	0.964661	no
XM_013793898.2	5.24772	0.00125695	down
XM_013840146.2	-1.35152184359904	0.00946966	up
XM_013797736.2	4.53537	0.0347043	down
XM_013882573.2	-2.55676625927168	0.00807628	up
XM_013842342.2	-0.347987738857153	0.453743	no
XM_022718470.1	-2.15806751564816	0.0242032	up
XM_013889210.2	-0.35685169466242	0.119842	no
XM_022692321.1	-5.71204598410826	0.0497416	up
XM_013817685.2	-0.641508366107976	0.0657126	no
XM_013878991.2	0.0422344	0.914628	no
XM_013871283.2	6.68769	0.00167776	down
XM_013846017.2	4.67108	0.0338711	down
XM_013828180.2	-1.15528214225324	0.156601	no
XM_013803438.2	-3.14970033980836	0.530986	no
XM_013885217.1	-0.067477309188614	0.761085	no
XM_013817457.2	-4.08681687267012	0.0728278	no
XM_013856701.2	-0.0632940247532071	0.818396	no
XM_013887240.2	-0.039115588764041	0.835376	no
XM_013835080.2	0.411912	0.579592	no
XM_013878798.2	4.25873	0.18176	no
XM_022700679.1	3.43175	0.224529	no
XM_013799932.2	-0.542694320786123	0.283132	no
XM_013831383.2	-1.10427466986208	0.000126007	up
XM_013846866.2	0.917546	0.267056	no
XM_013796791.2	3.10247	0.00456778	down
XM_013806883.2	-0.86035413011696	0.0116714	no
XM_013822994.1	-0.283352154333105	0.559223	no
XM_022715769.1	-0.0455854255374037	0.782265	no
XM_013788277.2	-2.39472931471462	0.000191658	up
XM_013835878.2	-0.553258822040541	0.175218	no
XM_013789134.2	0.831889	0.056757	no
XM_013786532.2	-0.533883741783174	0.00570557	no
XM_022699164.1	0.557143	0.06218	no
XM_013877623.2	0.319606	0.158558	no
XM_013815314.2	-0.758415161693947	0.00952652	no
XM_013889145.2	0.898949	0.00660122	no
XM_013855541.2	7.2322	0.0165217	down
XM_013786449.2	-1.86744160695216	0.281045	no
XM_013806902.2	0.105778	0.908691	no
XM_013877179.2	-0.157869894562647	0.803073	no
XM_022716637.1	0.356425	0.337883	no
XM_022715059.1	-7.85421009178769	4.20879e-05	up
XM_013816464.2	1.13707	0.163462	no
XM_013804993.2	3.93425	0.014609	down
XM_022687987.1	-0.748741799213828	0.00612456	no
XM_013895233.2	-0.0996095145657289	0.981365	no
XM_013880916.2	-2.25486691633883	0.228792	no
XM_013880875.2	-0.669000963661063	0.18765	no
XM_013787435.2	-1.44480912113799	0.0849035	no
XM_013790480.2	-7.50505977448978	0.000663959	up
XM_013881596.2	-0.353106424357074	0.142926	no
XM_013815221.2	4.46627	0.212494	no
XM_013881868.2	-0.618646662766443	0.126077	no
XM_013878737.2	0.265914	0.781264	no
XM_022687594.1	-5.64847689199518	0.010661	up
XM_013795232.2	-3.47828590641684	0.00913964	up
XM_013824747.2	-1.79268597369244	0.00670762	up
XM_013785269.2	-0.364259294860219	0.178108	no
XM_013888086.2	-0.0138256707814761	0.95901	no
XM_022702317.1	-0.732865779017396	0.780605	no
XM_013887392.2	-0.456195778106685	0.0469356	no
XM_013859416.2	-0.143575951580724	0.51476	no
XM_022696117.1	-0.142536782524622	0.828043	no
XM_013786326.2	-0.695540452044542	0.821061	no
XM_013851297.2	0.261851	0.67594	no
XM_013804179.2	2.37933	0.136534	no
XM_013861608.2	2.31094	0.000144004	down
XM_013802133.2	0.395268	0.0734426	no
XM_013887521.2	-0.753107668045099	0.100623	no
XM_013856845.2	-1.0303154008948	0.023967	up
XM_013893115.2	-0.257496961308067	0.539121	no
XM_022715809.1	-0.282734065312727	0.936702	no
XM_013888617.2	0.792423	0.406263	no
XM_013867568.2	-0.698404523130107	0.00957937	no
XM_013812339.2	-0.326225900452613	0.0217132	no
XM_022714701.1	5.82364	0.00535271	down
XM_013801387.2	-0.908580602048939	0.145061	no
XM_013846919.2	-0.0855185160083283	0.682167	no
XM_013787207.2	1.42057	0.295228	no
XM_013860847.2	-1.51519726366458	0.00228495	up
XM_013880296.2	0.872044	0.00856704	no
XM_013805632.2	-0.650013924250173	0.0109169	no
XM_013810733.2	-1.13921437512758	0.0335259	up
XM_013807346.2	-0.329681014635333	0.320686	no
XM_013794428.2	-0.283879420549659	0.232626	no
XM_013807583.2	-4.44824044869354	0.0863558	no
XM_022719822.1	-6.10177493213894	0.00255943	up
XM_013806627.2	-0.774821242834849	0.00271532	no
XM_013868237.2	0.114188	0.646483	no
XM_013861066.2	-0.52980760051151	0.310912	no
XM_013800969.2	-0.84958673802681	0.101379	no
XM_013816338.2	-0.503164096932729	0.236709	no
XM_013894771.2	2.44434	2.16341e-05	down
XM_013842055.2	-2.00047430320048	0.0503764	no
XM_013880335.2	5.13911	0.0235342	down
XM_013837226.2	-0.996155414223265	0.00385808	no
XM_013846780.2	0.635638	0.0262011	no
XM_013883532.2	0.186561	0.287058	no
XM_013860402.2	2.49563	0.0204759	down
XM_013830408.2	-0.347033922365047	0.0924665	no
XM_013871520.2	-0.734295246565319	0.174324	no
XM_013839837.2	-4.9728393507253	0.0206442	up
XM_013826540.2	0.991662	0.14736	no
XM_013856749.2	-0.364901086965281	0.0273415	no
XM_013877697.2	3.11639	0.00179219	down
XM_013821391.2	3.00086	0.00856824	down
XM_022695415.1	0.0131028	0.985495	no
XM_013893847.2	0.568199	0.204527	no
XM_013895542.2	-9.17521581416749	0.000153811	up
XM_013811850.2	0.669537	0.0357235	no
XM_013866681.2	1.96891	0.00106758	down
XM_013863896.2	-1.17296652681511	0.150192	no
XM_013885699.2	-0.13467019868556	0.707035	no
XM_013789309.2	-0.670780843353552	0.0198392	no
XM_013835406.2	1.23899	0.186849	no
XM_013873966.2	-0.73865062374696	0.0839064	no
XM_013840538.2	-1.5521740311991	0.644192	no
XM_013862361.2	0.233639	0.214392	no
XM_013857008.1	-0.742300771492221	0.0173738	no
XM_013806000.2	0.137747	0.527123	no
XM_013864406.2	1.03566	0.0976412	no
XM_013794746.2	0.165029	0.382276	no
XM_013851907.2	-1.49944271423675	0.118788	no
XM_013832321.2	0.0986437	0.742147	no
XM_013799237.2	3.61075	0.0177424	down
XM_013793429.2	4.6628	0.00143003	down
XM_022692359.1	-2.07241662980276	0.00333642	up
XM_013862462.1	0.078571	0.601069	no
XM_013839665.2	0.191001	0.479544	no
XM_013786269.2	-0.498607877769999	0.0314753	no
XM_022719917.1	2.20466	0.514797	no
XM_013837040.2	0.343317	0.526113	no
XM_013839902.2	-0.782211378595912	0.0142137	no
XM_013885390.2	-4.04390992957303	0.00117179	up
XM_013831095.2	0.371785	0.52643	no
XM_013894085.2	0.189007	0.487882	no
XM_013857389.2	-5.97233186277039	0.00337667	up
XM_013892647.2	0.481653	0.893749	no
XM_013865064.2	-0.096862314964196	0.404388	no
XM_013859258.2	-0.0461960662550642	0.863354	no
XM_013830853.2	1.19175	0.5037	no
XM_013870159.2	0.242303	0.76872	no
XM_013896175.2	0.0488438	0.836276	no
XM_013802696.2	-1.14001724818547	0.00238709	up
XM_013857260.2	-0.183443568094878	0.412563	no
XM_013797532.2	-0.672020875311321	0.257914	no
XM_022695054.1	-9.05335532477488	2.26857e-05	up
XM_013823092.2	2.26947	0.00154448	down
XM_013852779.2	0.119983	0.456494	no
XM_013808864.2	-0.408360758430727	0.468301	no
XM_022708259.1	2.51084	0.00101248	down
XM_013847510.2	-0.383246790096096	0.214379	no
XM_013856295.2	6.95563	0.0691893	no
XM_013868583.2	0.287996	0.140168	no
XM_013859785.2	-2.25970846864378	0.30122	no
XM_013808529.2	3.4383	0.146174	no
XM_013879266.2	1.65869	0.0569103	no
XM_013853026.2	-1.58052110975321	0.000172346	up
XM_013854462.2	-0.268046916052787	0.540466	no
XM_013870861.2	0.394489	0.318975	no
XM_013794112.2	-7.92150622812412	0.0156784	up
XM_013845274.2	-1.22710278040417	0.0489851	up
XM_013887749.2	2.53428	0.541808	no
XM_013805032.2	2.47281	0.324447	no
XM_013792697.2	-0.520423359894117	0.23785	no
XM_013805191.2	-0.352531163712748	0.293769	no
XM_013791252.2	1.50051	0.000350704	down
XM_013851973.2	-0.492665081312966	0.0992609	no
XM_013887977.2	0.286959	0.242918	no
XM_013806766.2	-1.55251819333318	0.353988	no
XM_013835299.2	4.32141	0.0220894	down
XM_013793774.2	2.69631	0.503008	no
XM_013859076.2	0.290222	0.0918393	no
XM_013800032.2	-2.51229719766947	0.511332	no
XM_013871720.2	0.966824	0.00568395	no
XM_013828273.2	-0.731089545911843	0.136197	no
XM_022705513.1	0.694998	0.102404	no
XM_013789114.2	-4.83900065746535	0.08336	no
XM_013800557.2	-1.20396530815959	0.00209017	up
XM_013824103.1	0.0675056	0.709594	no
XM_013799570.2	3.37653	0.0567018	no
XM_013821832.2	-0.119428794023412	0.874316	no
XM_013864801.2	-0.165753338864068	0.618215	no
XM_013847050.2	-0.146512571070681	0.662085	no
XM_013841726.2	-5.92546897809202	0.0701773	no
XM_013787425.2	0.458585	0.0252729	no
XM_013888006.2	-0.449729638956497	0.0604073	no
XM_013836907.2	-0.266164528064383	0.146609	no
XM_013830700.2	0.206253	0.347727	no
XR_002660343.1	0.200396	0.796489	no
XR_002660040.1	4.40224	0.0381463	down
XM_013859177.2	-0.66845149967095	0.00601462	no
XM_013805215.2	-0.843686665505635	0.430206	no
XM_013859523.2	-0.720885385429259	0.118465	no
XM_022693571.1	-1.48821661862501	0.000240756	up
XM_013872175.2	0.711896	0.000765365	no
XM_013837919.2	-0.438885638498249	0.22703	no
XM_013836594.2	1.70828	0.0302113	down
XM_013847165.2	3.87798	0.131906	no
XM_013868123.2	-0.722731722670408	0.445524	no
XM_013843378.2	-0.635341811332956	0.000607232	no
XM_013880101.2	-0.717839755551164	0.0806988	no
XM_013795825.2	-7.43824270510995	3.22425e-05	up
XR_001284908.2	0.963166	0.00462807	no
XM_013822495.2	0.249336	0.274652	no
XM_013832087.2	-0.0755255914771365	0.783941	no
XM_013885752.1	-0.663796088523354	0.868246	no
XM_013811963.2	0.599158	0.0133569	no
XM_013784500.2	-9.60466665288783	2.6995e-05	up
XM_013788881.2	-0.0287817870554418	0.908049	no
XM_013887405.2	2.29312	0.0227991	down
XM_013800862.2	2.2148	0.136149	no
XM_013788727.2	-0.311338505600527	0.93104	no
XM_013830635.2	-0.707340403363451	0.00123658	no
XM_013893793.2	-0.623017669576159	0.0942296	no
XM_013887584.2	-0.237341208974769	0.961248	no
XM_013890907.2	-5.85789656400291	0.00486692	up
XM_013797920.2	0.0358557	0.822664	no
XM_013828734.2	-0.314265583275652	0.135795	no
XM_013891696.2	-0.610472711471836	0.00139966	no
XM_013818887.2	0.215014	0.385948	no
XM_013856361.2	0.385573	0.179736	no
XM_013808012.2	1.13701	0.0200349	down
XM_013866327.2	-0.857189588275395	0.30235	no
XM_022706173.1	-4.56330441788792	0.021685	up
XM_013808129.2	3.11111	0.41709	no
XM_022688625.1	-0.63313370313525	0.121427	no
XM_013794249.2	0.584951	0.468292	no
XM_022688487.1	0.656447	0.0641107	no
XM_022690891.1	4.00751	0.122801	no
XM_013856731.2	-0.468725880163171	0.0488713	no
XM_022711827.1	2.92219	0.169475	no
XM_013855132.2	4.56846	0.0374174	down
XM_013892622.2	-3.71160771041945	0.566646	no
XM_013854620.2	-0.102774879352774	0.606893	no
XM_013796985.2	0.320555	0.36621	no
XM_013791163.2	-1.56399424162046	0.222604	no
XM_022713842.1	-0.242772048267301	0.44669	no
XM_013891282.2	-0.497246293564444	0.070264	no
XM_022693232.1	-0.956942843232165	0.00144011	no
XM_013858857.2	-0.249594837291616	0.735	no
XM_013831098.2	-3.72854709525155	0.110695	no
XM_013881225.2	-0.101995584129467	0.531144	no
XM_022713765.1	-0.190810575441772	0.555361	no
XM_013864123.2	2.22333	0.00490556	down
XM_013791457.2	0.152194	0.678919	no
XM_022699504.1	-4.22252619916083	0.00966545	up
XM_013841282.2	-0.171808007019892	0.308352	no
XM_013860646.2	-0.588412212435453	0.0318779	no
XM_013880805.2	-1.05897949130487	0.0425253	up
XM_013848232.2	-0.896497811950387	0.797238	no
XM_013842624.2	0.896649	0.0147681	no
XM_022704874.1	-0.289741100948278	0.680233	no
XM_022719131.1	3.24399	4.23687e-06	down
XM_013820727.2	-0.443281905548144	0.216241	no
XM_013851325.2	0.00866488	0.974067	no
XM_013872874.2	-2.76839727662328	4.12211e-05	up
XM_022697352.1	-1.19139449874076	0.717573	no
XM_013828913.2	-0.374267079660097	0.934583	no
XM_022711913.1	-1.22462903090607	0.0034961	up
XM_013821604.1	-0.00219772868187122	0.994629	no
XM_013860065.2	-1.8561272303803	0.00538237	up
XM_013800541.2	-0.469382991074759	0.318801	no
XM_013856479.2	2.85799	0.195926	no
XM_013830748.2	0.0327103	0.970239	no
XM_013860993.2	-0.378357359462963	0.15372	no
XM_013847776.2	3.82622	0.0735527	no
XM_013869253.2	-1.16937892910861	0.00402024	up
XM_013889458.2	-9.00429762897138	0.0172835	up
XM_013864844.2	-0.50922118274626	0.110673	no
XM_013888891.2	-1.15555138919366	0.19657	no
XM_013807045.2	0.452644	0.34322	no
XM_013800395.2	-0.0645222883821039	0.814531	no
XM_022706008.1	-2.78486876221982	0.234218	no
XM_013786419.2	8.76305	0.00590322	down
XM_013846139.2	0.160461	0.490458	no
XM_013792233.2	2.6143	0.428166	no
XM_013844343.2	0.0180806	0.964372	no
XM_013840068.2	5.80388	0.00736501	down
NM_001315862.1	-0.73057744069751	0.584436	no
XM_013843127.2	-0.777164541223833	0.0841188	no
XM_013852161.2	-0.389595096345891	0.0616708	no
XM_013836554.2	-0.121506672261757	0.738892	no
XM_013873335.2	2.21384	0.0274463	down
XM_013842264.2	-0.0623614904298989	0.89143	no
XM_013794588.2	2.81068	0.00854155	down
XM_013828452.2	-0.243011794657903	0.438687	no
XM_013826630.2	0.125987	0.643422	no
XM_013849824.2	-0.212978227688935	0.545469	no
XM_013823744.2	5.0224	0.117982	no
XM_013893411.2	-0.810119731961936	0.000512835	no
XM_013830163.2	-1.34227282175922	0.0190397	up
XM_013871260.2	-1.06091686660644	0.00939548	up
XM_013843739.2	0.323678	0.343057	no
XM_022719743.1	1.24107	0.122166	no
XM_013810480.2	3.31929	0.0782568	no
XM_013845288.2	1.70366	0.00211352	down
XM_013831700.2	-6.39395320384623	0.00023159	up
XM_013881705.2	-4.25550352625211	0.155025	no
XM_013825784.2	-0.0680401071697906	0.76793	no
XM_013846296.1	1.09654	0.209812	no
XM_013874281.2	0.766412	0.839932	no
XM_013806094.2	4.01556	0.117472	no
XM_013833107.2	3.5895	0.00302534	down
XM_013806375.2	-1.26120839609022	0.0196625	up
XM_013887322.2	0.427534	0.0266205	no
XM_013888793.2	0.525164	0.0657389	no
XM_013794088.2	-0.845098750794753	0.00377377	no
XM_022700067.1	-1.13338597348978	0.19198	no
XM_013860498.2	0.10268	0.943901	no
XM_013862491.2	0.16958	0.451804	no
XM_022710581.1	-0.979816875282947	0.475802	no
XM_013878650.2	0.692636	0.0673078	no
XM_013886514.2	-0.389323021931095	0.194684	no
XM_013882217.2	0.330575	0.0217716	no
XM_013822850.2	-0.188506803525645	0.451345	no
XM_013790008.2	-0.0402953753593502	0.847083	no
XM_013859391.2	-0.316860019508956	0.106639	no
XM_013825605.2	5.44149	0.00118043	down
XM_013788294.2	-0.315535770163342	0.217756	no
XM_013835258.2	-0.972799942288251	0.197533	no
XM_013865487.2	-5.01130460189305	0.00519535	up
XM_013830632.2	3.65173	0.137586	no
XM_013864695.2	2.33977	0.0041934	down
XM_013788333.2	0.295387	0.461446	no
XM_022707568.1	-2.11111912978131	0.0063523	up
XM_013843246.2	-0.400103406880128	0.64296	no
XM_013828337.2	0.108339	0.653907	no
XM_013875424.2	1.90822	0.0421705	down
XM_013809240.2	0.940268	0.834308	no
XM_022716100.1	-0.33854909772047	0.14736	no
XM_013836498.2	-0.283708955398863	0.402449	no
XM_013792981.2	-0.241285238780262	0.334264	no
XM_013834394.1	1.44889	0.0173147	down
XM_013837972.2	-0.464240221435306	0.111345	no
XM_022697124.1	-1.02710191778468	0.0989645	no
XR_001285348.2	1.57002	0.00714816	down
XM_013862319.2	-3.39146983039249	0.0665078	no
XM_013829881.2	-2.85596302824556	0.529761	no
XM_013820456.2	-1.4696690225391	0.000743797	up
XM_022715684.1	0.0662558	0.955104	no
XM_013845864.2	-0.29142413048557	0.404271	no
XM_013891926.2	-5.92039087839145	0.00762133	up
XM_022716485.1	-1.80081926755264	0.352454	no
XM_013884607.2	2.82225	0.00138145	down
XM_022719892.1	-0.555113943621203	0.80911	no
XM_013831824.2	-0.278332692703774	0.152432	no
XM_013809143.2	-0.770980459545744	0.00170091	no
XM_013881002.2	-3.14328519562616	0.235294	no
XM_022707418.1	2.07677	0.0876785	no
XM_013856770.2	4.64348	0.0389994	down
XM_013786356.2	-0.175974495762646	0.382852	no
XM_013878977.2	-0.56282450080888	0.0157907	no
XM_022709127.1	-0.883287080372343	0.0315037	no
XM_013882219.2	-0.165568743314731	0.17516	no
XM_022702232.1	3.3856	0.285298	no
XM_013850042.2	-0.674818901961653	0.775493	no
XM_013829795.2	-1.36760166530795	0.748778	no
XM_022698930.1	1.20941	5.66999e-05	down
XM_013785842.2	0.756415	0.424632	no
XM_022706973.1	0.974046	0.115807	no
XM_013876217.2	-0.0101482491644755	0.96152	no
XM_013794710.2	0.556674	0.017792	no
XM_013837381.2	-1.54642693776583	0.00164874	up
XM_013895760.2	-2.29123697890728	0.238437	no
XM_013788979.2	0.0763517	0.791991	no
XM_013835112.2	0.254462	0.262718	no
XM_013888932.2	-0.353258932066679	0.0793909	no
XR_002660657.1	-0.596269810485641	0.361447	no
XM_013859379.2	0.424506	0.123081	no
XM_013810618.2	-0.83080877866194	0.194516	no
XM_013792514.2	1.64479	0.00758795	down
XM_013852701.2	-2.04216988025505	0.15738	no
XM_013854793.2	9.81246	6.0304e-05	down
XM_022719967.1	0.841646	0.204305	no
XM_022715135.1	-5.64335482743927	0.0152885	up
XM_013820993.2	-11.3923621809896	3.26241e-05	up
XM_013860970.2	0.21857	0.321692	no
XM_013862754.2	-1.58298299008622	0.0186819	up
XM_022697459.1	1.16855	0.00652907	down
XM_013873531.2	-0.605924400865643	0.12025	no
XM_013789359.2	4.90674	0.00238812	down
XM_022688917.1	2.16057	0.0114723	down
XM_013893011.2	-0.740276043344744	0.0262992	no
XM_013831919.2	-0.87793746354213	0.0164613	no
XM_013843419.2	0.289025	0.235188	no
XM_013872952.2	-0.41810289615874	0.0120584	no
XM_013895441.2	-1.68154664403367	0.00998157	up
XM_022687423.1	-0.892365290414178	0.0323501	no
XM_013829567.2	-0.476473946752872	0.0914309	no
XM_013825418.2	-1.10139306293068	0.0258971	up
XM_013802543.2	-0.0848847476723483	0.861327	no
XM_022693105.1	0.331388	0.151722	no
XM_013790248.2	-0.900017746659084	0.0428263	no
XM_013868698.2	-0.177220099255335	0.212088	no
XM_013839959.2	-1.38118689140232	0.0262148	up
XM_013811185.2	-0.240446749052245	0.152031	no
XM_022698589.1	-0.577777209807821	0.217512	no
XM_013861144.2	-0.191281813626687	0.403227	no
XM_013888073.2	-1.2741754437748	0.0220283	up
XM_013816886.2	0.174787	0.649112	no
XM_013830360.2	-1.79628748394855	0.0670001	no
XM_022710664.1	0.727701	0.000223124	no
XM_013869348.2	0.572132	0.246058	no
XM_013842814.2	4.09789	0.0474976	down
XM_013819877.2	1.12202	0.14353	no
XM_022708348.1	-0.0134806451678143	0.952363	no
XM_013821939.2	-0.190520251186393	0.653935	no
XM_013852567.2	-1.39612113296379	0.0753071	no
XM_013894812.2	-1.53042255447746	4.48744e-05	up
XM_013824852.2	-0.826585876968695	0.229915	no
XM_013841240.2	-0.14191220311497	0.84172	no
XM_013812802.2	-0.343454299100545	0.213766	no
XM_013826650.2	0.384503	0.183533	no
XM_013889070.2	-0.723815566136645	0.00881791	no
XM_013863319.2	0.000329022	0.999261	no
XM_013814735.2	-8.21377180216471	2.19676e-05	up
XM_013790882.2	0.056118	0.960612	no
XM_013817081.2	-0.160636761073057	0.794681	no
XM_013842109.2	-0.000316273659882671	0.999443	no
XM_013850996.2	0.827268	0.781145	no
XM_013894057.2	-0.743886487828555	0.0159282	no
XM_013798047.2	-0.324186829368587	0.343763	no
XM_013792727.2	-0.0121080056424261	0.969863	no
XR_002662741.1	-3.10254554965424	0.000716559	up
XM_013894134.2	0.271784	0.351758	no
XM_013895314.2	-0.203795296370392	0.820172	no
XM_022696563.1	0.243027	0.948811	no
XM_022714553.1	-0.12634141336089	0.628048	no
XM_013861322.2	-0.665445033766659	0.242082	no
XM_013814579.2	1.00694	0.0301909	down
XR_001279543.2	3.15123	0.141509	no
XM_013863540.2	-0.605150345865905	0.0398047	no
XM_013872224.1	0.417565	0.098234	no
XM_013857663.2	-0.985942552660918	0.0296898	no
XM_013841520.2	-1.62405892128256	0.000779112	up
XM_022699701.1	-0.811257654427301	0.176922	no
XM_013825502.2	-0.711757824833384	0.0354737	no
XM_013874939.2	-0.61619961060921	0.25601	no
XM_013888146.2	0.402786	0.0539023	no
XM_013807605.2	-0.530354530657319	0.212314	no
XM_013866357.2	0.0322322	0.958955	no
XM_013812860.2	-0.369184999947583	0.417316	no
XM_013826688.2	0.395871	0.0775329	no
XM_013811843.2	1.32464	0.15339	no
XM_013884642.2	-0.40586106572247	0.62815	no
XM_013797555.2	-1.30817558898008	0.730155	no
XM_013832848.2	0.162035	0.358762	no
XM_013793541.2	0.135572	0.850102	no
XM_013830478.2	-0.562951583486078	0.00362648	no
XM_022717929.1	0.666817	0.0698802	no
XM_022717051.1	0.904002	0.217237	no
XM_022707892.1	-2.2924674400012	0.292487	no
XM_013788798.2	-1.42894522285952	0.00184778	up
XM_013792729.2	5.50365	0.014415	down
XM_013816325.2	-5.95691134883169	0.0149138	up
XM_013787151.2	-0.0626665371740357	0.899623	no
XM_013797494.2	-0.291617532783234	0.460779	no
XM_013851910.2	-0.250642656034698	0.273649	no
XM_022718335.1	0.725516	0.337362	no
XM_013893909.2	-1.80917103138077	0.241648	no
XM_013873074.2	-0.336278445513569	0.0455277	no
XM_013873164.2	0.237991	0.379907	no
XM_013786653.2	-0.223123962897468	0.724835	no
XR_001279246.2	-0.183334499775284	0.657036	no
XM_013863173.2	-4.15588236941995	0.101461	no
XM_013793436.2	-0.719111980917006	0.022846	no
XM_013881550.2	7.65199	0.124944	no
XM_013862453.2	-0.621694788307145	0.187179	no
XM_013793562.2	1.20932	0.226275	no
XM_013862372.2	-0.413183331126293	0.451735	no
XM_013788268.2	-1.82473150416122	0.00333485	up
XM_013896229.2	0.855239	0.0662419	no
XM_013794751.2	-0.338514341911772	0.291584	no
XM_013807923.2	-0.134404864529927	0.35739	no
XM_013836279.2	0.253184	0.402935	no
XM_013831558.2	-11.6680794049007	6.63937e-05	up
XM_013889511.2	-0.669927002582376	0.00830565	no
XM_013863367.2	-0.893277608632368	0.00552963	no
XM_013811633.2	-0.182880784519078	0.757004	no
XM_013861854.2	0.404422	0.0130749	no
XM_022712224.1	2.36244	0.330928	no
XM_013867370.2	-0.450017027824481	0.119651	no
XM_013874711.2	0.182055	0.794888	no
XM_022718480.1	0.358105	0.0898914	no
XM_013831348.2	-0.480313504242839	0.158667	no
XM_013870394.2	0.798778	0.0324023	no
XM_013879839.2	-3.98606672364471	0.0489374	up
XM_013807862.2	-6.0293202944528	0.171152	no
XM_013887247.2	-0.843714477965802	0.0569296	no
XM_013788662.2	-0.819894502631515	0.00240788	no
XM_013847082.2	-0.912560737721649	0.0138814	no
XM_013801020.2	0.696426	0.176343	no
XM_013895348.2	0.435471	0.238478	no
XM_013830822.2	-0.0856976470063227	0.747547	no
XM_022689777.1	-0.191578671447935	0.481786	no
XM_013805696.2	-0.715514584451699	0.0739475	no
XM_013847613.2	0.295086	0.944123	no
XM_022716888.1	-0.775243010788815	0.000330575	no
XM_013796090.2	-1.89900909319819	0.0121807	up
XM_013881915.2	-0.684918659608572	0.296606	no
XM_013874514.2	-0.58667916921658	0.0369602	no
XM_022688689.1	-2.60038768296909	0.116918	no
XM_013843102.2	3.05685	0.056379	no
XM_013853445.2	-0.0992785313888743	0.84003	no
XM_013788161.2	-0.582273134407644	0.307115	no
XM_013808179.2	0.440662	0.0560559	no
NM_001315663.1	0.499347	0.108173	no
XM_013874020.2	0.314679	0.161471	no
XM_013877358.2	-0.0297043053168362	0.893865	no
XM_013784582.2	10.1814	1.41609e-05	down
XM_022705562.1	-0.530977802644267	0.0909147	no
XM_013814741.2	1.20433	0.0178879	down
XM_022699231.1	0.82873	0.0583149	no
XM_013841681.2	-0.843933935546402	0.0504842	no
XM_013852224.2	1.21552	0.0458757	down
XM_013824965.2	0.732866	0.0805596	no
XM_013794123.2	0.201112	0.714859	no
XM_022703024.1	-0.677355437077348	0.833008	no
XM_013851614.2	0.0135865	0.985207	no
XM_013869169.2	1.44137	0.000864893	down
XM_013787909.2	-0.907948551300715	0.404035	no
XR_002655715.1	0.891266	0.00639996	no
XM_013785446.2	0.445898	0.404848	no
XM_022692237.1	0.0761353	0.757329	no
XM_013884034.2	-1.05982021027427	0.0502988	no
XM_013830771.2	-0.40006774094698	0.242774	no
XM_013860833.2	2.19364	0.0519879	no
XM_013787600.2	-1.2342865036121	0.154364	no
XM_013801685.2	0.618698	0.164382	no
XM_013876416.2	-0.544543661540443	0.0675018	no
XM_013788186.2	-0.946369686283648	0.0153575	no
XM_022690479.1	0.216798	0.597068	no
XM_013874181.2	-0.613984201333411	0.0142642	no
XM_013867870.2	-0.274717191993475	0.692296	no
XM_022690270.1	3.14691	0.162025	no
XM_022719467.1	1.9993	0.190704	no
XM_013805430.2	-0.333815739444828	0.390361	no
XM_013869960.2	-0.88372636725588	0.109647	no
XM_013892566.2	0.364898	0.393808	no
XM_013867355.2	0.122118	0.977187	no
XM_013822830.2	-0.156060369024449	0.416888	no
XM_013858421.2	0.630055	0.290738	no
XM_013860128.2	-0.835356916627357	0.00381705	no
XM_022715112.1	0.626945	0.174077	no
XM_013881736.2	-1.31092023144149	0.00422481	up
XM_013806992.2	-0.784203108198367	0.0226438	no
XM_022705154.1	-0.350654806237269	0.465578	no
XM_013838297.2	-0.21669074124737	0.181397	no
XM_013838410.2	-1.37084106755569	0.0579383	no
XM_013859075.2	5.67553	0.0335838	down
XM_013817458.2	0.233335	0.226666	no
XM_013854647.2	1.05827	0.189101	no
XM_013827521.2	9.1134	2.92752e-06	down
XM_013820396.2	-1.09214015750905	0.00695674	up
XM_013811970.2	-1.11810946255198	0.00657492	up
XM_022699299.1	-2.930670854337	0.119952	no
XM_013865163.2	-0.817505588650593	0.138077	no
XM_022702046.1	0.718947	0.198814	no
XM_013792939.2	-3.23000223403952	0.18697	no
XM_013861363.2	-0.601966611739326	0.0142929	no
XM_013836583.1	1.21442	0.00112565	down
XM_013788971.2	0.233019	0.24944	no
XM_022703835.1	-0.390192699084853	0.475729	no
XM_013803785.2	-1.30191910500182	0.0136029	up
XM_013836746.2	-0.322982616347809	0.298594	no
XM_013870985.2	-0.7664592978373	0.141985	no
XM_022707595.1	-1.92379365499304	0.0153322	up
XM_013821514.2	0.373322	0.110042	no
XM_013832805.2	0.914925	0.0166695	no
XM_022694261.1	-0.756401096245574	0.495859	no
XM_013792383.2	-1.2254484712577	0.00269254	up
XM_013843607.2	-1.71361264301742	0.00132789	up
XM_013852651.2	3.4383	0.0024257	down
XM_013846377.2	-0.818065852904107	0.278672	no
XM_013886996.2	1.64839	0.203431	no
XM_013880729.2	-3.79136762252638	0.435827	no
XM_013815708.2	-0.652221916747501	0.160626	no
XM_022696558.1	2.027	0.0618544	no
XM_013817331.2	0.0183588	0.938762	no
XM_013847213.2	3.20537	0.0191061	down
XM_013877118.2	0.623322	0.189836	no
NM_001316112.1	-1.24729843222955	6.99042e-05	up
XM_013855553.2	-0.288255138017257	0.279704	no
XM_013838126.2	-0.197828253974555	0.263861	no
XM_013863601.2	0.133383	0.44492	no
XM_013856168.2	0.721667	0.282707	no
XM_013852350.2	-0.496588848476481	0.0583564	no
XM_013801423.2	-9.97103003857314	1.16203e-06	up
XM_013789096.2	-0.060606335950965	0.915376	no
XM_022720184.1	-5.2272487106664	0.000615169	up
XM_022720729.1	-1.2669257634065	0.416235	no
XM_013892341.2	-0.49112700136243	0.0790128	no
XM_013857010.2	-3.93790186710711	0.000435975	up
XM_022698203.1	-4.68833747554616	0.0249108	up
XM_022687316.1	-0.393017023646618	0.375516	no
XM_013892635.2	-0.175560272723801	0.380447	no
XM_013836997.2	-0.0794785504915837	0.693365	no
XM_013879111.2	-0.745054261903371	0.0353145	no
XM_022694034.1	8.47245	0.00203139	down
XM_013811594.2	0.0776042	0.628794	no
XM_013876266.2	1.62909	0.0100419	down
XM_013799931.2	-0.366622919454144	0.324283	no
XM_013870428.2	-0.0515231728180571	0.923683	no
XM_022707447.1	1.52946	0.677837	no
XM_013825482.2	-1.07185675657466	0.192084	no
XM_013865534.2	-0.328690885034138	0.596503	no
XM_013841130.2	0.693153	0.0399055	no
XM_013820372.2	0.595704	0.203302	no
XM_013796055.2	0.551342	0.297696	no
XM_022689853.1	0.796412	0.202815	no
XM_013785389.2	-1.0837561872028	0.0109429	up
XM_013786927.2	-1.52257988308621	0.0104958	up
XM_013858225.2	0.913239	0.0472726	no
XM_013831662.2	12.6017	0.00218715	down
XM_013819728.2	-4.59812595425083	0.000772729	up
XM_013794729.2	-0.456225934397205	0.0182901	no
XM_013815126.2	0.383272	0.583449	no
XM_013856448.2	1.0412	0.079669	no
XM_013878887.2	2.74328	0.333886	no
XM_013888697.2	3.74367	0.195035	no
XM_013846101.1	-0.293806657054356	0.427171	no
XM_013837466.2	-0.0419791508981882	0.883017	no
XM_013806880.2	0.666921	0.00691313	no
XM_013836832.2	0.762013	0.699417	no
XM_013855709.2	3.27952	0.231377	no
XM_013870240.2	-0.0512495958894985	0.855937	no
XM_022696310.1	2.83291	0.174132	no
XM_022705202.1	0.915261	0.342483	no
XM_013876315.2	0.0410433	0.920712	no
XM_013869222.2	-1.12634868063049	0.0335095	up
XM_013823088.2	-0.125359853444174	0.570893	no
XM_013838841.2	0.0797153	0.822824	no
XM_013846938.2	0.0444741	0.876473	no
XM_022714681.1	1.83503	0.000156011	down
XM_013858626.2	-7.50318749844784	0.000310185	up
XM_013807803.2	-0.11241861113598	0.78352	no
XM_013809403.2	-0.215772854913666	0.448126	no
XM_013886822.2	-6.41265206150948	0.000326417	up
XM_013890111.2	-0.0348654000579957	0.896298	no
XM_013867777.2	-2.71536281233795	0.00747891	up
XM_022697042.1	0.235073	0.31845	no
XM_013786468.2	-3.65718934287608	0.0627122	no
XM_013880669.2	-0.289065659267157	0.46793	no
XM_013825842.2	0.602651	0.751595	no
XM_022688456.1	0.706924	0.0605177	no
XM_022714106.1	-0.0208632821476539	0.926611	no
XM_022709470.1	-3.53232287112875	0.0489841	up
XM_013895207.2	0.676932	0.0476045	no
XM_013793440.2	-0.0167396227342866	0.955466	no
XM_013796394.2	1.55868	0.242434	no
XM_022689990.1	0.610463	0.17957	no
XM_013808194.2	-1.26924602151443	0.032219	up
XR_001281607.2	0.356699	0.682194	no
XM_013812701.2	-3.76978101940522	0.104824	no
XM_013887107.2	-0.0156335129916631	0.974546	no
XM_013884044.2	1.05031	0.123845	no
XM_013843251.2	0.944135	0.0474173	no
XM_013887884.2	0.908152	0.00938716	no
XM_013874702.2	-0.147504211745852	0.769711	no
XM_013830739.2	-3.31689888009638	0.119619	no
XM_013828144.2	1.98162	0.361449	no
XM_013785623.2	2.36809	0.000144484	down
XM_013786040.2	-0.767696498633501	0.0209706	no
XM_013798396.2	-0.223267434070018	0.468361	no
XM_022689805.1	-6.07996026164087	0.02309	up
XM_013841934.2	-0.940980510907317	0.0151399	no
XM_013880744.2	0.639411	0.00816621	no
XR_001285339.2	-3.2377732988574	0.125779	no
XM_022691605.1	5.65763	0.0161207	down
XM_013875843.2	-0.164054274107787	0.654499	no
XM_013822978.2	0.358865	0.602649	no
XM_013789255.2	2.63682	0.141407	no
XM_013831347.2	-0.933694373438998	0.0359573	no
XM_013809172.2	-0.132905279284851	0.897098	no
XM_013801853.2	-4.02348728069749	0.220527	no
XM_013837615.2	0.481446	0.0532193	no
XM_013809253.2	2.83926	0.000186233	down
XM_013849047.2	1.54452	0.0085199	down
XM_022709032.1	-2.97688348698871	0.0241102	up
XM_013801665.2	1.11637	0.548763	no
XM_013812160.2	-0.906015632883934	0.0125655	no
XM_013806089.2	-1.5285939525434	0.00187988	up
XM_022692039.1	-0.246003652284278	0.724534	no
XM_022691066.1	-0.278800849823004	0.720194	no
XM_022718671.1	6.16284	0.0666557	no
XM_013879414.2	0.249204	0.659992	no
XM_022717028.1	-0.639508016822473	0.134456	no
XM_013887182.2	-1.27250146339402	0.000449228	up
XM_013806901.2	-0.749332798121677	0.093066	no
XM_022696004.1	-0.622996852092256	0.000508341	no
XM_013882649.2	-0.594390130146262	0.048415	no
XM_013803717.2	-0.253609600197571	0.691148	no
XM_013812038.2	-0.725320967835467	0.0554664	no
XM_013835257.2	-2.19971964758904	0.0150485	up
XM_013854780.2	1.2139	0.00934116	down
XM_013807495.2	-1.60828259801641	0.012372	up
XM_013786272.2	3.92072	0.0534483	no
XM_013889165.2	-4.28111821046375	0.0778973	no
XM_022719222.1	4.48611	0.128357	no
XM_022692752.1	-1.05889516390227	0.272896	no
XM_013827445.2	-0.144581130118688	0.515805	no
XM_013878413.2	0.452362	0.557841	no
XM_013893795.2	0.409934	0.563342	no
XM_013793107.2	-0.899731950010719	0.0878346	no
XM_013821165.2	-1.40724878578944	0.12888	no
XM_013894516.1	0.0620989	0.673043	no
XM_013841227.2	-0.100671902981414	0.959845	no
XM_013881965.2	-0.445239024334339	0.343278	no
XM_013880626.2	0.593169	0.0428274	no
XM_013849033.2	-8.91501284311373	1.978e-05	up
XM_013815647.2	-6.33871838095369	0.329844	no
XM_013839961.2	-1.86412036908162	0.0490153	up
XM_013845879.2	-0.235924821354241	0.343731	no
XM_013847603.2	1.08084	0.00431272	down
XM_013850685.2	2.19864	0.242444	no
XM_013893959.2	1.36412	0.000299667	down
XM_013829873.2	0.137169	0.649204	no
XM_013836508.2	-0.561603670153016	0.883538	no
XM_022697006.1	-5.53276717479373	0.0033625	up
XM_013849765.2	-1.03655359913895	0.00830345	up
XM_013848593.2	4.53907	0.0100389	down
XM_013888451.2	5.38255	0.00155145	down
XM_022712892.1	-1.52890507429149	0.0119255	up
XM_013893283.2	-0.929200198833031	0.00359979	no
XM_013807653.2	-2.67598818956665	0.0079148	up
XM_013816447.2	-1.08145745522556	0.0163638	up
XM_013894672.2	-0.807447720656551	0.0684153	no
XM_013874546.2	0.353836	0.513701	no
XM_013839279.2	-1.05448668573751	0.189946	no
XM_013885624.2	1.62602	0.650941	no
XM_013812015.2	6.22724	0.00247556	down
XM_013789545.2	0.800618	0.386276	no
XM_013863797.2	-3.43335707304271	0.00229507	up
XM_013866712.2	-0.789549478845442	0.00671984	no
XM_013850893.2	-0.100544930342353	0.77311	no
XM_013797284.2	-1.16590369892045	0.00128635	up
XM_013789949.2	-4.74825991246804	0.0425545	up
XM_013872342.2	0.0716652	0.85628	no
XM_013793408.2	3.11467	0.391053	no
XM_022711057.1	-0.400646646740602	0.0529942	no
XM_013879190.2	0.638837	0.0133598	no
XM_022714291.1	-0.36359113104318	0.353966	no
XM_013851271.2	0.649444	0.0148811	no
XM_013793753.2	-0.347597410208324	0.229471	no
XM_013868062.2	4.96528	0.0457001	down
XM_013891038.2	1.07197	0.0988002	no
XM_013862538.2	-0.447094392707094	0.0344956	no
XM_013841188.2	-0.979933375943384	0.016091	no
XM_013801952.2	0.408192	0.017411	no
XM_013790354.2	1.99751	0.0180168	down
XM_013814098.2	-1.6374210800093	0.176641	no
XM_022719809.1	-0.377437535442952	0.243922	no
XM_013877884.2	-0.0975412631150385	0.983531	no
XM_013857546.2	1.04481	0.0292913	down
XM_013823332.2	-7.25467859673478	0.000633548	up
XM_013812099.2	0.020214	0.966472	no
XM_013842091.2	-8.09359317409123	7.93432e-05	up
XM_013853093.2	0.71512	0.0477772	no
XM_013816449.1	-0.803063074122212	0.833695	no
XM_013809920.2	5.77157	0.00187538	down
XM_013830752.2	-0.667563788560093	0.0972148	no
XM_013815574.2	0.0159006	0.944222	no
XM_013882508.1	-0.385326131849361	0.0188771	no
XM_022720439.1	5.68563	0.0177039	down
XM_013821223.2	-0.198880477570347	0.448741	no
XM_013846528.2	-0.175666835409069	0.741722	no
XM_013868875.2	-0.531541166977627	0.709613	no
XM_013882489.2	-2.63713032949599	0.00429368	up
XM_022709691.1	2.75108	0.0123105	down
XM_013821924.2	-0.808991467481665	0.336882	no
XM_013785466.2	0.897296	0.0104367	no
XM_013828653.2	-0.501088603507091	0.115014	no
XM_013786757.2	-0.444175395314511	0.51392	no
XM_013831889.2	-0.669533176690714	0.0553957	no
XM_013787959.2	-0.843585401805143	0.274264	no
XM_013871278.2	-1.78468298187685	0.028533	up
XM_013802209.2	1.20673	0.0104476	down
XM_022691628.1	-1.16263566473209	0.00876272	up
XM_013800894.2	-0.661309770058979	0.00513279	no
XM_013867809.2	-0.274540709584121	0.149268	no
XM_013850229.2	-1.06027221684669	0.104044	no
XM_022714639.1	0.289411	0.58265	no
XM_013794228.2	-0.831431702383132	0.00418281	no
XM_013857612.2	2.16979	0.0589574	no
XM_013805087.2	-0.862329439705953	0.00146495	no
XM_013810729.2	-1.23764154919844	0.0512725	no
XM_013861447.2	-1.71806654150121	0.00256141	up
XM_013840159.2	-1.44709193999276	0.00161106	up
XM_022694646.1	0.95247	0.0473896	no
XM_013893425.2	0.619066	0.638064	no
XM_013800164.2	0.164477	0.65956	no
XM_013785150.2	-2.08007928890742	0.0254319	up
XM_013809499.2	0.637908	0.00789488	no
XM_013862796.2	-0.796057969900419	0.0284221	no
XM_013880684.2	-0.356946958032511	0.237075	no
XM_013811409.2	1.92482	0.00253108	down
XM_013784527.2	-0.289775098004347	0.481909	no
XM_022707241.1	-1.54976754901769	0.501821	no
XM_022690637.1	-3.81332061759273	0.310712	no
XM_013830944.2	-0.155087631656781	0.471891	no
XM_013853229.2	-2.41949054577473	0.246817	no
XM_013785797.2	-0.0792201240756205	0.57055	no
XM_013812891.2	-0.331767323334331	0.412571	no
XM_013881599.2	0.535674	0.0154769	no
XM_022702003.1	1.48316	0.00201034	down
XM_013795556.2	0.654485	0.265655	no
XM_013840872.2	-0.600487623984871	0.515671	no
XM_022702182.1	1.49541	0.0221681	down
XM_013814564.2	-1.22492684863535	0.32178	no
XM_013827067.2	0.176933	0.670601	no
XM_013867124.2	-3.98426440804766	0.0611803	no
XM_013868547.2	1.338	0.0625297	no
XM_022719584.1	1.70252	0.436863	no
XM_022703758.1	-0.99226822447184	0.69185	no
XM_013877180.2	-1.05583330589618	0.00110401	up
XM_013881442.2	-0.691621150319285	0.0261889	no
XM_013791140.2	2.96832	0.196613	no
XM_013850963.2	1.13045	0.0237087	down
XM_013877001.2	-0.630708185503533	0.134348	no
XM_013884772.2	-0.1562125791119	0.504623	no
XM_013812529.2	-4.49071694593332	0.076263	no
XM_013880196.2	1.71453	0.0497903	down
XM_013846520.2	5.59217	0.00248932	down
XM_013839920.2	0.456797	0.112881	no
[truncated: 56,531 more rows]

## Sheet: lncRNA_P5A_SB_vs_P5A_MB
ID	logFC	Pvalue	regulation
MERGE.10680.1	0.241999	0.924382	no
MERGE.28118.1	-1.03468006478632	0.444887	no
MERGE.48025.1	-0.0710255529446704	0.649224	no
MERGE.80117.64	-1.57726745038586	0.0358022	up
MERGE.80117.63	-5.78672133717525	0.112373	no
XR_001282639.2	2.84653	0.213518	no
MERGE.47010.2	-0.201154841514095	0.426321	no
MERGE.33520.1	-0.35755294910575	0.403589	no
XR_001274784.2	-2.82427777009329	0.187913	no
MERGE.32337.8	2.42722	0.0330111	down
MERGE.32337.5	0.545248	0.344047	no
MERGE.32337.7	0.368382	0.376415	no
MERGE.32337.2	0.019688	0.974961	no
MERGE.77142.1	0.574496	0.405472	no
MERGE.33333.1	-2.42888415599181	0.225744	no
MERGE.76233.5	7.47211	0.00113108	down
MERGE.39442.19	1.65699	0.0116199	down
MERGE.39442.17	1.43363	0.0290893	down
MERGE.39442.15	0.836053	0.223866	no
MERGE.39442.11	0.971344	0.0579281	no
XR_001278099.2	-0.740161949620413	0.300805	no
MERGE.67666.1	2.32845	0.566593	no
MERGE.81037.6	3.67953	0.477889	no
MERGE.5719.1	1.07994	0.00700258	down
MERGE.14929.1	-0.115214333785498	0.757414	no
MERGE.59706.6	-0.402288056491488	0.253708	no
MERGE.64084.2	0.360614	0.631701	no
MERGE.74650.1	-0.467074416824186	0.383944	no
XR_002653907.1	-1.40503203425799	0.0240332	up
XR_002653380.1	-2.24403367111858	0.0161308	up
MERGE.45649.1	-0.510974088509551	0.130077	no
MERGE.9402.1	-0.957362235700538	0.0454813	no
MERGE.45113.1	0.53053	0.342621	no
MERGE.83662.2	-0.839116621692831	0.0889771	no
MERGE.80117.62	2.07435	0.58522	no
MERGE.80117.61	3.34803	0.690892	no
MERGE.35274.1	0.173877	0.835018	no
MERGE.34224.1	-0.0803457209603966	0.882371	no
MERGE.24981.1	-2.18435621261587	0.00536631	up
MERGE.19926.1	0.758343	0.143338	no
MERGE.36869.1	-0.123635856808984	0.820143	no
MERGE.64262.2	-0.432524883417582	0.193201	no
MERGE.59382.1	0.376607	0.657968	no
XR_002658703.1	-0.489104533429795	0.779219	no
MERGE.9970.1	-2.22377381950724	0.0249545	up
MERGE.12106.1	0.340599	0.506152	no
MERGE.6727.1	-0.153435132048214	0.551257	no
MERGE.6727.2	-4.66798324691127	0.11715	no
MERGE.54264.1	-0.100730861029754	0.710232	no
MERGE.22235.1	-0.289606116314783	0.0561919	no
XR_001284432.2	-0.696403019084604	0.301198	no
MERGE.36366.3	0.786335	0.152002	no
MERGE.52331.1	1.65679	0.00824931	down
MERGE.52090.1	-3.60098808782317	0.0476373	up
MERGE.52090.4	-0.6751241621577	0.119051	no
MERGE.78888.2	4.53795	0.219801	no
MERGE.58319.1	0.559416	0.191826	no
XR_001277593.2	-4.51848192268181	0.0139284	up
MERGE.19889.2	0.139482	0.570326	no
MERGE.84765.2	-0.767843117549424	0.0771057	no
MERGE.32337.1	0.229848	0.620449	no
MERGE.41134.5	-2.92781369210238	0.135294	no
MERGE.63796.1	0.184924	0.593389	no
MERGE.45892.1	1.431	0.167248	no
MERGE.20208.1	0.94947	0.636363	no
MERGE.76134.1	-1.30388818632567	0.23273	no
MERGE.76134.2	-0.21471841189717	0.518841	no
MERGE.61712.2	-0.540087758729555	0.694498	no
MERGE.15713.1	1.59893	0.0733666	no
MERGE.22300.1	-0.20678632315164	0.939419	no
XR_001283287.2	-0.270529554820496	0.505452	no
XR_001273407.2	-0.53548271588078	0.0712928	no
MERGE.56449.1	-0.18541087799445	0.619771	no
MERGE.73046.1	-0.998361741043914	0.0402442	no
MERGE.4388.6	1.7936	0.00166997	down
XR_001271356.2	-1.71009657179404	0.0980071	no
MERGE.83821.1	-4.84830975682626	0.0567457	no
XR_001275814.2	-0.0664907143679251	0.801801	no
XR_001278402.2	2.94755	0.195475	no
MERGE.25945.1	0.178516	0.759917	no
MERGE.39442.14	-0.534347678507437	0.874353	no
MERGE.46955.1	0.635105	0.156365	no
MERGE.10577.20	-1.47276632485523	0.137577	no
MERGE.69081.1	-3.38332191508344	0.143781	no
MERGE.72807.1	1.26468	0.0355953	down
MERGE.38036.1	-2.28257337460429	0.0103898	up
MERGE.49605.2	0.356216	0.340479	no
MERGE.65006.8	1.59383	0.691431	no
MERGE.17488.1	0.244532	0.446719	no
MERGE.65006.2	1.13185	0.0918481	no
MERGE.65006.1	-5.16686787397229	0.254448	no
MERGE.65006.6	0.169461	0.491314	no
MERGE.65006.7	2.01038	0.00578994	down
MERGE.65006.4	1.43676	0.0130661	down
MERGE.65006.5	1.31174	0.0473971	down
MERGE.82692.1	0.0426581	0.829439	no
MERGE.19557.3	1.46598	0.640622	no
MERGE.19557.1	0.205173	0.94821	no
MERGE.19103.2	0.282994	0.725725	no
MERGE.36545.3	-0.438916863881184	0.435916	no
MERGE.32349.2	-0.047756996497689	0.899256	no
XR_001276670.2	-0.0793358023363156	0.770311	no
MERGE.72873.4	-3.9788928843866	0.44802	no
MERGE.67666.2	-4.24429199415544	0.0970431	no
MERGE.45457.1	-0.538129623546021	0.12054	no
MERGE.67666.8	-3.68937981779491	0.162165	no
MERGE.45853.1	-0.192129985728973	0.812349	no
MERGE.78673.1	3.67485	0.02621	down
MERGE.32347.1	0.547872	0.379082	no
MERGE.32347.2	-0.377565686458264	0.294432	no
MERGE.15135.1	0.920476	0.589026	no
XR_001289514.2	-0.137107585900472	0.765956	no
MERGE.34072.1	0.322173	0.589445	no
MERGE.34072.3	-0.152773991972087	0.876985	no
MERGE.34072.5	-0.440319258628583	0.236284	no
MERGE.34072.4	0.445663	0.674222	no
MERGE.84608.1	0.746632	0.207097	no
MERGE.14443.3	0.542855	0.697209	no
MERGE.14443.2	-3.18833651354386	0.19169	no
MERGE.27680.1	0.374817	0.536715	no
MERGE.71085.1	-0.342489024734777	0.351394	no
XR_001281051.2	0.0101155	0.974889	no
MERGE.74021.1	0.632372	0.26763	no
MERGE.34865.1	0.520707	0.690789	no
MERGE.17577.1	-0.0175510385547644	0.952737	no
MERGE.62078.4	-4.1043586419116	0.347236	no
MERGE.62078.6	4.35945	0.174399	no
MERGE.62078.2	0.860847	0.0410982	no
MERGE.62078.3	1.06268	0.0984169	no
MERGE.28323.1	0.902861	0.173346	no
MERGE.30823.2	0.309332	0.741981	no
MERGE.21083.1	0.868384	0.255955	no
XR_001278162.2	-0.266909358619865	0.409655	no
MERGE.21674.1	3.86935	0.116756	no
MERGE.2175.1	-0.805959982201634	0.213585	no
MERGE.13076.1	1.35405	0.0113013	down
MERGE.63430.2	5.53329	0.00290122	down
MERGE.47982.1	0.457382	0.0956792	no
MERGE.32171.3	-1.46574226784215	0.241432	no
MERGE.32171.2	1.57009	0.444107	no
MERGE.63430.5	11.5083	0.000275376	down
MERGE.37202.3	-1.05307119810731	0.394081	no
MERGE.2826.2	-0.398187151365844	0.506726	no
MERGE.2826.3	-0.313795335253388	0.441102	no
MERGE.52570.2	1.22411	0.412239	no
XR_001280491.2	-0.208431113983728	0.36579	no
MERGE.52570.1	-3.26502358454666	0.00239146	up
XR_001279944.2	-5.31861174180607	0.094295	no
MERGE.16566.1	-0.565017866329076	0.168019	no
MERGE.62988.4	0.430834	0.317573	no
MERGE.41352.1	4.26604	0.0362422	down
XR_001286902.2	-1.68663574803659	0.0576355	no
MERGE.23565.1	9.39139	0.000738238	down
MERGE.78144.1	0.504946	0.152479	no
MERGE.32849.1	-1.47800488969665	0.322157	no
MERGE.32849.2	0.203024	0.71938	no
MERGE.34276.1	8.51865	0.00101773	down
MERGE.10115.1	1.09219	0.262566	no
MERGE.43746.1	0.949863	0.237456	no
MERGE.73831.6	3.11072	0.184165	no
MERGE.67249.1	-0.239129520773568	0.291533	no
XR_002658720.1	-3.54458790275005	0.047683	up
MERGE.71883.4	-0.102007230372622	0.895972	no
MERGE.66489.2	-0.735193941403766	0.164947	no
MERGE.28672.2	0.834841	0.464194	no
MERGE.28672.3	2.04807	0.623218	no
MERGE.28672.1	0.767353	0.171721	no
MERGE.28672.4	1.11435	0.0322337	down
MERGE.28672.5	0.78436	0.0680668	no
MERGE.28672.9	1.96525	0.419646	no
MERGE.59664.1	0.844268	0.083592	no
MERGE.60954.7	-5.44257463757736	0.0118874	up
MERGE.60954.6	-0.641281830765623	0.204264	no
MERGE.60954.9	1.33241	0.18083	no
MERGE.56767.1	-5.03449153606625	0.183659	no
MERGE.16131.1	-0.646508391630208	0.843013	no
MERGE.70843.1	-0.0812608473607887	0.854671	no
MERGE.70843.2	-0.539651339011447	0.564932	no
MERGE.64327.1	-0.904713749899142	0.0385857	no
MERGE.7533.15	-2.98085381266822	0.296695	no
MERGE.7533.10	-0.356238148937822	0.638614	no
MERGE.7533.12	0.332626	0.392337	no
MERGE.7533.13	-2.44585682196146	0.0137279	up
MERGE.55498.1	-1.67303003747294	0.0470543	up
MERGE.55498.2	3.02484	0.231023	no
XR_001270341.2	-0.227149276356776	0.495016	no
MERGE.84537.4	3.4139	0.226562	no
XR_002660950.1	-0.757569770453828	0.449914	no
XR_001272316.2	-0.0291418745737334	0.919976	no
MERGE.60017.2	1.77488	0.120586	no
MERGE.5556.10	-3.1400220283921	0.224337	no
MERGE.60017.5	-0.171097633257438	0.84324	no
MERGE.60017.4	-0.526160065533425	0.598103	no
MERGE.33731.2	-3.78136620875302	0.543984	no
MERGE.23525.1	0.679269	0.440921	no
MERGE.31237.2	-1.39730366286311	0.485919	no
MERGE.16399.13	-6.86891002025368	0.0823899	no
MERGE.16399.14	-1.59582606853961	0.544315	no
MERGE.30748.1	-0.025791118623366	0.964879	no
MERGE.15619.4	-3.83090751708729	0.62243	no
MERGE.18169.1	-1.13536567208801	0.0607067	no
MERGE.13480.1	0.0504409	0.883882	no
MERGE.45889.2	-0.519444674560089	0.10973	no
MERGE.80183.1	-0.662406073676866	0.0635211	no
MERGE.63458.1	-0.269671796173553	0.482846	no
MERGE.63458.3	0.172787	0.531212	no
MERGE.63458.5	-2.7815034337019	0.152972	no
MERGE.82373.1	0.26861	0.605436	no
MERGE.83138.8	2.4506	0.406977	no
MERGE.21867.1	0.94238	0.124659	no
MERGE.11140.1	-1.41526010596298	0.0490437	up
MERGE.73614.7	-0.177637507268837	0.808385	no
MERGE.73614.2	-2.8076152615326	0.466694	no
XR_001280738.2	-2.46989756644743	0.207703	no
MERGE.46040.3	-0.416488835406088	0.767366	no
MERGE.46040.1	-0.791729746779477	0.132383	no
MERGE.46040.5	-1.23643032561517	0.12006	no
MERGE.46040.4	-1.82457093675356	0.0832943	no
MERGE.22714.1	0.504369	0.500567	no
XR_001287616.2	-3.18131893514627	0.142509	no
MERGE.77627.1	0.100481	0.813637	no
MERGE.77627.4	-6.82742816340891	0.00096172	up
MERGE.28100.2	0.029448	0.985503	no
XR_001287551.2	-3.172150543114	0.145988	no
MERGE.76123.5	0.175878	0.815115	no
MERGE.76123.7	0.302453	0.751336	no
MERGE.75422.11	0.804857	0.788654	no
MERGE.82395.1	-0.75947206842709	0.061739	no
MERGE.44370.1	4.82004	0.040544	down
MERGE.78571.1	0.311074	0.919464	no
MERGE.35897.1	0.0547047	0.907677	no
MERGE.1392.16	0.599197	0.513773	no
MERGE.82252.2	5.28203	0.032441	down
MERGE.66413.1	-0.617099046242846	0.247876	no
MERGE.66413.2	-0.0843504887198823	0.761474	no
MERGE.82252.7	1.20432	0.274854	no
MERGE.12369.1	-0.621195954304826	0.215447	no
XR_002654963.1	2.60285	0.193818	no
MERGE.66675.3	-3.96123096828747	0.0873709	no
MERGE.66675.2	-3.03251027006504	0.201554	no
MERGE.66675.1	-0.839870509829057	0.548489	no
MERGE.75222.16	-6.37637488795931	0.108308	no
MERGE.27302.7	-4.1295507361287	0.293172	no
MERGE.27302.5	-7.13372274442344	0.012408	up
MERGE.27302.4	-4.76384255826822	0.162928	no
MERGE.27302.3	-6.97051163663687	0.0799591	no
MERGE.27302.2	-4.11295804514972	0.116327	no
MERGE.27302.1	-0.359781269671753	0.18741	no
MERGE.27302.9	-0.304144923800702	0.443116	no
MERGE.27302.8	-0.588484262554731	0.0372445	no
MERGE.74564.1	0.021547	0.964408	no
MERGE.17187.1	-0.0692701112302277	0.795662	no
XR_001270881.2	-0.259046979232147	0.35798	no
MERGE.60728.4	3.24306	0.250809	no
MERGE.60728.3	-0.578090543626687	0.423346	no
MERGE.60728.1	-0.26870213822771	0.685699	no
MERGE.82696.78	-3.77787246935108	0.466441	no
MERGE.82696.79	0.864147	0.82533	no
MERGE.8178.6	0.868017	0.154323	no
MERGE.45553.1	-1.403045673605	0.229991	no
MERGE.45272.1	6.64825	0.00103716	down
MERGE.42526.1	-0.135829795902425	0.786342	no
MERGE.25821.1	-0.452642933418815	0.0301794	no
MERGE.41262.1	0.228597	0.784669	no
MERGE.79549.2	-0.221097598413803	0.641956	no
MERGE.65678.2	-1.13123139273857	0.0511612	no
MERGE.84913.3	-0.130378492223802	0.586655	no
MERGE.8674.1	3.34267	0.0448528	down
MERGE.7337.3	-1.25415131316625	0.429894	no
MERGE.57017.1	-1.75407714307315	0.589589	no
MERGE.75118.1	-0.743070649981122	0.149924	no
MERGE.25159.4	-0.370220895984876	0.330435	no
MERGE.77297.1	0.0969848	0.892358	no
MERGE.30489.5	2.98745	0.210186	no
MERGE.30489.3	-0.0507189227833209	0.916196	no
MERGE.26237.1	0.217418	0.472003	no
MERGE.55730.1	0.409252	0.45024	no
MERGE.81846.2	-0.122716860265328	0.674712	no
MERGE.22454.1	0.738127	0.127221	no
MERGE.26546.1	-0.170232149848473	0.497326	no
MERGE.80166.1	-2.83937203254655	0.0374842	up
MERGE.80166.3	6.31496	0.0436142	down
MERGE.6809.10	2.74682	0.00897762	down
MERGE.23621.1	0.345768	0.303308	no
MERGE.77121.1	6.00691	0.0196278	down
MERGE.59834.1	-0.535215793002808	0.300028	no
MERGE.79660.3	0.425978	0.465349	no
MERGE.61343.3	0.983653	0.0644828	no
MERGE.41271.18	-0.204563949418141	0.578424	no
MERGE.41271.16	0.259188	0.373171	no
MERGE.41271.14	2.71657	0.202732	no
MERGE.71609.1	-2.81841743535789	0.00822385	up
MERGE.805.1	4.51029	0.102457	no
XR_001286860.2	-0.707227617289717	0.0769023	no
MERGE.80493.1	-0.467154015716778	0.846524	no
MERGE.30834.6	-3.71827871275693	0.119319	no
MERGE.70059.1	0.0235568	0.925258	no
MERGE.81127.1	-1.68659125353855	0.0300721	up
MERGE.76551.2	2.66698	0.0585583	no
MERGE.39059.1	1.62968	0.0051315	down
MERGE.35043.2	6.42622	0.0181248	down
MERGE.35043.1	-8.81831748708757	1.9354e-05	up
MERGE.27563.1	1.5149	0.429998	no
MERGE.42101.1	1.23636	0.0758115	no
MERGE.47190.1	1.90641	0.016926	down
MERGE.31738.1	2.06284	0.0482736	down
MERGE.30910.5	-0.0850362575312856	0.894216	no
MERGE.5903.1	5.86985	0.0967117	no
MERGE.42282.1	0.0474285	0.949644	no
MERGE.30613.1	0.398543	0.181275	no
MERGE.30613.2	0.156986	0.563938	no
MERGE.4775.1	-0.756584129803738	0.169739	no
MERGE.6666.3	-0.750896942411451	0.19061	no
MERGE.24708.1	0.573781	0.351273	no
MERGE.81341.1	0.278368	0.880717	no
MERGE.56979.1	-1.6827876215624	0.514114	no
MERGE.77321.1	-0.267847202305782	0.714184	no
MERGE.20184.2	-0.852418755283773	0.302566	no
MERGE.20184.1	-1.31466999174304	0.676407	no
MERGE.84167.1	-0.30214214947407	0.692935	no
MERGE.81607.1	-0.123089687109828	0.656019	no
MERGE.47176.4	1.09718	0.636814	no
MERGE.47176.3	-0.403198663785732	0.735653	no
MERGE.73625.8	-9.00419036328156	0.000120831	up
MERGE.4838.1	-1.17075677286529	0.149967	no
MERGE.18150.2	-1.1852598783823	0.717262	no
MERGE.18150.3	-2.9251272995217	0.126972	no
MERGE.18150.1	-0.20674599079868	0.94633	no
MERGE.43067.1	-0.777481556016468	0.29101	no
MERGE.43067.2	-0.617540295251434	0.627036	no
MERGE.43067.4	-0.673917784989634	0.307794	no
MERGE.10512.4	-0.0397422184249867	0.810428	no
MERGE.20948.2	0.965681	0.343542	no
MERGE.20948.1	1.36512	0.105502	no
MERGE.31350.1	0.58134	0.35166	no
XR_002661757.1	0.467813	0.192272	no
MERGE.24401.1	2.45064	0.184637	no
MERGE.22733.1	6.77807	0.0486374	down
MERGE.66442.16	-1.23824849532148	0.721558	no
MERGE.66442.11	-0.820000609097188	0.672429	no
MERGE.65741.2	-3.94273276508726	0.189627	no
MERGE.65741.3	-1.59790300677563	0.665887	no
MERGE.31596.2	-0.359441486073488	0.122378	no
MERGE.39339.2	1.59323	0.0133418	down
MERGE.40967.1	-0.807091044772301	0.0146154	no
MERGE.76993.4	6.37601	0.0197261	down
MERGE.79317.2	-3.70363568520181	0.317339	no
MERGE.79317.3	-3.63500722340289	0.0989475	no
MERGE.21328.10	-2.4918066795371	0.197424	no
XR_002658367.1	-1.44010078230409	0.0569591	no
MERGE.75448.7	1.26773	0.109297	no
MERGE.75448.3	3.84192	0.214787	no
MERGE.6902.1	4.50041	0.0205263	down
MERGE.965.1	-2.89204389068032	0.146755	no
MERGE.39894.13	5.94056	0.238251	no
MERGE.18787.1	-0.737415682459147	0.338822	no
MERGE.10194.15	1.85254	0.290364	no
MERGE.35170.1	-0.96057316621378	0.0944859	no
MERGE.58338.1	-1.14560603720476	0.0727659	no
XR_001276796.2	-0.56442535707629	0.861679	no
MERGE.55504.6	-0.893293495947893	0.34575	no
MERGE.83044.1	-0.165129050370957	0.606543	no
MERGE.5207.1	0.699388	0.802165	no
MERGE.22036.1	-0.0895030195836931	0.86928	no
MERGE.51620.3	-6.08386927816396	0.000186405	up
MERGE.36117.2	-3.81575474057837	0.0171821	up
MERGE.18118.1	-0.185455148200008	0.845295	no
MERGE.26143.1	2.70225	0.268022	no
MERGE.14339.6	1.91568	0.0258924	down
MERGE.62728.1	-0.186607572028182	0.824734	no
MERGE.85825.1	-0.234735813692929	0.334284	no
MERGE.77360.1	-3.19876047385313	0.107036	no
MERGE.5552.6	0.272113	0.947846	no
MERGE.68924.4	-0.174446483468526	0.906689	no
XR_002661778.1	0.327582	0.597704	no
MERGE.38120.1	-0.703237204918981	0.0958869	no
MERGE.68924.1	-0.163815937170042	0.963034	no
MERGE.68924.2	2.57077	0.21052	no
MERGE.9306.6	3.10245	0.235079	no
MERGE.9306.4	0.67878	0.55657	no
MERGE.74941.5	-3.01071518509126	0.212956	no
MERGE.8847.19	2.05277	0.306591	no
MERGE.32437.1	-0.0659191579195115	0.891651	no
MERGE.75842.9	-2.78202409277301	0.186188	no
XR_002661020.1	-3.20849732854555	0.00186028	up
MERGE.45438.1	-3.11151808491107	0.217457	no
MERGE.20121.2	0.770818	0.0803208	no
MERGE.62787.1	0.186087	0.944632	no
MERGE.42713.2	-3.37394520128016	0.0337067	up
MERGE.17868.2	5.71463	0.0453137	down
MERGE.38097.1	0.738134	0.251635	no
MERGE.27632.4	-0.248590007824895	0.527083	no
MERGE.8969.2	1.03734	0.752931	no
MERGE.8969.3	-3.31989432766022	0.09899	no
MERGE.8969.1	-0.136757033365267	0.741903	no
MERGE.55470.5	-2.10707007596845	0.273647	no
MERGE.42271.1	-0.0856304123107842	0.884476	no
MERGE.7445.1	-1.25097114734115	0.0329293	up
MERGE.55223.1	3.7143	0.0961462	no
MERGE.55223.2	-2.60203733381645	0.202239	no
MERGE.55223.3	3.50636	0.210206	no
MERGE.55223.4	-0.765819474217632	0.154384	no
MERGE.1241.2	1.15541	0.144419	no
MERGE.1241.3	-0.0135440651104184	0.979305	no
MERGE.61177.1	0.0499992	0.912984	no
MERGE.74716.1	-3.66375795101325	0.483298	no
MERGE.7074.2	-1.7263633705073	0.663226	no
MERGE.48381.1	1.39941	0.330855	no
XR_002654235.1	6.84077	0.00105233	down
MERGE.53846.1	-0.208009681771975	0.599747	no
XR_002653954.1	-0.173189251227392	0.771524	no
MERGE.65262.1	0.433366	0.327389	no
XR_002659803.1	-0.444612068519653	0.438841	no
MERGE.33902.1	-0.440484355693781	0.454112	no
MERGE.75686.1	-1.14378149455988	0.133533	no
MERGE.52067.1	0.660483	0.069147	no
MERGE.35993.1	3.1613	0.318623	no
MERGE.51309.2	7.21718	0.141468	no
MERGE.20826.1	-3.90362789917172	0.0595543	no
MERGE.39009.1	-0.383653717044442	0.230506	no
MERGE.29515.1	-0.481205744833164	0.371833	no
MERGE.23317.1	0.711607	0.750541	no
MERGE.18779.2	-1.35420717917844	0.037952	up
XR_002660194.1	-0.754078568864844	0.100099	no
MERGE.47937.3	-2.96032240659319	0.166955	no
MERGE.53933.1	-0.13186286475008	0.656711	no
XR_002655579.1	-2.35383411942134	0.23074	no
XR_002655298.1	2.65328	0.215003	no
MERGE.15586.1	-0.0697973777714758	0.940862	no
XR_002656322.1	2.99004	0.0300667	down
MERGE.47844.2	-3.23102430612773	0.23265	no
MERGE.74769.1	3.19447	0.232937	no
MERGE.26084.1	0.779057	0.487276	no
MERGE.58832.1	0.637975	0.344649	no
MERGE.40917.1	-0.394252965353814	0.666522	no
MERGE.68949.1	1.29194	0.0278554	down
MERGE.48037.2	0.168866	0.734769	no
MERGE.48037.1	-1.0182509371737	0.182474	no
MERGE.72709.1	-0.444568813515193	0.419496	no
MERGE.26232.1	-1.23123458738625	0.0465546	up
MERGE.61332.1	2.45112	0.152919	no
MERGE.61332.3	-4.09843119349545	0.214501	no
MERGE.67268.1	-0.584812938006854	0.131746	no
XR_001281529.2	0.434046	0.608478	no
MERGE.70776.1	-1.16280233733059	0.00635131	up
MERGE.51454.1	-0.822496748730869	0.25392	no
MERGE.78927.1	-0.101703031067092	0.657424	no
MERGE.70877.1	-1.03801712788807	0.282299	no
XR_001273196.2	-2.11087617850495	0.0415165	up
MERGE.3493.1	-0.350872566421871	0.256636	no
MERGE.12082.4	0.603355	0.227931	no
MERGE.12082.5	0.565293	0.481132	no
MERGE.12082.1	0.55119	0.168821	no
MERGE.12082.2	0.576958	0.242511	no
MERGE.12082.3	0.609282	0.257702	no
MERGE.46703.31	0.625379	0.407917	no
MERGE.1857.1	-0.0646916816088599	0.869948	no
MERGE.60210.2	0.146515	0.964127	no
MERGE.21066.2	-6.31180217992066	0.0371719	up
MERGE.26453.1	-0.604648061332541	0.0610975	no
MERGE.75488.1	-1.18313602152758	0.184999	no
MERGE.24749.2	5.02426	0.32097	no
MERGE.35109.1	0.896262	0.245276	no
MERGE.65632.1	0.0152408	0.961187	no
MERGE.65632.3	0.190905	0.480278	no
MERGE.65632.2	-0.667756719783865	0.471829	no
XR_001285329.2	1.51632	0.447485	no
MERGE.56043.1	-1.21594332312702	0.118707	no
MERGE.54436.1	-0.285736759792963	0.782198	no
MERGE.25916.1	0.374195	0.227287	no
MERGE.9476.4	-0.406246763390555	0.280522	no
MERGE.9476.2	-0.360848062151844	0.242841	no
MERGE.9476.3	-1.1909588392423	0.0325427	up
XR_001277977.2	-0.656680498146174	0.0278778	no
MERGE.2800.1	-1.10801356425817	0.17612	no
MERGE.83656.2	0.268401	0.389265	no
MERGE.50060.1	2.35951	0.215183	no
MERGE.31180.1	-0.0253307880510847	0.958496	no
MERGE.67754.1	0.20125	0.85896	no
XR_001272208.2	-0.672346129518327	0.0944914	no
MERGE.19760.1	-0.949453551896237	0.0532049	no
MERGE.45708.1	0.0237991	0.929277	no
MERGE.9394.2	-1.454430698905	0.162515	no
MERGE.71428.1	1.56225	0.00928097	down
MERGE.9904.2	6.30759	0.00895759	down
MERGE.9904.3	3.2569	0.128979	no
MERGE.9904.1	5.03986	0.224446	no
MERGE.85690.1	0.133115	0.690665	no
MERGE.22742.1	-0.140482892758666	0.61559	no
MERGE.52082.1	-3.05874901299241	0.120128	no
MERGE.52082.2	-1.58513463626491	0.112744	no
MERGE.52082.3	-1.65297709012549	0.508392	no
MERGE.22340.10	1.82799	0.464554	no
MERGE.61857.1	2.1667	0.06771	no
XR_002664894.1	-0.15992324782375	0.821281	no
MERGE.33467.10	7.79376	0.000432366	down
MERGE.33467.12	8.28289	0.000152501	down
MERGE.33467.15	8.40293	7.60262e-05	down
MERGE.33467.16	4.75617	0.0533786	no
MERGE.75102.2	-2.81685858031726	0.198407	no
MERGE.75102.1	0.203749	0.628201	no
XR_001271868.2	0.980926	0.65252	no
MERGE.74119.9	4.49735	0.0837451	no
MERGE.11888.2	0.405706	0.28386	no
MERGE.11888.1	0.182604	0.30859	no
MERGE.72687.6	-1.66001744631277	0.0133842	up
MERGE.34505.2	-0.811811726129351	0.0798256	no
MERGE.34505.1	-0.213392883387926	0.691804	no
MERGE.68115.2	6.81944	2.97196e-05	down
MERGE.76100.1	-0.0299566059419206	0.940687	no
MERGE.73702.6	1.62174	0.387982	no
MERGE.12694.8	-0.0914641623587023	0.920608	no
MERGE.32318.1	0.781344	0.0148404	no
MERGE.55882.1	-0.492709295651913	0.281679	no
MERGE.55882.3	-2.20772206245707	0.26599	no
MERGE.55882.2	3.22592	0.157786	no
MERGE.43951.2	-2.96026897071587	0.0125496	up
MERGE.43951.1	-0.871236634212616	0.0435706	no
MERGE.41307.1	-0.202127188147751	0.591694	no
MERGE.84020.2	0.344176	0.491084	no
MERGE.37317.1	-0.536769337297628	0.85629	no
MERGE.84605.1	0.0429863	0.936312	no
MERGE.49963.1	-1.69258738868608	0.113921	no
XR_001278793.2	-0.0524043531495174	0.873844	no
MERGE.46157.5	-0.300171895155257	0.917755	no
MERGE.46157.1	-0.355865432291391	0.43259	no
XR_001272842.2	-0.466863334806249	0.532929	no
MERGE.68806.1	3.8962	0.0639176	no
MERGE.73377.1	0.0411799	0.938602	no
MERGE.49975.3	-0.267406579996505	0.517381	no
XR_001277932.2	0.181198	0.929041	no
XR_001279766.2	0.237324	0.865955	no
MERGE.44230.3	0.279111	0.728371	no
MERGE.47373.2	2.76896	0.334063	no
MERGE.47373.5	-3.61793688161204	0.0243496	up
MERGE.47373.4	-0.843705128230766	0.646474	no
MERGE.71857.4	0.605323	0.393157	no
MERGE.71857.6	5.4636	0.0469628	down
MERGE.71857.1	-0.372452715633332	0.3746	no
MERGE.71857.3	1.30381	0.69166	no
MERGE.71857.2	-0.162087218093829	0.648376	no
MERGE.20179.4	0.38567	0.82824	no
MERGE.53499.2	5.48608	0.0944079	no
MERGE.84912.3	-0.650038961836666	0.489873	no
MERGE.56886.1	0.0983383	0.819405	no
MERGE.56886.2	3.03014	0.234624	no
XR_001272123.2	0.00833989	0.992954	no
MERGE.36553.1	0.272628	0.584789	no
MERGE.5356.1	-0.885373671065788	0.0632507	no
MERGE.75412.1	-1.09401928984	0.0589372	no
MERGE.64723.1	0.972035	0.309303	no
MERGE.82620.1	-0.0443540044594931	0.913844	no
MERGE.23293.2	-0.858083256572235	0.162701	no
MERGE.23293.3	0.785868	0.753839	no
MERGE.82189.1	-0.258359961803114	0.365776	no
MERGE.81797.1	-0.617022474033606	0.0545166	no
MERGE.80570.5	0.357146	0.263279	no
MERGE.39104.6	-0.96737076899039	0.00325769	no
MERGE.39104.1	-1.41732393775158	0.0556659	no
MERGE.39104.2	-0.654276364204468	0.462624	no
MERGE.32355.1	-0.538707026278871	0.227057	no
MERGE.44861.2	0.444582	0.597258	no
MERGE.2606.3	1.64389	0.0779063	no
MERGE.65006.3	1.30032	0.048	down
MERGE.64519.1	-2.81091755729882	0.0549802	no
XR_002654486.1	-0.465424456201195	0.295844	no
MERGE.5019.1	-1.09375390947364	0.0562678	no
XR_002660684.1	-2.07233461731333	0.00911848	up
XR_001273450.2	0.591424	0.326064	no
MERGE.59000.2	-0.845459386163062	0.197334	no
MERGE.76293.4	-3.09083085982427	0.14327	no
MERGE.85889.3	-1.89857700384369	0.0188884	up
MERGE.35897.3	-0.223656989829906	0.718847	no
MERGE.35897.2	-0.0811092895219961	0.828799	no
MERGE.1390.30	-2.49971984199202	0.204163	no
MERGE.1390.37	-3.67871253921922	0.296754	no
MERGE.1390.36	-3.74081999450863	0.203654	no
MERGE.15835.2	-1.14994949754669	0.510091	no
MERGE.12481.1	0.201256	0.650186	no
MERGE.62137.1	0.243614	0.798343	no
MERGE.23981.1	0.765207	0.0256293	no
MERGE.68114.8	-0.489514488480709	0.896191	no
MERGE.68114.6	6.73882	0.0180285	down
MERGE.68114.2	0.75381	0.100819	no
MERGE.15176.1	-0.228972775758773	0.838086	no
MERGE.68077.6	0.21476	0.70139	no
MERGE.69979.1	0.982132	0.172282	no
MERGE.7594.1	-0.393769125169066	0.487296	no
MERGE.72905.1	2.54339	0.13709	no
MERGE.71528.1	-0.278381382169474	0.142115	no
MERGE.80664.7	-0.390283941593625	0.392832	no
MERGE.67869.2	4.73189	0.0386157	down
MERGE.67928.1	6.78051	0.0337683	down
MERGE.63881.3	-0.296420678340703	0.632685	no
MERGE.66216.1	0.315521	0.684752	no
MERGE.15323.3	-2.56276605972231	0.195324	no
MERGE.7762.1	-0.498754063460714	0.181699	no
MERGE.67306.1	1.27521	0.00211026	down
MERGE.81326.7	-0.494947365377813	0.231188	no
MERGE.81326.3	-0.326423656060229	0.434454	no
MERGE.15900.1	0.730243	0.533668	no
MERGE.73212.1	-1.59682361754463	0.59672	no
MERGE.76862.4	2.96802	0.357338	no
MERGE.13014.1	0.227931	0.598064	no
XR_002654591.1	0.128162	0.69462	no
MERGE.30264.1	0.575179	0.0978443	no
XR_002658226.1	1.37826	0.473638	no
MERGE.75132.6	-3.64978260621478	0.0841472	no
MERGE.27111.1	-0.659949521642565	0.154434	no
MERGE.60156.4	1.25868	0.0167763	down
MERGE.86534.2	4.5043	0.058781	no
XR_001277122.2	-0.17871853112873	0.718221	no
MERGE.58953.1	-0.490428824041204	0.376684	no
MERGE.42398.1	-2.40810365186231	0.0275518	up
MERGE.43273.1	-0.110613829916868	0.791917	no
MERGE.9630.1	4.0486	0.15913	no
MERGE.28646.1	1.48322	0.165551	no
MERGE.25393.5	-0.279322329063522	0.615675	no
MERGE.21872.3	-0.820538068039459	0.1391	no
MERGE.21872.2	-0.840336363723736	0.100893	no
MERGE.21872.1	-1.39836901237439	0.0274491	up
MERGE.21872.5	-0.967066390258859	0.0296994	no
XR_001278998.2	-0.157865156840303	0.793048	no
MERGE.38477.1	-0.0710083781307727	0.846095	no
MERGE.36823.11	-2.61394808215124	0.471528	no
XR_001282855.2	-0.06637369898761	0.927832	no
MERGE.43564.1	-0.117217802349483	0.701586	no
MERGE.34676.5	0.747211	0.118372	no
MERGE.2722.5	-0.111379072826069	0.749898	no
MERGE.2722.6	-2.80145800056954	0.245313	no
MERGE.11357.2	0.614777	0.0518712	no
MERGE.70474.21	0.173051	0.746198	no
MERGE.67273.2	-0.440101415062321	0.656791	no
MERGE.5387.1	-0.204230134133785	0.688349	no
MERGE.64686.4	-0.297044077866642	0.652547	no
MERGE.7551.1	-0.0350105083724476	0.851326	no
MERGE.82989.1	1.04908	0.0278392	down
MERGE.28348.5	-0.146592279282361	0.66027	no
MERGE.42344.1	1.02648	0.133108	no
XR_002652876.1	0.523886	0.357325	no
MERGE.24215.3	0.242637	0.557563	no
MERGE.53677.1	-3.00727056232399	0.133542	no
MERGE.32963.1	0.167768	0.489171	no
MERGE.50073.1	0.861347	0.330338	no
MERGE.78718.10	-0.91127974709707	0.797808	no
MERGE.23532.1	-0.576946807659546	0.40895	no
MERGE.23532.3	-0.797015415119302	0.170972	no
MERGE.58135.1	-1.19634393858147	0.585755	no
MERGE.69772.1	0.403415	0.342491	no
MERGE.5092.1	-0.369498141245294	0.186786	no
MERGE.71459.2	-0.504444848660327	0.41638	no
XR_001272215.2	-1.0730059799648	0.0159071	up
MERGE.35441.1	0.193399	0.685628	no
MERGE.77742.1	-1.12104453111929	0.634257	no
MERGE.19248.9	-0.0495516555992004	0.903333	no
MERGE.19248.6	-1.06725616310233	0.443374	no
XR_001276233.2	-0.0924558264652564	0.836733	no
MERGE.50615.1	-0.961598038563039	0.593871	no
MERGE.54140.1	0.881635	0.368435	no
MERGE.54140.3	-3.75040393383172	0.221733	no
MERGE.34447.1	11.2317	0.00208557	down
MERGE.68009.2	-2.04310444203877	0.00119276	up
MERGE.5448.3	-2.27254613865677	0.0535464	no
MERGE.43942.3	-5.70570236949134	0.0727513	no
XR_001284774.2	-0.463205468258987	0.207886	no
MERGE.36304.7	-0.790920079881959	0.195757	no
MERGE.36304.6	0.185473	0.853619	no
MERGE.70040.60	0.184303	0.635405	no
MERGE.70040.62	-0.723936404308922	0.858358	no
MERGE.70040.65	-7.08457409618607	0.0155751	up
MERGE.70040.64	0.214587	0.954287	no
MERGE.7519.4	-4.52713600317787	0.21448	no
MERGE.7519.5	0.753832	0.112574	no
MERGE.7519.2	1.03505	0.204545	no
MERGE.7519.3	-0.0739615136998798	0.764319	no
XR_002662219.1	-0.479027529909307	0.884986	no
MERGE.7519.1	-0.924696902941126	0.817029	no
MERGE.7519.8	-2.82097490520331	0.276351	no
MERGE.7519.9	-3.08003499497896	0.419736	no
MERGE.75865.5	0.164332	0.965248	no
MERGE.75865.2	-0.372329176597919	0.672846	no
MERGE.75865.1	0.302201	0.497357	no
MERGE.19296.1	-0.0926476732713759	0.89349	no
MERGE.84560.1	-1.6863492820602	0.355474	no
MERGE.65521.2	0.0081351	0.992165	no
MERGE.46634.4	-0.385712210865074	0.63378	no
MERGE.46634.6	-0.20024711298404	0.568516	no
MERGE.46634.3	1.90162	0.626737	no
MERGE.39951.8	0.0525669	0.859861	no
MERGE.39951.9	-1.06744527284958	0.0801601	no
MERGE.42766.1	6.3375	0.061703	no
MERGE.42766.3	-5.23306121096634	0.0524653	no
MERGE.66826.2	1.57983	0.139137	no
XR_001273363.2	1.25446	0.206247	no
MERGE.11811.6	-0.168906066049104	0.695116	no
MERGE.7929.3	6.41711	0.000155135	down
MERGE.7929.2	3.79963	0.0535243	no
MERGE.7929.1	2.01909	0.112097	no
MERGE.41338.1	-1.03005331961876	0.0377985	up
MERGE.42512.1	-0.324802441428787	0.21831	no
MERGE.16701.4	0.761145	0.256004	no
MERGE.16701.2	-0.322860542999158	0.155299	no
MERGE.16701.3	0.0893786	0.900623	no
MERGE.73621.1	-0.832344266157479	0.0406814	no
XR_002661918.1	-0.306057708591951	0.234045	no
MERGE.61568.1	0.191166	0.462611	no
MERGE.59839.1	1.46473	0.00498124	down
MERGE.43902.6	3.28451	0.0646465	no
MERGE.50622.1	0.750792	0.507294	no
MERGE.43839.1	-0.555659790476378	0.229559	no
XR_002655091.1	-1.07020165845924	0.123454	no
MERGE.31735.2	2.71254	0.0566057	no
MERGE.75437.1	0.0959589	0.700047	no
XR_001283726.2	-2.35670184687993	0.287839	no
MERGE.72728.1	0.0367306	0.951367	no
MERGE.14139.1	-0.226054734101516	0.376697	no
MERGE.14298.2	3.7435	0.410435	no
MERGE.83529.2	-2.84141094654551	0.239238	no
MERGE.83529.3	-2.6393390283679	0.0897261	no
MERGE.83529.7	2.02313	0.180857	no
MERGE.16147.1	-2.78708578154955	0.207455	no
MERGE.70759.6	-0.137117980002101	0.667909	no
MERGE.10077.2	-0.00680134925786056	0.989678	no
MERGE.26336.1	-0.258722444662052	0.409908	no
MERGE.26336.2	-0.666379652523086	0.166596	no
MERGE.40120.13	-3.76212539000817	0.15803	no
MERGE.6442.1	1.04799	0.0384849	down
MERGE.33684.1	0.0127907	0.987568	no
MERGE.83527.1	0.875627	0.0383353	no
MERGE.79805.1	-1.13256518109783	0.0234487	up
MERGE.53609.1	0.712038	0.252672	no
XR_002662388.1	0.0791421	0.898021	no
MERGE.15519.1	-0.64030366627203	0.624019	no
MERGE.62078.7	-3.90697239877209	0.179664	no
MERGE.35055.4	-4.59437266111775	0.216958	no
MERGE.35055.3	-0.141747313512131	0.93949	no
MERGE.62078.1	0.608961	0.409932	no
MERGE.14793.1	2.46068	0.156038	no
MERGE.22434.1	-0.554225457245365	0.05055	no
MERGE.86238.1	1.44697	0.171472	no
MERGE.73154.1	-0.844497062884356	0.528918	no
MERGE.73154.3	-1.05375161875009	0.0300521	up
MERGE.50753.2	-0.7459058556999	0.593085	no
MERGE.17478.1	0.426629	0.156	no
MERGE.63752.1	0.0586766	0.851484	no
MERGE.63752.2	-1.50543743578353	0.0893456	no
MERGE.63752.3	0.244291	0.682447	no
MERGE.5276.1	-0.642406126320824	0.398961	no
MERGE.66201.5	4.2874	0.0399015	down
XR_001286907.2	0.206335	0.564943	no
MERGE.24295.1	8.80527	0.0014152	down
MERGE.2852.3	-0.192999268428566	0.581742	no
MERGE.2852.2	-0.4401876675308	0.200454	no
MERGE.2852.1	0.441202	0.0437269	no
MERGE.2852.7	-0.277378527610508	0.396416	no
MERGE.2852.6	-0.135545173940681	0.76202	no
MERGE.2852.5	-0.228635693849232	0.560124	no
MERGE.2852.4	-0.344356670522345	0.466515	no
MERGE.2852.9	0.727153	0.193678	no
MERGE.2852.8	-0.236019208379518	0.465774	no
MERGE.81509.1	-6.93708486200471	0.000961577	up
MERGE.5189.3	0.757438	0.268189	no
MERGE.5189.2	0.968769	0.553115	no
MERGE.5189.1	-0.327741373654726	0.70548	no
MERGE.17519.14	-3.72109730669874	0.0689143	no
MERGE.17519.16	-9.88943325256615	1.02093e-05	up
MERGE.47142.1	-0.218428577057818	0.652902	no
XR_001283336.2	0.383878	0.3743	no
MERGE.21083.3	1.33557	0.134903	no
MERGE.21083.2	0.980899	0.0448771	no
MERGE.44516.2	3.11936	0.181716	no
MERGE.71170.1	1.046	0.0481599	down
MERGE.71170.2	0.960399	0.123268	no
MERGE.65024.2	-1.19625234495297	0.0119743	up
MERGE.65024.3	-1.17230535942157	0.00508584	up
MERGE.65024.1	-1.64529888635609	0.0349721	up
MERGE.71053.2	-0.55550845332421	0.10875	no
MERGE.6709.2	0.623718	0.446085	no
MERGE.4980.10	-0.907856095766001	0.462892	no
MERGE.83220.1	-1.3416110308614	0.0817591	no
MERGE.65772.1	0.335029	0.341549	no
MERGE.22721.3	0.445352	0.651627	no
MERGE.22721.2	-0.11300988322256	0.716063	no
MERGE.43147.19	-3.64327791937361	0.27875	no
MERGE.80118.125	2.84879	0.290138	no
MERGE.13188.1	-0.617826710748075	0.309987	no
MERGE.60091.2	2.8876	0.12492	no
MERGE.39132.16	1.32983	0.194185	no
MERGE.62143.6	0.551491	0.251429	no
MERGE.62143.5	-1.79630439555983	0.683422	no
MERGE.62143.2	-0.773809065933524	0.814861	no
MERGE.62409.1	-0.841854340202016	0.339652	no
XR_001271889.2	-6.1861533099966	0.00896189	up
XR_001279083.2	-2.85529128108286	0.141039	no
MERGE.55570.1	-0.184292703421361	0.812628	no
MERGE.26532.1	0.777374	0.307949	no
MERGE.55497.1	-0.049935186860963	0.888613	no
XR_001276394.2	-1.49745641099186	0.1394	no
MERGE.35924.3	0.559401	0.432855	no
MERGE.35924.1	1.31463	0.050666	no
MERGE.35924.4	0.536852	0.373473	no
MERGE.35924.5	0.20802	0.829052	no
MERGE.47485.1	0.793311	0.0458461	no
MERGE.68513.2	-2.20477565988507	0.0618042	no
MERGE.42353.1	0.547527	0.585513	no
MERGE.57354.1	0.0701832	0.867053	no
MERGE.23105.1	4.07614	0.0515086	no
MERGE.22578.1	-0.936067236940438	0.331738	no
MERGE.14643.2	-0.119652867406064	0.749055	no
MERGE.84927.1	-0.946703361788579	0.146418	no
MERGE.37103.1	2.32421	0.0156804	down
MERGE.5566.1	1.41152	0.0920986	no
MERGE.389.5	8.56493	0.00169176	down
MERGE.389.7	11.1616	0.000270712	down
MERGE.389.6	7.10653	0.201165	no
MERGE.389.1	7.52898	0.1093	no
MERGE.389.3	7.11782	0.109561	no
MERGE.389.2	5.26551	0.335734	no
MERGE.389.8	5.12355	0.179348	no
MERGE.68873.1	-1.37995637446902	0.0697181	no
MERGE.26267.1	0.0151953	0.979996	no
MERGE.39571.12	2.8825	0.162136	no
MERGE.39571.13	0.470848	0.559076	no
MERGE.39571.10	-0.441241501334337	0.471081	no
MERGE.39571.11	-0.199056208260942	0.711578	no
MERGE.20671.1	-1.43223479861271	0.0106533	up
MERGE.20671.3	-1.87089341467991	0.00358967	up
XR_001278680.2	7.12577	3.05463e-05	down
MERGE.3698.1	-0.265292049616463	0.677932	no
MERGE.15594.2	-0.238148960588808	0.872082	no
MERGE.55225.2	-0.196876408207659	0.526463	no
XR_002661318.1	-0.703755143978145	0.844589	no
XR_002655818.1	0.954206	0.0984772	no
MERGE.70083.1	0.0617419	0.773341	no
MERGE.16251.4	0.364399	0.750623	no
MERGE.16251.2	-2.9142284686268	0.589472	no
MERGE.28286.2	2.46734	0.25446	no
MERGE.79606.1	-1.36373503246758	0.00171161	up
MERGE.28105.5	6.30754	0.0235221	down
MERGE.28105.2	-3.43416204148508	0.0620685	no
MERGE.28105.1	-0.763635945990825	0.0352132	no
XR_002655380.1	-0.328812456028292	0.433435	no
MERGE.78936.1	-0.0509156943306893	0.655826	no
MERGE.80443.1	-0.266556617625498	0.591804	no
XR_001279804.2	0.217069	0.735767	no
MERGE.17316.12	0.477672	0.678755	no
MERGE.35429.2	-0.162846792488665	0.769927	no
MERGE.35429.3	0.350465	0.826707	no
MERGE.35429.1	-0.462003247999323	0.532468	no
MERGE.26630.8	-2.35371682968613	0.0368162	up
MERGE.26630.9	-0.856564836299369	0.0936132	no
MERGE.55231.1	-2.72970107039462	0.218196	no
MERGE.26630.2	-0.487750303296535	0.423822	no
MERGE.26630.3	2.59668	0.375925	no
MERGE.26630.1	-0.0252973002381382	0.978508	no
MERGE.52607.2	-0.229182379970402	0.602044	no
MERGE.18326.1	-0.900816285247952	0.100692	no
MERGE.33872.1	-1.29324226400556	0.036005	up
MERGE.67315.88	0.959694	0.790982	no
MERGE.35447.1	0.645412	0.119594	no
MERGE.79073.1	-1.31123131396396	0.0119273	up
MERGE.44020.1	3.17741	0.228107	no
MERGE.82047.1	1.63427	0.00283658	down
MERGE.82127.1	-0.851609258326003	0.806519	no
MERGE.4634.1	0.675361	0.417003	no
MERGE.68228.1	-0.243169651932423	0.756152	no
MERGE.41956.4	0.397743	0.219307	no
MERGE.41956.1	0.519522	0.0887048	no
MERGE.85713.10	3.0009	0.237774	no
MERGE.5929.1	0.499614	0.167741	no
MERGE.27455.1	0.726156	0.12007	no
MERGE.50653.2	0.607235	0.154823	no
MERGE.19341.14	-2.81644112602734	0.393532	no
MERGE.79046.1	5.98925	0.00869834	down
MERGE.34481.6	5.36523	0.0579576	no
MERGE.41435.1	-1.38657597771753	0.416289	no
MERGE.76801.3	-0.71903678149145	0.221102	no
MERGE.9325.1	0.193184	0.774658	no
MERGE.80582.5	-0.85454037410735	0.115219	no
MERGE.45705.1	-0.170226233670307	0.834712	no
MERGE.69301.1	-2.02745908369083	0.292556	no
MERGE.26630.11	-1.07462733718589	0.142662	no
MERGE.82391.2	9.77964	2.95994e-05	down
MERGE.82391.3	7.76454	1.96795e-05	down
MERGE.82391.1	9.91173	2.51636e-06	down
XR_002661632.1	-4.81283458360692	0.00765918	up
MERGE.53925.3	-0.0518840276914733	0.920995	no
MERGE.53925.1	-0.851433759267249	0.426747	no
MERGE.12433.1	3.83041	0.302301	no
MERGE.37488.1	1.27631	0.022061	down
MERGE.82470.2	-0.0118945978850801	0.987993	no
MERGE.82470.1	-6.07277633573982	0.0024204	up
MERGE.82470.4	0.157964	0.969645	no
MERGE.10906.3	2.17503	0.484928	no
MERGE.69169.1	6.4008	0.00767784	down
MERGE.34276.2	-2.13789086180942	0.191452	no
XR_001277406.2	-0.550220176342393	0.624796	no
MERGE.63494.1	-0.63975586904041	0.0535691	no
MERGE.63494.2	-1.59392186813752	0.149786	no
MERGE.68730.2	-0.255345175935828	0.94062	no
MERGE.76153.1	-1.49235045583537	0.00660404	up
MERGE.15340.1	3.051	0.0266142	down
XR_001272828.2	-0.603908380421891	0.37528	no
MERGE.78470.1	-0.490464569312347	0.114446	no
MERGE.39298.2	-3.56079523418086	0.167152	no
MERGE.39298.3	0.92467	0.101088	no
MERGE.85756.3	-1.08024059044255	0.227722	no
MERGE.82696.5	2.23496	0.0696596	no
MERGE.82696.7	2.51037	0.00583865	down
MERGE.82696.8	5.17537	0.0174441	down
MERGE.27025.1	-0.292002876193909	0.312118	no
XR_001275527.2	0.137974	0.522443	no
MERGE.65406.2	-2.5496427110206	0.0494254	up
MERGE.74919.7	-2.9675024201611	0.0929058	no
MERGE.38148.1	1.53275	0.267993	no
MERGE.23624.5	3.23346	0.176671	no
MERGE.17228.1	0.113241	0.663712	no
MERGE.72990.8	-1.07573618471053	0.768486	no
XR_001273178.2	-0.447999974796587	0.196918	no
MERGE.66144.2	-4.99162804475421	0.0256432	up
MERGE.36257.1	-0.705626649271629	0.0551247	no
MERGE.30124.1	-3.04826096291848	0.0581775	no
MERGE.59036.1	0.0859167	0.749879	no
MERGE.76804.3	0.542884	0.858883	no
MERGE.18155.2	7.26847	0.000664236	down
MERGE.264.1	-0.767407060652166	0.0697928	no
MERGE.567.1	1.47244	0.088584	no
XR_001281174.2	-0.176725868280872	0.629545	no
MERGE.1669.6	0.495792	0.250212	no
MERGE.31867.2	-0.112690350343689	0.969624	no
XR_001289974.2	-0.576797466917832	0.0758094	no
MERGE.10947.4	1.57093	0.160425	no
MERGE.10947.5	0.923896	0.0971397	no
MERGE.65530.1	1.76395	0.0885911	no
XR_001283321.2	-0.288519305410637	0.479414	no
MERGE.86309.2	-0.674085567907142	0.183155	no
MERGE.82074.11	4.89958	0.0586354	no
MERGE.54242.5	-0.364166506356155	0.4907	no
MERGE.81043.1	0.788739	0.044949	no
MERGE.17538.1	-0.38267423139983	0.68705	no
MERGE.45224.7	0.539009	0.115415	no
MERGE.14566.1	0.0918063	0.759579	no
MERGE.73493.1	-0.638299270887544	0.30156	no
MERGE.8079.1	-2.0836631758843	0.419914	no
MERGE.34737.1	-0.55852301589609	0.0317354	no
MERGE.12923.3	-2.20980754312952	0.190322	no
MERGE.72178.1	-3.30350254061663	0.282517	no
MERGE.52714.1	-0.358618264894789	0.314196	no
MERGE.6138.1	0.171876	0.700972	no
MERGE.68246.1	-4.54752534279147	0.252659	no
MERGE.34293.1	1.63166	0.0483546	down
MERGE.66903.18	-0.887319552753201	0.311533	no
MERGE.66903.14	0.63788	0.116967	no
MERGE.66903.11	0.0723817	0.860547	no
MERGE.69876.3	-0.650749989596615	0.528879	no
MERGE.15203.3	1.21052	0.0745132	no
XR_002656170.1	0.272008	0.858505	no
MERGE.80475.1	0.0832363	0.717713	no
MERGE.80475.2	0.94412	0.403592	no
MERGE.80475.5	-2.96703937219951	0.240543	no
XR_001275399.2	-0.803833517489787	0.136234	no
MERGE.31528.3	-0.923612219873322	0.575272	no
MERGE.57829.4	-0.849617145685771	0.0645778	no
XR_002654031.1	0.269845	0.48834	no
MERGE.35698.2	-0.442446623240618	0.601857	no
MERGE.75809.1	-0.046822169099531	0.801768	no
MERGE.28074.5	0.0667033	0.849299	no
MERGE.8627.1	-0.0921039729881188	0.876155	no
XR_001273099.2	0.75581	0.17101	no
MERGE.28429.1	-0.396361996443673	0.1816	no
MERGE.41262.2	-1.11746929597889	0.0378909	up
MERGE.23773.2	0.826182	0.821128	no
MERGE.31008.50	-0.0971871325369378	0.635508	no
MERGE.61549.1	-0.545777007933228	0.0522511	no
MERGE.61549.2	-0.267765350464201	0.584895	no
MERGE.1163.1	-0.470584961647037	0.656584	no
MERGE.39130.1	-0.32211395340298	0.328184	no
MERGE.84786.1	-0.432806310659041	0.46668	no
MERGE.39130.2	-0.100380405353543	0.894076	no
MERGE.24024.1	0.9499	0.0106969	no
MERGE.39093.1	0.363206	0.400474	no
MERGE.39093.2	3.01331e-05	0.999946	no
XR_001275613.2	-1.4590202921173	0.0538954	no
MERGE.7251.1	0.981831	0.336036	no
MERGE.53626.1	0.729743	0.0225415	no
MERGE.54897.1	-0.299687425710383	0.477412	no
MERGE.54897.2	-0.781071638753336	0.00949954	no
MERGE.76702.1	1.47613	0.0278284	down
MERGE.73037.1	0.237359	0.624062	no
MERGE.84881.1	-0.0556124754735856	0.966808	no
MERGE.64654.2	0.183832	0.322852	no
MERGE.64654.1	-0.211543055071834	0.363969	no
MERGE.65698.1	-0.361693816058385	0.471797	no
MERGE.65698.2	-1.87954500268416	0.0140299	up
MERGE.19403.1	0.430939	0.907983	no
MERGE.60954.8	3.04883	0.138893	no
MERGE.9537.1	0.175124	0.384389	no
MERGE.9537.2	-0.433741198602212	0.274788	no
XR_001287273.2	1.09735	0.334848	no
MERGE.9537.4	5.74825	0.0436563	down
MERGE.9537.6	2.05965	0.00530124	down
MERGE.51525.1	-0.701815885244625	0.226238	no
MERGE.9009.2	-0.104170401692387	0.585219	no
MERGE.9009.3	0.0362725	0.876411	no
MERGE.9009.1	-0.783529107636705	0.796126	no
MERGE.9009.4	0.0671917	0.782559	no
MERGE.9009.5	-0.249560936247191	0.300503	no
MERGE.63225.1	6.12005	0.000202447	down
MERGE.30781.5	-0.0233402909423825	0.954148	no
MERGE.6554.1	-4.55277888967941	0.459098	no
MERGE.76300.2	-1.13248058086972	0.0164814	up
MERGE.76300.1	-0.138831274377873	0.650161	no
MERGE.82375.1	-0.870693136836421	0.767445	no
MERGE.59286.1	-0.724002938289017	0.0520993	no
MERGE.42818.1	1.88556	0.00730447	down
MERGE.42818.2	1.33001	0.0131029	down
MERGE.41941.1	0.473567	0.312185	no
MERGE.2286.3	-3.57405968965526	0.163886	no
MERGE.2286.1	-0.823479778151031	0.0194388	no
XR_001281982.2	0.130934	0.637123	no
MERGE.23226.1	0.677259	0.559428	no
MERGE.7775.1	0.319343	0.607802	no
MERGE.40835.1	-0.0557223262625795	0.8271	no
MERGE.21686.1	0.260223	0.368023	no
MERGE.68906.2	0.164287	0.644631	no
MERGE.77458.1	0.508214	0.387167	no
MERGE.26557.1	1.52738	0.00236425	down
XR_001272725.2	-0.836461492055634	0.180802	no
MERGE.29690.1	-1.55995979959344	0.0485734	up
MERGE.7640.1	2.62571	0.021334	down
MERGE.15408.2	-0.649188176066818	0.100821	no
MERGE.59391.2	-0.332015936377491	0.44239	no
MERGE.2262.1	0.140295	0.645747	no
MERGE.59391.1	0.0175906	0.94907	no
MERGE.71518.1	-0.12123397944343	0.680288	no
MERGE.72935.2	-0.921732717087805	0.384564	no
MERGE.73444.1	0.971663	0.0439613	no
MERGE.80257.1	0.131466	0.515953	no
MERGE.17288.6	3.61359	0.132984	no
MERGE.74489.1	-0.279506822053676	0.470332	no
MERGE.9568.11	-3.92851870750595	0.216058	no
MERGE.36014.1	-1.04058929523056	0.0278042	up
MERGE.1993.1	1.77287	0.111377	no
MERGE.30391.1	-0.0590373587458169	0.987101	no
MERGE.24833.4	5.21798	0.10276	no
MERGE.24833.3	9.8094	0.00022889	down
MERGE.32555.1	2.13826	0.103843	no
MERGE.56268.1	0.115029	0.704405	no
MERGE.84537.3	-3.06803974145027	0.162985	no
XR_002652802.1	0.386609	0.609356	no
MERGE.37406.1	-1.46251895100577	0.011931	up
MERGE.76641.2	-3.95225058319148	0.0190955	up
MERGE.81912.1	0.384229	0.472364	no
MERGE.81349.6	-1.27271099528502	0.134428	no
MERGE.71940.3	0.398097	0.525888	no
MERGE.71940.4	-1.82076410018373	0.00367219	up
XR_002662472.1	-0.364726133252088	0.260556	no
MERGE.25325.1	0.0483234	0.921847	no
MERGE.19487.4	3.63707	0.216742	no
MERGE.44090.2	0.549373	0.0745423	no
MERGE.36741.1	0.156996	0.665199	no
MERGE.68752.1	-1.15979211551171	0.230673	no
MERGE.1547.1	-0.160639936016297	0.720851	no
MERGE.21115.2	4.99002	0.209926	no
MERGE.21115.1	-3.26502038318443	0.148129	no
MERGE.1547.4	0.26902	0.386743	no
MERGE.17034.3	-3.16923063352069	0.471844	no
MERGE.10405.3	3.54271	0.204697	no
MERGE.10405.2	-0.444210929650543	0.516883	no
MERGE.10405.5	-0.0549811176448092	0.940708	no
MERGE.10405.4	0.0147533	0.98321	no
MERGE.10405.7	-0.399649865414526	0.767056	no
MERGE.10405.6	-0.468842188056354	0.525861	no
MERGE.56780.1	0.444797	0.5818	no
XR_001278542.2	-0.113667164578305	0.711433	no
MERGE.49662.1	-0.137569928010098	0.960906	no
MERGE.62907.1	-1.04275623714604	0.15765	no
MERGE.41865.2	-0.401996340264839	0.913824	no
MERGE.51478.1	-0.537915437003621	0.128387	no
MERGE.50580.1	-0.167816802440734	0.625516	no
MERGE.64819.1	0.316219	0.4388	no
MERGE.64819.3	-2.50540821130708	0.595118	no
MERGE.64819.2	6.03308	0.0185521	down
MERGE.64819.4	-0.431983263573993	0.914275	no
MERGE.22403.12	-7.87957574016716	0.000313714	up
MERGE.21931.1	-0.662190947108255	0.383615	no
MERGE.67206.3	-7.50481199534084	0.0946975	no
MERGE.67206.1	-5.93156616526223	0.0431319	up
MERGE.84661.4	-1.87822058033423	0.290535	no
MERGE.53730.20	-0.816504177445123	0.361136	no
XR_001273167.2	-0.151016100775029	0.960354	no
MERGE.12064.1	-0.13679009522507	0.643784	no
MERGE.67823.1	-0.262047839833204	0.712014	no
XR_002656045.1	1.40233	0.671302	no
XR_001271288.2	-0.595828212254082	0.288007	no
MERGE.1908.1	-1.21009412864437	0.257659	no
MERGE.32127.9	-6.64492726576298	0.00688986	up
MERGE.32127.4	0.0649464	0.934904	no
MERGE.32127.5	-9.2416146491826	0.349446	no
MERGE.32127.6	-8.14618084828962	0.12715	no
MERGE.32127.7	2.22141	0.217987	no
MERGE.32127.1	-0.475194159699653	0.150373	no
MERGE.32127.2	-0.642620874405192	0.0936223	no
MERGE.32127.3	-0.718940116799299	0.0220758	no
MERGE.47325.1	-0.229769554877175	0.697806	no
MERGE.47325.2	-0.162921912066019	0.643562	no
MERGE.47325.3	-1.45374786514827	0.0652725	no
MERGE.26766.1	-0.156376245384039	0.702357	no
MERGE.61290.1	0.162842	0.443302	no
MERGE.69039.1	-0.0982773851668554	0.556968	no
MERGE.39026.19	-0.85919417924945	0.030676	no
MERGE.39026.14	-8.18899422931731	0.0218598	up
MERGE.39026.17	-1.41174164739924	0.0480376	up
XR_001289755.2	-1.360985097024	0.00505513	up
MERGE.79445.1	0.986503	0.104099	no
MERGE.64483.1	-0.489094047949858	0.51689	no
MERGE.63248.3	0.357943	0.483679	no
MERGE.41460.2	-0.738447336514145	0.157673	no
MERGE.85877.1	0.574717	0.365367	no
MERGE.74765.3	6.53136	0.0636955	no
MERGE.51223.3	-0.128516249382802	0.805039	no
MERGE.76199.1	-0.65493908137346	0.0336947	no
MERGE.415.2	0.737506	0.161215	no
MERGE.82670.2	-0.579175317223306	0.27328	no
MERGE.35718.1	-0.932883967441712	0.015285	no
MERGE.35718.2	-0.648456454738	0.313621	no
MERGE.80438.1	1.00082	0.186029	no
MERGE.27612.1	-1.65528163715171	0.0639261	no
MERGE.50359.17	-4.22218916449454	0.214428	no
MERGE.84231.1	8.89687	5.68143e-06	down
XR_001271830.2	-0.557691658583324	0.851072	no
MERGE.6120.2	-1.05274901794977	0.482386	no
MERGE.22995.3	-0.63786941526163	0.455521	no
XR_001279546.2	-0.465584539293417	0.449931	no
MERGE.75578.5	-1.21837675204387	0.613669	no
MERGE.18088.2	-0.178558097473198	0.614882	no
XR_001283237.2	-0.00851474656302498	0.968603	no
MERGE.44739.10	-3.26109677749514	0.510962	no
MERGE.1305.1	-3.13176866320535	0.230229	no
MERGE.47893.6	-3.61951658298784	0.291538	no
MERGE.37983.1	0.565158	0.863991	no
MERGE.55450.10	-2.23882402119912	0.017321	up
MERGE.54035.3	1.41764	0.64652	no
MERGE.77569.2	0.235116	0.466941	no
MERGE.41086.1	-0.0543489802108018	0.932233	no
MERGE.41086.2	-0.287558039574679	0.519909	no
MERGE.41086.3	-0.131679915313741	0.849451	no
MERGE.41086.4	-0.0523177073355119	0.950421	no
MERGE.83440.2	1.40131	0.569218	no
MERGE.24556.1	-0.0277364013641356	0.979903	no
MERGE.82780.1	-1.29541252302403	0.0425694	up
MERGE.70888.1	-0.224011846124733	0.701044	no
MERGE.35231.1	0.39372	0.0393933	no
XR_002662724.1	-0.0354829658028946	0.969061	no
MERGE.18463.1	-0.381812872174101	0.144344	no
MERGE.43617.1	-0.323764642198166	0.604004	no
MERGE.338.2	-0.0862650826122316	0.768901	no
MERGE.18463.6	3.14542	0.192911	no
MERGE.605.1	1.9957	0.0814189	no
MERGE.54126.1	-0.0352293640634613	0.949425	no
MERGE.63458.4	-2.43863444702388	0.238468	no
MERGE.61324.6	-2.58423883796553	0.247528	no
MERGE.78121.1	-0.37661320013432	0.257058	no
MERGE.21886.1	7.1018	0.000563209	down
MERGE.24518.6	-0.593908537773683	0.235001	no
MERGE.19088.3	-0.474432748174694	0.25278	no
MERGE.19088.2	-3.15688760933369	0.500214	no
MERGE.19088.4	-7.19668794597464	0.0227758	up
MERGE.80054.2	1.68868	0.214386	no
MERGE.80054.3	-1.28399524422266	0.266317	no
MERGE.80054.7	-0.729818231029548	0.186689	no
MERGE.80054.4	-0.428519652833796	0.26609	no
MERGE.81981.1	0.80623	0.0556213	no
MERGE.10306.1	-0.118964615422618	0.762595	no
MERGE.45427.5	-0.593243011087284	0.326937	no
MERGE.45427.4	-1.15299390574097	0.383414	no
MERGE.48143.1	-1.86174408409308	0.0120493	up
MERGE.60122.1	-2.25922382197209	0.283613	no
XR_002663406.1	0.243534	0.655993	no
MERGE.9697.1	-0.979493361466325	0.184176	no
XR_001281139.2	-2.78604233122432	0.13594	no
MERGE.45512.2	-1.30706067780883	0.0697011	no
MERGE.54907.1	-0.0264495941663816	0.963649	no
MERGE.24820.1	-0.14720600793467	0.623789	no
MERGE.24820.2	0.760517	0.315424	no
MERGE.50504.1	-0.433966230946153	0.0501746	no
MERGE.50504.2	-0.48939049675761	0.0178292	no
MERGE.27533.1	-0.285309898067164	0.417684	no
MERGE.27533.5	0.711619	0.531507	no
MERGE.27533.6	-0.465393434076802	0.833203	no
MERGE.27533.9	-3.61322197545748	0.574372	no
MERGE.76004.1	0.0686448	0.924446	no
MERGE.27247.1	-0.110459139348773	0.641136	no
MERGE.43526.2	0.0392392	0.91257	no
MERGE.36271.1	-1.32041799400834	0.001046	up
MERGE.67970.2	-0.696262944162246	0.775051	no
MERGE.73614.9	-1.92457148646969	0.635058	no
MERGE.50479.1	0.67187	0.238143	no
MERGE.27406.1	4.11477	0.0356678	down
MERGE.24763.2	0.76496	0.231032	no
MERGE.80013.4	1.95541	0.211601	no
MERGE.26279.2	-1.36784615190534	0.587034	no
MERGE.72041.1	-0.273105738727282	0.49865	no
MERGE.29896.14	6.2007	0.00029244	down
MERGE.41380.1	-0.631333976523461	0.24874	no
XR_002664813.1	9.41576	3.61589e-05	down
MERGE.46040.2	0.969088	0.0879784	no
MERGE.62028.4	-1.22792017014864	0.0779584	no
MERGE.70733.6	0.837656	0.542547	no
MERGE.70733.5	-0.779317134644081	0.787251	no
MERGE.70733.2	0.104067	0.910519	no
MERGE.70733.1	0.452994	0.651744	no
MERGE.4161.7	-1.51580117435587	0.557566	no
MERGE.43155.5	0.161349	0.976337	no
MERGE.43155.1	-0.36138891816094	0.238861	no
MERGE.26277.3	1.32437	0.163689	no
MERGE.26277.7	1.24635	0.223922	no
MERGE.26277.9	2.04894	0.208848	no
MERGE.26277.8	1.53239	0.151977	no
MERGE.40179.1	7.83523	0.0198157	down
MERGE.40179.2	0.773135	0.172456	no
MERGE.67364.1	2.66602	0.203984	no
MERGE.35610.1	-0.276751669781776	0.463411	no
MERGE.73718.9	3.94446	0.478507	no
MERGE.73718.2	0.235343	0.582453	no
MERGE.73718.1	0.292025	0.380058	no
MERGE.73718.6	2.32383	0.336565	no
MERGE.73718.5	-0.0237793975077013	0.957102	no
MERGE.41733.1	0.488055	0.312853	no
MERGE.70706.5	-0.12012233995243	0.753246	no
XR_002653117.1	-0.184433160297043	0.636659	no
MERGE.18760.1	-0.812662213997426	0.144411	no
MERGE.70706.3	-0.165678646475063	0.783831	no
MERGE.70706.2	-0.00474721792505476	0.994377	no
MERGE.16631.2	-0.525784398408264	0.074903	no
MERGE.2276.1	2.45968	0.20976	no
MERGE.39519.1	-0.547348782098973	0.177669	no
MERGE.82842.1	-0.114945917959876	0.673598	no
MERGE.46518.1	2.28473	0.36562	no
MERGE.46518.2	0.75036	0.0341604	no
MERGE.58218.1	-1.29103455712308	0.01642	up
MERGE.32743.1	1.15372	0.41217	no
MERGE.27697.1	0.0653231	0.917793	no
MERGE.27697.2	0.325279	0.738653	no
MERGE.58980.1	-0.527137539110751	0.223245	no
MERGE.17767.4	-0.459070083483422	0.722363	no
MERGE.17767.1	-0.414006692328876	0.0858852	no
MERGE.31914.3	-0.432935041698278	0.80024	no
MERGE.31914.2	4.25785	0.0771384	no
MERGE.31914.1	-0.577579398729755	0.501446	no
MERGE.14302.1	0.926612	0.0546025	no
MERGE.19378.14	0.813705	0.214761	no
MERGE.41962.1	0.538415	0.276237	no
MERGE.57303.1	1.71451	0.313801	no
MERGE.18078.1	-0.0290177193763589	0.898089	no
MERGE.82095.1	0.899554	0.400344	no
MERGE.18078.2	1.81716	0.0831668	no
MERGE.18078.5	0.359364	0.186863	no
MERGE.34761.6	0.350893	0.361145	no
MERGE.34761.7	5.51097	0.0296203	down
MERGE.75487.1	-0.143505841218778	0.751799	no
MERGE.34761.3	-2.7761894776499	0.168377	no
MERGE.34761.8	0.303419	0.266589	no
MERGE.34761.9	0.895869	0.175348	no
MERGE.71310.1	-0.0645313515206359	0.904111	no
MERGE.34689.37	1.5307	0.0677705	no
MERGE.67039.1	2.14955	0.00664108	down
MERGE.1738.1	-0.529541111588955	0.174222	no
MERGE.77627.3	4.72286	0.0426999	down
MERGE.32844.3	-0.579360585193661	0.123406	no
MERGE.32844.8	-4.1301602845145	0.0884679	no
MERGE.32844.9	-3.22970306351731	0.252921	no
MERGE.60348.5	0.971257	0.0232689	no
MERGE.60348.1	0.0736536	0.682093	no
MERGE.60348.2	0.0509235	0.789771	no
MERGE.81200.1	-0.460867926423346	0.489004	no
MERGE.37196.2	-1.76117402480421	0.0375126	up
MERGE.39556.1	-1.03354620171348	0.480041	no
XR_001281637.2	0.101386	0.81642	no
XR_001274599.2	0.231068	0.531374	no
MERGE.30338.3	0.477565	0.194046	no
MERGE.12421.1	0.129947	0.56505	no
MERGE.12421.3	6.09731	0.0271811	down
MERGE.12421.2	-2.78007696757787	0.251209	no
MERGE.12560.1	0.0750269	0.763098	no
MERGE.6002.1	5.50841	0.0466438	down
MERGE.9589.1	0.558538	0.537413	no
MERGE.71437.1	-0.401549351181765	0.425435	no
MERGE.41857.1	-0.991551130577104	0.0944317	no
MERGE.66946.1	-0.523887554262966	0.0545512	no
MERGE.50598.1	0.340555	0.243949	no
MERGE.10439.3	2.03884	0.173555	no
MERGE.73338.1	-0.657527512493314	0.256074	no
MERGE.79356.2	3.1825	0.228016	no
MERGE.81082.1	0.0874196	0.721762	no
MERGE.76123.1	-0.935981219390967	0.0596914	no
MERGE.41859.1	-0.373202990112043	0.33882	no
XR_001272530.2	-0.310960959302994	0.603328	no
MERGE.7623.2	0.191255	0.752973	no
MERGE.7623.1	0.199008	0.660507	no
XR_002652882.1	-0.12411244984716	0.860337	no
MERGE.61870.1	-0.399573060630642	0.217265	no
MERGE.7971.3	-4.24735638433378	0.0582854	no
XR_001277179.2	-0.230888236523335	0.450756	no
MERGE.84339.9	2.80664	0.164436	no
MERGE.84339.6	4.71692	0.0141288	down
MERGE.2771.3	-1.44553843555744	0.317854	no
MERGE.2771.4	-0.665137807440407	0.511066	no
MERGE.73913.6	-0.341950988991501	0.518398	no
MERGE.38346.1	8.02444	6.25087e-05	down
MERGE.38823.1	0.237942	0.483364	no
MERGE.77641.3	-0.983193720659465	0.0312398	no
MERGE.54063.1	0.699537	0.180688	no
MERGE.58689.1	2.98128	0.0416316	down
MERGE.13691.5	-3.70808356938281	0.268398	no
MERGE.13691.7	-0.388378351850797	0.639363	no
MERGE.13691.6	2.67428	0.325779	no
MERGE.78372.1	-2.03063911014889	0.134142	no
MERGE.33978.1	0.0413081	0.86607	no
MERGE.14413.2	-2.2270650659371	0.0753959	no
MERGE.73870.1	-0.124583512231687	0.678105	no
MERGE.31287.1	0.0266329	0.948808	no
MERGE.59768.2	-1.02646732846077	0.180776	no
MERGE.66659.4	1.57288	0.433568	no
MERGE.66659.7	-0.294380130780557	0.715772	no
MERGE.25437.1	-2.70973537657723	0.573158	no
MERGE.21321.4	-1.25733649762414	0.505574	no
MERGE.62530.3	-0.278186010273409	0.945099	no
MERGE.73552.3	-0.0679239495880073	0.833893	no
MERGE.59042.3	0.216773	0.707102	no
MERGE.59042.2	0.746749	0.112954	no
MERGE.59042.4	2.98482	0.178888	no
XR_001278214.2	-0.412181782802906	0.19638	no
MERGE.23022.1	1.7178	0.112543	no
MERGE.36762.1	-0.219640778469767	0.150597	no
MERGE.82239.1	-0.107273367534674	0.793538	no
MERGE.31875.1	0.681072	0.173199	no
MERGE.31875.2	-2.58690724454181	0.0684168	no
MERGE.31875.5	5.51323	0.00221531	down
MERGE.31875.7	-9.65662481271175	5.56121e-05	up
MERGE.59855.1	0.349249	0.930679	no
MERGE.39393.2	-0.149734484834999	0.619272	no
MERGE.39393.1	-0.000442633801777913	0.998256	no
XR_001273274.2	1.74154	0.396435	no
MERGE.66413.4	0.21059	0.643971	no
MERGE.81770.1	0.749697	0.0926118	no
MERGE.7066.1	-0.277161744987575	0.616063	no
MERGE.84572.2	-3.6551658564167	0.116873	no
MERGE.56308.1	0.231355	0.547199	no
MERGE.73724.3	-0.623503357614598	0.162908	no
MERGE.6739.1	-0.00532375058445569	0.992159	no
MERGE.71822.1	0.365385	0.370008	no
MERGE.65181.1	-0.432769592637632	0.527253	no
MERGE.70893.1	-0.328742741190171	0.120182	no
MERGE.74443.5	-0.24389788038431	0.46065	no
MERGE.32956.1	1.97944	0.00383887	down
MERGE.32956.2	1.90321	0.0794287	no
MERGE.39843.1	-0.0736891098839415	0.857494	no
MERGE.19317.1	-0.416026110169185	0.113536	no
MERGE.6496.1	-1.3627135836639	0.136427	no
XR_001287189.2	-0.509608818866461	0.400189	no
MERGE.21627.1	10.1515	1.94829e-05	down
MERGE.54845.8	-0.10067498832685	0.868088	no
MERGE.40382.11	-3.26276240787927	0.232356	no
XR_001275149.2	-0.872009224875739	0.107676	no
MERGE.49905.2	-1.21497797936283	0.0599739	no
MERGE.49905.1	-0.418786652258468	0.325437	no
MERGE.49905.6	-0.593745519755409	0.125406	no
MERGE.49905.5	-0.373705477752713	0.190763	no
MERGE.64903.1	-1.10710220220024	0.175275	no
MERGE.81385.1	-0.899802571465894	0.0118742	no
MERGE.81385.2	-0.744974230386875	0.0190524	no
MERGE.67856.4	-1.95965240181004	0.352709	no
MERGE.67856.1	-5.79469603088544	0.016207	up
MERGE.26749.1	-0.925620522188901	0.266299	no
XR_002655047.1	-0.27694025218639	0.930139	no
XR_001279665.2	-0.421489094172939	0.719803	no
MERGE.32071.1	-2.2855909083309	0.166476	no
MERGE.67554.1	-0.95245421086011	0.0483621	no
MERGE.80699.1	-0.451332707989024	0.322681	no
MERGE.66344.1	-0.826050837380322	0.130225	no
MERGE.66344.4	0.546276	0.465235	no
MERGE.32373.3	-2.03449129692769	0.073453	no
MERGE.11450.2	5.60108	0.0604518	no
MERGE.66608.2	-3.88221334259942	0.211168	no
XR_002661739.1	0.506388	0.364657	no
MERGE.70547.1	-0.0422457134425318	0.972506	no
MERGE.70547.2	-1.10761335477432	0.778744	no
MERGE.68758.4	4.25509	0.0310646	down
MERGE.86038.1	7.69192	0.000101443	down
MERGE.27302.6	-0.982705877081289	0.194026	no
MERGE.59738.1	-1.43243542570597	0.264849	no
XR_001277119.2	0.0852993	0.797561	no
MERGE.58764.1	0.900215	0.0155609	no
MERGE.22483.9	0.0534747	0.971589	no
MERGE.22483.7	2.78657	0.380597	no
MERGE.22483.5	-0.16325079626013	0.615464	no
MERGE.25093.1	0.367907	0.263711	no
MERGE.65124.1	-0.2425929452282	0.759561	no
XR_001272865.2	-0.610357846742981	0.361847	no
MERGE.58192.1	0.208319	0.928499	no
MERGE.58192.2	-0.753048586027493	0.684283	no
MERGE.65124.4	-0.358192641879182	0.651651	no
MERGE.75842.3	3.58242	0.101843	no
MERGE.24254.2	-1.51334066689025	0.0846255	no
MERGE.24254.3	0.118804	0.784605	no
MERGE.24254.1	0.675641	0.235242	no
MERGE.51172.1	0.161862	0.88015	no
XR_002659894.1	5.38457	0.0464654	down
XR_001271578.2	-0.218370239334559	0.487393	no
MERGE.80480.1	-0.263936707676168	0.5754	no
MERGE.23898.2	0.0362635	0.936321	no
MERGE.59258.1	0.734189	0.0806826	no
MERGE.24836.1	1.78312	0.63368	no
MERGE.24836.2	-2.4857758660752	0.326197	no
MERGE.48717.2	-5.03104248145764	0.00146966	up
MERGE.19918.1	-0.263906657701583	0.192752	no
MERGE.68690.1	-0.313047170854397	0.29988	no
MERGE.14578.2	-0.481167097507131	0.349532	no
MERGE.13423.1	0.109457	0.868026	no
MERGE.3003.1	0.188247	0.858872	no
MERGE.7088.15	0.868301	0.188503	no
MERGE.7088.14	2.05509	0.391196	no
MERGE.25791.6	-3.06706051052234	0.103759	no
MERGE.52310.7	-1.23060411536306	0.0793402	no
MERGE.77056.1	-0.386403714733724	0.350273	no
MERGE.57311.2	0.08469	0.87334	no
MERGE.71931.1	-0.38788079644463	0.0379484	no
MERGE.11803.1	-0.600484578092973	0.156035	no
MERGE.60728.2	0.499588	0.284386	no
MERGE.250.3	-1.36313584745298	0.247486	no
MERGE.66309.1	-0.212197676419673	0.83825	no
MERGE.16648.1	0.643506	0.224626	no
MERGE.79080.29	-1.18979380343079	0.263575	no
XR_001286275.2	-0.143083825084994	0.782072	no
MERGE.62189.2	-0.457677830199588	0.323131	no
MERGE.86077.1	-1.12421514634441	0.103119	no
MERGE.68673.2	2.54093	0.0950672	no
MERGE.72754.1	-0.18716098157603	0.693829	no
MERGE.34460.1	-0.477474939541541	0.389664	no
XR_001271854.2	0.185502	0.647665	no
XR_001279680.2	-0.281553543144454	0.346235	no
MERGE.14677.3	-4.4843710338208	0.0158133	up
MERGE.20508.2	4.11329	0.0259628	down
MERGE.77464.1	-3.59146043568433	0.10638	no
MERGE.77464.3	3.11514	0.235539	no
MERGE.77464.7	2.63222	0.380161	no
MERGE.41019.1	0.164181	0.931387	no
MERGE.37056.1	-1.09337814421064	0.117395	no
XR_001274004.2	1.21773	0.161778	no
MERGE.25727.1	1.3843	0.0961484	no
MERGE.71153.1	0.137479	0.863215	no
XR_002662495.1	-1.32906311279301	0.0486019	up
MERGE.57734.1	0.0371826	0.92532	no
XR_001283218.2	-0.597981151679547	0.0424631	no
MERGE.51944.1	-0.338454251707175	0.675569	no
MERGE.68706.3	2.04466	0.0440381	down
MERGE.61713.1	0.669921	0.162477	no
MERGE.28606.12	-3.5053758499916	0.101322	no
MERGE.28606.10	-3.28056279013691	0.231892	no
MERGE.28606.14	-0.291409628670182	0.726028	no
MERGE.28606.18	-2.5140898477351	0.0725165	no
MERGE.37230.1	1.9317	0.0132628	down
MERGE.38250.1	-1.47074556682937	0.0292274	up
MERGE.11492.2	2.39645	0.193542	no
MERGE.11492.3	7.41837	0.190827	no
MERGE.2178.1	0.197111	0.702318	no
MERGE.28131.2	-0.258627204191012	0.545395	no
MERGE.30874.1	-0.0029969837307152	0.99396	no
MERGE.4221.2	-0.928438666784757	0.0985714	no
MERGE.17462.1	0.169076	0.742685	no
MERGE.6577.4	0.200564	0.957026	no
MERGE.6577.1	0.00566784	0.99388	no
MERGE.6099.1	0.157474	0.736713	no
MERGE.49406.1	0.496564	0.216162	no
MERGE.83089.1	-0.394239440515618	0.173985	no
MERGE.66553.1	1.59293	0.16354	no
XR_001283670.2	-2.65494368356045	0.0153452	up
MERGE.75031.7	-1.68299884114729	0.351973	no
MERGE.33459.1	-0.79372157483182	0.0166553	no
MERGE.51294.1	3.49317	0.22232	no
MERGE.51294.5	1.01039	0.274113	no
MERGE.66209.1	-1.10235601632599	0.0583829	no
MERGE.9512.1	1.31642	0.0366941	down
XR_002663095.1	0.377915	0.235096	no
XR_001282671.2	0.525968	0.261565	no
MERGE.66831.1	3.29203	0.219919	no
MERGE.66831.3	-0.196829698896324	0.611716	no
MERGE.66831.2	0.273003	0.747798	no
XR_001277237.2	1.00812	0.135518	no
MERGE.66644.1	-0.5358970674845	0.0343598	no
MERGE.26040.3	0.0753309	0.86293	no
MERGE.70414.1	-0.776075370391334	0.714845	no
MERGE.77181.3	3.11407	0.0408893	down
MERGE.72193.1	-1.7756845126593	0.0464625	up
MERGE.28921.1	0.136884	0.81989	no
MERGE.19882.9	5.19678	0.17054	no
MERGE.6701.1	-0.404951717926996	0.273703	no
MERGE.19882.1	-6.049726494445	0.342329	no
MERGE.19882.3	0.253564	0.78212	no
MERGE.19882.2	-1.03201937742721	0.753906	no
MERGE.19882.5	0.96031	0.259374	no
MERGE.19882.4	3.83318	0.140109	no
MERGE.19882.7	0.0416353	0.866223	no
MERGE.19882.6	0.323584	0.185587	no
MERGE.68933.1	-0.219611504592352	0.284154	no
MERGE.51670.2	-0.461420227806398	0.261085	no
MERGE.56838.1	-0.128528505039262	0.733627	no
MERGE.57778.1	-0.221803000909332	0.431067	no
MERGE.678.5	-3.66775121919123	0.12123	no
MERGE.41219.2	-1.40108512426853	0.667432	no
MERGE.17038.1	-0.292635074032801	0.545464	no
MERGE.17038.2	-0.0670965496089245	0.918582	no
MERGE.78397.2	-1.02625354749996	0.732901	no
MERGE.47510.1	0.177985	0.966288	no
XR_001288531.2	-0.332850913947856	0.336114	no
MERGE.41710.1	-0.27263711515822	0.324677	no
MERGE.43309.3	-0.127162546897564	0.565445	no
MERGE.6686.11	-0.683579804345112	0.861411	no
MERGE.6686.13	3.06384	0.117975	no
MERGE.54019.1	0.245177	0.956197	no
MERGE.57383.8	0.0164414	0.967883	no
MERGE.81241.1	0.0631937	0.682456	no
MERGE.81241.2	-0.582745107945702	0.241131	no
MERGE.79702.2	1.45609	0.330816	no
MERGE.13818.8	-1.04962585051522	0.0504262	no
MERGE.13818.9	-1.13593183062355	0.114581	no
MERGE.13818.6	-1.37536453359772	0.132106	no
MERGE.13818.7	-0.835036674842585	0.251619	no
MERGE.13818.4	-6.0917640697852	0.0131885	up
MERGE.13818.2	7.05099	0.0269412	down
MERGE.13818.1	-0.192869040136569	0.641621	no
MERGE.23141.2	-0.427615616914244	0.538302	no
MERGE.69326.3	4.44915	0.0126266	down
MERGE.36509.1	-0.897075144840628	0.0160773	no
MERGE.79287.2	-2.64383240687471	0.214524	no
MERGE.39973.1	0.957141	0.0649117	no
MERGE.85873.1	0.543314	0.498885	no
XR_001279767.2	-1.294657337139	0.0209958	up
MERGE.37468.46	-0.748336798778853	0.513388	no
MERGE.37468.47	-1.72712001225926	0.158031	no
MERGE.37468.42	-3.27064678045602	0.183016	no
MERGE.37468.40	-3.88310289497381	0.574128	no
MERGE.37468.48	-3.10539782888309	0.329677	no
MERGE.37468.49	-5.84205229601578	0.00820527	up
XR_002657834.1	4.46729	0.0245762	down
MERGE.28731.1	0.38587	0.47319	no
MERGE.58935.2	-4.76895184732262	0.0329618	up
MERGE.76056.1	0.031116	0.90387	no
MERGE.10458.1	0.118964	0.804038	no
MERGE.25327.1	0.0539216	0.879198	no
MERGE.51231.1	-4.32694178971454	0.0721728	no
MERGE.29048.5	0.590295	0.187251	no
MERGE.45248.2	-0.478722669442688	0.310994	no
MERGE.45248.3	2.40874	0.229038	no
MERGE.61028.1	0.000314279	0.999161	no
MERGE.66185.1	-0.763407204306529	0.0316609	no
MERGE.70933.1	-0.996453280373525	0.020265	no
MERGE.41905.2	-2.93224679045508	0.190259	no
MERGE.41905.3	0.0165095	0.966598	no
MERGE.41905.5	0.515027	0.0946841	no
XR_002657508.1	-0.0158590372968178	0.982129	no
XR_001287974.2	9.85135	0.000369409	down
MERGE.27390.5	-3.79256905662265	0.215059	no
MERGE.86110.1	2.75684	0.0557831	no
MERGE.36937.1	-1.20150246918782	0.0439774	up
MERGE.30489.4	-0.725864734446701	0.58049	no
MERGE.5351.1	-0.949867196203188	0.212429	no
MERGE.58650.13	0.00297591	0.999508	no
MERGE.79540.1	-0.72377261711639	0.582304	no
MERGE.72714.2	-0.764134669666621	0.0146349	no
MERGE.45367.1	-1.33277466278772	0.163601	no
MERGE.83031.7	0.307393	0.495489	no
MERGE.48379.2	0.307467	0.553546	no
MERGE.35814.4	-2.48901124246939	0.17968	no
MERGE.35814.2	-0.304038893381947	0.819195	no
MERGE.10303.1	0.914058	0.0962775	no
MERGE.52559.1	0.813116	0.451879	no
XR_001276557.2	0.152027	0.795721	no
MERGE.50689.1	0.0808713	0.818188	no
MERGE.41377.3	0.289142	0.693136	no
MERGE.41377.2	-1.00283160457836	0.660153	no
MERGE.120.1	-0.217507789926998	0.46527	no
MERGE.84684.2	0.0670688	0.928946	no
MERGE.47748.2	-0.0214143140137643	0.965078	no
MERGE.50480.1	-0.538812054165413	0.0478206	no
MERGE.61511.1	-0.437102225225853	0.183477	no
MERGE.20335.1	-1.04220132359233	0.20735	no
MERGE.76586.1	-0.732316610757518	0.00832795	no
MERGE.38582.5	2.22453	0.532739	no
MERGE.16545.2	1.25323	0.61407	no
MERGE.16545.1	2.35884	0.410682	no
MERGE.33700.1	0.197138	0.84281	no
MERGE.79846.1	0.394611	0.456576	no
MERGE.38403.1	-0.752448422543379	0.0217204	no
MERGE.41554.8	-0.29721112353645	0.306625	no
MERGE.52975.1	-1.05117158737918	0.245133	no
MERGE.55296.1	-4.21629834207629	0.214422	no
XR_001275998.2	-6.57872930223906	8.58442e-05	up
MERGE.72743.1	0.572944	0.0230876	no
MERGE.28075.1	-0.055305774095311	0.911813	no
MERGE.50871.2	4.95055	0.0439859	down
MERGE.40373.1	5.86487	0.000118488	down
MERGE.31420.6	0.64756	0.643833	no
MERGE.31420.2	0.324568	0.240513	no
MERGE.31420.1	0.115727	0.974585	no
MERGE.83159.1	1.14155	0.0402618	down
MERGE.80166.8	-0.568164760006605	0.285479	no
MERGE.17105.8	-0.138780771121292	0.732397	no
MERGE.56743.30	8.26172	0.000294061	down
MERGE.17105.4	-0.0531675415416342	0.781265	no
MERGE.17105.1	-0.0362008767439615	0.905988	no
XR_002664123.1	-2.1432199079291	0.257778	no
MERGE.11813.19	1.3361	0.575033	no
MERGE.11813.18	2.03704	0.212702	no
MERGE.11813.13	-0.239039314781932	0.845039	no
MERGE.11813.16	-0.299031627865577	0.341559	no
MERGE.11813.15	-0.197979730432068	0.697631	no
XR_002663941.1	-0.795434721094287	0.00350683	no
MERGE.33365.1	-0.745151507812531	0.0977182	no
MERGE.43073.2	-1.25832985094888	0.208762	no
MERGE.43073.3	-0.0272888644573407	0.960478	no
MERGE.43073.1	-0.241786310615363	0.621468	no
MERGE.35513.2	-0.0182193668755282	0.98327	no
MERGE.75918.1	0.0756824	0.832181	no
MERGE.17057.11	3.26866	0.305785	no
MERGE.67082.1	0.3995	0.30456	no
MERGE.43481.2	3.44586	0.195784	no
MERGE.82484.4	1.51121	0.656148	no
MERGE.32174.2	-0.328140533683134	0.656944	no
XR_001273170.2	-0.845848241476339	0.170046	no
MERGE.81222.1	0.122875	0.610992	no
MERGE.52171.2	-4.83791225743924	0.0349591	up
MERGE.52171.1	-0.163924319670771	0.662618	no
MERGE.23880.1	-0.0100297612717971	0.986596	no
MERGE.2845.4	-1.11202420050936	0.315699	no
MERGE.63249.1	5.07759	0.0564144	no
MERGE.63249.2	5.79905	0.0292979	down
MERGE.60311.1	0.240433	0.470523	no
MERGE.42834.7	2.17017	0.435638	no
MERGE.42834.4	2.25275	0.0672495	no
MERGE.42834.5	-3.75584654210236	0.152748	no
XR_001275819.2	0.271804	0.552884	no
MERGE.34014.1	-1.53862789680794	0.0134924	up
MERGE.36263.1	-0.559541312290462	0.133501	no
MERGE.71252.2	-0.631005447199741	0.203377	no
MERGE.71252.3	-0.674477426658359	0.361209	no
XR_001271560.2	-0.0806702613038746	0.915513	no
XR_001275087.2	0.443426	0.616775	no
MERGE.78967.1	-1.54211148874946	0.00354552	up
MERGE.73814.6	3.32007	0.333863	no
MERGE.73814.1	-1.80952837685321	0.221745	no
MERGE.47867.1	0.224285	0.432693	no
XR_002652563.1	-3.02858771810773	0.000420563	up
MERGE.22991.1	-1.34283535145646	0.528482	no
MERGE.16614.1	5.46713	0.000522292	down
MERGE.32016.5	-0.185377654693528	0.776075	no
MERGE.32016.4	0.260863	0.609827	no
MERGE.32016.6	-3.72325998525851	0.37699	no
MERGE.32016.1	-0.536854365871582	0.231455	no
MERGE.32016.3	-0.13850962374492	0.656089	no
XR_001275116.2	-0.342650666222388	0.539834	no
MERGE.65037.5	0.503759	0.538709	no
MERGE.65037.2	-0.617711390015874	0.30465	no
MERGE.65037.3	-0.475007908704147	0.185325	no
MERGE.65037.1	-0.596283053376455	0.261935	no
XR_002664805.1	1.03779	0.0743806	no
MERGE.79504.1	-0.519129403441564	0.113981	no
MERGE.15803.1	0.263876	0.62208	no
MERGE.52044.1	-0.0405689188453954	0.868789	no
MERGE.62548.1	0.475879	0.20323	no
MERGE.15305.1	-1.0019371008382	0.44401	no
MERGE.15305.5	-0.691821620027023	0.551647	no
MERGE.15305.7	1.53563	0.47675	no
MERGE.15305.6	-2.94606859100668	0.134636	no
MERGE.15305.8	-0.246773578992554	0.738809	no
MERGE.15284.1	1.02789	0.0669002	no
MERGE.15284.2	-0.417437770606613	0.288462	no
MERGE.46834.1	-1.44840804670923	0.0914305	no
MERGE.36187.1	0.731517	0.091314	no
MERGE.51718.1	-0.114369111247712	0.785338	no
MERGE.16469.1	1.70186	0.0127586	down
MERGE.43378.4	-1.09674924291925	0.617443	no
MERGE.43499.1	1.09962	0.00135643	down
MERGE.82401.3	-1.20748144607327	0.102816	no
MERGE.53450.1	1.92156	0.231722	no
MERGE.80783.1	-0.502710359303126	0.412375	no
MERGE.48136.3	-0.0221729691308742	0.948605	no
MERGE.48136.2	0.313011	0.922673	no
XR_001281538.2	-1.97266976577819	0.164164	no
MERGE.70239.4	3.34203	0.0676071	no
MERGE.70239.1	5.31738	0.0393033	down
MERGE.70239.3	2.4864	0.0119256	down
MERGE.11866.1	-0.266076627406769	0.451035	no
MERGE.29091.1	-0.0841937003387224	0.642224	no
MERGE.24799.5	0.0738744	0.871291	no
MERGE.24799.3	-0.233050334077646	0.929554	no
MERGE.24799.1	-3.7301776730571	0.44673	no
MERGE.56471.1	0.183636	0.324569	no
MERGE.60482.1	1.20683	0.149139	no
MERGE.37379.1	-4.02350504230931	0.38979	no
MERGE.37379.2	2.39979	0.39726	no
MERGE.24279.11	2.94255	0.489553	no
MERGE.11649.1	0.0335805	0.965426	no
MERGE.27884.6	-0.37935000393851	0.73459	no
MERGE.27884.5	-4.84633020638074	0.335175	no
MERGE.27884.3	3.74564	0.22358	no
MERGE.41271.17	-0.437232287968491	0.297582	no
MERGE.41271.12	-0.370223103906334	0.252585	no
MERGE.67769.1	0.779255	0.285936	no
MERGE.40753.1	0.458826	0.145622	no
MERGE.30028.1	-4.3356462076296	0.0553645	no
MERGE.81952.1	-1.47157739793919	0.0556921	no
MERGE.13782.1	0.543991	0.436921	no
XR_001285964.2	-0.428463661787743	0.413991	no
MERGE.32664.1	-0.409155582575785	0.145453	no
MERGE.16713.1	-1.93230194288203	0.0181972	up
MERGE.64892.2	-0.28300921520174	0.478156	no
MERGE.10429.1	0.101808	0.668419	no
MERGE.82315.5	-2.86065055196622	0.29741	no
MERGE.23916.1	5.79355	0.0592273	no
MERGE.7753.1	-0.253201208640991	0.617748	no
MERGE.30440.1	-0.714885736757652	0.00476159	no
MERGE.37079.2	-0.307489162741877	0.11429	no
MERGE.69893.2	-0.764314402073702	0.0606989	no
MERGE.35128.1	-2.00587034979184	0.0053854	up
MERGE.80036.2	-0.107527772467733	0.843859	no
MERGE.80397.1	-0.349227271253368	0.347849	no
XR_002661373.1	-2.26855496460911	0.275068	no
MERGE.82929.1	7.35945	0.00643231	down
MERGE.78633.1	-0.127022852777888	0.480235	no
MERGE.67734.5	-4.17924201056622	0.0303684	up
MERGE.16148.9	-1.09924250891046	0.396763	no
MERGE.10019.6	-0.409057869606289	0.702242	no
MERGE.67668.1	0.652497	0.847559	no
MERGE.29437.2	-2.68679783257354	0.307476	no
MERGE.75143.1	0.302278	0.565197	no
MERGE.56762.1	-0.845973805799552	0.0134853	no
MERGE.2494.1	-0.413350115741572	0.186874	no
MERGE.8084.1	1.3155	0.177633	no
MERGE.60740.3	-3.39739926473611	0.0818619	no
MERGE.35043.6	-3.60127381334512	0.0907725	no
XR_001286437.2	-0.429569064240559	0.7633	no
MERGE.36338.1	0.0910817	0.655242	no
MERGE.56348.1	-0.053067489058602	0.806479	no
MERGE.23260.1	-1.03515696297793	0.343158	no
MERGE.50137.1	-0.0360571118497217	0.932077	no
XR_001284671.2	-1.41477783041488	0.0989763	no
MERGE.60835.1	-0.406195491020358	0.048474	no
MERGE.65379.6	-3.27515891526314	0.222089	no
MERGE.65379.5	2.76911	0.490771	no
MERGE.65379.4	2.81232	0.323583	no
MERGE.65379.1	-0.749463220923622	0.825996	no
MERGE.11409.3	-6.1731029912817	0.0416169	up
MERGE.11409.1	2.44372	0.336355	no
MERGE.11409.5	-4.94030540193254	0.0189115	up
MERGE.23278.20	-2.56307344871077	0.390909	no
MERGE.31961.6	1.62715	0.0584527	no
MERGE.22655.1	0.8865	0.115165	no
MERGE.18818.1	-0.965736857575016	0.38988	no
MERGE.49730.1	6.39466	0.00998772	down
MERGE.43090.3	-0.148936748447679	0.789827	no
MERGE.8808.3	2.83656	0.562898	no
XR_001284061.2	0.3691	0.485264	no
MERGE.39410.1	0.154959	0.858922	no
XR_001274815.2	-0.118516570675788	0.646264	no
MERGE.33610.2	2.88963	0.23455	no
MERGE.33610.1	-0.542581341669564	0.863807	no
MERGE.11407.4	0.0273706	0.995533	no
MERGE.11407.1	-2.9094997596407	4.23089e-06	up
MERGE.11407.2	-2.80581386434115	0.00475077	up
MERGE.60900.1	-1.28101803077077	0.0772555	no
MERGE.42128.2	-0.958113936245671	0.274672	no
MERGE.57174.1	-0.0417026254792688	0.947049	no
MERGE.44405.2	-1.15406870031529	0.000376755	up
MERGE.56950.1	0.212381	0.553648	no
MERGE.28833.1	-0.135662237071491	0.736781	no
MERGE.66631.2	0.0315319	0.993964	no
MERGE.66631.1	0.271104	0.541538	no
MERGE.35005.1	-1.58247130028814	0.0356255	up
MERGE.12549.1	0.32046	0.492886	no
MERGE.5147.1	0.133548	0.757681	no
MERGE.39672.1	-0.447086966304745	0.49782	no
XR_001273951.2	0.0728101	0.857827	no
MERGE.55051.1	1.11097	0.198982	no
MERGE.831.3	0.318893	0.578342	no
MERGE.831.1	-1.2274515057945	0.0577427	no
MERGE.8055.1	-0.992265483668122	0.758938	no
MERGE.8055.4	2.87448	0.209289	no
MERGE.59956.2	0.183564	0.641907	no
MERGE.59956.1	-4.46814974649036	0.0931728	no
MERGE.59956.7	5.81042	0.0325786	down
MERGE.59956.5	-2.6611702913816	0.0065963	up
MERGE.79875.1	-0.407639195830874	0.136541	no
MERGE.81393.1	0.983274	0.593133	no
MERGE.25610.12	-0.435124712836564	0.382619	no
MERGE.47406.1	3.44922	0.0982486	no
XR_002662297.1	0.301173	0.48932	no
MERGE.23893.1	-0.490158075909346	0.230594	no
MERGE.6570.1	1.88246	0.00892992	down
MERGE.71376.1	-1.51596478630453	0.0782583	no
MERGE.36797.6	2.60514	0.217153	no
MERGE.14741.1	-0.205601107629392	0.73677	no
MERGE.36797.2	-0.120780332964544	0.801919	no
MERGE.34057.1	-0.848394649834748	0.00876698	no
MERGE.71039.1	0.433405	0.0595013	no
MERGE.36274.1	0.738148	0.0428566	no
MERGE.57314.8	0.0129348	0.960806	no
MERGE.57314.7	0.3378	0.418998	no
MERGE.57314.6	0.197481	0.554638	no
MERGE.574.1	-3.06849800467297	0.22597	no
MERGE.50902.3	1.65594	0.418962	no
MERGE.1352.1	1.32692	0.222254	no
MERGE.27700.1	-3.42451521270575	0.595658	no
MERGE.27700.2	0.813928	0.492448	no
MERGE.28570.1	0.290025	0.538721	no
MERGE.82325.1	-0.701916296121801	0.18247	no
MERGE.16955.1	-0.771903085667281	0.822638	no
XR_002661212.1	5.11045	0.0571116	no
MERGE.19231.3	-0.964265685753493	0.117996	no
MERGE.84683.3	-1.50363666421118	0.119709	no
XR_002654462.1	-1.36577424494091	0.0413051	up
MERGE.57049.1	-0.569558925300545	0.190222	no
MERGE.221.2	0.426133	0.421545	no
MERGE.50339.1	-1.81907788175595	0.0523243	no
MERGE.58160.7	4.86616	0.332107	no
MERGE.37269.3	-2.92454956065601	0.241779	no
MERGE.35198.1	0.353155	0.413409	no
MERGE.62955.4	-1.12652133753608	0.134761	no
MERGE.62955.2	-0.744932539140598	0.303362	no
MERGE.62955.3	-2.16853002439549	0.261556	no
MERGE.62955.1	-0.723149100637968	0.117274	no
MERGE.70555.1	0.501426	0.215204	no
MERGE.70555.4	-3.58694383918793	0.0965613	no
MERGE.70555.7	-3.12389964279144	0.0891714	no
MERGE.5286.1	-2.30658952622391	0.0748716	no
MERGE.41819.1	-3.17555779704813	0.281286	no
MERGE.24540.1	-1.81679969148171	0.0694391	no
MERGE.59655.3	-1.83292462197005	0.212403	no
MERGE.59655.2	-1.68225460178607	0.317414	no
MERGE.59655.1	4.19174	0.0860264	no
MERGE.43250.1	-0.773420661296051	0.272927	no
MERGE.140.1	-1.38175172880034	0.576031	no
XR_001284370.2	-0.478720483949751	0.400794	no
MERGE.74682.3	-0.0828253895036736	0.978922	no
MERGE.33712.1	0.360672	0.649777	no
MERGE.33712.2	-0.323003607197628	0.753463	no
MERGE.71641.5	3.64696	0.183132	no
MERGE.23674.1	6.83381	0.0775495	no
MERGE.75203.1	-2.86940471169164	0.222179	no
MERGE.75203.2	0.321117	0.288485	no
XR_001273314.2	0.0307873	0.927332	no
MERGE.85192.1	-1.71025528637656	0.627139	no
MERGE.64129.1	-0.77436619753884	0.141554	no
XR_002661856.1	-0.871271503710995	0.818137	no
XR_001273897.2	-1.3158707489632	0.111402	no
MERGE.69672.3	0.304087	0.659394	no
MERGE.69672.2	0.995083	0.256421	no
MERGE.25557.9	-1.45580943175779	0.353518	no
MERGE.24842.1	-3.01801620037327	0.510884	no
MERGE.10779.1	-0.0798546031737614	0.91139	no
MERGE.71665.4	-0.655023398215797	0.421289	no
MERGE.71665.6	-0.761262594091284	0.241974	no
MERGE.71665.1	-0.533652245132266	0.447287	no
MERGE.71665.2	-0.642200655350383	0.260888	no
MERGE.71665.3	-1.10589556973047	0.19118	no
MERGE.44400.1	0.815572	0.552285	no
XR_002660253.1	-1.33567005059966	0.291059	no
XR_002658916.1	-0.162726193931995	0.441114	no
MERGE.35902.1	-0.214158451472217	0.313994	no
MERGE.31211.1	0.147378	0.594105	no
MERGE.54979.2	-1.09439528972639	0.746689	no
MERGE.53777.1	-0.782696593714869	0.723883	no
MERGE.55830.13	2.75354	0.545949	no
MERGE.55830.14	5.55104	0.188267	no
MERGE.55830.15	-3.41620964605331	0.319894	no
MERGE.64181.1	-2.43300256718029	0.025149	up
MERGE.67389.1	-0.379172342168927	0.0759575	no
MERGE.43136.3	-5.28963085711165	0.0426278	up
MERGE.53294.1	-0.144303311099277	0.61432	no
MERGE.53294.2	-0.724920498504104	0.147708	no
MERGE.45813.2	0.177665	0.608108	no
MERGE.45813.1	0.104158	0.88158	no
MERGE.14724.1	-0.414485604718238	0.557612	no
MERGE.24977.1	-1.17471955169191	0.207684	no
MERGE.83265.1	0.627456	0.132652	no
MERGE.14724.4	0.65183	0.0957751	no
MERGE.83265.2	-0.622299604983943	0.247206	no
MERGE.6686.8	0.153983	0.859102	no
MERGE.6686.9	1.61471	0.406658	no
MERGE.6686.6	0.883993	0.218147	no
MERGE.6686.7	0.77341	0.416659	no
MERGE.6686.4	0.535546	0.277813	no
MERGE.6686.5	0.705323	0.217327	no
MERGE.6686.3	-0.0430419360691437	0.919171	no
MERGE.35673.1	0.266151	0.684237	no
MERGE.81853.3	3.48251	0.31468	no
MERGE.9082.1	1.84716	0.245424	no
MERGE.86500.1	0.316936	0.660651	no
MERGE.71141.1	-0.241631192069397	0.611684	no
XR_001288826.2	-0.536981165448472	0.267631	no
MERGE.26542.2	-5.50199020596574	0.139707	no
MERGE.82234.1	-2.17590674510954	0.0695769	no
MERGE.47039.12	0.589602	0.181999	no
MERGE.47039.10	-0.694707551069202	0.812477	no
MERGE.24061.1	-1.21328293447015	0.475046	no
MERGE.40996.1	1.09793	0.138675	no
MERGE.2377.1	-0.122107324075321	0.729818	no
MERGE.53589.1	0.217976	0.222108	no
MERGE.72655.1	-0.399241886765981	0.605016	no
MERGE.81853.9	-0.649710810343695	0.864779	no
MERGE.29355.5	-3.10050934023072	0.362178	no
XR_001280929.2	-1.42063245666328	0.0556969	no
MERGE.4259.1	-0.00503381101039556	0.987889	no
MERGE.26662.3	-3.69289192245521	0.448476	no
MERGE.26662.2	-3.16086854596485	0.123571	no
MERGE.26662.1	0.795373	0.171288	no
MERGE.58341.3	5.36038	0.0417203	down
MERGE.12003.1	-0.270429626408887	0.295906	no
MERGE.10181.7	-1.22624562869499	0.297601	no
MERGE.4490.1	-3.79927033856619	0.149243	no
MERGE.4312.1	-0.43591099886179	0.243862	no
MERGE.16004.2	0.156198	0.583844	no
MERGE.80629.1	-0.637435295334938	0.0644888	no
XR_002659521.1	0.0100494	0.98055	no
XR_001274648.2	-0.0615194122361809	0.735294	no
MERGE.74944.1	1.05011	0.234298	no
XR_002655051.1	-1.55546746888566	0.281527	no
MERGE.18161.2	6.85574	0.000672504	down
MERGE.18161.1	6.22514	0.00250698	down
MERGE.60364.1	0.532182	0.214264	no
MERGE.63175.1	-0.16615897444617	0.792562	no
MERGE.22549.1	-0.18366810475698	0.672293	no
MERGE.20776.3	-0.14750069003548	0.574237	no
MERGE.20776.7	-0.273383540124884	0.250494	no
MERGE.20776.6	-0.0703837427513583	0.871686	no
MERGE.20776.4	-2.27271041051611	0.318131	no
MERGE.20776.9	-3.13122492771154	0.130943	no
MERGE.20776.8	-0.443945941649174	0.183845	no
MERGE.42757.1	1.2587	0.0875358	no
MERGE.14247.2	2.67264	0.291244	no
MERGE.68618.1	1.33629	0.00927504	down
MERGE.75183.1	-0.354858586444615	0.390632	no
MERGE.8990.1	-0.0901853478216766	0.799249	no
MERGE.62725.1	-0.592506068275454	0.0315788	no
MERGE.62725.3	-0.771634418400404	0.272561	no
MERGE.62725.2	-0.397114042616163	0.218089	no
MERGE.62725.5	-0.13035830837169	0.756318	no
MERGE.62725.4	-1.06720660290689	0.0285259	up
MERGE.62725.7	-0.684288797612967	0.149176	no
MERGE.62725.6	-1.81769262962647	0.602161	no
XR_002656448.1	-0.351834097443735	0.325466	no
MERGE.68921.2	-1.02014802090296	0.200609	no
XR_002657831.1	0.0975	0.682799	no
XR_002658718.1	-0.564508273106304	0.144749	no
XR_001285577.2	-0.80254692711824	0.101816	no
XR_001274903.2	0.0810338	0.917071	no
MERGE.70481.4	-2.1174376651195	0.635586	no
MERGE.27605.3	5.4336	0.0488391	down
MERGE.27605.2	-3.91008224862508	0.0683283	no
MERGE.28036.10	-3.99005033416904	0.0937052	no
MERGE.18978.1	-1.07794373819879	0.0286726	up
MERGE.18978.2	0.456205	0.650181	no
XR_002655829.1	1.16696	0.312137	no
MERGE.39339.1	2.17151	0.117317	no
XR_001289150.2	-3.16409392965184	0.119216	no
XR_001272447.2	-0.0860663006433529	0.712458	no
MERGE.3386.2	-0.905083823481088	0.0410419	no
MERGE.25112.1	0.0784014	0.912147	no
MERGE.55669.2	-1.65789341247004	0.119049	no
MERGE.55669.1	-1.01023570265861	0.131453	no
MERGE.79776.1	-0.0493267703686222	0.870938	no
XR_001270304.2	0.188754	0.756228	no
MERGE.37468.7	2.02104	0.27136	no
MERGE.37468.9	3.29122	0.40531	no
XR_002664433.1	11.4882	8.49796e-05	down
MERGE.10833.1	4.08729	0.0400572	down
MERGE.79317.1	-0.230465331846089	0.438308	no
MERGE.77095.1	-0.160990503185562	0.748607	no
MERGE.27586.2	-0.7597200467463	0.415067	no
MERGE.85704.5	-4.09752220982047	0.0789048	no
MERGE.37396.1	0.157553	0.782385	no
XR_001278198.2	2.27609	0.136016	no
MERGE.63935.9	5.28973	0.0541072	no
MERGE.1938.3	9.42435	1.91936e-06	down
MERGE.1938.2	4.44521	0.132637	no
MERGE.1938.1	-0.533304985744708	0.637855	no
MERGE.79162.1	-0.245223892869092	0.46941	no
MERGE.43978.1	0.837052	0.0883946	no
MERGE.43978.2	1.56169	0.0198431	down
MERGE.21431.2	-4.7327236343003	0.128375	no
MERGE.81362.1	0.551181	0.206586	no
MERGE.41699.1	-0.381437661648544	0.543582	no
MERGE.61826.1	-1.23846968056538	0.0686563	no
MERGE.61826.2	-1.12113527309024	0.154465	no
MERGE.84624.1	1.60096	0.00930868	down
MERGE.27418.1	-1.16866242890442	0.180059	no
MERGE.80092.3	-6.89323021716489	0.0576828	no
MERGE.50875.1	1.82323	0.0904469	no
[truncated: 25,525 more rows]

## Sheet: mRNA_P5A_SB_vs_P5A_MB
ID	logFC	Pvalue	regulation
XM_022712949.1	1.28729	0.118986	no
XM_013786766.2	-0.427140931897756	0.247397	no
XM_013853812.2	-0.133719475600157	0.498251	no
XM_013800588.2	-3.33608127182023	0.000519631	up
XM_013860682.2	-0.573105555084774	0.0413515	no
XM_013801430.2	1.32947	0.0878166	no
XM_013837223.2	-4.13697546789993	0.177674	no
XM_013887161.2	0.917282	0.00543557	no
XM_013807524.2	-0.19103856326897	0.377404	no
XM_013875564.2	-0.45056489653454	0.0399388	no
XM_022716126.1	-0.649627352023374	0.045877	no
XM_022694961.1	-0.479437007318794	0.0151177	no
XM_013819462.2	-0.223776621430157	0.773758	no
XM_013892270.2	0.0686206	0.669325	no
XM_013892330.2	-1.12053173026485	0.0471791	up
XM_013785584.2	0.675928	0.287346	no
XM_013847329.2	-2.79863697493171	0.320069	no
XM_022714245.1	0.0352828	0.849195	no
XM_013842821.2	0.302973	0.191937	no
XM_022705743.1	0.657627	0.0268929	no
XM_013880204.2	0.923858	0.0412097	no
XM_013832583.2	-1.90906876284283	0.412423	no
XM_013855942.2	-0.410627527502807	0.0443292	no
XM_013817462.2	-0.274764046484483	0.138602	no
XM_013807307.2	-0.537510792354336	0.0115225	no
XM_013820749.2	-0.49210675029949	0.142452	no
XM_013807084.2	0.378187	0.478379	no
XM_013825572.2	0.00787811	0.987029	no
XM_013858916.2	-0.254200068159236	0.513127	no
XM_013836718.2	7.32427	0.00173281	down
XM_022712661.1	-4.02464118648714	0.24165	no
XM_022711297.1	-0.80257342309243	0.0728188	no
XM_013796786.2	-2.53754768124623	0.0746316	no
XM_013884965.2	-3.21311117015302	0.0217946	up
XM_013822619.2	-1.18360375956196	0.00262994	up
XM_013870156.2	-4.5226988174357	0.199142	no
XM_013794699.2	0.565822	0.191081	no
XM_013793161.2	1.82127	0.0510705	no
XM_013788260.2	0.293694	0.452243	no
XM_013800422.2	-0.304245783553028	0.335855	no
XM_013785523.1	-0.561725229921937	0.0136989	no
XM_013886591.2	0.107221	0.646605	no
XM_013884795.2	-0.489314464747206	0.828247	no
XM_013894080.2	2.03886	0.362714	no
XM_022716318.1	-0.2583803679582	0.153805	no
XM_013859282.2	-0.0592294624099602	0.701888	no
XM_013873082.2	-0.147886311125576	0.476665	no
XM_013789425.2	-0.218428264744782	0.826181	no
XM_013868560.2	0.0896663	0.655886	no
XM_013792211.2	-0.198693190493065	0.276166	no
XM_013820747.2	-1.26761259417791	0.0392369	up
XM_022699581.1	-0.707284817271325	0.143472	no
XM_013881325.2	-0.803634186606314	0.0424499	no
XM_013812776.2	-0.958561736743559	0.0130679	no
XM_013842647.1	-0.156683453574107	0.423103	no
XM_013895412.2	0.190932	0.287349	no
XM_013870362.2	-1.36145257156455	0.0443048	up
XM_013827648.2	-0.0178406236283505	0.93226	no
XM_013878824.2	0.383923	0.435287	no
XM_013809414.2	1.07688	0.00197391	down
XM_022716880.1	0.206832	0.807903	no
XM_013851252.2	-3.96415842363833	0.23975	no
XM_013789120.2	-0.567128384747282	0.0386253	no
XM_022690786.1	-2.58315250692456	0.561155	no
XM_013891871.2	-3.76100436378945	0.0418045	up
XM_013804469.2	0.43508	0.348543	no
XM_022706256.1	-0.329778665884217	0.290182	no
XM_013806968.2	-0.821829890603304	0.125934	no
XM_022692378.1	-0.0319211567370288	0.945342	no
XM_022701525.1	0.0472079	0.973752	no
XM_013836405.2	6.81214	0.0101766	down
XM_013805037.2	-1.11871846953235	0.00210837	up
XM_013827237.2	-1.26934780956044	0.00520446	up
XM_013888504.2	-0.261577157186235	0.312014	no
XM_013851871.2	0.312215	0.450902	no
XM_022711790.1	-0.393039556188064	0.47683	no
XM_013842641.2	0.504304	0.118413	no
XM_022690024.1	0.543638	0.0180726	no
XM_013895152.2	1.72886	0.239229	no
XM_013844398.2	0.318223	0.372796	no
XM_013857192.2	-0.259207088003613	0.44536	no
XM_013846242.2	-0.324494941885298	0.32668	no
XM_013882015.2	-0.568918061451349	0.15074	no
XM_013867878.2	-1.90902144976949	0.0594543	no
XM_013841923.2	-1.17669498354367	0.0470782	up
XM_022710953.1	-0.913987274799323	0.758098	no
XM_013896926.2	0.494123	0.348011	no
XM_013851396.2	-0.78107358761166	0.185386	no
XM_022694614.1	-0.515050798334252	0.304001	no
XM_013844106.2	1.73819	0.299707	no
XM_022699727.1	0.45105	0.101655	no
XM_013876223.2	-0.383909413975874	0.155366	no
XM_013806988.2	-0.78420628106284	0.13508	no
XM_013850563.2	-0.676994373075002	0.0713935	no
XM_013800519.2	-1.22011008974491	0.0685041	no
XM_013867506.2	-0.623463128167024	0.0714427	no
XM_013884279.2	0.607608	0.339746	no
XM_013794042.2	0.539431	0.0510747	no
XM_013886925.2	0.204108	0.303219	no
XM_013874917.2	0.432397	0.252891	no
XM_013866697.2	0.211352	0.325204	no
XM_013831984.2	-0.968085319074602	0.0062808	no
XM_013878919.2	-0.592982226347882	0.275593	no
XM_022701270.1	-3.71495845460158	0.237336	no
XM_013829613.2	0.475672	0.302711	no
XM_013894365.2	0.019424	0.901988	no
XM_013786203.2	-2.04086272565359	0.278348	no
XM_022687800.1	-6.78844385558226	0.14079	no
XM_022719352.1	-0.987285067355575	0.0827789	no
XM_013809047.2	-0.16324429591779	0.378943	no
XM_013864441.2	0.0202918	0.965785	no
XM_013859311.2	-0.13447976487985	0.835006	no
XM_022692314.1	-0.25439756261555	0.302628	no
XM_013841476.1	0.482309	0.47946	no
XM_013851130.2	-0.0208848054229896	0.950453	no
XM_013864411.2	-0.71766368283899	0.00656148	no
XM_013833644.2	1.56133	0.355001	no
XM_013846436.2	1.98076	0.062507	no
XM_013842477.2	0.844016	0.017537	no
XM_013803600.2	-5.94348856057894	0.0858447	no
XM_013821298.2	0.597514	0.381923	no
XM_013816063.2	-0.0292725944955219	0.768509	no
XM_013875376.2	-1.45490865998751	0.00165838	up
XM_022704780.1	-0.0431545149846847	0.85094	no
XM_013850692.2	-0.122145414027151	0.744228	no
XM_013855423.2	-0.308909714701084	0.149349	no
XM_013849892.2	3.48534	0.135455	no
XM_013891152.2	-0.172341547365854	0.59437	no
XM_013806927.2	-0.0361936542027615	0.884526	no
XM_013799418.2	-1.38435444882868	0.0902639	no
XM_013875221.2	0.0478095	0.891505	no
XM_022689971.1	1.28569	0.274844	no
XM_013831536.2	-0.72600502115342	0.170841	no
XM_013789020.2	0.476719	0.110609	no
XM_022715333.1	-0.415133309263849	0.109763	no
XM_013839617.2	0.863685	0.013243	no
XM_013834090.2	-11.5264184684228	2.30769e-06	up
XM_013837819.2	-0.651285514696872	0.484071	no
XM_013815512.2	-0.470381753478525	0.0602197	no
XM_013880171.2	4.35777	0.0389749	down
XM_013794467.2	-0.0195630816814386	0.941982	no
XM_013786561.2	-0.704037284785209	0.023063	no
XM_013808493.2	-0.920048954980893	0.533145	no
XM_013815248.2	-0.250542517978822	0.542127	no
XM_013797930.2	10.5026	0.233206	no
XM_013888051.2	-0.156253845377669	0.704291	no
XM_013841323.2	-0.673951262054579	0.273969	no
XM_013803671.2	0.306775	0.617926	no
XM_013819234.2	-1.49593642522243	0.107644	no
XM_013803752.2	-1.63151196716519	0.662062	no
XM_022718530.1	0.678228	0.0316744	no
XM_013835521.2	1.23064	0.162509	no
XM_022689679.1	-4.01800447917673	0.13655	no
XM_013841218.2	0.113995	0.794494	no
XM_013810894.2	-0.712992729802619	0.0396023	no
XM_013874525.2	1.01522	0.18055	no
XM_013891316.2	-6.42336503528428	0.304848	no
XM_022708423.1	-0.739559972376405	0.101927	no
XM_013846109.2	0.0452292	0.915459	no
XM_013821949.2	-0.202405458090359	0.309742	no
XM_013848051.2	2.26	0.000931472	down
XM_013795642.2	0.280376	0.378282	no
XM_013855923.2	-0.134114898573572	0.438772	no
XM_013827714.2	1.18411	0.00219719	down
XM_013827317.2	-0.948015599139247	0.0356555	no
XM_013797594.2	-4.31719383471159	0.177179	no
XM_013883651.2	0.146697	0.514466	no
XM_022687543.1	0.871891	0.0367026	no
XM_013883874.2	1.95505	0.0255313	down
XM_022687643.1	1.50702	0.111874	no
XM_013861896.2	-0.0884964399546014	0.712519	no
XM_013816927.2	0.111204	0.840686	no
XM_013887648.2	-1.45001121184238	0.00737699	up
XM_013858781.2	8.74305	0.00420999	down
XM_013798726.2	-1.8957965743817	0.00489251	up
BRNAC_p028_T	-3.55806395726147	0.51105	no
XM_013847099.2	0.0525505	0.922983	no
XM_013869294.2	-0.640554135180318	0.146563	no
XM_013798432.2	1.6081	0.126426	no
XM_013859014.2	0.199323	0.309057	no
XM_022707848.1	-1.1172521243416	0.124628	no
XM_013861331.2	-0.21232405275568	0.537103	no
XM_013861043.2	-0.346217002144725	0.0761556	no
XM_022699768.1	-0.335284889044583	0.200741	no
XM_013857153.2	-1.07471638811351	0.0818302	no
XM_013893160.2	-1.90453461508103	0.000100677	up
XM_013809259.2	3.0499	0.246404	no
XM_022710723.1	-1.16227764525911	0.754503	no
XM_013833088.2	-3.597887828285	0.0466898	up
XM_013885445.2	1.80061	0.260014	no
XM_022691725.1	0.829398	0.425763	no
XM_013859962.2	-3.09624496042518	0.0223238	up
XM_013857208.2	0.0739392	0.728742	no
XM_013831286.2	0.361054	0.246275	no
XM_022695211.1	-0.253020611026631	0.463103	no
XM_013868414.2	-0.40103951304654	0.437989	no
XM_022689498.1	0.126423	0.756888	no
XM_022703589.1	2.97383	0.217294	no
XM_013879748.2	0.867668	0.0120723	no
XM_013822450.2	-0.551768675835523	0.068554	no
XM_013889299.2	-0.422656902929966	0.14201	no
XM_013831264.2	-0.176686305792484	0.780913	no
XM_013882212.2	-0.636373849149246	0.132788	no
XM_013863195.2	0.580266	0.24878	no
XM_013840250.2	12.1849	0.000796841	down
XM_013879842.2	-1.66128596398839	0.0166101	up
XM_013811248.2	-0.417464752389451	0.0858783	no
XM_022714752.1	-0.925712956241718	0.128406	no
XM_022704017.1	-0.0634498876177603	0.909863	no
XM_013840894.2	-7.53060429647784	0.147044	no
XM_013875041.2	-1.83191519161712	0.0100458	up
XM_013837253.2	0.123657	0.668287	no
XM_013827361.2	0.0783339	0.665738	no
XM_013828779.2	0.421387	0.540933	no
XM_013826021.2	6.38159	0.0207914	down
XM_013837977.2	-0.889426473460609	0.797187	no
XM_013862612.2	-1.02681319788893	0.0675398	no
XM_013795883.2	-0.212962457069791	0.506266	no
XM_013843515.2	0.610973	0.14634	no
XM_013879468.2	-0.350196500463596	0.560403	no
XM_013867999.2	1.84069	0.000978632	down
XM_013784427.2	-0.310345072703846	0.425719	no
XM_013889224.2	0.448264	0.627778	no
XM_013801236.2	-0.528667321880951	0.123756	no
XM_022712919.1	2.93142	0.329357	no
XM_013896613.2	0.581468	0.643808	no
XM_013827000.1	-0.072911845470087	0.986924	no
XM_013833367.2	-3.59133371176928	0.0936062	no
XM_013847211.2	0.124975	0.395933	no
XM_013846009.2	-0.583890324338695	0.387879	no
XM_022694427.1	1.92923	0.337848	no
XM_013785317.2	-0.927082800470354	0.0353775	no
XM_022693782.1	-0.444944277672831	0.323738	no
XM_013801731.2	-0.147635120276714	0.834159	no
XM_013817445.2	0.242583	0.145309	no
XM_013828808.2	-4.07769789107659	0.0285078	up
XM_022703167.1	-0.350935779888071	0.169649	no
XM_013876098.2	-0.0443167500433149	0.900169	no
XM_013805815.2	0.366829	0.0670343	no
XM_013784954.2	-0.9720159913041	0.166781	no
XM_022707973.1	-0.942109689592862	0.203115	no
XM_013879276.2	1.2807	0.000145778	down
XM_013825046.2	0.337405	0.273661	no
XM_013788078.2	-1.07791915708221	0.0391637	up
XM_013796069.2	-1.8999057982666	0.00693431	up
XM_013831391.2	-5.81025652518665	0.0179892	up
XM_013799745.2	9.05182	6.6324e-05	down
XM_013881937.2	-1.67740680174342	0.0619577	no
XM_013879122.2	-0.217844034440447	0.890582	no
XM_013846812.2	0.187958	0.507071	no
XM_013841366.2	-0.315885212301004	0.490575	no
XM_013867997.2	0.0521885	0.934693	no
XM_022714587.1	-0.147417151850502	0.845472	no
XM_013821983.2	-2.55404204366726	0.0683291	no
XM_013842711.2	-0.554838430592189	0.00852817	no
XM_013881041.2	-0.61473880404909	0.0727601	no
XM_013789100.2	0.124463	0.555654	no
XM_013878734.2	-3.46263019574502	0.0458717	up
XM_013823476.2	-0.0641105490500712	0.986482	no
XM_013839969.2	0.384374	0.301842	no
XM_013880301.2	0.282896	0.234645	no
XM_013845769.2	-1.14638064398665	0.131745	no
XM_013784464.2	-0.795161804707573	0.041411	no
XM_013852195.2	-4.51232933839788	0.314726	no
XM_013827616.2	-0.295878120298507	0.148888	no
XM_013889100.2	-1.79118107112341	0.048032	up
XM_013784681.2	-0.355838635345288	0.438158	no
XM_013857287.2	0.0398542	0.878172	no
XM_013868336.2	-0.170675411178375	0.761648	no
XM_013895497.2	-0.560219383667039	0.0909047	no
XM_013791318.2	-1.22242616241889	0.593553	no
XM_013893746.2	-0.372759991214341	0.0421538	no
XM_013880922.2	0.0897451	0.709668	no
XM_013800846.2	-0.128276789962452	0.546116	no
XM_013886722.2	-1.24486846726635	0.044168	up
XM_013880863.2	-0.987960520565106	0.0183282	no
XM_013881169.1	0.17708	0.69098	no
XM_013787423.2	-3.29121509753462	0.159079	no
XM_013879602.2	0.206524	0.413265	no
XM_013865094.2	0.201077	0.247744	no
XM_013851044.2	-0.0389867795901526	0.991639	no
XM_013842923.2	0.151696	0.553419	no
XM_013809029.2	0.0585839	0.884885	no
XM_013786871.2	1.33293	0.0874334	no
XM_013867452.2	-3.28534406060782	0.117596	no
XM_013821666.2	0.240344	0.693936	no
XM_013811389.2	-3.0034223047947	0.370532	no
XM_013866796.2	-0.787781168940216	0.0735642	no
XM_013895099.2	0.332787	0.411427	no
XM_022696105.1	-0.459992123628544	0.162374	no
XM_013847627.2	0.435363	0.0583097	no
XM_013786312.2	-0.414930548401632	0.254483	no
XM_013843169.2	1.56972	0.13286	no
XM_022709163.1	-0.160809400275202	0.388509	no
XM_013872911.2	-6.77297221941666	0.00936838	up
XM_022719835.1	1.09615	0.253838	no
XM_013821974.2	0.0206113	0.972515	no
XM_013811284.2	-1.10565452692709	0.0154362	up
XM_013831696.2	-0.296559790607033	0.436276	no
XM_013837870.2	-3.11641678723627	0.182693	no
XM_013852528.2	0.149302	0.527798	no
XM_022713438.1	0.361976	0.634014	no
XM_022712602.1	5.84352	0.0686053	no
XM_013874664.2	-0.363365366393649	0.334326	no
XM_013841382.2	-0.0914563026370381	0.708686	no
XM_013842886.2	1.42123	0.00655073	down
XM_013787168.2	0.11586	0.495624	no
XM_013794863.2	-1.19661523663703	0.204778	no
XM_013873072.2	0.679815	0.288964	no
XM_013825845.2	2.06153	0.0871554	no
XM_013840996.2	-0.776401831885757	0.0157243	no
XM_013817308.2	-1.53744740414021	0.0153548	up
XM_022688011.1	-0.11709864607846	0.977964	no
XM_013833136.2	0.134033	0.665828	no
XM_022700371.1	-0.0701865113810934	0.808337	no
XM_013873401.2	-0.227070268092555	0.157328	no
XM_013855339.2	-0.376704804488478	0.510144	no
XM_013855820.2	-0.503316135230967	0.0392774	no
XM_013793605.1	-0.0759087828033765	0.731178	no
XM_013887829.2	-0.00999062250609994	0.961631	no
XM_013810721.2	-1.56574826969325	0.0823303	no
XM_013850913.2	-0.347540764032966	0.0778145	no
XM_013871286.2	0.0832315	0.766489	no
XM_013871290.2	0.536264	0.348167	no
XM_013794414.2	1.09703	0.781352	no
XM_013804268.2	1.1812	0.201	no
XM_013840143.2	-0.105915384495769	0.524955	no
XM_013792722.2	-0.294456851694124	0.0579244	no
XM_013823042.2	-3.69348613395174	0.0801851	no
XM_013856744.2	-0.294852254036637	0.188351	no
XM_013882986.2	-3.47472545930719	0.141945	no
XM_013858256.2	-3.11603337239783	0.134126	no
XM_013868486.2	-0.456747033950323	0.0682466	no
XM_013837212.2	0.466284	0.0642625	no
XM_013858877.2	0.3173	0.216662	no
XM_013892218.2	0.238782	0.443694	no
XM_013855452.2	4.68703	0.131447	no
XM_013807948.1	-0.255957123824594	0.605285	no
XM_013888669.2	-1.68889055972826	0.00108255	up
XM_013837329.2	0.36122	0.0387226	no
XM_013878942.2	-3.22643038796817	0.000102298	up
XM_013868464.2	-0.314597375096049	0.319658	no
XM_013896863.2	-1.19227947489425	0.151889	no
XM_013890924.2	0.232583	0.390246	no
XM_013878430.2	-0.00487407676511275	0.98031	no
XM_013832714.2	3.02091	0.237217	no
XM_022705206.1	-0.177895743328648	0.654761	no
XM_013817028.2	0.135035	0.690767	no
XM_013880046.2	-4.19705297618772	0.388949	no
XM_013842850.2	-0.738873609405506	0.304444	no
XM_013788712.2	-0.0764005575369646	0.863394	no
XR_002654668.1	0.354599	0.846586	no
XM_022699020.1	-2.8692185451122	0.180726	no
XM_013841168.2	0.040803	0.907894	no
XM_013892558.2	0.0347683	0.848516	no
XM_013871639.2	-0.269775061617896	0.353853	no
XM_022711538.1	0.358528	0.4441	no
XM_013873527.2	-0.0952057489567132	0.887908	no
XM_013800634.2	2.00229	0.658342	no
XM_013829850.2	0.590937	0.00290995	no
XM_013802292.2	1.86164	0.234601	no
XM_013807245.2	-1.29905300207955	0.0952518	no
XM_013851587.2	-0.6133295677525	0.0676027	no
XM_013829933.2	1.2606	0.249822	no
XM_013791507.2	-0.273182080538077	0.0712806	no
XM_013881068.2	-0.635201304974989	0.153104	no
XM_013811171.2	1.96063	0.029556	down
XM_013896916.1	-0.659751927775889	0.0533976	no
XM_013815459.2	-0.35997892401741	0.133619	no
XM_013877470.2	0.59981	0.111249	no
XM_013797634.2	-1.27226528443974	0.00134983	up
XM_013835152.2	0.735857	0.0428104	no
XM_013846415.2	-1.11123481599271	0.0210886	up
XM_013862456.2	1.0103	0.106722	no
XM_022691904.1	1.55851	0.417204	no
XM_013881593.2	0.107104	0.776934	no
XM_022719901.1	-0.332802667456085	0.125648	no
XM_013869309.2	-1.82106288378105	0.455832	no
XM_013894093.2	0.335356	0.307929	no
XM_013804451.2	-1.07589178572741	0.0295748	up
XM_013889514.2	-0.449479137303262	0.573554	no
XM_013835158.2	0.422479	0.163167	no
XM_013832769.2	-0.418880463200025	0.369788	no
XM_022690043.1	-1.35732250174017	0.018836	up
XM_013787550.2	-0.600354974028534	0.176235	no
XM_013809102.2	0.875056	0.0152983	no
XM_013808858.2	0.243658	0.946833	no
XM_013862732.2	0.0073337	0.989434	no
XM_013887524.2	2.14519	0.204667	no
XM_013859793.2	-0.953119052363384	0.0198765	no
XM_013879212.2	-0.189371949992838	0.648694	no
XM_013874653.2	-0.0892923715413221	0.609635	no
XM_013800020.2	-0.199293301034275	0.931234	no
XM_013794126.2	-0.175467655137035	0.527521	no
XM_013845200.2	-1.73242965566915	0.050296	no
XM_013807657.2	0.46945	0.00922051	no
XM_022707216.1	0.20487	0.256538	no
XM_013887969.2	0.358212	0.312356	no
XM_013894857.2	-3.15337327307441	0.224108	no
XM_013864831.2	-0.915078525128049	0.0126448	no
XM_022711000.1	-1.14304010215364	0.118267	no
XM_022701091.1	-0.358319735733544	0.331502	no
XM_013877440.2	-0.259770854023859	0.224418	no
XM_013887542.2	-0.650654106635934	0.140343	no
XM_013856416.2	-3.51926657778829	0.111724	no
XM_013812658.2	-0.819756995403722	0.0111248	no
XM_013827586.2	1.04658	0.0272853	down
XM_013817117.2	-0.4589695579408	0.12889	no
XR_001274746.2	-0.636225915608403	0.0678394	no
XM_013824111.2	-0.99739873538656	0.0569428	no
XM_013804564.2	-0.105779444435034	0.696992	no
XM_013801001.2	-0.398447853102148	0.0915877	no
XM_022715282.1	-0.940862740919148	0.0895286	no
XM_013830714.2	-0.41096251540819	0.0288838	no
XM_013870578.2	1.03531	0.11163	no
XM_013806452.2	-1.38093458105668	0.104235	no
XM_022690275.1	-0.0601688463048553	0.988976	no
XM_013854648.2	-0.0853584661900196	0.788175	no
XM_013854749.2	1.80765	0.00117301	down
XM_013886849.2	1.89054	0.430754	no
XM_013840046.2	0.641809	0.187792	no
XM_013794563.2	0.815226	0.0252669	no
XM_022703464.1	0.0424296	0.912083	no
XM_013796263.2	-1.3108657846499	0.070553	no
XM_013860836.2	0.426586	0.299145	no
XM_013853123.2	0.75764	0.454035	no
XM_022692425.1	5.16462	0.0905083	no
XM_013800934.2	0.199281	0.651339	no
XM_022720432.1	-3.02095532438565	0.048057	up
XM_013784668.2	-0.626426193129413	0.160892	no
XM_013812201.2	-0.675969387655237	0.0578122	no
XM_013852408.2	-0.795977434274818	0.285703	no
XM_013871747.2	-4.6222356863934	0.0518225	no
XM_013880726.2	-0.205115438975906	0.745463	no
XM_013877416.2	0.261219	0.229036	no
XR_001274307.2	-0.999382147660597	0.263302	no
XM_013875105.2	-0.146166352594715	0.521081	no
XM_013868135.2	-0.668454127486843	0.45566	no
XM_022705151.1	1.51543	0.502422	no
XM_022697259.1	-0.573828504767161	0.229546	no
XM_013808310.2	0.666065	0.468856	no
XM_013822642.2	-2.05184472145587	0.282192	no
XM_022717046.1	-0.366455685923363	0.118898	no
XM_013797199.2	0.144316	0.624907	no
XM_013820393.2	-0.439695443030047	0.245597	no
XM_013799695.2	-0.960648782548232	0.083988	no
XM_013791879.2	1.49054	0.22456	no
XM_013784574.2	-1.5983550840478	0.0482526	up
XM_013788897.2	6.53927	0.00316603	down
XM_013801785.2	0.108933	0.576369	no
XM_013865120.2	-2.66180714804335	0.180858	no
XM_013819253.2	1.66775	0.100774	no
XM_013786711.2	-1.00027061007364	0.0901632	no
XM_013812091.2	2.0333	0.485909	no
XM_013816986.2	-0.360232558186237	0.320773	no
XM_013887578.2	-0.659686052030856	0.0113858	no
XM_013819572.2	-0.70539014760354	0.210363	no
XM_013814785.2	-6.90157063369636	0.00215515	up
XM_013835263.2	5.653	0.031907	down
XM_013880552.2	-0.0454455356682838	0.835074	no
XM_013816070.2	-0.610008798515276	0.0785778	no
XM_013828892.2	0.745413	0.0322882	no
XM_013821328.2	-2.90287844018615	0.206036	no
XM_013816153.2	-1.03915411758149	0.031099	up
XM_013796305.2	-1.27710039542795	0.124336	no
XM_013807667.2	-0.291967264214586	0.230219	no
XM_022698078.1	-2.82187836364131	0.117984	no
XM_013832390.2	-0.683645216317616	0.440455	no
XM_013837284.2	1.05039	0.778862	no
XM_013862812.2	-0.961015700163115	0.0108555	no
XM_013885743.2	1.45512	0.0336775	down
XM_013861091.2	0.409072	0.716749	no
XM_022687627.1	-9.08887291659363	0.0133205	up
XM_013826291.2	-0.0691098558947874	0.885746	no
XM_022711839.1	0.0955402	0.697793	no
XM_013856727.2	0.805536	0.0422391	no
XM_013830856.2	1.21382	0.0211764	down
XM_022712446.1	0.385978	0.37312	no
XM_013893962.1	-0.314939872885075	0.18046	no
XM_013846155.2	-0.147148580593206	0.402924	no
XM_013847515.2	-0.538603500443432	0.211346	no
XM_013820735.2	-1.63474669802318	0.273863	no
XM_013793771.2	-0.150636839316059	0.426776	no
XM_013859073.2	-0.605736702348522	0.0168648	no
NM_001315671.1	-1.08726651701449	0.120748	no
XM_013821326.2	0.105341	0.552302	no
XM_013835451.2	0.579403	0.227988	no
XM_013859400.2	0.697633	0.0120042	no
XM_013893042.2	0.428527	0.193814	no
XM_013856264.2	-0.296890423729115	0.0761141	no
XM_022688740.1	-0.834825395851364	0.269037	no
XM_022690485.1	-0.679275204912746	0.094569	no
XM_013861598.2	-0.575466420583411	0.0952015	no
XM_013861239.2	1.09384	0.29154	no
XM_013879698.2	0.0227923	0.996325	no
XM_013865380.2	-0.329637897072356	0.404227	no
XM_013805043.2	0.293201	0.247361	no
XM_022691429.1	-0.901526703561216	0.0106168	no
XM_013843476.2	1.71728	0.00558678	down
XM_013796050.2	-0.430789773727552	0.310925	no
XM_022695233.1	-0.667654683984784	0.062211	no
XM_022695192.1	-0.284247172259982	0.636099	no
XM_013840196.2	2.87324	0.0152514	down
XM_022720397.1	0.737722	0.124505	no
XM_013851978.2	-1.26446153069949	0.0111659	up
XM_013793415.2	-0.34853704566996	0.579137	no
XM_022693574.1	5.42479	0.0889602	no
XM_022712351.1	-0.597478905604189	0.206129	no
XM_013866433.2	-0.86532890627008	0.254204	no
XM_013811090.2	-1.81110389323382	0.297501	no
XM_013822385.2	-0.985302254510841	0.0415191	no
XM_013867867.2	-1.17784828532195	0.0558637	no
XM_022708173.1	3.32767	0.566336	no
XM_022688263.1	8.57048	0.000381348	down
XM_013821319.2	2.18755	0.00298716	down
XM_013871361.2	-0.291932190287338	0.0598252	no
XM_013793986.2	-0.831840547818213	0.0438898	no
XM_013853162.2	1.19906	0.0448221	down
XM_013889306.2	1.7176	0.277349	no
XM_013817898.1	-3.56468507570046	0.467067	no
XM_013837914.2	-0.874928838598508	0.580866	no
XM_013836591.2	0.715674	0.0843245	no
XM_013850795.2	1.33968	0.000863781	down
XM_013871214.2	0.538819	0.183834	no
XM_013864925.2	-0.0399547333240947	0.85931	no
XM_013846738.2	-1.9854829430642	0.224834	no
XM_013822447.2	1.95823	0.000250744	down
XM_013893177.2	-0.164568883694025	0.758424	no
XM_013871143.2	-0.573022628117694	0.00587176	no
XM_013820795.2	1.42506	0.000644379	down
XM_013855033.2	0.298531	0.43077	no
XM_013881497.2	-0.507428470941206	0.1039	no
XM_013857396.2	0.659466	0.119877	no
XM_013800255.2	-1.55074602603426	0.0159819	up
XM_022707318.1	1.97199	0.0725861	no
XM_022713140.1	0.117258	0.786747	no
XR_001272476.2	1.83048	0.509459	no
XM_013879585.2	-0.0459122501831406	0.859425	no
XM_013847308.2	-0.650735689764228	0.216676	no
XM_013805911.2	0.188746	0.391071	no
XM_013794074.2	-0.90895110946937	0.0836412	no
XM_013788921.2	-1.00974030412326	0.0698951	no
XM_022700075.1	-1.00440113032015	0.0322126	up
XM_013864302.2	0.662315	0.614168	no
XM_022713289.1	-1.28505830719104	0.0351764	up
XM_013862483.2	-0.276248766213005	0.818592	no
XM_013844056.1	-0.646551423101716	0.00826973	no
XM_013867337.2	-1.80319919718794	0.0986528	no
XM_022687476.1	-0.232332415663005	0.592344	no
XM_022702929.1	0.566814	0.00778436	no
XM_013877600.2	1.54671	0.00672228	down
XM_013851996.2	11.1225	0.0059829	down
XM_013873478.2	-0.049657087509447	0.873544	no
XM_013802085.2	-0.35720204744777	0.176651	no
XM_022715897.1	0.361289	0.458641	no
XM_013788321.2	-0.966844467295255	0.0342202	no
XM_013853097.2	0.403816	0.201108	no
XM_013793294.2	0.0625255	0.89766	no
XM_013834220.2	0.671866	0.0383869	no
XM_013831035.2	0.318477	0.310135	no
XM_013785903.2	0.720709	0.173975	no
XM_013815202.2	-0.649945605134933	0.0732363	no
XM_013854625.2	0.984566	0.691568	no
XM_013889233.2	-1.16281127532846	0.0947786	no
XM_013847682.2	0.0698054	0.733039	no
XM_013860983.2	-0.701889211698959	0.363996	no
XM_013858939.2	-4.0567733687184	0.137186	no
XM_013844756.1	0.272684	0.629691	no
XM_013846038.2	2.87385	0.0307448	down
XM_013863943.2	0.678874	0.185296	no
XM_013833099.2	0.459026	0.480598	no
XM_013880800.2	-0.475258235022944	0.0199978	no
XM_013886600.2	-0.942800898125311	0.0315115	no
XM_013807847.2	-0.00489694569392617	0.988466	no
XM_013843383.2	0.0855346	0.753282	no
XM_022687323.1	-0.308513478894794	0.194665	no
XM_022706961.1	0.0455917	0.928297	no
XM_013866545.2	-0.203391667490953	0.224464	no
XM_013832649.2	-0.513585877529837	0.165386	no
XM_013806106.2	-0.173903988114008	0.678147	no
XR_001275779.2	-0.0258407242661034	0.965562	no
XM_013856106.2	0.199063	0.766334	no
XM_013798083.2	-0.0453648628012406	0.920158	no
XM_013864332.2	-1.0151677619696	0.0205396	up
XM_022695908.1	-2.05395364437731	0.560202	no
XM_013875165.2	3.48542	0.0162227	down
XM_013812429.2	-0.848106755123905	0.147645	no
XM_022706059.1	7.27378	0.00469548	down
XM_022697333.1	-2.60102976598196	0.545304	no
XM_013825078.1	-0.30252930544087	0.284809	no
XM_022716610.1	1.57671	0.339258	no
XM_013888405.2	-0.494953111504488	0.0256176	no
XM_013796163.2	5.93068	0.00984332	down
XM_022718060.1	-0.368241180112743	0.254267	no
XM_013893003.2	-0.931199674329503	0.0155437	no
XM_013874746.2	-1.02535480810012	0.0368496	up
XM_022700108.1	-0.875428532448738	0.0653342	no
XM_013875530.1	0.11353	0.870088	no
XM_022701258.1	0.00717669	0.987322	no
XM_013806392.2	-1.42670103143961	0.317838	no
XM_022706715.1	3.83172	0.228946	no
XM_013884529.2	9.45198	0.000231146	down
XM_013808065.2	-0.800096294896171	0.0473136	no
XM_013824754.2	0.935567	0.00502481	no
XM_013891805.2	-2.09304918081887	0.00934175	up
XM_013794356.2	-8.26118044132557	0.000157223	up
XM_022691175.1	-0.0199654974855452	0.928323	no
XM_013794800.2	-0.316759041826209	0.188501	no
XM_013822707.2	-0.230371608594916	0.420627	no
XM_013861130.2	2.09108	0.0689831	no
XM_013886735.2	0.466205	0.128329	no
XM_013816442.2	-0.931051537144696	0.0424575	no
XM_013891481.2	0.0858404	0.826304	no
XM_013888065.2	-0.295065214337699	0.802555	no
XM_013823120.2	-0.0472694417931297	0.924623	no
XM_013785215.2	-0.661071040773293	0.205968	no
XM_013870675.2	0.433829	0.387595	no
XM_013848330.2	-0.137362219365344	0.576433	no
XM_022711330.1	-0.351855464516235	0.560249	no
XM_022699801.1	-2.65222777794094	0.0930272	no
XM_013847851.2	0.667833	0.213547	no
XM_022701115.1	-0.658951309696509	0.187014	no
XM_013845447.2	-0.253013397716651	0.701839	no
XM_022716022.1	-0.229202104255137	0.27422	no
XM_013850226.2	-0.424495056471673	0.298349	no
XM_013868860.2	-0.223091480517779	0.370157	no
XM_013811928.2	1.01932	0.0176981	down
XM_013855849.2	-0.396454925512433	0.0165435	no
XM_013830726.2	-0.177625332008832	0.618777	no
XM_013895504.2	0.336174	0.101291	no
XM_013859195.2	0.0352341	0.777367	no
XM_013879041.2	0.345689	0.499096	no
XM_022710350.1	0.100404	0.766753	no
XM_013800499.2	-1.88510894423422	0.535276	no
XM_013822539.2	-0.139360430720163	0.856758	no
XM_013895320.2	-0.720335562228853	0.0841426	no
XM_022715232.1	-0.59480946408737	0.0129539	no
XM_013810864.2	-3.06393741223484	0.0192798	up
XM_013842634.2	0.587324	0.43205	no
XM_022687645.1	0.0282851	0.940323	no
XM_013811035.2	-0.0419586081926607	0.872472	no
XM_022701213.1	-1.72670785517754	0.0227715	up
XM_013876863.2	0.0380233	0.887558	no
XR_002653629.1	-3.61242423042395	0.131643	no
XM_013839811.1	-0.136116815252097	0.589348	no
XM_022699994.1	-1.25543757831708	0.072447	no
XM_013841554.2	2.73954	0.0107822	down
XM_013837336.2	-0.0237458372075303	0.917887	no
XM_013836817.2	-0.768990091521441	0.00938835	no
XM_013812318.2	0.314609	0.0711844	no
XM_013869065.2	-0.0043005455235074	0.977094	no
XM_013831451.2	0.101915	0.669853	no
XM_013842757.2	-0.361694189769219	0.0821409	no
XM_013833531.2	-0.283562076252443	0.146655	no
XM_013862241.2	-1.24624244511473	0.15957	no
XM_013883872.2	1.3143	0.0100089	down
XM_013806601.2	-3.06563217767637	0.145707	no
XM_013882487.2	0.468814	0.108661	no
XM_013823597.2	1.54451	0.0638198	no
XM_013830099.2	-0.273732070097486	0.102388	no
XM_013813443.2	0.101397	0.786118	no
XM_022714787.1	-0.492913654768986	0.0670592	no
XM_022701767.1	8.39586	0.248567	no
XM_013876777.2	-0.304429922123856	0.480696	no
XM_013863161.2	-0.338050667936397	0.128978	no
XM_013847226.2	-1.11809069172135	0.0908066	no
XM_013841875.2	0.0365865	0.885529	no
XM_022687250.1	-3.38521948654695	0.137023	no
XM_013822248.2	3.51925	0.341531	no
XM_013894239.2	0.443555	0.071512	no
XM_013803000.2	-0.303422036992355	0.0672607	no
XM_013892912.2	-0.0650157671769072	0.801477	no
XM_013794004.2	-3.35454380213753	0.0296103	up
XM_022708115.1	0.95761	0.0390826	no
XM_013852686.2	1.93912	0.0782823	no
XM_013811041.2	0.0136014	0.943171	no
XM_013835163.2	1.2218	0.0950055	no
XM_013854980.2	2.86949	0.1998	no
XM_022716767.1	0.449304	0.0465924	no
XM_022711162.1	0.217498	0.631743	no
XM_013874809.2	1.15017	0.472555	no
XM_013877362.2	-0.0857018714390565	0.702787	no
XM_013845776.2	2.90062	0.16201	no
XM_013806794.2	-0.284961122135518	0.551186	no
XM_013861868.2	1.28485	0.0196082	down
XM_022701326.1	-1.90988044159304	0.347929	no
XM_013788060.2	1.13508	0.145275	no
XM_013812480.2	3.83325	0.195305	no
NM_001315936.1	5.25628	0.0357103	down
XM_013829165.2	-0.0243730153940269	0.89725	no
XM_013837768.2	-0.091133438062153	0.730756	no
XM_022702319.1	-1.19603485041239	0.0969509	no
XM_013877834.2	0.0376942	0.930525	no
XM_022690633.1	0.957801	0.407553	no
XM_013832261.2	0.081535	0.368465	no
XM_013876240.2	-0.643408118918855	0.0219529	no
XM_013825469.2	-0.667295961671921	0.00726254	no
XM_022689765.1	4.40308	0.0205456	down
XM_022718517.1	0.0733049	0.89384	no
XM_013793709.1	-0.124666729934117	0.295008	no
XM_013864507.2	-0.18395299523916	0.595759	no
XM_013791271.2	0.271955	0.581258	no
XM_022693427.1	0.138342	0.645336	no
XM_013843978.2	-5.26981739141114	0.0157175	up
XM_013862979.2	-0.0589787995784161	0.860039	no
XM_013827040.2	3.80458	0.421607	no
XM_013822335.2	-1.92038314366339	0.000573605	up
XM_013796082.2	-0.0991973502842191	0.82952	no
XM_013880640.2	0.633322	0.000342678	no
XM_013815621.2	-4.18852217938041	0.0648429	no
XM_013850833.2	-0.216048139052369	0.292623	no
XM_013887196.2	3.54386	0.100556	no
XM_013819828.2	-0.808529398155267	0.093495	no
XM_013867349.2	5.04672	0.00651166	down
XM_013849646.2	0.131499	0.373328	no
XM_013838396.2	-0.324995662769194	0.152888	no
XM_013880688.2	-0.686945811223627	0.0171967	no
XM_013785472.2	-0.0461132717066563	0.876955	no
XM_013811839.2	-0.980338979446882	0.466067	no
XM_013852964.2	-0.708387975068994	0.0409018	no
XR_002659772.1	-0.332244381317881	0.592449	no
XM_013786746.2	-1.15191877624162	0.158647	no
XM_013824160.1	0.450271	0.0929512	no
XM_013789459.1	0.662406	0.121295	no
XM_022715291.1	1.24069	0.19937	no
XM_013872547.2	2.2392	0.0154149	down
XM_022689243.1	-0.0664057277430636	0.7832	no
XM_013798307.2	0.835035	0.491148	no
XM_013787634.2	-0.430711299600559	0.115531	no
XM_013843976.2	-0.652873115571587	0.0521245	no
XM_022703822.1	5.11426	0.0127755	down
XM_013839994.2	-0.377033338696441	0.109554	no
XM_013835909.2	-1.39709285263569	0.529235	no
XM_013841396.2	-2.13927243936441	0.134317	no
XM_013847073.2	0.0120937	0.968266	no
XM_013867844.2	-0.52875570178788	0.230252	no
XM_022714674.1	0.461742	0.0530418	no
XM_013792765.2	-0.457631763719239	0.0274241	no
XM_013792778.2	0.358441	0.119654	no
XM_022715273.1	7.8354	0.0267797	down
XM_022702549.1	-1.92444105511387	0.0375252	up
XM_013873291.2	-0.0956270641671575	0.775779	no
XM_013852530.2	0.743872	0.12051	no
XM_013866408.2	-4.49448121901102	0.0905311	no
XM_013798125.2	1.0252	0.203678	no
XM_022705120.1	-1.29819099503088	0.0174502	up
XM_022711528.1	-1.27210710948204	0.0111883	up
XM_013872864.2	0.914378	0.36331	no
XM_013872925.2	-0.97248968486994	0.00768659	no
XM_022698500.1	-0.434498104889266	0.0486735	no
XM_013838770.2	5.18099	0.00654187	down
XM_013797186.2	0.0780147	0.65097	no
XM_013811944.2	-0.147076493105999	0.463272	no
XM_013870690.2	-0.657965380945511	0.350192	no
XM_022718982.1	0.69582	0.0705267	no
XM_022711872.1	0.510659	0.0821651	no
XM_013836772.2	0.260986	0.441606	no
XM_013817698.2	0.408352	0.018427	no
XM_013858941.2	-0.19134380255544	0.54964	no
XM_022714325.1	-1.85323642619098	0.723508	no
XM_013841398.2	0.480891	0.0793878	no
XM_013887132.2	-0.620996099666343	0.0382487	no
XM_013843264.2	0.162875	0.575363	no
XM_022688666.1	0.338196	0.521289	no
XM_013787730.2	-0.230426234028213	0.604579	no
XM_022692336.1	0.851477	0.0788576	no
XM_013785052.2	0.454854	0.00533379	no
XM_013850470.2	2.50526	0.0402384	down
XM_013878499.2	-0.827753668841253	0.0845592	no
XM_013827664.2	1.16058	0.0157592	down
XM_013823020.2	-5.14323804328577	0.0040022	up
XM_013887786.2	-0.714668775491405	0.174618	no
XM_022692442.1	-3.52697851042114	0.0869787	no
XM_013870399.2	0.0374388	0.988682	no
XM_022691013.1	6.64819	0.00471229	down
XM_013857312.2	-0.224746415928478	0.326135	no
XM_013801326.2	0.00459581	0.991665	no
XM_013793549.2	-0.287200027035317	0.948228	no
XM_013826282.2	0.244014	0.424236	no
XM_013851676.2	1.97907	0.0209074	down
XM_022713360.1	-0.731124525701613	0.619688	no
XM_022715841.1	0.533908	0.115518	no
XM_013882308.2	-1.10624262987084	0.00888204	up
XM_022688684.1	-0.269764904783269	0.550616	no
XM_013861825.2	0.174594	0.677605	no
XM_013839688.2	-0.161002441869868	0.479073	no
XR_002656067.1	0.566632	0.11909	no
XM_013819467.2	1.74449	0.117154	no
XM_013790471.2	-0.33881532766563	0.201184	no
XM_022689324.1	-1.1497325554423	0.0150334	up
XM_022707950.1	-0.640559447390452	0.264431	no
XM_022688507.1	-0.662012173406916	0.0524319	no
XM_013805531.2	-4.68072508723058	0.268286	no
XM_022713692.1	-1.10753799922877	0.30754	no
XM_013836985.2	-1.06881783165824	0.03617	up
XM_013853040.2	-0.674846020887429	0.0167435	no
XM_022718877.1	-2.37956986230441	0.0165673	up
XM_022692522.1	0.103362	0.691514	no
XM_022703736.1	1.88424	0.0743103	no
XM_013804538.2	-0.418978225389027	0.662769	no
XR_001272037.2	0.091969	0.907091	no
XM_013869359.2	0.244964	0.148282	no
XM_013822884.2	-1.36304909694515	0.00468815	up
XM_013882054.2	-1.63220900873444	0.256774	no
XM_013827295.2	4.0312	0.0331699	down
XM_013881376.2	1.80046	0.000161189	down
XM_013801140.2	-1.75838346293818	0.0267905	up
XM_022716853.1	0.0505383	0.888198	no
XM_013837340.1	-0.266952533908323	0.0636165	no
XM_013888689.2	0.241694	0.12945	no
XM_013865991.2	5.14652	0.0523519	no
XM_013823827.1	-0.445997222815941	0.419046	no
XM_013860656.2	-0.158817787650987	0.508287	no
XM_022700131.1	-0.215509275644253	0.360159	no
XM_013830694.2	0.232217	0.450386	no
XM_013882521.2	-0.642402561553903	0.0243196	no
XM_013785675.2	-0.474640162209932	0.143925	no
XM_013825713.2	0.0730522	0.789493	no
XM_013792214.2	-0.335877394373877	0.115129	no
XM_013855657.2	0.0705247	0.867965	no
XM_013832096.2	-0.34794618414806	0.141469	no
XM_013846904.2	-0.175830320529771	0.288757	no
XM_013888872.2	0.12627	0.627218	no
XM_013869289.2	-0.53166350512785	0.170055	no
XM_013807815.2	-0.204347537766792	0.380785	no
XM_013809411.2	0.296406	0.695338	no
XM_013886856.2	0.518512	0.201211	no
XM_013836299.2	-5.43648769470818	0.0544694	no
XM_013852083.2	-2.30984257272397	0.0154304	up
XM_022716576.1	-0.297094905011543	0.255125	no
BRNAC_p046_T	-0.146493841469131	0.823706	no
XM_022701528.1	-0.0355308345245343	0.863441	no
XM_013801616.2	0.61859	0.810868	no
XM_013794154.2	-0.572275037297265	0.00206715	no
XM_013854528.2	0.557549	0.298146	no
XM_013886922.2	8.22338	7.58744e-05	down
XM_013877038.2	2.38449	0.293713	no
BRNAC_p072_T	-0.56137128355426	0.0295551	no
XM_013837850.2	3.12755	0.562239	no
XM_013785413.2	0.0411927	0.828529	no
XM_013792350.2	-0.172446428132188	0.667016	no
XM_013878592.2	-0.589353813613481	0.229785	no
XM_013885035.2	-2.96000849938226	0.22811	no
XM_013785165.2	-0.018726994539434	0.996848	no
XM_013878673.2	5.6597	0.16586	no
XM_022718716.1	1.06333	0.0593491	no
XM_013794275.2	-0.607409532672652	0.160994	no
XM_013854469.2	-0.538831828264675	0.239134	no
XM_013794447.2	-1.95994411137709	0.0241405	up
XM_013865390.2	-0.200964643840073	0.785663	no
XM_013804334.2	-9.65747093401061	0.00174552	up
XM_013892344.2	0.408049	0.0932578	no
XM_013851393.2	0.587592	0.524789	no
XM_013789247.2	-0.237133292611264	0.472038	no
XM_013831355.2	0.593358	0.189215	no
XM_013855449.2	-0.555498673225386	0.894067	no
XM_022703215.1	-6.47754173161245	0.0108277	up
XM_013785914.2	0.649156	0.807094	no
XM_013832591.2	-0.436744002067981	0.235578	no
XM_013850431.2	2.93942	0.0286565	down
XM_013792962.2	-4.41643114427309	0.108534	no
XM_013834759.2	2.02188	0.00536778	down
XM_013842940.2	0.179623	0.592455	no
XM_013790946.2	-3.14677923746604	0.0393629	up
XM_013888713.2	6.34957	0.0938822	no
XM_022690614.1	1.07042	0.090115	no
XM_013863972.2	1.9516	0.00264126	down
XM_013807411.2	-0.826272642110183	0.0855869	no
XM_013829649.2	-0.0908191969826755	0.709488	no
XM_013831131.2	-0.675848243032656	0.117364	no
XM_013844831.2	0.30123	0.396296	no
XM_013793523.2	-1.67215875530292	0.00461798	up
XM_022718357.1	0.569985	0.842873	no
XM_013866692.2	7.84117	0.00138732	down
XM_013802161.2	3.09522	0.0567656	no
XM_013886671.2	-0.493424254875365	0.182441	no
XM_013843750.1	-0.949757715599958	0.155535	no
XM_013803709.2	4.53955	0.034436	down
XM_013788214.2	1.2339	0.0765438	no
XM_013808037.2	-1.91579770091723	0.0153359	up
XM_013870731.2	-0.0742874692050262	0.828562	no
XM_013857291.2	-0.718941897821491	0.012125	no
XM_013816066.2	0.756433	0.0195636	no
XM_013893342.2	-0.10584469469608	0.684896	no
XM_013823973.2	1.42661	0.00971719	down
XM_013827578.2	-0.667768783495432	0.441325	no
XM_013834531.2	-0.641670282522711	0.0052524	no
XM_013847474.2	-0.260886835718579	0.352508	no
XM_013789955.2	0.0798077	0.773224	no
XM_013867135.2	-0.691257158111796	0.196568	no
XM_013788847.2	-0.336770904101318	0.344414	no
XM_013837308.2	-0.315868370257616	0.114082	no
XM_022718652.1	-1.3031398630744	0.0435694	up
XM_013837053.2	0.445431	0.134711	no
XM_013842472.2	-1.21269003384144	0.0133301	up
XM_022687777.1	-0.540334534468237	0.0371415	no
XM_022695519.1	0.359972	0.539921	no
XM_013850697.2	0.0253444	0.908086	no
XM_013829540.2	0.550858	0.353971	no
NM_001316156.1	0.221365	0.893136	no
XM_022705914.1	2.81815	0.0234647	down
XM_013891157.2	-8.19789140798253	3.77807e-05	up
XM_022694793.1	1.32639	0.0093763	down
XM_013894689.2	1.89818	0.0398616	down
XM_013851960.2	-1.93641580185302	0.00791886	up
XM_013841036.2	1.52978	0.0164872	down
XM_013850818.2	-0.522988713026803	0.258841	no
XM_013895202.2	0.0736057	0.786645	no
XM_013810946.2	-0.115713478140457	0.80429	no
XM_013876346.2	-1.91595977627823	0.507904	no
XM_022691838.1	-1.60942355655486	0.0015617	up
XM_013840388.2	6.49561	0.00479697	down
XM_013870557.2	1.68878	0.0585683	no
XM_013841963.2	-0.275519590640861	0.533994	no
XM_013867724.2	-0.965219683455826	0.0649764	no
XM_013896800.2	-1.55932505686903	0.0113978	up
XM_022687192.1	-0.516899423394131	0.228474	no
XM_013842653.2	-0.806553362140339	0.323151	no
XM_022697478.1	-0.150104273064172	0.731641	no
XM_013888295.2	-0.110891270027481	0.554493	no
XM_013842172.2	0.390843	0.0750818	no
XM_013806125.2	-1.0774394385786	0.0187665	up
XM_013884534.2	-0.264745042515059	0.465129	no
XM_013861758.2	0.672065	0.0967394	no
XM_022704828.1	-0.560702498668892	0.204561	no
XM_013885413.2	-5.68475739745929	0.0144711	up
XM_013798195.2	-3.11539360529079	0.0283249	up
XM_013849273.2	0.931351	0.142985	no
XM_013816978.2	-3.1011156564485	0.121853	no
XM_022703918.1	-4.29083584817799	0.078815	no
XM_013842087.2	-0.212274999954666	0.730888	no
XM_013865845.2	-0.404948481961002	0.347288	no
XM_013857382.2	0.407698	0.190479	no
XM_013821235.2	-0.157433924889492	0.709552	no
XM_013852427.2	-0.362993897664398	0.0800288	no
XM_013828641.2	-0.992185730399492	0.154339	no
XM_013879304.2	-0.748703167831856	0.0058269	no
XM_013795114.2	6.25869	0.00623753	down
XM_013853100.2	-0.700799401734505	0.0800628	no
XM_013858181.2	1.14465	0.417792	no
XM_022705338.1	-2.01415726367935	0.00342781	up
XM_013838436.2	-1.35823132239128	0.0249493	up
XM_013845297.2	-1.03433657435256	0.00465538	up
XM_013803576.2	-0.86092670812893	0.0986379	no
XM_022699838.1	-0.64384568680952	0.094079	no
XR_002653160.1	0.270163	0.565609	no
XM_013814439.2	7.34451	0.00291585	down
XM_013785973.2	-0.353392282056606	0.0613894	no
XM_013816233.2	7.67179	0.000175158	down
XM_013788142.2	-0.0472391558392815	0.87759	no
XR_001271929.2	1.31917	0.02638	down
XM_013881525.2	0.101893	0.424909	no
XM_013872555.2	-0.760030754784535	0.0581968	no
BRNAC_p066_T	-0.35575638710142	0.0529309	no
XM_013852894.2	-0.223212658861536	0.526014	no
XM_013835240.2	-0.678234112377433	0.0768941	no
XM_013827076.2	-0.593800150002247	0.21906	no
XM_013833085.2	-1.94068097128572	0.0224464	up
XM_013885440.2	3.16621	0.122113	no
XM_013819357.2	1.3856	0.111925	no
XM_013879411.2	0.76584	0.0478597	no
XM_013835884.2	5.60482	0.0484526	down
XM_013847198.2	2.52384	0.292835	no
XM_022690183.1	0.171206	0.314198	no
XM_022692360.1	-0.208915679019133	0.704169	no
XM_022705190.1	-0.312020432106526	0.942811	no
XM_013805780.2	0.222725	0.739498	no
XM_022719620.1	-3.53419396876828	0.173268	no
XM_013887890.2	-2.9136020680888	0.148975	no
XM_013881960.2	-0.725243389727983	0.0633214	no
XM_013822356.2	0.279358	0.528015	no
XM_013815642.2	-3.6122302191229	0.119566	no
XM_013832866.2	-0.409552935901958	0.0360221	no
XM_013788617.2	0.366202	0.705698	no
XM_022706994.1	1.9039	0.124559	no
XM_022717724.1	0.300509	0.946989	no
XM_013814437.2	-1.70625788181917	0.0281318	up
XM_022708209.1	-0.169207983173021	0.647707	no
XM_013852372.2	0.292087	0.449472	no
XM_013851845.2	-0.569338422093677	0.244292	no
XM_013830576.2	-0.787695236572219	0.0226227	no
XM_013868180.2	-0.26300376105592	0.181517	no
XM_013880225.2	2.74438	0.128505	no
XM_013818610.2	-0.922512285431134	0.0859904	no
XM_013799280.2	-0.976156264451072	0.128572	no
XM_013808466.2	-0.410006019844021	0.0279349	no
XM_013875340.2	-0.0950467754759838	0.976099	no
XM_013828477.2	0.044502	0.932028	no
XM_013845790.2	5.59383	0.0573131	no
XM_013888937.2	-0.620364967070729	0.110044	no
XM_013784422.2	-0.776997874593103	0.256655	no
XM_013843285.2	-0.202209162594386	0.197825	no
XM_013876489.2	-1.86623243612557	0.0353364	up
XM_013809286.2	-0.271518321915976	0.942304	no
XM_013797944.2	0.404129	0.290931	no
XM_013841335.2	-0.371802285006155	0.0601201	no
XM_022696760.1	-0.250504941212084	0.299135	no
XM_013892163.2	0.712467	0.123927	no
XM_013829998.2	0.647837	0.0314477	no
XM_013812497.2	6.79504	0.0784868	no
XM_013836627.2	2.30307	0.000524594	down
XM_013874490.2	-0.194854679247028	0.776272	no
XM_013816418.2	-0.271990106348171	0.572966	no
XM_022694422.1	-0.515828495892621	0.0242729	no
XM_013812139.2	-1.12467266436554	0.0474069	up
XM_013874537.2	-0.251414458765469	0.29937	no
XM_013857428.2	0.0767496	0.886731	no
XM_013852593.2	-0.633577882416081	0.0387547	no
XM_013860072.2	2.19104	0.54068	no
XM_013800388.2	-0.375258366380816	0.00669338	no
XM_022720190.1	-0.459688321602566	0.645924	no
XM_013787460.2	0.461831	0.264453	no
XM_013810544.2	-0.303182689849349	0.550162	no
XM_013809105.2	0.371115	0.343163	no
XM_013860546.2	0.50507	0.0524557	no
XM_013838381.2	-0.292692082086467	0.305918	no
XM_013878274.2	3.72511	0.0421203	down
XM_013823267.2	0.14406	0.707354	no
XM_013873328.2	1.16747	0.0552616	no
XM_013828093.2	-2.33535609780978	0.0178894	up
XR_001278061.2	-3.14005031949844	0.0962101	no
XM_013820280.2	-2.96912898469074	0.249626	no
XM_013811826.2	-0.451235902153698	0.754778	no
XM_022719255.1	-1.03257633491627	0.456556	no
XM_013831884.2	-0.936837575285652	0.00200508	no
XM_013823163.2	0.610659	0.00724485	no
XM_013801577.2	6.56494	0.0291507	down
XM_013881743.1	-0.339055408323363	0.0870239	no
XM_022703818.1	-3.30298414572845	0.177376	no
XM_013836888.2	2.20405	0.000455897	down
XM_022700112.1	-4.65061393625942	0.573378	no
XM_013867283.2	2.24053	0.00149068	down
XM_013887674.2	0.0295495	0.962164	no
XM_022700420.1	9.51617	0.00491861	down
XM_013827048.2	-1.93792911401156	0.00749788	up
XM_022703138.1	-0.130407748147994	0.527232	no
XM_013867853.2	-0.177416561874556	0.313943	no
XM_022714663.1	-0.215686405631877	0.657374	no
XM_013822989.2	-0.359829357838182	0.118458	no
XM_013893420.2	-0.41814676512785	0.152774	no
XM_013787283.2	-0.61974463537659	0.075404	no
XM_013823146.2	-0.066928623997678	0.881584	no
XM_013855892.2	-0.221297493100453	0.248904	no
XM_013800843.2	0.0767551	0.591396	no
XM_013832414.2	0.36251	0.755805	no
XM_013841582.2	0.615217	0.023625	no
XM_013806362.2	-0.342762004676326	0.193508	no
XM_022711630.1	-1.75892222231718	0.0817535	no
XM_013862186.2	-0.478395102933283	0.174686	no
XM_013801579.2	-0.31171235949787	0.426775	no
XM_013805413.2	0.0512873	0.852082	no
XM_013823499.2	-1.78342526126226	0.118109	no
XM_013847803.2	0.592507	0.0274098	no
XM_013894701.2	-1.03020708893525	0.0576147	no
XM_022716636.1	0.198461	0.536251	no
XM_013895137.2	0.199006	0.253614	no
XR_002662548.1	0.210458	0.937484	no
XM_013895094.2	-0.263650209626712	0.531167	no
XM_013875580.2	0.570694	0.492262	no
XM_013848158.2	-0.540809858180322	0.341013	no
XM_013885025.2	-1.15765211392373	0.105411	no
XM_022704001.1	3.80068	0.25827	no
XM_013807294.2	0.702792	0.0256049	no
XM_013878778.2	-1.07253275911373	0.0268438	up
XM_013836696.2	3.4832	0.132958	no
XM_013817770.2	-0.129946180536166	0.698302	no
XM_013811478.2	-0.250525205987102	0.204997	no
XM_022720708.1	-2.97295087189508	0.0178529	up
XM_022706774.1	-1.55987969202929	0.0334647	up
XM_013797139.2	-0.364265028286367	0.102658	no
XM_013797643.2	-0.441508839660938	0.122547	no
XM_013798138.2	-0.313447869721801	0.252148	no
XM_013823190.2	0.256413	0.441791	no
XM_022694666.1	-0.901332471688903	0.71969	no
XM_013892164.2	-4.23393820566109	0.214386	no
XM_013829968.2	-0.87576263549441	0.00100717	no
XM_013793898.2	7.62524	0.0506849	no
XM_013840146.2	-2.19999168454916	0.0017416	up
XM_013797736.2	1.15556	0.275093	no
XM_013882573.2	-0.15276252376063	0.784208	no
XM_013842342.2	0.770557	0.153364	no
XM_022718470.1	-1.24405045555957	0.0365771	up
XM_013889210.2	-0.527950004061975	0.0170403	no
XM_022692321.1	-3.20703566484518	0.111734	no
XM_013817685.2	0.308162	0.458825	no
XM_013878991.2	-0.152419089659112	0.673238	no
XM_013871283.2	0.432059	0.391055	no
XM_013846017.2	3.42614	0.136784	no
XM_013862749.2	-5.81279342744265	0.00808396	up
XM_013855169.2	11.7791	0.00701117	down
XM_013828180.2	-0.142303545719546	0.628555	no
XM_013803438.2	0.299483	0.94194	no
XM_013885217.1	-0.0724138577632461	0.691349	no
XM_013817457.2	-1.4566862950586	0.113825	no
XM_013856701.2	-0.463950802704336	0.339652	no
XM_013887240.2	0.427501	0.146922	no
XM_013862013.2	0.260143	0.532789	no
XM_013835080.2	-1.27822947472343	0.0281339	up
XM_013846866.2	0.85867	0.0977779	no
XM_013796791.2	0.938388	0.515871	no
XM_013806883.2	-0.367978005650388	0.307405	no
XM_013822994.1	-0.135172618692589	0.836654	no
XM_022715769.1	3.81566	0.0982273	no
XM_013835878.2	-0.164378046370409	0.549226	no
XM_013789134.2	0.252998	0.253686	no
XM_013786532.2	-0.139461629756137	0.161991	no
XM_022699164.1	0.936862	0.0331891	no
XM_013877623.2	0.417556	0.13208	no
XM_013815314.2	-0.351127215829924	0.126261	no
XM_013889145.2	0.759014	0.0286337	no
XM_013855541.2	3.77131	0.137501	no
XM_013786449.2	-0.359870556601308	0.903872	no
XM_013806902.2	-0.896466501077569	0.0638947	no
XM_013877179.2	-0.251157995386742	0.502831	no
XM_022716637.1	-0.446521362213062	0.384051	no
XM_022687987.1	-0.0592193710618281	0.859056	no
XM_013825052.2	2.5418	0.0478213	down
XM_013895233.2	-0.144087166931285	0.458447	no
XM_013787435.2	-0.699766939794658	0.384471	no
XM_013881596.2	-0.340435734876539	0.3744	no
XM_013815221.2	0.464867	0.845097	no
XM_013881868.2	-0.42221573989244	0.00589641	no
XM_022687594.1	0.58866	0.293042	no
XM_013824747.2	-1.99021779459231	0.0176658	up
XM_013888086.2	0.119096	0.735155	no
XM_022702317.1	0.7557	0.8044	no
XM_013887392.2	-0.902511027662562	0.0140447	no
XM_013859416.2	0.0826078	0.738566	no
XM_022696117.1	0.468399	0.304404	no
XM_013861608.2	3.79142	0.0322552	down
XM_013802133.2	0.301819	0.0423388	no
XM_013887521.2	-1.212226593405	0.419061	no
XM_013856845.2	0.27721	0.0885912	no
XM_013893115.2	-0.66200150856269	0.0551322	no
XM_013888617.2	1.60119	0.0955469	no
XM_013867568.2	-0.556577944224436	0.109408	no
XM_013812339.2	-0.523926806090896	0.0517131	no
XM_022714701.1	6.97837	0.000502955	down
XM_013846919.2	0.000667755	0.998898	no
XM_013787207.2	-3.65209251157722	0.0677234	no
XM_013860847.2	-0.691607606446314	0.01193	no
XM_013880296.2	1.52463	0.00144205	down
XM_013805632.2	-0.460556168700117	0.00547922	no
XM_013810733.2	-0.371556097620554	0.238729	no
XM_013807346.2	-1.48114083055741	0.00359319	up
XM_013794428.2	-0.355130873885014	0.204626	no
XM_013807583.2	-1.86456356637116	0.0028426	up
XM_013806627.2	-0.770440530462332	0.000652526	no
XM_013868237.2	0.798442	0.0899892	no
XM_013879062.2	5.17054	0.0443795	down
XM_013861066.2	-0.44003051938003	0.195897	no
XM_013816338.2	-0.428138588865588	0.288306	no
XM_013894771.2	1.07014	0.00663812	down
XM_013795435.2	-0.606636939307847	0.235317	no
XM_013842055.2	-2.58229966928729	0.00641782	up
XM_013837226.2	-0.989002194171339	0.0062712	no
XM_013883532.2	-0.321007784625846	0.220135	no
XM_013860402.2	1.11789	0.0569039	no
XM_013830408.2	-0.0153357615203478	0.953745	no
XM_013840785.2	-5.91702352514544	0.292994	no
XM_013871520.2	-0.00647798043169219	0.985318	no
XM_013868883.2	-1.02889723228085	0.25066	no
XM_022703461.1	-2.31286565610448	0.586356	no
XM_013839837.2	-0.312208945832945	0.849889	no
XM_013826540.2	0.40713	0.178234	no
XM_013859329.2	-0.229093532821748	0.823231	no
XM_013856749.2	-0.195847258574662	0.213793	no
XM_013877697.2	1.88266	0.032852	down
XM_013821391.2	-0.00217917258763228	0.997082	no
XM_022695415.1	0.225049	0.465871	no
XM_013893847.2	0.0542605	0.884584	no
XM_013866681.2	1.61292	0.0488792	down
XM_013863896.2	-0.686709408788015	0.350401	no
XM_013885699.2	-0.316615966031316	0.493564	no
XM_013789309.2	-0.193989047327922	0.363931	no
XM_013873966.2	-0.261199393842678	0.373308	no
XM_013862361.2	0.00911748	0.967047	no
XM_013857008.1	-0.264430717144881	0.102148	no
XM_013864587.2	-1.34495492053055	0.133976	no
XM_013806000.2	-0.465713104553846	0.122348	no
XM_013794746.2	0.649597	0.0220002	no
XM_013851907.2	-0.70328344248881	0.284881	no
XM_013832321.2	-0.200811048891299	0.526934	no
XM_013799237.2	0.918156	0.0960797	no
XM_013793429.2	3.18718	0.00602956	down
XM_022692359.1	-0.885613433161181	0.127499	no
XM_013862462.1	0.281855	0.258443	no
XM_013839665.2	-0.213871385387033	0.521438	no
XM_013786269.2	-0.0926058178612082	0.728602	no
XM_022719917.1	0.962012	0.217554	no
XM_013837040.2	-0.676489288101554	0.178627	no
XM_013839902.2	-0.669584058750509	0.0105142	no
XM_013831095.2	0.0402326	0.952401	no
XM_013894085.2	-1.01735881352395	0.476374	no
XM_013862866.2	0.162426	0.768246	no
XM_013807161.2	-5.97108454209465	0.0287184	up
XM_013865064.2	-0.479773533975486	0.0337089	no
XM_013859258.2	0.129133	0.671769	no
XM_013830853.2	-3.87132069476795	0.126235	no
XM_013870159.2	1.0854	0.137103	no
XM_013896175.2	0.458863	0.359796	no
XM_013842787.2	-4.93109053248522	0.0741288	no
XM_013802696.2	-0.887689510709812	0.0163435	no
XM_013857260.2	-0.205519815955752	0.391708	no
XM_013797532.2	-1.93293691872702	0.00114088	up
XM_013823092.2	1.30225	0.0199637	down
XM_013852779.2	0.019253	0.955371	no
XM_022708259.1	1.40142	0.00792326	down
XM_013847510.2	-0.318314110092371	0.396171	no
XM_013856295.2	0.735194	0.846068	no
XM_013868583.2	0.38898	0.0345935	no
XM_013787847.2	0.390419	0.744059	no
XM_013859785.2	0.584468	0.297171	no
XM_013879266.2	0.0293791	0.949005	no
XM_013853026.2	-0.715665523446077	0.0249865	no
XM_013854462.2	-0.905990082070828	0.807196	no
XM_013794112.2	0.492158	0.279677	no
XM_013845274.2	-0.985114666781387	0.119528	no
XM_013887749.2	0.484745	0.296555	no
XM_013850499.2	5.87676	0.00784235	down
XM_013792697.2	-0.181401388301186	0.271254	no
XM_013805191.2	-0.212983894779082	0.466914	no
XM_013851973.2	0.0123371	0.965268	no
XM_013887977.2	7.4075	0.0549971	no
XM_013894849.2	0.567625	0.514215	no
XM_013806766.2	-0.318659009190767	0.497831	no
XM_013859076.2	0.322804	0.026977	no
XM_013871720.2	0.255291	0.297185	no
XM_013828273.2	-0.476652148796553	0.099263	no
XM_022705513.1	0.851197	0.00295226	no
XM_013789114.2	2.86185	0.421319	no
XM_013800557.2	-0.860039630882207	0.104193	no
XM_013824103.1	0.521347	0.0279515	no
XM_013799570.2	1.49436	0.340452	no
XM_013845620.2	1.34924	0.199459	no
XM_013821832.2	-0.872382211562455	0.236465	no
XM_022691910.1	-0.93494089658814	0.0875457	no
XM_013847050.2	-0.580970333500608	0.110511	no
XM_013787425.2	-0.337581374951706	0.349806	no
XM_013888006.2	-0.447865320398377	0.0980498	no
XM_013836907.2	-0.478408979073512	0.0208512	no
XM_013830700.2	0.219966	0.253734	no
XM_022688230.1	5.9693	0.006895	down
XR_002660343.1	6.81255	7.33518e-05	down
XM_013859177.2	-0.591354330447718	0.026316	no
XM_013804955.2	-0.342690579685624	0.612111	no
XM_013805215.2	-1.11709738204945	0.402932	no
XM_013859523.2	-0.411103965931221	0.38262	no
XM_022693571.1	-0.668196445129151	0.00681695	no
XM_013872175.2	0.418882	0.0527006	no
XM_013819622.2	3.60311	0.0712908	no
XM_013837919.2	-0.414275363411502	0.162577	no
XM_013836594.2	-6.41265863403109	0.0471534	up
XM_013847165.2	0.682669	0.312516	no
XM_013868123.2	-0.652819700039252	0.116574	no
XM_013880101.2	-1.03701234329056	0.176963	no
XR_001284908.2	-0.259601621759718	0.347519	no
XM_013822495.2	-0.165553250831768	0.230862	no
XM_013798037.2	-0.295523969653727	0.353918	no
XM_013832087.2	-0.828586297880618	0.0802748	no
XM_013811963.2	0.321424	0.125591	no
XM_013788881.2	0.0619839	0.844907	no
XM_013887405.2	2.09955	0.0163675	down
XM_013800862.2	0.166645	0.321325	no
XM_013830635.2	-0.748753860985162	0.0355434	no
XM_013893793.2	-0.238383689779334	0.53795	no
XM_013887584.2	3.77214	0.177261	no
XM_013793802.2	-3.8462803312958	0.220079	no
XM_013797920.2	0.384732	0.0725916	no
XM_013828734.2	0.280748	0.314152	no
XM_013891696.2	-0.098413524252456	0.596501	no
XM_013818887.2	-0.147386149756503	0.604364	no
XM_013856361.2	0.295537	0.0628979	no
XM_013808012.2	-1.03710984481196	0.0626766	no
XM_013866327.2	-0.315750070742422	0.623016	no
XM_022688625.1	0.76885	0.284044	no
XM_013794249.2	-0.965570519179158	0.0263371	no
XM_022688487.1	1.31389	0.00270081	down
XM_013834622.2	-0.0298157574636619	0.986988	no
XM_022693159.1	0.917277	0.81511	no
XM_022716148.1	-1.14931557244647	0.734929	no
XM_022690891.1	3.24295	0.222664	no
XM_013856731.2	-0.24758939829482	0.0871494	no
XM_013855132.2	1.62865	0.620426	no
XM_013797090.2	2.4533	0.00676855	down
XM_013854620.2	2.05019	0.725849	no
XM_013796985.2	0.0663448	0.823599	no
XM_013827678.2	-1.80933684794045	0.427801	no
XM_022713842.1	0.190918	0.676905	no
XM_013891282.2	-0.424500598346722	0.103752	no
XM_022693232.1	-0.422080800408096	0.0645421	no
XM_013831098.2	-0.171828625941754	0.571124	no
XM_013881225.2	-0.18352747937762	0.344522	no
XM_022713765.1	-0.53743471153049	0.0391213	no
XM_013864123.2	1.38081	0.0880513	no
XM_013791457.2	-0.716571274475072	0.038676	no
XM_013841282.2	-0.31968847709075	0.174633	no
XM_013860646.2	-0.0714901379496002	0.627811	no
XM_013848232.2	2.5651	0.236181	no
XM_013842624.2	0.525927	0.156349	no
XM_022704874.1	0.257288	0.443175	no
XM_022719131.1	0.983103	0.059553	no
XM_013820727.2	-0.752988046928566	0.078058	no
XM_013851325.2	-0.240434872120877	0.282697	no
XM_013806240.2	-1.9857815159065	0.584693	no
XM_013872874.2	0.144118	0.883793	no
XM_022697352.1	-1.34733124879101	0.360632	no
XM_013828913.2	7.20041	0.160986	no
XM_022711913.1	-0.449813745244105	0.173874	no
XM_013821604.1	0.121811	0.60978	no
XM_013860065.2	5.95349	0.0290564	down
XM_013800541.2	0.329481	0.447559	no
XM_013895480.2	-0.475423071905453	0.0646668	no
XM_013856479.2	-5.99449439350097	0.0190172	up
XM_013860993.2	2.30483	0.0406274	down
XM_013847776.2	-0.296476589001073	0.492898	no
XM_013869253.2	-0.333716236799923	0.41387	no
XM_013889458.2	4.41194	0.226712	no
XM_022700062.1	-2.4047625308787	0.202174	no
XM_013831488.2	-0.0239467595047952	0.986145	no
XM_013864844.2	0.0606275	0.895723	no
XM_022688792.1	-2.66091258860741	0.518262	no
XM_022718124.1	0.260805	0.948963	no
XM_013800395.2	-0.554559011672373	0.0425892	no
XM_022706008.1	-4.00989525950666	0.0914688	no
XM_013786419.2	-0.353602038013115	0.929965	no
XM_013846139.2	-0.149142879307626	0.655246	no
XM_013844343.2	0.324063	0.267827	no
XM_013840068.2	6.06135	0.00248316	down
NM_001315862.1	-0.23787077286231	0.723011	no
XM_013843127.2	-1.45596423878624	0.00353654	up
XM_013852161.2	-0.524489764472319	0.0449447	no
XM_013836554.2	-5.13790204783105	0.0884035	no
XM_013842264.2	-0.190916772568111	0.567186	no
XM_013881684.2	5.25001	0.0450678	down
XM_013794588.2	8.50596	0.000656705	down
XM_013828452.2	-0.39932236809456	0.918589	no
XM_013826630.2	0.668334	0.0670141	no
XM_013849824.2	-0.111570707992305	0.722275	no
XM_013823744.2	-0.4528700661	0.925576	no
XM_013893411.2	0.0327994	0.872564	no
XM_013844367.2	-3.15157072103187	0.140087	no
XM_013871260.2	-0.0905433933333988	0.800085	no
XM_013810480.2	-1.64161541185225	0.00295314	up
XM_013845288.2	2.68285	0.00729436	down
XM_013825784.2	0.366201	0.34041	no
XM_013874281.2	1.43789	0.00868593	down
XM_013806094.2	-0.407336475016174	0.412754	no
XM_013806375.2	-0.724721328111937	0.0478961	no
XM_013887322.2	0.212137	0.186097	no
XM_013888793.2	1.10736	0.647543	no
XM_013794088.2	-0.458319357620598	0.0759367	no
XM_022700067.1	0.00308252	0.994509	no
XM_013860498.2	-1.78162993652534	0.421836	no
XM_013862491.2	0.0802822	0.783865	no
XM_022710581.1	-1.33656267007838	0.186983	no
XM_013878650.2	-0.947596626707166	0.456432	no
XM_013886514.2	0.847024	0.0148694	no
XM_013882217.2	0.464766	0.0356041	no
XM_013822850.2	-0.0221625332692601	0.911989	no
XM_013790008.2	-1.24632779454078	0.0147959	up
XM_013859391.2	-0.280357881211908	0.100711	no
XM_013825605.2	6.69585	0.0209764	down
XM_013873444.2	6.26868	0.0259523	down
XM_013788294.2	-0.0652360835312228	0.89383	no
XM_013835258.2	-1.28738897663405	0.0864998	no
XM_013830632.2	-6.76806291965132	0.139262	no
XM_013864695.2	0.65879	0.0599604	no
XM_013788333.2	-0.103853686545098	0.67556	no
XM_022707568.1	0.149939	0.592779	no
XM_013843246.2	-0.358318382664562	0.412496	no
XM_013828337.2	0.182849	0.441574	no
XM_013784838.2	7.82077	1.40082e-05	down
XM_013836498.2	-0.608583134357005	0.169412	no
XM_013792981.2	-0.0883286089957051	0.768911	no
XM_013834394.1	1.17287	0.0344889	down
XM_013812369.2	-0.0820677338842061	0.521885	no
XM_022697124.1	-0.745184941740579	0.196993	no
XR_001285348.2	2.42961	0.148541	no
XM_013862319.2	-1.42549943763157	0.133529	no
XM_013829881.2	-0.423177833550481	0.423018	no
XM_013820456.2	-1.9225284766192	0.00299784	up
XM_022715684.1	-0.479733328343191	0.120216	no
XM_013845864.2	-0.313033490465841	0.0778977	no
XM_022716485.1	-0.841547422571403	0.308909	no
XM_013884607.2	-2.39781123268785	0.0217104	up
XM_013831824.2	-0.180847886377296	0.24164	no
XM_013809143.2	-0.483742334422186	0.00654946	no
XM_013881002.2	-5.19105897650189	0.111619	no
XM_013856770.2	-1.62609495965986	0.39571	no
XM_013786356.2	-0.082653637548416	0.682497	no
XM_013878977.2	-0.743033120429848	0.0214295	no
XM_022709127.1	-0.463944232180428	0.155636	no
XM_013882219.2	0.0667683	0.564704	no
XM_022702232.1	0.0781709	0.978718	no
XM_013850042.2	6.76346	0.000300144	down
XM_013829795.2	-3.69366359734699	0.233262	no
XM_022698930.1	0.84344	0.0255878	no
XM_013785842.2	-0.496991515074598	0.378001	no
XM_022706973.1	-0.080066564239037	0.855538	no
XM_013876217.2	0.031605	0.861843	no
XM_013879931.2	-3.45925896497921	0.221254	no
XM_013794710.2	0.370979	0.0233903	no
XM_013837381.2	-1.87675455416272	0.00248151	up
XM_013895760.2	5.46091	0.0127746	down
XM_013788979.2	0.33537	0.0163704	no
XM_013835112.2	-0.0722204150255919	0.724994	no
XM_013888932.2	-0.289708224389442	0.0329717	no
XM_013859379.2	-0.329385692436523	0.191039	no
XM_013810618.2	-0.703008144799512	0.215899	no
XM_013792514.2	1.22936	0.107221	no
XM_013852701.2	-0.168209067224689	0.760255	no
XM_013854793.2	1.35646	0.00444938	down
XM_022719967.1	-0.61507311734305	0.263633	no
XM_022715135.1	-3.11937729861475	0.00294762	up
XM_013820993.2	-5.57572152530989	0.169774	no
XM_013860970.2	0.534538	0.229974	no
XM_013862754.2	-1.77761585107327	0.00467059	up
XM_022697459.1	1.98546	0.00687471	down
XM_013873531.2	-0.469850773559607	0.133288	no
XM_013789359.2	1.65778	0.158022	no
XM_013893011.2	-0.748159988474979	0.0969306	no
XM_013831919.2	-1.54369945165536	0.00806994	up
XM_013843419.2	-0.0527129567273642	0.807404	no
XM_013872952.2	-0.278125552433367	0.164049	no
XM_013895441.2	-2.83262672292106	0.222452	no
XM_022687423.1	-3.39144827695084	0.10365	no
XM_013829567.2	-0.320854590419215	0.135222	no
XM_013825418.2	-1.44737313060062	0.00822096	up
XM_013802543.2	1.25627	0.18307	no
XM_022693105.1	3.58767	0.115368	no
XM_013790248.2	-1.2547793520998	0.008699	up
XM_013868698.2	-0.063937233844766	0.805824	no
XM_013849521.2	7.22464	0.000288214	down
XM_013839959.2	-0.934576817974217	0.0486273	no
XM_013811185.2	-0.293994380309093	0.191391	no
XM_022698589.1	-2.72301188085103	0.0433693	up
XM_013861144.2	-0.383034005111935	0.135711	no
XM_013888073.2	-0.796914926902426	0.109773	no
XM_013816886.2	-0.318996595741088	0.343366	no
XM_013830360.2	1.0077	0.596275	no
XM_022710664.1	0.650431	0.015074	no
XM_013869348.2	0.293932	0.291044	no
XM_013842814.2	4.03458	0.0433205	down
XM_013891009.2	-2.81511643124201	0.536497	no
XM_013819877.2	1.32648	0.260168	no
XM_013839728.2	0.598856	0.365603	no
XM_022708348.1	-0.481659089834897	0.225291	no
XM_013799232.2	-0.240101790106486	0.41737	no
XM_013821939.2	-0.0478355492577618	0.818299	no
XM_013852567.2	-0.462670530084551	0.479146	no
XM_013894812.2	0.538997	0.0632063	no
XM_013824852.2	-4.22551829690473	0.113655	no
XM_013841240.2	0.68521	0.0547264	no
XM_013812802.2	0.251018	0.258876	no
XM_013826650.2	0.389864	0.175135	no
XM_013889070.2	-0.530381201358585	0.095598	no
XM_013790882.2	4.15987	0.0912311	no
XM_013817081.2	-0.00106627054557474	0.997859	no
XM_013842109.2	-0.315653080643871	0.294695	no
XM_013894057.2	-0.81159192638565	0.0399881	no
XM_013798047.2	0.169481	0.438722	no
XM_013792727.2	0.154116	0.785213	no
XM_013794624.2	1.09685	0.116857	no
XR_002662741.1	-0.995274674395058	0.011903	no
XM_013894134.2	0.273053	0.216237	no
XM_013895314.2	-0.909766288128267	0.173218	no
XM_022696563.1	-0.34546314484204	0.93064	no
XM_022714553.1	-0.571661469301206	0.0497813	no
XM_013814579.2	0.660506	0.0870511	no
XM_013816210.2	-5.2265047575373	0.0891196	no
XM_013829006.2	-1.58157582982164	0.664937	no
XM_013863540.2	-0.590208998809326	0.222711	no
XM_013872224.1	0.226663	0.46302	no
XM_013857663.2	2.80339	0.0800955	no
XM_013841520.2	-1.8940539965406	0.00216451	up
XM_022699701.1	-0.763148371493263	0.433834	no
XM_013825502.2	-1.40996356693546	0.00368621	up
XM_013836801.2	-0.677818248438743	0.840417	no
XM_013888146.2	0.13479	0.514719	no
XM_013807605.2	-0.905892611123033	0.123909	no
XM_013866357.2	-0.295123539824774	0.54307	no
XM_013812860.2	-0.199001625884934	0.533188	no
XM_013826688.2	0.0488181	0.990219	no
XM_013811843.2	1.16617	0.0498949	down
XM_013884642.2	-0.828095594869932	0.164057	no
XM_013797555.2	-0.828923004792192	0.0948178	no
XM_013832848.2	0.609284	0.00828974	no
XM_013793541.2	-0.105924895385457	0.782666	no
XM_013830478.2	-0.672926957827827	0.00237058	no
XM_022717929.1	-0.133281386807497	0.717934	no
XM_022717051.1	-4.10334582519976	0.101263	no
XM_022707892.1	2.25757	0.338125	no
XM_013788798.2	-0.239399382986904	0.483842	no
XM_013787151.2	0.0743609	0.825192	no
XM_013797494.2	0.0074516	0.996641	no
XM_013851910.2	-0.0732752811749111	0.791315	no
XM_022718335.1	2.07033	0.0134026	down
XM_013893909.2	0.335031	0.224576	no
XM_013873074.2	0.0160199	0.942438	no
XM_013873164.2	0.0482653	0.912531	no
XM_013786653.2	-0.34489064224866	0.647566	no
XM_013882090.2	-3.24081388079728	0.298017	no
XM_013863173.2	-0.552170456885152	0.891583	no
XM_013793436.2	0.0781941	0.770813	no
XM_013881550.2	10.4759	0.0158661	down
XM_013862453.2	-1.19992207413856	0.00973752	up
XM_013793562.2	-1.45281027773175	0.0256887	up
XM_013788268.2	-0.500029100145636	0.272397	no
XM_013896229.2	-0.659291025320881	0.234042	no
XM_013794751.2	0.223923	0.410251	no
XM_013807923.2	-0.702429946693506	0.00430477	no
XM_013836279.2	-0.635241112785726	0.176398	no
XM_013831558.2	2.89389	0.624308	no
XM_013817302.2	-6.52839100427904	0.0207118	up
XM_013889511.2	-0.44858178130948	0.00872267	no
XM_013863367.2	-0.644538658182534	0.242091	no
XM_013861854.2	0.0925859	0.575693	no
XM_013867370.2	0.491469	0.152406	no
XM_022718480.1	0.0456613	0.832134	no
XM_013870394.2	1.08941	0.00723253	down
XM_013879839.2	-2.49924280081954	0.0254523	up
XM_013807862.2	-3.67333249457275	0.126408	no
XM_013896602.2	-3.91516362047837	0.0246968	up
XM_013887247.2	-0.502743872151809	0.343748	no
XM_013788662.2	-0.598597979497097	0.00269819	no
XM_013847082.2	-0.187445899500731	0.64095	no
XM_013895348.2	-1.39708134887876	0.0311783	up
XM_022719564.1	6.56355	0.0497054	down
XM_013804851.2	8.24255	0.00175711	down
XM_022689777.1	-1.0335405508555	0.00209376	up
XM_013805696.2	-0.396581403507438	0.430894	no
XM_022716888.1	-0.423945563713986	0.00133932	no
XM_013796090.2	-1.50831238064245	0.0197215	up
XM_013881915.2	-1.39831940350578	0.0232099	up
XM_013874514.2	-0.979875836087236	0.0506847	no
XM_013847507.2	-0.299975194563223	0.553888	no
XM_013815754.2	4.65092	0.0535488	no
XM_013843102.2	1.29652	0.00240077	down
XM_013853445.2	-3.39552597284341	0.115405	no
XM_013788161.2	3.45847	0.0583634	no
XM_013808179.2	0.266029	0.150945	no
NM_001315663.1	-0.385435326382157	0.328416	no
XM_013874020.2	0.00416921	0.983218	no
XM_013877358.2	0.0681078	0.519455	no
XM_013784582.2	6.57955	0.101035	no
XM_022705562.1	-1.16082134683378	0.00115552	up
XM_013814741.2	0.991901	0.0344914	no
XM_022699231.1	-0.114417504089502	0.77224	no
XM_013841681.2	-0.675385258393644	0.814324	no
XM_013794123.2	0.854943	0.0444138	no
XM_013851614.2	-3.25016639388412	0.145247	no
XM_013869169.2	2.01414	0.00309904	down
XM_013787909.2	0.132921	0.533136	no
XR_002655192.1	-7.44784254460872	1.16722e-05	up
XR_002655715.1	-0.258875359834896	0.493264	no
XM_022692237.1	0.155219	0.745883	no
XM_013884034.2	3.30082	0.196523	no
XM_013830771.2	-0.815431768628449	0.163832	no
XM_013788403.1	-1.14009065978997	0.0534143	no
XM_013815162.2	-0.486377848527478	0.531228	no
XM_013860833.2	-2.1780152317293	0.00445508	up
XM_013787600.2	0.391113	0.279936	no
XM_013876416.2	-0.0428422208886541	0.81399	no
XM_013788186.2	5.96594	0.0428364	down
XM_022690479.1	0.106315	0.912648	no
XM_013874181.2	-0.515539037818486	0.124605	no
XM_013867870.2	0.022186	0.995303	no
XM_022690270.1	-0.875001566427214	0.0348047	no
XM_013805430.2	-4.23345302392715	0.063192	no
XM_013869960.2	-1.35992887751278	0.678139	no
XM_022715261.1	-1.03079581843329	0.739625	no
XM_013892566.2	-0.348626440801243	0.312473	no
XM_013867355.2	0.302995	0.302486	no
XM_013822830.2	-0.281251494384096	0.203109	no
XM_013858421.2	-0.314857037884438	0.580964	no
XM_013860128.2	-0.635223922170735	0.00973593	no
XM_022715112.1	-0.174328755386261	0.644033	no
XM_013881736.2	-0.658792846701583	0.209423	no
XM_013806992.2	-0.914111987467244	0.0140367	no
XM_013838297.2	-0.340930485779518	0.0333413	no
XM_013838410.2	-0.709498230141736	0.0330395	no
XM_013785448.1	-3.48538224152459	0.398308	no
XM_013859075.2	-1.11649318372208	0.0519537	no
XM_013817458.2	0.244325	0.188508	no
XM_013854647.2	0.676317	0.266945	no
XM_013820396.2	-1.71697151248183	0.00546992	up
XM_013811970.2	-0.530851919476211	0.0674059	no
XM_022699299.1	-2.81706862099502	0.135981	no
XM_013792939.2	-0.538487676493956	0.893458	no
XM_013861363.2	-0.480749131751525	0.0438024	no
XM_013836583.1	0.568721	0.0370063	no
XM_013788971.2	0.0647666	0.706965	no
XM_022703835.1	-2.63490754729648	0.233095	no
XM_022698628.1	2.70757	0.349535	no
XM_013803785.2	-1.54866723014158	0.00604383	up
XM_013836746.2	-0.465531111180331	0.261201	no
XM_022707595.1	-0.425163357925516	0.557539	no
XM_013821514.2	0.137856	0.437199	no
XM_013832805.2	0.741799	0.126401	no
XM_013870480.2	-3.40397719685899	0.65867	no
XM_013792383.2	-0.63645235700307	0.0108434	no
XM_013843607.2	-1.32854818625663	0.00417396	up
XM_013852651.2	1.44343	0.0793376	no
XM_013865986.2	-0.288771508992432	0.438795	no
XM_013846377.2	-0.712699261348397	0.0972145	no
XM_013886996.2	1.44388	0.141839	no
XM_013880729.2	4.21388	0.480668	no
XM_013815708.2	-0.437693144480676	0.307916	no
XM_022696558.1	-0.0407406477287883	0.941991	no
XM_013817331.2	-0.175634019207008	0.517469	no
XM_013847213.2	1.56552	0.00269869	down
XM_013877118.2	0.137671	0.625449	no
NM_001316112.1	-1.06331609950031	0.000174316	up
XM_013864419.2	-1.98508704691137	0.213693	no
XM_013855553.2	-0.210000557470986	0.413843	no
XM_013838126.2	-0.12219722859017	0.60201	no
XM_013863601.2	0.44906	0.147165	no
XM_013856168.2	1.03343	0.0263221	down
XM_013852350.2	-0.451392643363877	0.158663	no
XM_013801423.2	5.47037	0.0992065	no
XM_013808136.2	0.212195	0.410772	no
XM_013892341.2	-0.711671223646532	0.085157	no
XM_013857010.2	-5.78593749543963	0.0110357	up
XM_013810624.2	-3.11582636532206	0.230229	no
XM_022687316.1	-0.0111621239642984	0.976301	no
XM_013892635.2	6.78637	0.0999793	no
XM_013836997.2	-0.0530859419378991	0.781256	no
XM_013879111.2	-0.342066330407927	0.226178	no
XM_022694034.1	9.90019	0.000549436	down
XM_013811594.2	-0.120972316467199	0.534309	no
XM_013876266.2	-0.0279758766824157	0.962206	no
XM_013799931.2	-0.0835973125180046	0.877686	no
XM_013790683.2	9.90633	0.0418655	down
XM_013870428.2	-1.28706305567666	0.0557012	no
XM_022707447.1	-3.64585648411248	0.107118	no
XM_013825482.2	-4.31020193023919	0.059185	no
XM_013841130.2	0.114567	0.697417	no
XM_013796055.2	0.329443	0.572189	no
XM_013785389.2	-0.633846080949924	0.0227377	no
XM_013786927.2	-0.474059551432337	0.13627	no
XM_013794729.2	-0.0283491082469075	0.875563	no
XM_013815126.2	-0.403467394071446	0.196161	no
XM_013856448.2	1.44832	0.0460497	down
XM_013888697.2	3.25305	0.105452	no
XM_013846101.1	0.547497	0.0237404	no
XM_013837466.2	0.0991467	0.665521	no
XM_013811022.2	0.920683	0.28866	no
XM_013841684.2	-0.0659214097483203	0.957755	no
XM_013845528.2	-1.60264572963203	0.0352849	up
XM_013836832.2	0.585363	0.354572	no
XM_013859295.2	-2.39853709948655	0.198907	no
XM_013870240.2	-0.235393826082314	0.354453	no
XM_022696310.1	-2.20226296128845	0.0806887	no
XM_022705202.1	-0.370434380199153	0.160606	no
XM_013876315.2	-0.821253892695501	0.280095	no
XM_013869222.2	-1.10838000605976	0.0189746	up
XM_013823088.2	-0.0893994218083007	0.753341	no
XM_013838841.2	0.21451	0.752245	no
XM_013846938.2	0.0867026	0.798043	no
XM_013827971.2	1.60002	0.432859	no
XM_022714681.1	1.89266	0.0165453	down
XM_013807803.2	-0.523836116158798	0.146072	no
XM_013809403.2	-0.541059703227038	0.0472247	no
XM_013868858.2	6.00594	0.0528134	no
XM_013890111.2	0.339975	0.126882	no
XM_013867777.2	-4.13506709032976	0.00828937	up
XM_022697042.1	-0.252277730409748	0.308165	no
XM_013786468.2	-3.41574705267523	0.0743472	no
XM_013880669.2	-0.152806433919835	0.646278	no
XM_013810493.2	-4.55235572995063	0.0355344	up
XM_013831717.2	-0.668579442220933	0.053044	no
XM_022688456.1	1.46439	0.0159538	down
XM_022714106.1	-0.44941170609884	0.112587	no
XM_022709470.1	-3.42799434749285	0.263628	no
XM_013895207.2	0.82695	0.00578261	no
XM_013793440.2	-0.820713918915249	0.219996	no
XM_013796394.2	-0.0801644480102716	0.85333	no
XM_022689990.1	0.0485542	0.875909	no
XM_013808194.2	-0.519118532000654	0.170358	no
XM_022696815.1	0.730519	0.332715	no
XR_001281607.2	1.85058	0.172836	no
XM_013833114.2	0.261282	0.868115	no
XM_013812701.2	-3.84387893736106	0.0874891	no
XM_013877518.2	0.0546518	0.912031	no
XM_013887107.2	0.937204	0.110885	no
XM_013843251.2	-0.801295064303792	0.0153814	no
XM_013887884.2	0.940848	0.023272	no
XM_013874702.2	-0.58116966823165	0.172494	no
XM_013830739.2	-3.12614956886912	0.234571	no
XM_013828144.2	0.365958	0.402556	no
XM_013785623.2	1.10539	0.528781	no
XM_013786040.2	-0.222108334801863	0.384039	no
XM_022710592.1	2.42575	0.202909	no
XR_001280994.2	0.0777013	0.882168	no
XM_013798396.2	-1.72476716626967	0.44276	no
XM_022689805.1	9.07156	6.37401e-06	down
XM_013841934.2	-0.903488476561243	0.0121946	no
XM_013880744.2	0.485259	0.128361	no
XM_013803591.2	5.27649	0.0694033	no
XM_022691605.1	0.17118	0.245133	no
XM_013822978.2	1.00808	0.0651947	no
XM_013809172.2	-0.109023635589741	0.909192	no
XM_013837615.2	0.581115	0.191644	no
XM_013809253.2	1.81409	0.0106218	down
XM_013849047.2	1.52497	0.0470254	down
XM_013801665.2	0.0915885	0.933713	no
XM_013849108.2	5.2128	0.000944506	down
XM_013812160.2	-0.767032512904432	0.0214844	no
XM_013806089.2	-1.91609779027869	0.000253757	up
XM_022692039.1	2.53095	0.0164619	down
XM_022691066.1	-0.232785419110449	0.477942	no
XM_013879414.2	0.336649	0.549769	no
XM_022717028.1	-0.613254052408185	0.0779079	no
XM_013887182.2	-0.251971446013183	0.313175	no
XM_013806901.2	-0.218472457182762	0.285638	no
XM_022696004.1	-0.365565091885632	0.021068	no
XM_013882649.2	0.0445269	0.865452	no
XM_013803717.2	-3.98248210281735	0.0307323	up
XM_013812038.2	0.424405	0.570638	no
XM_013835257.2	-1.26307152861078	0.262142	no
XM_013854780.2	0.941838	0.199384	no
XM_013807495.2	-1.74569562202158	0.00633738	up
XM_013786272.2	0.505908	0.147362	no
XM_013889165.2	-1.00729555969113	0.157245	no
XM_022719222.1	-6.04690535363204	0.127115	no
XM_013827445.2	-0.146459892965567	0.6326	no
XM_013878413.2	0.23931	0.94914	no
XM_013793107.2	-0.263394141183469	0.685231	no
XM_013821165.2	0.0942628	0.863825	no
XM_013894516.1	-3.99073144974265	0.190767	no
XM_013841227.2	-2.33490471945511	0.238109	no
XM_013880626.2	0.0789803	0.760702	no
XM_013839961.2	-1.02567168765979	0.0353756	up
XM_013845879.2	0.451226	0.184353	no
XM_013847603.2	-0.153116159543408	0.612182	no
XM_013850685.2	0.790958	0.546678	no
XM_013893959.2	0.823053	0.188632	no
XM_013829873.2	-0.189515430552601	0.961446	no
XM_013836508.2	-0.226288195900492	0.478949	no
XM_013849765.2	-0.500774442261828	0.197954	no
XM_022712892.1	-0.659224075479224	0.207116	no
XM_013893283.2	-0.462131891090477	0.0202736	no
XM_013807653.2	0.263386	0.378135	no
XM_013816447.2	-0.51308729332592	0.00638269	no
XM_013894672.2	-1.34071844901416	0.00956186	up
XM_013874546.2	-0.824822972947818	0.195013	no
XM_013839279.2	0.72384	0.288894	no
XM_013885624.2	-3.42986559727677	0.115971	no
XM_013789545.2	0.418104	0.551401	no
XM_013863797.2	-0.694640236082853	0.12244	no
XM_013866712.2	-0.339310997013848	0.227751	no
XM_013797284.2	-0.338125294595634	0.333272	no
XM_013789949.2	-0.72442505208312	0.831408	no
XM_013872342.2	-0.438417200625773	0.384417	no
XM_022711057.1	-0.333702822995684	0.111139	no
XM_013879190.2	0.213178	0.288261	no
XM_022714291.1	0.250024	0.474508	no
XM_013851271.2	-0.405506300253092	0.163641	no
XM_013793753.2	-0.342519106565889	0.234787	no
XM_013868062.2	4.49364	0.0392312	down
XM_013862538.2	-0.422883194073245	0.0935735	no
XM_013841188.2	0.0813449	0.878267	no
XM_013801952.2	0.0336687	0.850522	no
XM_022719809.1	-0.308405253974127	0.309187	no
XM_013877884.2	-4.61755454842768	0.483213	no
XM_013843704.2	6.31815	0.0595918	no
XM_013857546.2	0.749863	0.108558	no
XM_013877713.2	-0.752746406454484	0.295004	no
XM_013816944.1	-3.44136096414308	0.0761224	no
XM_013810681.2	-2.68913341612481	0.254802	no
XM_013853093.2	0.880798	0.0647352	no
XM_013816449.1	-4.42898237306684	0.272727	no
XM_013809920.2	1.38054	0.253718	no
XM_013830752.2	-1.16938790034385	0.00911649	up
XM_013815574.2	0.363549	0.0627863	no
XM_013882508.1	-0.111891442204153	0.497785	no
XM_013821223.2	-0.51289758770748	0.130621	no
XM_013846528.2	-3.39582999141869	0.133461	no
XM_013882489.2	-2.08967824092331	0.0280969	up
XM_013821924.2	-1.19979004962886	0.0565235	no
XM_013785466.2	0.499603	0.202737	no
XM_013828653.2	-0.556600899370215	0.0764426	no
XM_013786757.2	-1.93867275425395	0.182056	no
XM_013831889.2	-0.627829038562903	0.0651949	no
XM_013787959.2	0.305547	0.284805	no
XM_013871278.2	-0.637751885153765	0.363576	no
XM_013802209.2	0.87672	0.806664	no
XM_022691628.1	0.344362	0.359247	no
XM_013846714.2	1.34628	0.00943969	down
XM_013800894.2	-0.254828340114547	0.0882276	no
XM_013867809.2	-0.105694563410045	0.535704	no
XM_013850229.2	0.176222	0.74182	no
XM_022714639.1	1.07224	0.0244631	down
XM_013794228.2	-0.33759785287416	0.34928	no
XM_013805087.2	-0.757613357717248	0.0111411	no
XM_013810729.2	-0.270692053954463	0.59926	no
XM_013861447.2	-1.24370985605822	0.00875587	up
XM_013840159.2	-0.959551333395017	0.245711	no
XM_022694646.1	0.272015	0.231148	no
XM_013865375.2	1.05199	0.105178	no
XM_013842077.2	-0.761960113198649	0.352414	no
XM_013835645.2	8.0661	0.0836121	no
XM_013893425.2	-0.374348218525115	0.636585	no
XM_013800164.2	-0.0525763890845686	0.888298	no
XM_013785150.2	-0.450541998355033	0.0814979	no
XM_022687826.1	8.57439	2.01543e-05	down
XM_013862796.2	-0.548996367137787	0.108225	no
XM_013880684.2	0.513978	0.107445	no
XM_013811409.2	1.19092	0.00699498	down
XR_001286428.2	-1.14097468163918	0.114524	no
XM_013846621.2	0.214192	0.761761	no
XM_013784527.2	-0.295165789696673	0.513488	no
XM_013855707.2	-1.6048883222833	0.294271	no
XM_013805850.2	-2.11855277891007	0.0149858	up
XM_022707241.1	3.1697	0.0973505	no
XM_013830944.2	-0.207658107990398	0.444433	no
XM_013853229.2	-7.36250109393823	0.0107015	up
XM_013785797.2	0.0135747	0.927167	no
XM_013881599.2	0.0675716	0.695901	no
XM_022702182.1	1.5568	0.028887	down
XM_013814564.2	0.693502	0.464624	no
XM_013827067.2	-0.458004189609458	0.0263291	no
XM_013804315.2	7.69793	0.00157503	down
XM_013867124.2	0.189054	0.780334	no
XM_013868547.2	0.903795	0.00305404	no
XM_022703758.1	-0.654811252738318	0.235338	no
XM_013877180.2	-0.718080499435651	0.00111478	no
XM_013881442.2	0.0944774	0.740302	no
XM_013850963.2	-0.562753873528116	0.123694	no
XM_013877001.2	0.189237	0.509689	no
XM_013884772.2	-0.195070106079439	0.390276	no
XM_013839920.2	-0.0302163028609504	0.946146	no
XM_013827394.2	-0.214778420433675	0.14324	no
XM_013881314.2	-0.238708872131995	0.391211	no
XM_013848025.2	-0.275047527970222	0.367712	no
XM_022687393.1	-0.0588079083165189	0.779692	no
XM_013825268.2	-0.102371482908383	0.642614	no
XM_013887733.2	3.18938	0.00826594	down
XM_013826292.2	-1.04629168312635	0.0482653	up
XM_013887492.2	-0.145296100770588	0.574102	no
XM_013865566.2	-1.71637180603728	0.0550714	no
XM_013802148.2	-0.168426986474889	0.704674	no
XM_013875152.2	-4.90681977253541	0.0321761	up
XM_013808108.2	-0.547167464441646	0.0848854	no
XM_013808089.2	0.445856	0.142147	no
XM_013809113.2	-3.59237805520574	0.282908	no
XM_013838393.2	0.591784	0.865897	no
XM_013837380.2	-1.24514616921504	0.0176589	up
XM_013796076.2	0.215873	0.632517	no
XM_013887479.2	-0.756873159557138	0.0093452	no
XM_013786546.2	-1.71185130703578	0.0498025	up
XM_013888818.2	-0.523875354282154	0.131368	no
XM_013856221.2	-1.8237600064192	0.00172518	up
XM_013833400.2	-0.16636281066505	0.504158	no
XM_022716632.1	1.05209	0.000870897	down
XM_013799226.2	0.228403	0.417153	no
XM_022701099.1	-0.204177979004251	0.782242	no
XM_022688887.1	-0.165212894350852	0.577269	no
XM_013842596.2	0.304574	0.913676	no
XM_013880605.2	0.425444	0.104547	no
XM_013870562.2	-0.390723350689744	0.143682	no
XM_022700126.1	2.78359	0.199537	no
XM_013821262.2	-0.228888423824602	0.545966	no
XM_013825288.2	1.17796	0.247	no
XM_013857237.2	-0.0611377462132212	0.680135	no
XM_013864615.2	-0.497886287712889	0.0566864	no
XM_022715805.1	-0.453335074146754	0.316739	no
XM_013808087.2	0.0269262	0.900284	no
XM_013792179.2	-1.07466079793084	0.0763825	no
XM_013887886.2	-3.54772774996157	0.113007	no
XM_022712027.1	0.513141	0.271585	no
XM_013869470.2	5.18371	0.0959656	no
XM_013842232.2	0.401328	0.0480277	no
XM_013821538.2	-0.669417918875476	0.094258	no
XM_013819423.2	8.14459	0.037813	down
XM_013848368.2	3.0094	0.00103006	down
XM_013810368.2	-1.41331292237317	0.00774912	up
XM_013789354.2	0.816402	0.0559543	no
XM_013886713.2	0.639025	0.203248	no
XM_013857196.2	-0.347326423569946	0.42555	no
XM_013787430.2	-0.630781878599136	0.119825	no
XM_013809474.2	-0.560797893759049	0.131458	no
XM_013786433.2	0.40797	0.641815	no
XM_013861422.2	-0.0233483199104644	0.883437	no
XM_013870131.2	-0.179593602856969	0.638145	no
XM_013786862.2	-0.0507428644403271	0.885049	no
XM_013894717.2	-3.47590868684443	0.150385	no
XM_013856840.2	-5.94581918780374	0.0711763	no
XM_013891359.2	-3.84177434009312	0.427766	no
XM_013838461.2	-0.424178618649629	0.198555	no
XM_013880909.2	-4.32449894861041	0.183292	no
XM_022688621.1	-0.324487838371354	0.171864	no
XM_013806539.2	-0.416081589799898	0.0589566	no
XM_013876399.2	3.29869	0.225901	no
XM_013889185.2	0.353087	0.334927	no
XM_013892771.2	0.017364	0.93831	no
XM_013821750.2	0.222909	0.545557	no
XM_013801075.2	2.10393	0.1152	no
XM_013788620.2	-0.400212291771601	0.276582	no
XM_013868611.2	12.0164	0.00709844	down
BrnapMp047_T	-0.681902227813995	4.52561e-05	no
XM_022710289.1	-0.718413030575332	0.0152197	no
XM_013847772.2	-1.49522562325103	0.434244	no
XM_013823025.2	-0.780105434454419	0.105645	no
XM_013888266.2	-3.34723485971203	0.0864416	no
XM_013862521.2	-1.67817801077611	0.00423241	up
XM_013894442.2	-0.0687594918251739	0.807022	no
XM_013800964.2	-0.597492549234145	0.039929	no
XM_013797702.2	-0.453988908474898	0.28302	no
XM_013895287.2	0.477701	0.107419	no
XM_013806832.2	-0.951195305125666	0.00228829	no
XM_013871551.2	-0.971464910029974	0.00287202	no
XM_013862085.2	-0.407306758130214	0.163201	no
XM_013855990.2	0.0175882	0.929533	no
XM_013851635.2	0.512331	0.470822	no
XM_022703432.1	5.64856	0.200084	no
XM_013877728.2	-0.37344227042846	0.00482741	no
XM_013864728.1	-0.510775278429965	0.118692	no
XM_013860210.2	0.709922	0.0353678	no
XM_013805637.2	3.10213	0.413467	no
XM_013832690.2	-0.0483014755970421	0.915212	no
XM_013841587.2	0.964438	0.235327	no
XM_013896396.2	0.00538292	0.96962	no
XM_013885201.2	9.42524	5.33411e-06	down
XM_013879979.2	-1.86539988960003	0.00774516	up
XM_022718970.1	-2.09325786160105	0.397121	no
XM_013792392.2	-0.32081663036383	0.288154	no
XM_013790029.2	-0.124687688789857	0.312559	no
XM_013887274.2	-0.0482016962319357	0.938302	no
XM_013896675.2	0.93432	0.0169614	no
XM_022713043.1	-3.04384805365338	0.236663	no
XM_013866908.2	-0.711499796142683	0.0473609	no
XM_013879104.2	-0.431723794160366	0.0404731	no
XM_013873160.2	0.230127	0.104584	no
XM_013879085.2	-0.363444098608146	0.30376	no
XM_013878117.2	0.831605	0.0401341	no
XM_022719560.1	0.709274	0.605527	no
XM_013861082.2	-0.118130136359786	0.670044	no
XM_013893624.2	3.56898	0.226051	no
XM_013794462.2	-4.2389236296959	0.000845221	up
XM_013786506.2	0.587898	0.331167	no
XM_013812519.2	-0.849734291646312	0.17667	no
XM_013793566.2	0.398706	0.227587	no
XM_013806895.2	0.542826	0.0772451	no
XM_013837345.2	-0.658764905801882	0.438172	no
XM_013804985.2	-0.434761590846595	0.274493	no
XM_013806005.2	0.0164624	0.947353	no
XM_022710911.1	0.324753	0.0511066	no
XM_013866814.2	0.31303	0.679567	no
XM_013875480.1	0.718847	0.121865	no
XM_022702144.1	-1.88069854678582	0.307905	no
XM_013812025.2	-4.11890322773988	0.635917	no
XM_022714132.1	-0.379981834984706	0.498825	no
XM_013836651.2	-0.832442479990394	0.0051156	no
XM_022719912.1	9.99796	0.0124412	down
XM_013854704.1	2.36965	0.0384392	down
XM_013876561.2	0.214916	0.565251	no
XM_013889152.2	-0.535293220829529	0.0271642	no
XM_022713922.1	-4.70797696596556	0.444196	no
XM_013822750.2	-0.739896673934519	0.0154432	no
XM_013797388.2	0.587161	0.149651	no
XM_013793857.2	-0.278107095950529	0.326879	no
XM_022715433.1	5.48558	0.0255938	down
XM_022713316.1	-0.81875242191844	0.00646547	no
XM_013852617.2	0.428685	0.272538	no
XM_013794499.2	0.0240313	0.941879	no
XM_013843916.2	-0.536427085263317	0.0839543	no
XM_013868119.2	3.04412	0.234315	no
XM_013880763.2	0.347254	0.141999	no
XM_013802125.2	-0.336736620224418	0.291878	no
XM_013862980.2	-0.276144372160364	0.185256	no
XM_022719415.1	2.14325	0.0156988	down
XM_022715727.1	-4.98027793257692	0.0434019	up
XM_013859780.2	-0.42058508803829	0.178329	no
XM_013799682.2	3.11148	0.0693683	no
XM_022710228.1	-2.79086748833051	0.195538	no
XM_013867367.2	0.298836	0.271429	no
XM_013845271.2	-1.86115090350179	0.0336473	up
XM_013828351.2	1.44936	0.167566	no
XM_022687783.1	0.723213	0.131509	no
XM_013823215.2	0.0513635	0.916935	no
XM_013812694.2	1.757	0.107225	no
XM_013800741.2	-0.849761507257902	0.0863646	no
XM_013880545.2	-0.585483614586556	0.0140858	no
XM_013859766.2	-0.453239571280477	0.232597	no
XM_013850186.2	-0.425544170646341	0.221125	no
XM_013845969.1	-0.23617084746955	0.156184	no
XM_013817390.2	0.252193	0.602212	no
XM_013854642.2	-1.42494456582991	0.0704998	no
XM_022719856.1	-0.482749957500271	0.0139082	no
XM_013869237.2	-1.96831249347408	0.212667	no
XM_022713974.1	-0.822047139841463	0.324563	no
XM_022702955.1	0.234278	0.931011	no
BRNAC_p012_T	-0.714149321556832	0.0279927	no
XM_013820253.1	0.575869	0.104931	no
XM_013796470.2	0.923721	0.146475	no
XM_013793623.2	0.242428	0.526703	no
XM_022699326.1	-1.05454054463545	0.377047	no
[truncated: 51,146 more rows]

## Sheet: lncRNA_P26R_SB_vs_P26R_MB
ID	logFC	Pvalue	regulation
MERGE.10680.1	-0.178701961147628	0.940656	no
MERGE.28118.1	-0.39072224251468	0.296257	no
MERGE.48025.1	-0.240647342088832	0.295658	no
MERGE.80117.64	-0.24838811575054	0.747017	no
MERGE.80117.63	-6.6154104519975	0.630116	no
XR_001279974.2	0.0441726	0.949983	no
MERGE.47010.2	1.29268	0.699295	no
MERGE.33520.1	0.516065	0.3263	no
MERGE.32337.5	1.56999	0.0831498	no
MERGE.32337.7	1.47342	0.0853447	no
MERGE.32337.2	1.25695	0.0335993	down
MERGE.77142.1	1.83872	0.189817	no
XR_001285182.2	-0.503047743671864	0.643476	no
XR_002659970.1	0.297746	0.527705	no
MERGE.76233.5	4.10268	0.0977397	no
MERGE.39442.19	-3.0443222269266	0.000471057	up
MERGE.39442.17	-0.118519017266514	0.860835	no
MERGE.39442.15	0.228173	0.612637	no
MERGE.39442.13	7.33317	0.0898232	no
MERGE.39442.11	-3.31870004629354	0.119175	no
XR_001278099.2	0.868569	0.30007	no
XR_001276469.2	-2.51790887687349	0.191701	no
MERGE.67666.1	-0.0260331213714265	0.943585	no
MERGE.67666.6	0.75144	0.503905	no
MERGE.67666.7	0.273237	0.610924	no
MERGE.37760.3	-2.41812718512593	0.33176	no
MERGE.81037.6	4.74203	0.0669148	no
MERGE.5719.1	1.4195	0.160622	no
MERGE.14929.1	0.359397	0.349563	no
MERGE.59706.6	-3.39946071406829	0.119185	no
MERGE.64084.2	-2.08091560673716	0.290929	no
MERGE.74650.1	-0.470968586604598	0.138724	no
XR_001284496.2	0.204651	0.643275	no
XR_002653907.1	-0.406526635256176	0.56088	no
XR_002653380.1	-1.90587568885835	0.10442	no
MERGE.45649.1	-0.335718563872064	0.564179	no
MERGE.23967.1	-4.00193125617341	0.0653349	no
MERGE.43570.1	-0.973496433733254	0.535689	no
MERGE.45113.1	-0.248497606183761	0.663286	no
MERGE.83662.2	-5.39906724228855	0.0279049	up
MERGE.80117.61	6.54842	0.0327855	down
MERGE.35274.1	-0.551258711780966	0.566399	no
MERGE.34224.1	-0.920870926076246	0.146689	no
XR_001289459.2	7.9695	1.39958e-05	down
MERGE.36869.1	0.246951	0.521225	no
MERGE.53201.1	-1.64820564796943	0.271964	no
MERGE.64262.2	-1.83270204424492	0.0477688	up
MERGE.59382.1	0.590292	0.41216	no
MERGE.60064.1	-3.21061704450001	0.178834	no
XR_002658703.1	-1.94649825314585	0.386303	no
MERGE.9970.1	0.897107	0.260749	no
MERGE.60064.4	0.7022	0.784205	no
MERGE.12106.1	0.142977	0.889262	no
MERGE.3690.1	3.98851	0.231874	no
MERGE.6727.1	-0.183644782562873	0.368734	no
MERGE.6727.2	0.0217992	0.921092	no
MERGE.54264.1	-3.26242626862437	0.121507	no
MERGE.22235.1	-0.437477259730434	0.0480887	no
XR_001284432.2	-0.0399747660941512	0.933	no
MERGE.36366.3	-0.716152027145656	0.455596	no
XR_001285431.2	0.572115	0.258093	no
MERGE.52331.1	0.98384	0.0651787	no
MERGE.52090.4	2.17237	0.282463	no
MERGE.58319.1	-0.0276735647989005	0.966786	no
MERGE.18840.1	-0.376837235540381	0.739829	no
MERGE.19889.2	-0.298530364683286	0.784723	no
MERGE.84765.2	-0.558041041535163	0.092868	no
MERGE.32337.1	0.863018	0.0733508	no
MERGE.41134.5	-3.34672137983958	0.0931652	no
MERGE.63796.1	-0.137614870415267	0.767309	no
MERGE.45892.1	5.16223	0.0141234	down
MERGE.20208.1	0.0415856	0.968751	no
MERGE.76134.1	-0.718508639792329	0.291908	no
MERGE.76134.2	-0.356730260002512	0.495762	no
MERGE.61712.2	0.66897	0.654375	no
MERGE.78683.1	1.08652	0.773697	no
MERGE.15713.1	0.943965	0.125329	no
MERGE.22300.1	-1.90223711493675	0.135897	no
XR_001283287.2	0.257913	0.832151	no
XR_001273407.2	2.78635	0.24671	no
MERGE.56449.1	-0.414247991310153	0.393823	no
MERGE.73046.1	-0.232190234592366	0.570186	no
MERGE.58224.8	-4.63704321194606	0.137301	no
MERGE.58224.4	-7.59467452171891	0.00121462	up
MERGE.58224.5	-8.65095666667868	0.00157637	up
MERGE.58224.6	-7.11183082890251	0.00424782	up
MERGE.58224.7	-5.68080565697293	0.0442318	up
MERGE.58224.1	-8.04995728726878	0.00151568	up
MERGE.58224.3	-5.7067120327868	0.127663	no
MERGE.78336.5	-1.09407884983847	0.723712	no
XR_001271356.2	0.212434	0.683887	no
MERGE.44313.1	1.1046	0.24931	no
XR_001275814.2	-0.313091637809877	0.327628	no
MERGE.67751.2	-0.0430468152461452	0.922613	no
XR_001278402.2	3.18289	0.235772	no
MERGE.12190.3	3.60699	0.232209	no
MERGE.25945.1	0.5106	0.46076	no
MERGE.40382.22	-5.55625175396054	0.0651357	no
XR_002659396.1	2.71458	0.249162	no
MERGE.10577.20	-1.11520648389003	0.510274	no
MERGE.69081.1	-5.20185830025742	0.0510734	no
MERGE.72807.1	-0.427180530806425	0.468592	no
MERGE.44438.1	-2.36974767800668	0.25081	no
MERGE.38036.1	-0.251126232476844	0.723841	no
MERGE.40382.24	-3.87418483129146	0.185731	no
XR_002663838.1	-7.8532342777797	0.000335231	up
MERGE.17488.1	0.182634	0.61676	no
MERGE.65006.1	-7.81072191103426	0.0464089	up
MERGE.65006.6	0.430907	0.127911	no
MERGE.65006.4	-2.27782330513572	0.345768	no
XR_001277273.2	-6.08648853894907	0.0164432	up
MERGE.82692.1	0.232927	0.362645	no
MERGE.19557.2	-3.80966599768495	0.204939	no
MERGE.19557.3	-3.29078553574624	0.199204	no
MERGE.19557.1	-3.6083697043129	0.170334	no
MERGE.70481.3	4.51749	0.220653	no
MERGE.70481.1	2.68457	0.384483	no
MERGE.15957.1	-2.58505033629195	0.0860395	no
MERGE.36545.4	-0.602251157147305	0.547841	no
MERGE.19103.2	-0.916289093325495	0.428639	no
MERGE.36545.3	-0.40936167526269	0.369139	no
MERGE.32349.2	-0.118384941549356	0.690425	no
XR_001276670.2	3.59112	0.232304	no
MERGE.72873.1	-0.14518500626511	0.744115	no
MERGE.72873.4	0.266483	0.694604	no
MERGE.67666.2	-0.389667695420909	0.515218	no
MERGE.45457.1	-1.04847835886214	0.298007	no
MERGE.67666.8	2.24317	0.295001	no
MERGE.45853.1	-2.54358343520915	0.184213	no
MERGE.81037.2	1.11543	0.103773	no
MERGE.78673.1	-1.6225106918658	0.348359	no
MERGE.49966.2	-0.331926097093596	0.428877	no
MERGE.32347.1	-0.214595449933598	0.407298	no
MERGE.32347.2	0.103018	0.674396	no
MERGE.15135.1	0.1844	0.775658	no
XR_001289514.2	2.56	0.456443	no
MERGE.22093.1	-1.05091623742652	0.438899	no
MERGE.22093.2	-1.38072208934444	0.597786	no
MERGE.34072.1	0.278871	0.567648	no
MERGE.34072.3	0.858176	0.243878	no
MERGE.34072.5	0.3672	0.381246	no
MERGE.34072.4	-0.957906970951747	0.299614	no
MERGE.31119.1	3.09777	0.237743	no
MERGE.14617.5	-2.36609614651827	0.0711143	no
MERGE.84608.1	0.548101	0.32213	no
XR_001276414.2	-2.75403492891471	0.180326	no
MERGE.14443.3	1.73823	0.430778	no
MERGE.14443.2	0.32647	0.929315	no
MERGE.71085.1	-0.487420737607264	0.167229	no
XR_001281051.2	0.290122	0.530498	no
MERGE.74021.1	-0.301068824235907	0.348503	no
MERGE.34865.1	-2.25795608521448	0.010645	up
MERGE.17577.1	-0.322098378616417	0.484057	no
MERGE.62078.4	-0.304196120073948	0.920366	no
MERGE.62078.5	-3.12029904225336	0.288116	no
MERGE.62078.2	-4.79472460225422	0.0527099	no
MERGE.62078.3	-3.33748085260361	0.174227	no
MERGE.28323.1	-2.04795043572466	0.288749	no
MERGE.30823.2	-0.716091983841592	0.371661	no
MERGE.21083.1	0.944794	0.372011	no
XR_001278162.2	-0.61485690502258	0.323582	no
MERGE.12624.1	-1.4025541411026	0.514663	no
XR_001283762.2	-1.63837509179173	0.273833	no
MERGE.43877.2	-2.260864520349	0.040168	up
MERGE.2175.1	-0.722473688885398	0.312104	no
MERGE.41227.1	2.0287	0.476662	no
MERGE.38503.1	0.178311	0.829132	no
MERGE.13076.1	1.13933	0.185183	no
MERGE.63430.2	3.40501	0.128806	no
MERGE.47982.1	0.0413273	0.9146	no
MERGE.32171.3	2.0443	0.0874688	no
MERGE.32171.2	-2.7794079965072	0.154454	no
MERGE.63430.5	5.06823	0.551153	no
MERGE.2826.2	0.139883	0.838204	no
MERGE.2826.3	-0.065157853371016	0.851933	no
MERGE.2826.1	2.16538	0.327925	no
MERGE.52570.2	-0.534189563702843	0.720802	no
XR_001280491.2	0.167971	0.60141	no
MERGE.52570.1	0.16331	0.861196	no
MERGE.16566.1	-2.27371802775302	0.0425153	up
MERGE.50086.1	1.66687	0.486566	no
MERGE.62988.4	0.297458	0.740578	no
MERGE.62988.3	3.78253	0.0800954	no
MERGE.1673.2	0.0872532	0.928366	no
MERGE.23565.1	0.424227	0.906702	no
MERGE.78144.1	0.352096	0.317594	no
MERGE.32849.1	0.876122	0.222802	no
MERGE.32849.2	0.380325	0.374712	no
MERGE.34276.1	5.35248	0.0146279	down
MERGE.10115.1	1.36369	0.0970575	no
MERGE.43746.1	0.245232	0.782194	no
MERGE.73831.6	-1.33512530859079	0.153909	no
MERGE.29314.1	4.61562	0.0828355	no
MERGE.67249.1	-1.31589054066212	0.000192888	up
MERGE.40674.1	2.78635	0.24671	no
XR_002658720.1	0.362094	0.450339	no
MERGE.43893.1	6.3555	0.000933761	down
MERGE.66489.2	-0.235737291672446	0.635553	no
MERGE.71883.1	0.128832	0.792124	no
MERGE.28672.2	0.30053	0.745403	no
MERGE.28672.3	3.33716	0.148357	no
MERGE.28672.1	0.35553	0.352565	no
MERGE.28672.4	2.98873	0.21619	no
MERGE.28672.5	0.603083	0.388224	no
MERGE.1558.1	-5.2745919354038	0.00515209	up
MERGE.45994.1	-0.204817291211668	0.801626	no
MERGE.39769.1	-3.33433750057779	0.0997793	no
MERGE.44294.1	-5.99079713495773	0.00100532	up
MERGE.59664.1	1.28865	0.192462	no
MERGE.61364.1	0.30439	0.739896	no
MERGE.60954.9	-0.224950373036143	0.901072	no
MERGE.56767.1	-5.1148056402567	0.036991	up
MERGE.16131.1	-4.22602903506047	0.153716	no
MERGE.70843.1	-0.250176420921483	0.568888	no
MERGE.81007.1	0.396794	0.687439	no
MERGE.64327.1	0.233043	0.587815	no
MERGE.54096.1	-1.98525817215786	0.148974	no
MERGE.7533.10	-1.67714357296595	0.245349	no
MERGE.7533.12	-3.75680503621922	0.0984586	no
MERGE.7533.13	-0.961132404374372	0.448751	no
MERGE.55498.1	1.39425	0.274893	no
MERGE.55498.2	-2.19080254573158	0.413746	no
XR_001270341.2	2.45169	0.275513	no
MERGE.84537.4	2.88459	0.24361	no
XR_001272316.2	3.7338	0.098793	no
MERGE.60017.2	2.22779	0.142012	no
MERGE.60017.4	-2.60904894613135	0.353078	no
MERGE.83802.1	-1.1353684637855	0.212046	no
MERGE.33731.2	-0.669318585636659	0.863585	no
MERGE.23525.1	-0.139439348710848	0.663953	no
MERGE.16399.11	-2.71498039733611	0.31138	no
MERGE.16399.14	-3.39391222814757	0.0919775	no
XR_001286488.2	-0.818035906415109	0.365524	no
MERGE.30748.1	-0.0112959075431721	0.981912	no
MERGE.15619.4	-5.26238377552449	0.0591315	no
MERGE.18169.1	-0.643391734543826	0.21576	no
MERGE.13480.1	0.463561	0.441691	no
MERGE.57118.9	-2.13630224619596	0.244484	no
MERGE.57118.7	-2.54116509388339	0.214362	no
MERGE.57118.5	-0.999070351509317	0.195621	no
MERGE.57118.3	-2.8721918992615	0.14293	no
MERGE.57118.2	-2.67818046279589	0.188046	no
MERGE.45889.2	-0.417692676645477	0.581163	no
MERGE.80183.1	-0.286755485206462	0.351334	no
MERGE.63458.1	-0.038895117536221	0.926962	no
MERGE.63458.3	-0.545725221716983	0.303991	no
MERGE.63458.5	-0.810886472168549	0.304907	no
MERGE.82373.1	0.294339	0.618561	no
MERGE.85122.2	1.27821	0.11229	no
MERGE.85122.1	-0.457667718096495	0.238662	no
MERGE.60122.2	-2.97726188827822	0.243729	no
MERGE.21867.1	0.466207	0.591056	no
MERGE.11140.1	-0.731422996489799	0.388957	no
MERGE.73614.7	2.77536	0.221626	no
MERGE.73614.4	-6.01944640304838	0.0606212	no
MERGE.73614.5	-2.97606663451632	0.227398	no
XR_001280738.2	0.129041	0.905517	no
MERGE.46040.1	-0.789083804130253	0.380792	no
MERGE.46040.7	-0.285364465377388	0.932254	no
MERGE.46040.4	-2.84259106778742	0.319807	no
MERGE.28475.2	-2.27732395995555	0.0294168	up
MERGE.28475.1	-6.37531853801937	0.00643962	up
MERGE.22714.1	-0.779883167839198	0.260215	no
XR_001287616.2	-0.348210314155186	0.742255	no
MERGE.84582.13	-2.14819260459999	0.22703	no
MERGE.61914.2	-0.497248801696189	0.153332	no
MERGE.38996.2	0.226467	0.70624	no
MERGE.77627.1	2.96734	0.241191	no
MERGE.28100.2	0.0212293	0.993925	no
XR_001275785.2	-3.35137439282629	0.12372	no
MERGE.76123.2	-1.10093518331748	0.23786	no
XR_001287551.2	-2.75848647970507	0.197831	no
MERGE.76123.5	3.5296	0.232398	no
MERGE.75422.11	-2.07911259133348	0.387152	no
MERGE.82395.1	-0.258626975439461	0.4923	no
MERGE.44370.1	-0.446483122785115	0.655653	no
MERGE.35897.1	0.632381	0.203581	no
MERGE.1392.16	-1.86802507334145	0.336957	no
MERGE.66413.1	3.74671	0.0643528	no
MERGE.66413.2	5.22578	0.019432	down
MERGE.46936.4	3.03273	0.239378	no
MERGE.12369.1	-1.86873008636989	0.39739	no
XR_002654963.1	-0.643396017040065	0.605362	no
MERGE.66675.1	-0.453973478117794	0.554079	no
MERGE.66675.4	1.77238	0.609619	no
MERGE.44635.1	3.36656	0.370815	no
MERGE.27302.7	-0.83102772315497	0.37352	no
MERGE.27302.5	-2.1305714203879	0.130571	no
MERGE.27302.4	0.484229	0.492028	no
MERGE.27302.3	-0.614997868564461	0.454256	no
MERGE.27302.2	-4.12138934836067	0.187122	no
MERGE.27302.1	-0.283827433411836	0.638101	no
MERGE.27302.9	2.7015	0.241724	no
MERGE.27302.8	1.80698	0.68116	no
MERGE.74564.1	-0.167753338860835	0.68117	no
XR_002664125.1	-3.43438193974811	0.156894	no
MERGE.2145.1	-2.51079386584755	0.0157535	up
MERGE.17187.1	-1.2288630812025	0.314786	no
XR_001270881.2	-3.66654108681217	0.190172	no
MERGE.60728.4	5.62109	0.036817	down
MERGE.60728.3	-0.399896117580842	0.19832	no
MERGE.60728.1	-0.724912531965349	0.0344951	no
MERGE.82696.78	4.96909	0.223423	no
MERGE.82696.79	0.0640561	0.98638	no
MERGE.69000.1	-0.295963231007844	0.725739	no
MERGE.8178.6	-1.20122261401886	0.450102	no
MERGE.45553.1	-0.791399911964535	0.37442	no
MERGE.25821.1	-0.579476462441761	0.0464911	no
MERGE.41262.1	0.923627	0.282389	no
MERGE.33650.1	0.518381	0.247044	no
MERGE.3860.1	-0.426529131675688	0.490744	no
MERGE.79549.2	-1.62097134639832	0.163533	no
MERGE.65678.3	-1.51895487435573	0.685502	no
MERGE.65678.2	1.93163	0.291662	no
MERGE.84913.3	-0.189046942275547	0.674613	no
MERGE.8674.1	2.7748	0.133683	no
MERGE.7337.3	-1.30357189913158	0.256825	no
MERGE.75118.1	0.556624	0.408258	no
MERGE.25159.4	-0.233556772928557	0.648998	no
MERGE.25159.1	0.222071	0.78185	no
MERGE.53920.2	-1.62023010054323	0.50192	no
MERGE.32081.1	-0.288437876991853	0.479089	no
MERGE.77297.1	-0.280450010433435	0.746389	no
MERGE.30489.5	1.62084	0.0536665	no
MERGE.30489.3	0.00635439	0.995812	no
MERGE.30489.2	-1.07360832147708	0.477719	no
MERGE.26237.1	-0.0580922584426009	0.922153	no
MERGE.55730.1	-0.374738519258596	0.547526	no
MERGE.81846.2	0.776789	0.108647	no
MERGE.22454.1	-0.440281067421385	0.255188	no
MERGE.19212.1	-6.69109408027313	0.0106606	up
MERGE.26546.1	-0.606289431916914	0.181799	no
MERGE.80166.1	-0.197215730884415	0.564125	no
MERGE.84679.1	0.175923	0.902444	no
MERGE.6809.10	0.0597939	0.971765	no
MERGE.23621.1	-0.780428916672343	0.163778	no
XR_002662637.1	-1.71199193686149	0.368305	no
MERGE.77121.1	1.71167	0.113426	no
MERGE.59834.1	-1.01419527310079	0.241257	no
MERGE.79660.9	-4.26105575208665	0.419969	no
MERGE.79660.3	-0.773599863764731	0.156436	no
MERGE.61343.1	1.00946	0.456172	no
MERGE.61343.3	-2.96088566906302	0.216449	no
MERGE.44758.1	2.81634	0.245735	no
XR_001275446.2	4.8406	0.0443874	down
XR_001279862.2	-0.631584960595544	0.85769	no
MERGE.41271.16	-2.20949693495064	0.314284	no
XR_001286860.2	0.465637	0.203457	no
MERGE.79549.6	1.20837	0.588486	no
MERGE.80493.1	-2.53931678871231	0.104997	no
MERGE.80493.2	-0.027292666302332	0.993801	no
MERGE.70378.5	-6.07700598282771	0.0148575	up
MERGE.30834.7	-1.03216408150369	0.371664	no
MERGE.30834.6	0.560936	0.877341	no
MERGE.30834.5	-3.92215808750018	0.170468	no
MERGE.30834.4	-3.56160514725806	0.265232	no
MERGE.30834.3	-3.58815564892887	0.271837	no
MERGE.70059.1	3.75297	0.231721	no
MERGE.81127.1	-0.0925868636092661	0.783277	no
MERGE.30834.9	3.20964	0.235112	no
MERGE.39059.1	1.94591	0.00382457	down
MERGE.35043.2	2.9845	0.456853	no
MERGE.35043.1	-2.66657909688617	0.535574	no
XR_001276866.2	1.49784	0.265465	no
MERGE.42101.1	2.82257	0.245536	no
XR_002658602.1	0.0617446	0.930051	no
MERGE.31738.1	-0.389847906942594	0.738066	no
MERGE.32702.3	0.606544	0.85538	no
MERGE.5903.1	5.30111	0.138932	no
MERGE.30613.1	-4.12374941591658	0.00628471	up
MERGE.30613.2	1.12835	0.140606	no
MERGE.10506.1	1.56127	0.275949	no
MERGE.4775.1	-0.88883521274173	0.21769	no
MERGE.6666.2	-0.962976501202241	0.530239	no
XR_002660695.1	0.522458	0.582025	no
MERGE.24708.1	0.106623	0.826589	no
MERGE.81341.1	-0.589277631580107	0.853917	no
MERGE.56979.1	-1.38957424047434	0.459915	no
MERGE.77321.1	0.408318	0.670576	no
MERGE.20184.2	-4.46921411417705	0.0698462	no
MERGE.20184.1	1.06172	0.117533	no
MERGE.84167.1	-0.466015620890803	0.333848	no
MERGE.14241.2	-0.338241618528424	0.239706	no
MERGE.81607.1	0.135965	0.793089	no
MERGE.47176.4	1.39969	0.174336	no
MERGE.47176.3	-0.428775444755773	0.273591	no
MERGE.18150.4	0.708496	0.251779	no
MERGE.18150.2	-0.365432461484059	0.438728	no
MERGE.18150.3	2.61767	0.22006	no
MERGE.18150.1	-0.290973930962887	0.727099	no
MERGE.43067.5	-1.66051745424625	0.431627	no
MERGE.43067.4	-0.562897588863545	0.246104	no
MERGE.10512.4	3.69625	0.0570976	no
MERGE.10512.1	3.88459	0.213428	no
MERGE.10512.2	-2.0655787677231	0.497241	no
MERGE.10512.3	-8.89611311572534	0.00155044	up
MERGE.52090.2	-4.35346405232122	0.0287237	up
MERGE.78888.3	1.03505	0.771935	no
MERGE.20948.2	0.523447	0.321626	no
MERGE.20948.1	0.0820723	0.899691	no
MERGE.31350.1	-0.454068832218874	0.391519	no
MERGE.31350.2	-0.925567540923685	0.767838	no
XR_002661757.1	-0.724336979092565	0.188431	no
MERGE.24401.1	0.2378	0.806176	no
MERGE.22733.1	3.42929	0.371717	no
MERGE.66442.16	0.0305446	0.982717	no
MERGE.66442.11	-2.78046688960648	0.0908444	no
MERGE.65741.2	-4.49893785435359	0.0710983	no
MERGE.65741.3	-5.17344200278624	0.101174	no
MERGE.31596.2	0.742068	0.367739	no
MERGE.39339.2	-2.72548975470401	0.205751	no
MERGE.40967.1	-0.372978136068641	0.291307	no
MERGE.76993.4	-0.514914649038338	0.32993	no
MERGE.79317.2	-3.49270076078057	0.0756962	no
MERGE.79317.3	-0.868674852297765	0.245595	no
XR_002653768.1	4.33231	0.0715539	no
XR_002658367.1	-1.45784656658529	0.124829	no
MERGE.75448.3	4.12962	0.232677	no
MERGE.6902.1	3.24625	0.0250457	down
MERGE.965.1	-0.89029654356709	0.812323	no
MERGE.18787.1	-0.261132527863901	0.6692	no
MERGE.69879.1	-0.129333917660669	0.932415	no
MERGE.10194.15	-1.27821842066597	0.157505	no
MERGE.77604.1	4.05721	0.224872	no
XR_002653030.1	-3.16807184678092	0.0867806	no
MERGE.35170.1	-0.224524457566385	0.653792	no
MERGE.58338.1	-0.795705506504021	0.0481082	no
XR_001276796.2	-2.8551687897869	0.403025	no
MERGE.57740.1	-0.582762114051253	0.544003	no
MERGE.55504.6	-0.141632893922552	0.874752	no
MERGE.37560.8	5.332	0.120871	no
MERGE.37560.6	2.97984	0.495081	no
MERGE.83044.1	-0.485699016102257	0.247966	no
MERGE.22036.1	-0.43952783970433	0.541284	no
MERGE.18118.1	0.24297	0.518441	no
MERGE.52275.1	-1.48276624383845	0.232662	no
MERGE.26143.1	0.841041	0.783793	no
MERGE.14339.6	4.14136	0.210423	no
MERGE.62728.1	-0.0227484922822514	0.9793	no
MERGE.85825.1	-0.25228621324418	0.596275	no
MERGE.85825.3	4.53589	0.237413	no
MERGE.77360.1	-3.06651002140521	0.1199	no
MERGE.5552.2	-4.6824495045314	0.192081	no
MERGE.5552.1	2.63579	0.0109326	down
MERGE.68924.4	-1.11779839585478	0.0879322	no
XR_002661778.1	0.153562	0.712936	no
MERGE.38120.1	-0.155034016322592	0.755135	no
MERGE.68924.1	1.11934	0.727244	no
MERGE.68924.2	0.465975	0.896361	no
XR_001278804.2	3.31101	0.233837	no
MERGE.74641.1	-0.690734255453581	0.26419	no
XR_001275038.2	-3.07787406490427	0.112073	no
XR_001288323.2	0.0890974	0.899681	no
MERGE.31801.2	4.99527	0.0547362	no
MERGE.32437.1	0.310114	0.294927	no
MERGE.45438.1	0.592863	0.221712	no
MERGE.20121.2	0.161017	0.890836	no
MERGE.62787.1	1.76253	0.445519	no
MERGE.42713.2	-2.97350666181929	0.1167	no
MERGE.11651.1	1.52544	0.355177	no
MERGE.38097.1	0.713	0.359559	no
MERGE.27632.4	-0.347049117091979	0.774526	no
MERGE.45883.4	-3.42366085271191	0.637901	no
MERGE.8969.2	-0.157685180891166	0.84877	no
MERGE.8969.3	-0.303660882366137	0.752917	no
MERGE.8969.1	1.01843	0.175022	no
MERGE.7445.1	-0.256756511096063	0.759536	no
MERGE.55223.1	-0.512539481672916	0.88286	no
MERGE.55223.2	-1.25052759160088	0.210645	no
MERGE.55223.3	-1.01507921695039	0.779662	no
MERGE.55223.4	-0.171615247444448	0.724317	no
MERGE.1241.2	1.72394	0.0233235	down
MERGE.1241.3	0.369551	0.710155	no
MERGE.61177.1	0.671999	0.2941	no
MERGE.59289.1	-1.80950875836993	0.372862	no
MERGE.7074.2	3.46044	0.27634	no
MERGE.48381.1	0.25379	0.796768	no
MERGE.3556.1	-0.0922859482443863	0.7641	no
XR_002654235.1	4.5869	0.101115	no
MERGE.53846.1	-2.24174284483904	0.0348521	up
XR_002653954.1	-0.385614108997896	0.462041	no
MERGE.65262.1	1.11951	0.0772721	no
XR_002659803.1	0.515772	0.58589	no
MERGE.80417.1	-0.903711687201315	0.228398	no
MERGE.58224.2	-6.70806382666169	0.0134343	up
MERGE.33902.1	0.298055	0.700395	no
MERGE.75686.1	3.4258	0.14006	no
MERGE.52067.1	-0.143876038777719	0.678185	no
MERGE.76425.1	-4.93060228949352	0.0384319	up
MERGE.39009.1	1.35132	0.273561	no
XR_002654586.1	0.15503	0.752644	no
MERGE.2283.1	-3.54500058008565	0.109681	no
MERGE.29515.1	-1.1635476446201	0.282936	no
MERGE.59314.2	-2.58003506118684	0.268013	no
MERGE.41724.1	-0.389625439694711	0.884592	no
MERGE.59314.7	-2.81362091491137	0.167693	no
MERGE.18779.2	-1.31546753642959	0.352021	no
MERGE.18779.1	4.71281	0.0887912	no
XR_002660194.1	0.399976	0.253595	no
MERGE.47937.3	0.581737	0.394844	no
MERGE.53933.1	4.33088	0.131347	no
XR_002655298.1	2.29849	0.261203	no
MERGE.15586.1	-0.173666712974686	0.766948	no
MERGE.47844.1	3.02445	0.170486	no
MERGE.47844.2	2.82489	0.209885	no
MERGE.74769.1	3.16442	0.236152	no
MERGE.26084.1	0.250838	0.780372	no
MERGE.58832.1	-0.291129990421569	0.648527	no
MERGE.50329.2	-1.06921947036375	0.191986	no
MERGE.68949.1	0.353124	0.3904	no
MERGE.48037.2	-2.61398938850118	0.201806	no
MERGE.48037.1	-3.03888185044527	0.163704	no
MERGE.72709.1	0.0873673	0.932496	no
MERGE.26232.1	-0.405836482933753	0.402425	no
MERGE.61332.1	-0.609925860516709	0.571981	no
MERGE.61332.3	-8.27381757582616	0.264592	no
MERGE.67268.1	-0.250130858355287	0.496288	no
MERGE.70776.1	-0.127743069573646	0.743412	no
MERGE.78927.1	0.332427	0.195726	no
MERGE.70877.1	2.71819	0.249035	no
XR_001273031.2	-2.63475840805244	0.39801	no
MERGE.3493.1	-0.679618073300411	0.2006	no
MERGE.12082.4	-1.38232766435504	0.00549243	up
MERGE.12082.5	-1.12776358011332	0.0120473	up
MERGE.12082.1	-0.926908251645711	0.014345	no
MERGE.12082.2	-1.19053765731958	0.0186384	up
MERGE.12082.3	-0.60558460631711	0.0962332	no
MERGE.41182.4	-1.49576212058652	0.151189	no
MERGE.46703.31	-0.00311851153054562	0.998048	no
MERGE.60210.2	2.88459	0.24361	no
MERGE.71999.2	-4.19182858159897	0.0997943	no
MERGE.21066.4	-6.05889110721183	0.0149627	up
MERGE.21066.2	-1.17497511437008	0.745042	no
MERGE.26453.1	-0.349392301748464	0.510839	no
MERGE.49428.2	-0.813999537491228	0.436105	no
MERGE.24749.2	3.11651	0.436955	no
MERGE.35109.1	2.98253	0.0710309	no
MERGE.65632.1	1.48783	0.132023	no
MERGE.65632.3	0.329658	0.590273	no
MERGE.65632.2	0.22139	0.716647	no
XR_001285329.2	3.10159	0.0534873	no
MERGE.45185.1	-0.0793991370777592	0.786218	no
MERGE.56043.1	-2.85477124273165	0.148329	no
MERGE.54436.1	-1.09598732407504	0.20525	no
MERGE.25916.1	0.401226	0.163291	no
MERGE.9476.5	-2.00222890615823	0.559033	no
MERGE.9476.7	0.477884	0.454122	no
MERGE.9476.1	-3.32361570882609	0.149435	no
MERGE.9476.3	0.898094	0.274847	no
XR_001277977.2	-0.0911819849664914	0.754825	no
MERGE.2800.1	-2.98209028876926	0.115123	no
MERGE.19169.1	-2.66285057951766	0.201324	no
MERGE.83656.2	3.36387	0.314981	no
MERGE.50060.1	-0.0093232303086766	0.98721	no
MERGE.31180.1	-0.682389216585232	0.144273	no
XR_001272208.2	3.17448	0.235947	no
MERGE.86202.17	-0.390163088120663	0.91922	no
MERGE.86202.16	-0.521733077888854	0.882422	no
MERGE.86202.15	-2.38590293417477	0.289422	no
MERGE.19760.1	-1.37023665614376	0.134083	no
MERGE.45708.1	-0.192607833398679	0.670448	no
MERGE.71428.1	1.75901	0.00935874	down
MERGE.12674.8	-0.90482971584729	0.239798	no
MERGE.70903.1	0.557257	0.885572	no
MERGE.10501.1	1.27824	0.560386	no
MERGE.9904.2	6.18573	0.000216046	down
MERGE.9904.3	-0.208335316142905	0.871514	no
MERGE.9904.1	-0.193188844358173	0.816132	no
MERGE.85690.1	-0.0416001912121425	0.936941	no
MERGE.22742.1	-0.189037325996471	0.552354	no
MERGE.52082.1	-2.17559893308495	0.322365	no
MERGE.52082.2	-2.13290170052811	0.292918	no
MERGE.52082.3	-1.09709654905928	0.622123	no
MERGE.52082.4	-0.598227482294552	0.847589	no
MERGE.22340.10	0.827933	0.830409	no
MERGE.22340.11	0.233907	0.925165	no
MERGE.22340.17	-0.44245094247484	0.609891	no
MERGE.61857.1	0.0787042	0.890588	no
XR_002664894.1	-2.54653798842132	0.191781	no
MERGE.33467.10	5.76448	0.0506693	no
MERGE.33467.12	4.93042	0.114774	no
MERGE.33467.15	5.09686	0.0480854	down
MERGE.75102.1	0.868432	0.794605	no
XR_001271868.2	0.401875	0.5417	no
MERGE.74119.1	-0.939496303582524	0.617767	no
MERGE.74119.7	-4.0966765919922	0.0781346	no
MERGE.11888.2	0.903659	0.196488	no
MERGE.11888.1	-0.049203280548591	0.756776	no
MERGE.36924.1	-3.80779081294334	0.162576	no
MERGE.72687.6	0.0882488	0.850608	no
MERGE.34505.2	-1.96223150078957	0.199489	no
MERGE.34505.1	-0.0936865251618576	0.861631	no
MERGE.66481.10	3.41658	0.23282	no
MERGE.68115.2	0.437103	0.891869	no
MERGE.76100.1	-5.42394431987651	0.0321248	up
MERGE.12694.8	0.534713	0.564302	no
MERGE.32318.1	0.456277	0.239682	no
MERGE.32318.2	-2.34961368698169	0.253812	no
MERGE.55882.1	-0.274732633131893	0.637846	no
MERGE.55882.3	0.49934	0.856178	no
MERGE.55882.2	-2.31202429308499	0.34104	no
MERGE.43951.2	-0.834057920786015	0.398477	no
MERGE.43951.1	-1.06878649302826	0.199073	no
MERGE.41307.1	-0.983906657297221	0.10941	no
MERGE.84020.2	-0.254537954535866	0.619224	no
MERGE.37317.1	-3.77388966141167	0.0427395	up
MERGE.84605.1	0.916817	0.229817	no
MERGE.55460.3	3.0788	0.385255	no
MERGE.49963.1	-1.9651497187779	0.279758	no
XR_001278793.2	-0.264359277522807	0.821192	no
MERGE.63730.1	-4.69481007891408	0.00936164	up
XR_001272842.2	-0.166891586302827	0.822107	no
MERGE.68806.1	2.91734	0.136586	no
MERGE.60368.2	1.63635	0.213756	no
MERGE.15233.2	0.0666271	0.924676	no
MERGE.15233.1	0.707067	0.303315	no
MERGE.67597.1	-8.13711815936628	3.20899e-05	up
MERGE.73377.1	0.133204	0.84206	no
MERGE.49975.3	-0.00224713124201353	0.995253	no
XR_001277932.2	0.847667	0.676045	no
MERGE.56550.5	2.86778	0.304226	no
MERGE.43824.1	-1.29208765093418	0.646425	no
XR_001279766.2	-2.10748024371732	0.382942	no
MERGE.44230.3	-1.03009122388463	0.68282	no
MERGE.47373.5	0.602199	0.72306	no
MERGE.71857.4	0.543994	0.469769	no
MERGE.71857.6	2.6712	0.486548	no
MERGE.71857.1	-0.0598538629003805	0.837629	no
MERGE.71857.3	-2.40250978294464	0.348917	no
MERGE.71857.2	0.535221	0.460609	no
XR_001289845.2	0.186449	0.504096	no
MERGE.20179.4	-3.58693880159204	0.166791	no
MERGE.53499.2	4.14384	0.232781	no
MERGE.84912.3	-0.750256385149779	0.331055	no
MERGE.19541.2	-8.89569978961975	7.09674e-05	up
MERGE.56886.1	-0.37291579337024	0.358425	no
XR_001272123.2	-0.663336145392564	0.426938	no
MERGE.36553.1	0.35253	0.507318	no
XR_002661709.1	-2.99930522389735	0.13572	no
MERGE.75412.1	-0.738177603911754	0.185229	no
MERGE.64723.1	-0.944370462250125	0.14921	no
MERGE.23761.1	1.10739	0.191977	no
MERGE.82620.1	-0.319143657939962	0.343029	no
MERGE.23293.2	-0.382227650475381	0.634047	no
MERGE.23293.3	0.542527	0.779249	no
MERGE.5124.1	-1.50226832473144	0.27847	no
MERGE.47119.2	0.21101	0.826171	no
MERGE.82189.1	-0.0397833217946865	0.906056	no
MERGE.81797.1	-3.5114404492919	0.111062	no
MERGE.80570.5	0.199085	0.53322	no
MERGE.41807.3	0.900808	0.362226	no
MERGE.39104.6	-1.47379565922493	0.173188	no
MERGE.39104.1	-0.411489437620599	0.172181	no
MERGE.39104.2	-3.06724014980543	0.0836449	no
MERGE.39104.3	-0.0432644997581787	0.951611	no
XR_001279532.2	-0.428262602260189	0.479698	no
MERGE.32355.1	1.34037	0.330966	no
MERGE.15127.4	-2.58962265165809	0.0792559	no
MERGE.44861.2	1.4856	0.101292	no
MERGE.2606.3	0.920205	0.155355	no
MERGE.2606.6	-0.863067823163702	0.482269	no
MERGE.2606.5	-3.17491127557615	0.268939	no
MERGE.2606.9	5.84745	0.060509	no
MERGE.23230.1	1.2141	0.0734401	no
XR_001281535.2	1.58271	0.036407	down
MERGE.64519.1	-1.61430677757611	0.235787	no
XR_002654486.1	-0.125918297497031	0.796853	no
XR_002660684.1	-0.0934049599529871	0.901708	no
XR_001273450.2	-1.7181961932645	0.148915	no
MERGE.59000.2	-1.09161391140057	0.136049	no
MERGE.76293.4	-0.120777026406542	0.971375	no
XR_001282233.2	-3.41073496944979	0.0640713	no
MERGE.35897.3	0.0450776	0.929794	no
MERGE.35897.2	0.509965	0.294759	no
MERGE.1390.30	-0.514740386947012	0.833895	no
MERGE.1390.33	-2.75263354043455	0.224679	no
MERGE.1390.34	2.55996	0.254937	no
MERGE.15835.1	-0.388414085847694	0.865519	no
MERGE.12481.1	-1.43390589080191	0.295774	no
MERGE.62137.1	-2.31515167393181	0.138143	no
MERGE.23981.1	0.224956	0.329786	no
MERGE.68114.8	-1.44708391212738	0.679166	no
MERGE.68114.6	-0.778950529784273	0.831891	no
MERGE.68114.1	0.149398	0.881061	no
MERGE.68114.2	0.25383	0.704641	no
MERGE.15176.1	-0.697765701681376	0.200046	no
MERGE.68077.6	0.959181	0.249965	no
MERGE.69979.1	-0.155132939206691	0.75489	no
MERGE.7594.1	-0.489883430677796	0.586084	no
MERGE.72905.1	2.70457	0.101744	no
MERGE.71528.1	-0.352687792430101	0.342045	no
MERGE.80664.7	-0.29345927603366	0.509935	no
MERGE.67928.1	5.90658	0.00246835	down
MERGE.63881.3	-2.7739302236361	0.169829	no
MERGE.75540.1	-1.46805292242624	0.448753	no
MERGE.66216.1	-0.937047294263141	0.170294	no
MERGE.15323.2	-1.65342234871274	0.0749885	no
MERGE.7762.1	-0.432084130725561	0.183946	no
MERGE.67306.1	1.17809	0.0221581	down
MERGE.81326.4	-1.74642880716522	0.0411664	up
MERGE.81326.7	0.108544	0.878814	no
MERGE.81326.1	-1.47090169005903	0.0207833	up
MERGE.81326.3	2.70212	0.225858	no
MERGE.15900.1	0.853844	0.20386	no
XR_002654032.1	-0.819949818999817	0.239209	no
MERGE.73212.1	-3.75666844713168	0.0540927	no
MERGE.76862.2	-0.561294280531371	0.869729	no
MERGE.13014.1	-0.697259005621847	0.0679306	no
MERGE.75755.1	-8.4956855297218	2.68407e-05	up
XR_002654591.1	-0.221733671546419	0.690121	no
MERGE.30264.1	0.400041	0.33194	no
MERGE.1790.1	0.340709	0.701642	no
XR_002658226.1	-0.805907979266414	0.479817	no
MERGE.27111.1	-0.858757087989629	0.234801	no
MERGE.46981.1	3.40326	0.232919	no
MERGE.69496.1	-4.25720568265887	0.0271207	up
MERGE.86534.2	0.0963531	0.967548	no
XR_001277122.2	-0.418431722759597	0.314316	no
MERGE.58953.1	0.30132	0.398732	no
MERGE.65825.2	0.213042	0.961277	no
MERGE.65825.1	0.189598	0.64733	no
MERGE.43273.1	-1.03069415348656	0.109443	no
MERGE.28646.1	0.18716	0.812081	no
MERGE.62231.1	7.99811	0.214457	no
MERGE.49689.4	-2.5923259322701	0.223864	no
MERGE.25393.5	-0.864871069325695	0.181912	no
MERGE.21872.3	-0.258768396851132	0.67523	no
MERGE.21872.2	-0.57596132120031	0.333402	no
MERGE.21872.1	-4.01718338232513	0.068772	no
MERGE.21872.5	-0.440389113370145	0.452578	no
MERGE.83338.2	-3.69948770457679	0.150923	no
XR_001278998.2	0.618951	0.650684	no
MERGE.38477.1	-0.298292808381086	0.315628	no
MERGE.40735.2	1.55979	0.630229	no
MERGE.43564.1	-0.0912884878953783	0.71416	no
MERGE.2722.1	-2.8920728849593	0.269217	no
MERGE.34676.5	0.0286176	0.969021	no
MERGE.2722.5	1.19213	0.581208	no
MERGE.11357.2	0.282239	0.26261	no
MERGE.70474.21	-0.270166944129346	0.589126	no
MERGE.67273.2	1.31874	0.123985	no
MERGE.5387.1	-0.0818980282408721	0.911658	no
MERGE.44375.8	4.97894	0.0414032	down
MERGE.7551.1	-0.0490601719742599	0.880379	no
MERGE.82989.1	-0.000517844895131619	0.99951	no
MERGE.28348.3	0.253202	0.940068	no
MERGE.28348.5	0.489062	0.0749109	no
XR_002652876.1	-0.615616402331186	0.275896	no
XR_002654743.1	3.17448	0.235947	no
MERGE.24215.3	-0.279983192696131	0.352521	no
XR_001289247.2	-0.83597454911375	0.300085	no
MERGE.32963.1	-0.31638944480473	0.318591	no
MERGE.4555.2	0.0706166	0.890326	no
MERGE.50073.1	0.887706	0.523497	no
MERGE.23532.3	-0.0857019516830315	0.951161	no
MERGE.26541.1	1.39478	0.438973	no
MERGE.69772.1	0.519577	0.347897	no
MERGE.5092.2	-0.693731352613693	0.352908	no
MERGE.5092.1	-0.709251319758145	0.0247449	no
MERGE.71459.3	0.616329	0.213145	no
MERGE.71459.2	-0.493729660635208	0.257263	no
MERGE.35441.1	0.37154	0.354553	no
MERGE.19791.1	-2.97184600703977	0.021374	up
MERGE.66992.1	-5.92727704102598	0.00519642	up
MERGE.77742.1	1.94156	0.218759	no
MERGE.19248.9	-3.13471375848593	0.143131	no
MERGE.19248.5	-3.22431639036105	0.414803	no
MERGE.19248.6	-0.355337549433745	0.781878	no
XR_001276233.2	-0.423556810658009	0.644111	no
MERGE.50615.1	3.32912	0.438807	no
MERGE.54140.1	-0.292541334678792	0.862888	no
MERGE.54140.3	-3.75694903559302	0.452036	no
MERGE.34447.1	1.01677	0.821941	no
MERGE.68009.2	-0.601609205415522	0.247178	no
MERGE.21917.1	-3.19755831486949	0.137547	no
MERGE.3753.1	3.34064	0.233515	no
MERGE.5448.3	0.693113	0.452278	no
MERGE.43942.3	-5.33242001165759	0.0451299	up
MERGE.36304.2	0.447907	0.498107	no
MERGE.36304.7	-0.310901603543245	0.619909	no
MERGE.36304.6	-3.52554397358592	0.172846	no
MERGE.70040.60	0.134419	0.76715	no
MERGE.70040.65	-0.0252849289149747	0.99435	no
MERGE.70040.64	0.882294	0.170723	no
MERGE.7519.6	1.58457	0.675047	no
MERGE.7519.5	-3.04884786448315	0.204199	no
MERGE.7519.2	-1.41461430530703	0.146078	no
MERGE.7519.3	-4.4527645421882	0.125359	no
XR_002662219.1	-3.06944136003635	0.383106	no
MERGE.7519.9	0.675412	0.750521	no
MERGE.75865.2	-2.45032128025029	0.267535	no
MERGE.75865.3	-0.774095601634773	0.118734	no
MERGE.75865.1	0.541464	0.24145	no
MERGE.19296.1	1.23406	0.0730785	no
MERGE.84560.1	-2.16437477226189	0.208804	no
MERGE.65521.2	2.89975	0.123463	no
MERGE.46634.4	3.00844	0.268539	no
MERGE.46634.6	-2.51956755302471	0.237932	no
MERGE.46634.3	3.56976	0.176917	no
XR_002662981.1	2.30191	0.335876	no
MERGE.39951.8	-0.438647374866545	0.269256	no
MERGE.39951.9	0.164166	0.805805	no
MERGE.44877.2	2.80752	0.246017	no
MERGE.66826.2	1.90868	0.119874	no
XR_002664050.1	0.666464	0.439408	no
XR_002664133.1	-2.54042170244666	0.193895	no
XR_001273363.2	3.49283	0.23251	no
MERGE.11811.6	-2.84958253138861	0.179202	no
MERGE.7929.3	2.63148	0.170212	no
MERGE.7929.2	1.25531	0.076998	no
MERGE.7929.1	0.880642	0.190212	no
MERGE.41338.1	-1.22664559255858	0.12125	no
MERGE.65928.3	1.12543	0.787526	no
MERGE.65928.2	-4.21011344813039	0.089107	no
MERGE.65928.1	-2.59749853234483	0.255164	no
MERGE.42512.1	3.60451	0.0990377	no
MERGE.42471.1	2.98846	0.24058	no
MERGE.16701.4	-1.29162468237147	0.0835632	no
MERGE.16701.2	0.273787	0.728415	no
MERGE.16701.3	2.85587	0.265746	no
MERGE.73621.1	-0.151908776355404	0.770458	no
XR_002661918.1	0.432462	0.352922	no
MERGE.61568.1	0.449386	0.29579	no
MERGE.59839.1	0.781059	0.152116	no
MERGE.50622.1	0.141628	0.669962	no
MERGE.43839.1	0.567952	0.0900307	no
XR_002655091.1	-0.404397390097755	0.545896	no
XR_002652938.1	-2.83402157470297	0.150459	no
MERGE.31735.2	0.541851	0.725694	no
MERGE.75437.1	1.15859	0.168569	no
XR_001283726.2	-6.39212919219565	0.0679529	no
MERGE.72728.1	-0.666268989935523	0.595659	no
MERGE.37072.6	6.6548	0.000110488	down
MERGE.14139.1	0.461989	0.301703	no
MERGE.83529.2	1.92715	0.496145	no
MERGE.83529.3	-0.0850739339210783	0.941993	no
MERGE.16147.1	7.43402	0.125179	no
MERGE.70759.6	0.186248	0.729244	no
MERGE.10077.2	0.0206143	0.956496	no
MERGE.68344.1	0.60598	0.559031	no
XR_002660128.1	3.3052	0.233902	no
MERGE.26336.1	-0.767748016001629	0.0220829	no
MERGE.26336.2	-0.556675830500578	0.369787	no
MERGE.40120.13	2.77469	0.214375	no
MERGE.6442.1	-1.9324409784424	0.40554	no
MERGE.33684.1	1.94229	0.357598	no
MERGE.33512.1	-2.63624420979113	0.304257	no
XR_001286085.2	-0.820262089120667	0.370683	no
MERGE.79805.1	-1.35008434195083	0.00743591	up
MERGE.53609.1	0.205992	0.722075	no
XR_002662388.1	-0.774879482641567	0.250513	no
MERGE.15519.1	-0.931182897753382	0.313017	no
MERGE.62078.7	-0.231406375986249	0.810241	no
MERGE.35055.4	-2.97803449920255	0.531177	no
MERGE.35055.3	1.91372	0.238919	no
MERGE.62078.1	0.43344	0.630868	no
MERGE.14793.1	0.193502	0.758912	no
MERGE.80656.4	2.70912	0.300349	no
XR_001278597.2	-0.0311232095995783	0.983845	no
MERGE.22434.1	0.43225	0.149976	no
MERGE.73154.1	-0.545140683961603	0.389167	no
MERGE.73154.3	-1.31268622970483	0.108294	no
MERGE.50753.2	0.294494	0.889086	no
MERGE.63752.1	-1.80895392689441	0.406378	no
MERGE.63752.2	-2.96977312242268	0.143768	no
MERGE.63752.3	-2.48710128178555	0.209553	no
MERGE.5276.1	-0.225265729296415	0.571907	no
MERGE.8721.2	0.311565	0.40271	no
MERGE.38783.1	-0.551186037576336	0.548392	no
XR_001286907.2	-0.728410693921983	0.752644	no
MERGE.24295.1	5.84281	0.0503458	no
MERGE.63867.1	-0.344115680745137	0.620189	no
MERGE.2852.3	-0.561838339198363	0.187711	no
MERGE.2852.2	-0.394494808597786	0.300593	no
MERGE.2852.1	-0.539868032935414	0.198291	no
MERGE.2852.7	-0.548154510923334	0.127468	no
MERGE.2852.6	-0.89343595082575	0.0806087	no
MERGE.2852.5	-0.300005746943506	0.434018	no
MERGE.2852.4	-0.979053554964242	0.0967674	no
MERGE.2852.9	-0.000123335350673575	0.999894	no
MERGE.2852.8	-1.22349788487026	0.0785903	no
MERGE.5189.3	0.857671	0.356718	no
MERGE.5189.2	3.47749	0.0938081	no
MERGE.5189.1	0.514538	0.270693	no
XR_002654760.1	2.88917	0.243471	no
MERGE.17519.11	2.44262	0.27331	no
MERGE.21083.3	-0.248976075206835	0.646878	no
MERGE.21083.2	0.365934	0.655821	no
MERGE.44516.2	1.06074	0.738234	no
MERGE.71170.1	-2.78379882686735	0.373701	no
MERGE.71170.2	1.73665	0.169099	no
MERGE.11509.1	-0.416989206127781	0.479	no
MERGE.65024.2	-0.0707832052505496	0.923231	no
MERGE.65024.3	-0.939598093723133	0.228444	no
MERGE.65024.1	-0.780411429342783	0.186478	no
MERGE.71053.2	-0.576672986649982	0.276262	no
XR_001274426.2	0.676295	0.401666	no
MERGE.83220.3	-2.49893552213737	0.241031	no
MERGE.65772.1	0.406048	0.914147	no
MERGE.22721.3	-0.199500362636431	0.709875	no
MERGE.22721.2	-0.625796011424428	0.0402261	no
XR_002657539.1	2.06008	0.403563	no
MERGE.43147.19	-1.42249633364558	0.246476	no
MERGE.80118.125	-8.22058596620335	0.303939	no
MERGE.79301.1	-0.150320863455875	0.798285	no
MERGE.60091.2	0.0686129	0.912908	no
MERGE.39132.16	-0.398005959008562	0.442699	no
MERGE.26671.1	0.0664226	0.930566	no
MERGE.12016.32	1.45811	0.657884	no
MERGE.2545.10	-1.57907644226108	0.641702	no
MERGE.62143.6	0.0339108	0.954257	no
MERGE.62143.2	4.16767	0.17555	no
XR_002654539.1	-1.66500486790423	0.634639	no
MERGE.62409.1	-1.40752994002092	0.240057	no
MERGE.48151.2	4.18141	0.295349	no
MERGE.18885.2	-2.43321017352751	0.554389	no
XR_001271889.2	0.41145	0.464508	no
XR_002657545.1	-3.20140600023938	0.234833	no
MERGE.55570.1	-1.32759347115489	0.15509	no
MERGE.26532.1	3.18691	0.235672	no
MERGE.55497.1	-0.518432765012306	0.273049	no
XR_001276394.2	0.326622	0.773116	no
MERGE.35924.3	0.639266	0.449972	no
MERGE.35924.1	-0.531041294478297	0.537031	no
MERGE.35924.4	0.0662406	0.903166	no
MERGE.35924.5	0.944434	0.443798	no
MERGE.47485.1	0.473905	0.102608	no
MERGE.68513.2	-3.28928434563139	0.110719	no
MERGE.82696.122	-2.36895249315817	0.484694	no
MERGE.14461.1	3.99572	0.0900632	no
MERGE.57354.1	-2.99484937484991	0.101545	no
MERGE.14514.1	4.07546	0.057556	no
MERGE.23105.1	2.62539	0.0458081	down
MERGE.14643.2	0.60035	0.485217	no
XR_002653641.1	-0.996584075284679	0.293029	no
MERGE.27609.1	-5.0968471382894	0.00667684	up
MERGE.37103.1	1.39751	0.157292	no
MERGE.5566.1	0.372846	0.565131	no
MERGE.389.2	-2.01979801284723	0.388401	no
MERGE.68873.1	1.60505	0.35971	no
MERGE.26267.1	0.961305	0.710244	no
MERGE.72053.1	-0.0789798497232895	0.874222	no
MERGE.20671.1	-0.650006775870722	0.221715	no
MERGE.3698.1	-2.65098944994395	0.123606	no
MERGE.15594.2	-0.59046618459401	0.707096	no
MERGE.55225.2	0.0412229	0.899442	no
XR_002655818.1	0.401027	0.483356	no
MERGE.70083.1	-0.658156233601843	0.255799	no
MERGE.16251.6	6.84034	0.0696197	no
MERGE.16251.4	-1.57483735780237	0.0133805	up
MERGE.16251.5	-7.67669118802503	0.000543093	up
MERGE.79606.1	1.01385	0.77392	no
MERGE.28105.5	-0.793547800601702	0.346631	no
MERGE.28105.1	0.958098	0.00288838	no
MERGE.78936.1	0.185236	0.341978	no
MERGE.80443.1	0.252173	0.687511	no
XR_001279804.2	0.190095	0.701513	no
MERGE.67172.1	0.443159	0.512781	no
MERGE.17316.12	3.76594	0.136493	no
MERGE.35429.2	-0.330714328825758	0.310998	no
MERGE.9626.3	1.77007	0.506908	no
MERGE.35429.1	0.511093	0.434165	no
MERGE.6793.1	-3.88180265402492	0.0693055	no
MERGE.26630.8	-3.63635503450244	0.109289	no
MERGE.55231.1	-3.69827768496539	0.0620186	no
MERGE.26630.2	-1.1543185672224	0.376715	no
MERGE.26630.3	-0.37379168754184	0.292013	no
MERGE.26630.5	0.789846	0.78915	no
MERGE.52607.2	0.193731	0.64246	no
MERGE.33872.1	-0.173229378334874	0.756825	no
MERGE.27817.1	2.79864	0.246302	no
MERGE.67315.88	-5.24776516907927	0.0631719	no
MERGE.67315.89	4.02517	0.174535	no
MERGE.35447.1	0.189239	0.764832	no
MERGE.79073.1	-0.857662997111311	0.0612945	no
MERGE.44020.7	-2.17492412358745	0.324832	no
MERGE.44020.3	-0.739286042883367	0.807391	no
MERGE.44020.2	-2.63731918964139	0.276746	no
MERGE.44020.1	-1.76248029130463	0.588202	no
MERGE.82047.1	0.435867	0.677447	no
MERGE.82127.1	2.46046	0.228997	no
MERGE.4634.1	-1.20148178529706	0.0867408	no
MERGE.68228.1	0.257925	0.575656	no
MERGE.41956.4	1.11496	0.0699111	no
MERGE.26456.1	-1.24121771773432	0.557707	no
MERGE.41956.1	0.643549	0.189864	no
MERGE.85713.10	-0.0171877543776771	0.996597	no
MERGE.5929.1	0.71039	0.491961	no
MERGE.27455.1	0.46428	0.355626	no
MERGE.50653.2	0.184583	0.855729	no
MERGE.19341.14	-2.40679556184749	0.445172	no
MERGE.79046.1	4.42137	0.034209	down
MERGE.35981.5	3.44106	0.0528718	no
MERGE.34481.6	-5.64897904546795	0.045678	up
MERGE.76801.3	-3.12126099681033	0.146379	no
MERGE.9325.1	-2.83975073844531	0.0187818	up
MERGE.80582.5	-0.326200393750449	0.61705	no
XR_001278261.2	0.430419	0.411094	no
MERGE.69301.1	-2.47797453919541	0.259478	no
MERGE.26630.11	-1.3202657977004	0.0466193	up
MERGE.84940.1	-2.44432509398878	0.0146055	up
MERGE.82391.2	0.222031	0.939596	no
MERGE.82391.3	3.29848	0.320124	no
MERGE.82391.1	1.81331	0.662234	no
XR_002661632.1	-6.20679617138667	0.033741	up
MERGE.37488.1	0.647486	0.270931	no
MERGE.82470.2	-0.26945938491429	0.56757	no
MERGE.82470.1	1.68841	0.385069	no
MERGE.82470.4	3.85771	0.23161	no
MERGE.10906.3	-7.25077977744717	0.0374347	up
MERGE.34276.2	-0.485730132306019	0.286909	no
MERGE.85695.1	-0.405505722878874	0.459198	no
MERGE.63494.1	-0.850472199380041	0.176822	no
MERGE.63494.2	0.0926294	0.909837	no
XR_001274703.2	-0.320902619643369	0.533968	no
MERGE.68730.2	0.0744475	0.980863	no
MERGE.76153.1	-0.495327098741497	0.313034	no
MERGE.15340.1	0.29198	0.821498	no
MERGE.2741.1	-4.301429009279	0.308727	no
XR_001272828.2	-0.292694041475082	0.714663	no
MERGE.78470.1	0.399228	0.36331	no
MERGE.39298.3	-0.901337777555198	0.26829	no
MERGE.85756.3	-0.0964069926953561	0.881755	no
MERGE.82696.7	0.689316	0.455229	no
MERGE.60200.3	-3.01255023717309	0.158579	no
MERGE.27025.1	-0.0849997508538082	0.785216	no
XR_001275527.2	0.955948	0.0443089	no
MERGE.65406.2	-2.03424825093716	0.0481355	up
MERGE.58375.4	-1.28266711518685	0.56817	no
MERGE.58375.2	-4.3035894174313	0.30646	no
MERGE.38148.1	-0.754852292136835	0.0568905	no
MERGE.23624.5	2.80998	0.497995	no
MERGE.36735.5	-1.01176590046008	0.411169	no
MERGE.17228.1	0.714055	0.259427	no
MERGE.36257.1	-0.554372042099658	0.269051	no
MERGE.30124.1	-1.749046855077	0.143092	no
MERGE.59036.1	-0.51973361710393	0.179858	no
MERGE.76804.3	-0.161219870376474	0.777027	no
MERGE.18155.6	4.61735	0.0487716	down
MERGE.18155.5	5.66551	0.0488668	down
MERGE.18155.2	4.39955	0.165233	no
MERGE.18155.1	3.48606	0.248203	no
MERGE.74236.1	1.13528	0.13137	no
MERGE.264.1	1.4419	0.0157216	down
XR_001281174.2	-2.00191187063351	0.343189	no
MERGE.1669.6	0.311747	0.261283	no
XR_001289974.2	-0.424166868511684	0.170674	no
MERGE.10947.4	-0.117578018031336	0.828192	no
MERGE.10947.5	3.10139	0.236335	no
MERGE.80911.1	2.63415	0.326618	no
XR_001283321.2	0.0227621	0.963553	no
MERGE.86309.2	2.06898	0.358714	no
MERGE.54242.5	0.161325	0.870591	no
MERGE.81043.1	0.973384	0.125735	no
MERGE.17538.1	-0.825224940660309	0.598506	no
MERGE.45224.7	0.0873614	0.787045	no
MERGE.14566.1	-0.276241452645906	0.641139	no
XR_002657526.1	5.18459	0.0477885	down
MERGE.25536.1	0.124567	0.873938	no
MERGE.73493.1	-1.21890438081807	0.218176	no
MERGE.34737.1	-3.27523274964709	0.114484	no
MERGE.72178.3	-2.08634916018275	0.609837	no
MERGE.72178.6	-5.22900596079901	0.091714	no
MERGE.72178.8	-3.84839410325168	0.323062	no
MERGE.75697.1	1.76495	0.50876	no
MERGE.52714.1	-0.208122984789396	0.560783	no
MERGE.6138.1	0.107849	0.816558	no
MERGE.68246.1	-0.955346577417462	0.329126	no
MERGE.34293.1	1.95625	0.0200606	down
MERGE.66903.18	-0.167020636734631	0.761275	no
MERGE.66903.14	-1.89429383039289	0.0019438	up
MERGE.66903.11	-0.944992400243064	0.0854899	no
MERGE.10603.1	-0.633475478378173	0.363823	no
MERGE.10603.2	-0.86639223013064	0.0632788	no
MERGE.15203.3	0.654645	0.7346	no
MERGE.52906.1	-2.9500137966388	0.241427	no
XR_002656170.1	-1.78603805127796	0.375754	no
MERGE.80475.1	0.12254	0.729254	no
MERGE.80475.2	2.94387	0.241844	no
MERGE.80475.5	-2.67675651919544	0.180296	no
XR_001285521.2	-1.22731084818607	0.282574	no
MERGE.31528.2	1.10258	0.608648	no
MERGE.31528.3	-0.97058931815249	0.538748	no
XR_001273590.2	-1.43612318759061	0.657691	no
MERGE.57829.4	-0.350207732043556	0.690403	no
MERGE.77731.6	2.84675	0.277523	no
XR_002654031.1	-0.445732971606643	0.38622	no
MERGE.50405.1	-3.33819043144282	0.145335	no
MERGE.34798.2	2.54976	0.255352	no
MERGE.35698.2	0.751702	0.259852	no
MERGE.34798.1	3.022	0.239655	no
MERGE.75809.1	0.194844	0.281161	no
MERGE.28074.5	0.0152506	0.973632	no
XR_002664250.1	0.444342	0.421491	no
XR_001273099.2	-0.0048801362638874	0.994899	no
MERGE.28429.1	-0.899215261269229	0.114657	no
MERGE.41262.2	-0.913076839640477	0.338958	no
MERGE.31008.50	-1.23377960659823	0.273146	no
MERGE.49725.1	1.00399	0.109496	no
XR_001289031.2	3.93666	0.108621	no
MERGE.61549.1	-2.1558564008497	0.00598343	up
MERGE.61549.2	-1.27775856004776	0.0280582	up
MERGE.1163.1	-0.645133796490218	0.356055	no
MERGE.62470.1	-3.33675723485391	0.181	no
MERGE.62470.2	-2.79993905879032	0.219876	no
MERGE.39130.1	-0.557757996634524	0.374302	no
MERGE.84786.1	0.378324	0.7063	no
MERGE.39130.2	-0.83926549329198	0.130366	no
MERGE.24024.1	2.25431	0.0487872	down
MERGE.39093.1	-0.447484987397978	0.476557	no
MERGE.39093.2	-0.26969640537699	0.542393	no
XR_001283359.2	-0.151714956696993	0.701041	no
XR_001275613.2	-0.0144471695113271	0.978734	no
MERGE.7251.1	0.089891	0.909455	no
MERGE.53626.1	0.765353	0.194279	no
MERGE.54897.1	0.755986	0.237902	no
MERGE.54897.2	-0.90465179467893	0.0407322	no
MERGE.76702.1	2.44608	0.295844	no
MERGE.73037.1	0.259835	0.339546	no
MERGE.64654.2	1.05938	0.159687	no
MERGE.64654.1	0.102668	0.73519	no
MERGE.65698.2	-0.546693680632431	0.345442	no
MERGE.19403.1	0.14799	0.968252	no
XR_001270812.2	-0.47679724029513	0.514069	no
MERGE.2231.2	-3.97218213728776	0.32165	no
MERGE.76336.1	0.827502	0.419101	no
MERGE.60954.8	-2.6984271281791	0.257055	no
MERGE.9537.1	0.226714	0.766114	no
MERGE.51525.1	-0.652010821297809	0.213241	no
MERGE.9009.2	-0.318653855380481	0.385468	no
MERGE.9009.3	0.12879	0.725014	no
XR_001277600.2	3.3783	0.233352	no
MERGE.9009.4	0.233166	0.519867	no
MERGE.9009.5	-0.160054534102988	0.963171	no
MERGE.30781.5	-0.173765781707808	0.620967	no
MERGE.6554.1	-6.16982716442996	0.039199	up
MERGE.8396.2	-2.8523896959445	0.438229	no
MERGE.82375.1	-0.921931947124887	0.752588	no
MERGE.62439.1	0.149606	0.845185	no
MERGE.59286.1	-0.0662678615631406	0.92611	no
MERGE.41941.1	-0.30322531185041	0.638974	no
MERGE.2286.3	0.251542	0.943589	no
MERGE.2286.1	-1.03998251615489	0.105198	no
XR_001281982.2	1.22306	0.0263167	down
MERGE.7495.1	5.98954	0.000995441	down
MERGE.25783.2	-5.05127167182626	0.140569	no
MERGE.23226.1	-1.24641916199884	0.0428047	up
XR_001278481.2	3.1537	0.236394	no
MERGE.7775.1	0.828103	0.342679	no
MERGE.40835.1	0.441162	0.507493	no
MERGE.85807.1	0.319496	0.710401	no
MERGE.21686.1	0.29412	0.553746	no
MERGE.47456.1	-1.52237524485962	0.190159	no
MERGE.68906.2	-0.000277508362428913	0.999462	no
MERGE.77458.1	0.718022	0.471965	no
MERGE.13342.1	1.19613	0.156483	no
MERGE.26557.1	1.06209	0.0554061	no
XR_001272725.2	0.461034	0.640573	no
MERGE.29690.1	0.670713	0.347232	no
XR_001281556.2	-1.05600836287842	0.132127	no
MERGE.15408.2	0.110641	0.88175	no
MERGE.59391.2	0.281861	0.583597	no
MERGE.2262.1	0.0844341	0.762077	no
MERGE.59391.1	-1.91206383679445	0.252463	no
MERGE.71518.1	0.246461	0.254751	no
MERGE.72935.2	-2.86092510408398	0.134828	no
MERGE.73444.1	0.406523	0.42231	no
MERGE.80257.1	0.197979	0.478047	no
MERGE.17288.6	0.53244	0.130045	no
MERGE.74489.1	-2.17637103692295	0.0525681	no
MERGE.9568.13	3.002	0.240185	no
MERGE.9568.10	1.35824	0.694072	no
MERGE.33757.1	-2.43511925764348	0.0937487	no
MERGE.33757.3	-2.8752968442504	0.0720914	no
MERGE.1993.1	0.956825	0.168172	no
MERGE.24833.3	5.63648	0.0493552	down
MERGE.56268.1	-0.237170252020736	0.536599	no
MERGE.39285.1	-0.870975880911384	0.689181	no
XR_002652802.1	0.371553	0.693203	no
XR_002654912.1	0.804379	0.793271	no
MERGE.81349.6	-4.01054088399841	0.254263	no
MERGE.81349.7	-0.0709946542540824	0.987703	no
MERGE.28121.1	-4.21913688197513	0.109432	no
XR_002662472.1	-0.262719861961669	0.679604	no
MERGE.25325.1	-0.408297599398185	0.550207	no
MERGE.19487.4	7.23272	0.0299003	down
MERGE.44090.2	0.286081	0.750769	no
MERGE.44090.3	2.43506	0.359091	no
MERGE.36741.1	-0.163696347158285	0.763333	no
MERGE.68752.1	0.406678	0.623402	no
MERGE.1547.1	-0.551356547291574	0.259824	no
MERGE.21115.1	-0.225991224619266	0.439776	no
MERGE.1547.2	-1.43707337345304	0.0909562	no
MERGE.1547.4	-0.380868588790604	0.292831	no
MERGE.10405.1	1.15787	0.401776	no
MERGE.10405.2	-1.07191406125239	0.130725	no
MERGE.10405.4	-1.38110162854798	0.152397	no
MERGE.10405.7	-0.411779675959765	0.918525	no
MERGE.10405.6	-0.0466383020805965	0.990261	no
MERGE.14583.1	3.59757	0.232255	no
MERGE.56780.1	0.162136	0.86346	no
MERGE.72357.3	0.351737	0.611046	no
MERGE.62907.1	0.270819	0.640077	no
MERGE.56007.1	-4.85885548489743	0.0105431	up
MERGE.51478.1	-0.644311230674124	0.271546	no
MERGE.50580.1	-0.883660532990011	0.200838	no
MERGE.64819.1	-4.09383530136356	0.0830931	no
MERGE.64819.3	-5.5971674911771	0.0572135	no
MERGE.64819.2	-7.18380566852179	0.0419959	up
MERGE.64819.4	-3.29798185171294	0.236175	no
MERGE.64819.6	3.84944	0.230406	no
MERGE.55955.9	0.256031	0.926794	no
MERGE.55955.6	0.742499	0.175648	no
XR_001286894.2	3.29702	0.233994	no
MERGE.22403.12	-3.19461727890422	0.119419	no
MERGE.21931.1	-1.09128692005244	0.222526	no
MERGE.6811.1	1.39926	0.0735623	no
MERGE.67206.3	-0.693308401510556	0.555013	no
MERGE.67206.1	0.416754	0.660021	no
MERGE.46600.1	-2.29215410607745	0.242915	no
MERGE.84661.4	-0.128553671435977	0.968569	no
MERGE.32052.1	-2.61326465236752	0.225911	no
MERGE.32052.3	-2.90197404829991	0.15888	no
MERGE.39078.27	4.68819	0.0989474	no
MERGE.53730.20	0.335388	0.627293	no
XR_001273167.2	-2.10665296889338	0.281489	no
MERGE.12064.1	-0.448331139494377	0.500367	no
MERGE.67823.1	0.493152	0.439723	no
XR_002656045.1	2.72392	0.15712	no
XR_001271288.2	0.784378	0.249478	no
MERGE.1908.1	0.228018	0.360682	no
MERGE.18646.1	-0.757616635433263	0.125814	no
MERGE.32127.6	-0.0118282761274979	0.997761	no
MERGE.32127.7	0.194356	0.558005	no
MERGE.32127.1	0.355804	0.241252	no
MERGE.32127.2	0.259001	0.494681	no
MERGE.32127.3	3.33667	0.234564	no
MERGE.47325.1	-0.520965912052002	0.32854	no
MERGE.47325.2	-0.485491535589138	0.189443	no
MERGE.47325.3	0.0983502	0.836514	no
MERGE.47325.4	-0.49951445311294	0.888213	no
MERGE.26766.1	0.969547	0.00868432	no
MERGE.61290.1	0.504374	0.0636131	no
MERGE.3654.1	0.207448	0.686799	no
MERGE.69039.1	1.16195	0.116632	no
MERGE.67359.3	3.81149	0.389184	no
MERGE.39026.19	-0.469496194988541	0.233438	no
MERGE.39026.14	-4.13480469651606	0.134523	no
MERGE.39026.17	-2.04806704355761	0.228374	no
XR_001289755.2	-2.82553495710481	0.142405	no
MERGE.66388.1	-0.527943013000432	0.565635	no
MERGE.79445.1	0.560717	0.300289	no
MERGE.64483.1	0.716692	0.389811	no
MERGE.63248.3	1.18536	0.0132849	down
MERGE.41460.2	0.0643349	0.851	no
MERGE.2427.1	-1.7436390100458	0.0455525	up
MERGE.78844.3	-2.8784685945367	0.172723	no
XR_001275069.2	1.17542	0.225806	no
MERGE.85877.1	0.0777989	0.913572	no
MERGE.74765.3	2.99432	0.156443	no
MERGE.30604.1	0.554172	0.822983	no
MERGE.51223.3	-0.0376794728041985	0.963736	no
MERGE.76199.1	0.111259	0.776206	no
MERGE.415.2	3.25689	0.234462	no
MERGE.82670.2	-0.667602616816376	0.104386	no
XR_001279598.2	-0.922346754586856	0.320983	no
MERGE.41743.2	-7.02784885877322	0.00828894	up
MERGE.35718.1	-1.60739864393446	0.0568008	no
MERGE.35718.2	5.53111	0.033814	down
MERGE.80438.1	-0.642549147270737	0.736773	no
MERGE.69217.4	2.17773	0.308353	no
XR_002656445.1	-0.40442462920152	0.898122	no
MERGE.50359.17	3.62136	0.148343	no
XR_001271830.2	0.43786	0.633693	no
MERGE.6120.1	-7.10839033116106	0.0140578	up
MERGE.6120.2	-0.433040422951889	0.918134	no
MERGE.22995.3	1.19002	0.298905	no
XR_001279546.2	0.684261	0.111714	no
MERGE.75578.5	-1.27446117371454	0.134929	no
MERGE.18088.2	0.0268369	0.94358	no
MERGE.14020.1	-0.399300270590631	0.245017	no
XR_001283237.2	-0.136445406014048	0.60469	no
MERGE.1305.1	0.125051	0.859136	no
MERGE.42932.2	-4.08548962578089	0.0291218	up
MERGE.55450.10	0.000138489	0.999866	no
MERGE.2866.1	-1.44427765064216	0.149673	no
MERGE.77569.2	0.0817159	0.6737	no
MERGE.41086.1	-0.117356897891632	0.823173	no
MERGE.41086.2	0.693238	0.350877	no
MERGE.41086.3	0.521598	0.517706	no
MERGE.41086.4	1.04777	0.420919	no
MERGE.24556.1	-0.879095298029479	0.213806	no
MERGE.82780.1	-1.04624292978371	0.1758	no
MERGE.35231.1	0.550816	0.0665474	no
MERGE.3852.2	-3.48992342798819	0.0643802	no
MERGE.57118.1	1.13489	0.731035	no
XR_002662724.1	2.33791	0.299311	no
MERGE.18463.1	-0.0781273784616196	0.776148	no
MERGE.43617.1	-0.640376047062336	0.63345	no
MERGE.18463.5	-0.0133749427341227	0.997017	no
MERGE.338.2	1.31602	0.357331	no
MERGE.68610.1	-1.91315052274984	0.309061	no
XR_002661852.1	-0.229498302784265	0.73059	no
MERGE.605.1	2.93714	0.242041	no
MERGE.54126.1	0.0458995	0.932464	no
MERGE.63458.4	-0.418010039624895	0.495307	no
MERGE.12288.1	0.698128	0.410029	no
MERGE.78121.1	0.124042	0.807509	no
MERGE.28768.1	4.92846	0.0208911	down
MERGE.24518.6	-0.147811290694596	0.79157	no
MERGE.19088.3	-0.520840700760977	0.22214	no
MERGE.19088.2	-1.20388201822486	0.746649	no
MERGE.19088.4	-2.27529300294353	0.106172	no
MERGE.80054.2	-0.243070898829312	0.665672	no
MERGE.80054.3	-2.23214354867482	0.358554	no
MERGE.80054.7	-2.93850369695482	0.13185	no
MERGE.80054.4	-0.848973749474055	0.440174	no
MERGE.80054.8	-4.18687525183317	0.154792	no
MERGE.80054.9	2.81902	0.169722	no
MERGE.81981.1	-0.0297819122619905	0.943746	no
MERGE.10306.1	-0.0108729798049929	0.986996	no
MERGE.45427.5	-0.167870712150929	0.778691	no
XR_002663957.1	-0.29538318684072	0.774689	no
MERGE.60122.1	-1.24882576010591	0.541459	no
XR_002663406.1	1.03663	0.374354	no
MERGE.9697.1	0.869964	0.67547	no
MERGE.45512.2	0.277218	0.927294	no
MERGE.74587.1	-0.826682196444224	0.360159	no
MERGE.54907.1	-0.849989636372419	0.310469	no
MERGE.25860.2	1.00742	0.774442	no
MERGE.25860.1	2.90608	0.268282	no
MERGE.24820.1	-0.370703584315833	0.608351	no
MERGE.24820.2	0.0494468	0.940325	no
MERGE.24820.4	0.767285	0.835604	no
MERGE.50504.1	-0.294059099348812	0.373229	no
MERGE.50504.2	-0.16532204145984	0.628509	no
MERGE.27533.5	1.29264	0.177179	no
MERGE.27533.6	-5.08372963930435	0.0443857	up
MERGE.27533.9	-9.68698718927291	4.9376e-05	up
MERGE.76004.1	-0.887302083206457	0.174124	no
MERGE.27247.1	-0.80856582486452	0.0717774	no
MERGE.43526.2	-0.52382320202996	0.539636	no
MERGE.36271.1	0.0123868	0.966649	no
MERGE.45483.3	3.80454	0.231592	no
MERGE.45483.2	3.78245	0.231664	no
MERGE.45483.4	3.28868	0.234089	no
MERGE.45483.6	2.88206	0.243687	no
MERGE.52026.2	-2.01438403774602	0.568678	no
MERGE.52026.1	3.62413	0.23213	no
MERGE.67970.2	0.715819	0.357016	no
MERGE.73614.9	5.8417	0.148419	no
MERGE.50479.1	0.840328	0.315374	no
MERGE.27406.1	2.49085	0.0284691	down
MERGE.24763.2	0.816761	0.360768	no
MERGE.80013.4	1.54098	0.526341	no
MERGE.52522.3	0.361562	0.593498	no
MERGE.26279.2	-0.0685974046284425	0.978217	no
MERGE.26279.1	-0.262779031849829	0.731454	no
MERGE.72041.1	0.387472	0.637699	no
MERGE.21956.10	-0.698270681694075	0.594525	no
MERGE.29896.14	2.88503	0.366844	no
MERGE.41380.1	0.51456	0.357081	no
XR_002664813.1	4.2333	0.405464	no
MERGE.46040.2	0.839643	0.779626	no
MERGE.45149.2	3.25765	0.0570057	no
MERGE.54103.2	-2.30697137233769	0.313156	no
MERGE.70733.2	3.5372	0.258269	no
MERGE.70733.1	3.63244	0.232093	no
MERGE.54103.1	-1.74125499085959	0.46702	no
MERGE.10091.1	3.20493	0.235227	no
MERGE.15317.1	-6.27050323036437	0.000161797	up
MERGE.43155.1	-0.373128974689882	0.631935	no
MERGE.26277.1	3.06214	0.0876787	no
MERGE.26277.3	1.52001	0.202127	no
MERGE.26277.2	1.9734	0.516948	no
MERGE.26277.5	1.70516	0.201023	no
MERGE.26277.9	1.90845	0.049931	down
MERGE.26277.8	0.589312	0.1493	no
MERGE.40179.1	-0.614116211478985	0.850348	no
MERGE.40179.2	2.24852	0.0787414	no
MERGE.35610.1	0.797437	0.0825848	no
MERGE.73718.9	2.58352	0.30079	no
MERGE.73718.2	0.748513	0.128859	no
MERGE.73718.1	-3.71343543475293	0.184275	no
MERGE.73718.7	-0.782480012297921	0.594936	no
MERGE.73718.5	-0.420227244552131	0.361201	no
MERGE.70706.7	-2.9027599012394	0.14976	no
MERGE.41733.1	3.37724	0.144395	no
MERGE.70706.5	-0.288951679995886	0.399873	no
MERGE.18760.1	0.122838	0.917027	no
MERGE.70706.3	-0.0195684020717665	0.952524	no
MERGE.70706.2	-0.105841778913484	0.745883	no
MERGE.2276.1	3.07182	0.123992	no
MERGE.67106.1	1.80083	0.0245187	down
MERGE.39519.1	0.321981	0.499432	no
MERGE.82842.1	0.144342	0.659351	no
MERGE.46518.1	-0.878582685112186	0.395803	no
MERGE.46518.2	0.406398	0.356208	no
MERGE.58218.1	0.288916	0.672768	no
MERGE.32743.1	-2.08135422711671	0.00385448	up
MERGE.58980.1	-0.141807987087334	0.792218	no
MERGE.17767.4	-2.33785337690734	0.044713	up
MERGE.17767.1	-6.18867155889325	0.0210706	up
MERGE.31914.3	-1.01934447011247	0.224062	no
MERGE.31914.1	0.500564	0.592431	no
MERGE.14302.1	0.478156	0.551395	no
MERGE.19378.14	-2.99861350534642	0.297239	no
MERGE.41962.1	0.0115181	0.980887	no
MERGE.57303.1	0.735768	0.757465	no
MERGE.18078.1	-0.219463120375889	0.193384	no
MERGE.82095.1	1.87539	0.522122	no
MERGE.18078.2	0.141042	0.683672	no
MERGE.18078.5	0.195852	0.537127	no
MERGE.26202.1	0.128363	0.94918	no
MERGE.34761.6	-0.793448356766613	0.287409	no
MERGE.34761.7	2.53644	0.32697	no
MERGE.75487.1	1.55511	0.113384	no
MERGE.34761.2	0.97452	0.311826	no
MERGE.34761.3	5.59493	0.0314857	down
MERGE.34761.1	1.01849	0.494503	no
MERGE.34761.8	-1.08035879787892	0.183113	no
MERGE.34761.9	-0.24541169600402	0.540691	no
MERGE.64296.1	-1.90942489451493	0.209148	no
MERGE.71310.1	-1.94370395810727	0.310554	no
MERGE.34689.37	1.34903	0.130307	no
MERGE.60572.1	2.98362	0.153194	no
MERGE.1738.1	-1.21975544132942	0.095397	no
MERGE.32844.3	-1.12874300946895	0.134683	no
MERGE.32844.8	4.47575	0.221764	no
XR_002659452.1	-0.345998555841369	0.603082	no
MERGE.60348.5	-0.20883348423612	0.849615	no
MERGE.60348.1	-3.31317218183068	0.200859	no
MERGE.60348.2	-1.42520594362141	0.242584	no
MERGE.81200.1	-0.797021394346453	0.28505	no
MERGE.37196.2	0.542451	0.195009	no
MERGE.39556.1	0.446475	0.0685035	no
XR_001281637.2	0.41307	0.260683	no
MERGE.30338.3	0.561209	0.237108	no
MERGE.12421.1	-4.06638993784377	0.0959772	no
MERGE.12421.3	1.11292	0.73946	no
MERGE.12421.2	-2.43353882742344	0.472018	no
XR_001276448.2	0.0196777	0.96958	no
MERGE.12560.1	-0.46225572116082	0.163719	no
XR_001279810.2	-3.06794917243125	0.120713	no
MERGE.41857.1	-0.666574798309809	0.189238	no
MERGE.78603.1	0.222347	0.610571	no
MERGE.66946.1	-0.515060080898035	0.120716	no
XR_001287775.2	-1.71142031139263	0.284284	no
MERGE.50598.1	-0.265868101215956	0.494618	no
MERGE.10439.3	2.52855	0.0614007	no
MERGE.73338.1	1.28287	0.315217	no
MERGE.79356.2	-2.79179754381912	0.226591	no
MERGE.81082.1	-0.410995272959395	0.441416	no
MERGE.34820.3	3.55465	0.232484	no
MERGE.34820.4	3.16089	0.236225	no
MERGE.34820.5	3.26256	0.234394	no
MERGE.41859.1	-1.26245181554041	0.242867	no
MERGE.7623.2	1.17192	0.132358	no
MERGE.7623.1	-0.707789285407261	0.546197	no
XR_002652882.1	-0.448285831136575	0.592074	no
MERGE.61870.1	-2.20109747341677	0.297087	no
MERGE.7971.3	-0.760886433252075	0.810222	no
XR_001277179.2	-0.100118790426114	0.793468	no
MERGE.84339.8	1.9363	0.146079	no
MERGE.84339.9	4.00899	0.11432	no
MERGE.84339.3	3.39809	0.233008	no
MERGE.84339.6	3.53023	0.101341	no
MERGE.84339.7	-0.866715405443078	0.821653	no
MERGE.2771.1	0.77069	0.798715	no
MERGE.2771.3	1.87891	0.217887	no
MERGE.2771.4	0.375999	0.800371	no
MERGE.73913.6	0.71318	0.273736	no
MERGE.38346.1	2.75095	0.491816	no
MERGE.84062.1	-2.89194683920577	0.104444	no
MERGE.38823.1	-0.544840471827594	0.187068	no
MERGE.77641.3	0.121005	0.916279	no
XR_001282659.2	3.06663	0.37769	no
MERGE.54063.1	0.746698	0.227572	no
MERGE.58689.1	6.70477	0.00394537	down
MERGE.13691.3	1.6044	0.630277	no
MERGE.13691.5	-4.1752000058803	0.0679685	no
MERGE.13691.4	-1.98478119338829	0.551189	no
MERGE.13691.7	-0.056496688284276	0.940589	no
MERGE.13691.9	-1.13014720602936	0.127566	no
MERGE.78372.1	0.174167	0.672537	no
MERGE.33978.1	1.30534	0.274381	no
MERGE.7577.1	-2.60451189043796	0.190917	no
MERGE.14413.2	-2.13055663121583	0.272812	no
MERGE.73870.1	0.570417	0.554267	no
MERGE.31287.1	-0.091203319392134	0.8001	no
MERGE.59768.2	-4.12998042058908	0.0677919	no
MERGE.44445.3	1.91441	0.304249	no
MERGE.82237.1	2.42276	0.264384	no
MERGE.66659.5	2.68155	0.197225	no
MERGE.66659.7	2.63598	0.21613	no
MERGE.66659.9	-0.216400506487956	0.781528	no
MERGE.25437.1	-4.22103624430603	0.0910655	no
MERGE.21321.4	2.4846	0.454921	no
MERGE.62530.3	-2.35225275093846	0.223723	no
MERGE.73552.3	-0.464995965163747	0.267122	no
MERGE.73552.2	-3.04136839830595	0.361331	no
MERGE.30445.2	0.886103	0.777895	no
MERGE.59042.3	-0.356906041885378	0.478247	no
MERGE.59042.2	-0.107395319253326	0.789788	no
MERGE.59042.4	-0.840710858118079	0.689835	no
XR_001278214.2	-0.665915817288044	0.367115	no
MERGE.36762.1	-0.278855419831929	0.508141	no
XR_002656754.1	-5.08390767509334	0.00229681	up
MERGE.31875.5	1.68611	0.486732	no
MERGE.59855.1	-2.53664969287072	0.285518	no
MERGE.73651.1	-3.23927641581518	0.0804425	no
MERGE.39393.2	-0.488856309590228	0.170023	no
MERGE.39393.1	-0.381907931499443	0.213003	no
MERGE.43125.1	2.75019	0.247942	no
MERGE.40958.1	-1.00971866635238	0.136721	no
MERGE.66413.4	0.360448	0.55708	no
MERGE.81770.1	-0.0491921860943022	0.926275	no
MERGE.26229.1	3.45799	0.20409	no
MERGE.7066.1	0.214186	0.69213	no
MERGE.84572.2	0.889632	0.779838	no
MERGE.33685.1	-0.522837197854135	0.600679	no
MERGE.56308.1	0.0947976	0.82081	no
MERGE.6739.1	0.538076	0.465921	no
MERGE.71822.1	0.0344467	0.962066	no
MERGE.65181.1	-0.00192551820725041	0.99691	no
MERGE.70893.1	-0.58683957717802	0.107831	no
MERGE.8792.2	2.73304	0.2189	no
MERGE.74443.5	-0.224627092489319	0.636949	no
MERGE.74443.6	-2.25594814538098	0.609748	no
MERGE.32956.1	1.30109	0.185205	no
MERGE.32956.2	1.41325	0.0273139	down
MERGE.39843.2	-2.76760245171226	0.158763	no
MERGE.39843.1	0.572955	0.820475	no
MERGE.52104.1	-2.21157850180178	0.13123	no
MERGE.19317.1	-0.934898600942989	0.0498111	no
XR_001287189.2	-0.593078380498087	0.361852	no
MERGE.24021.1	2.61415	0.252824	no
MERGE.21627.9	0.553547	0.777801	no
MERGE.21627.1	-0.53621903011931	0.0826558	no
MERGE.54845.4	3.42201	0.109119	no
MERGE.54845.8	0.285691	0.633459	no
MERGE.40382.11	-5.5414341228339	0.0583676	no
MERGE.40382.16	-3.53058050816403	0.476736	no
MERGE.40382.15	-7.10890405602218	0.145414	no
XR_001275149.2	-0.431346594381006	0.377313	no
MERGE.49905.2	-0.312860337629883	0.65595	no
MERGE.49905.1	-1.14132706345733	0.0426096	up
MERGE.49905.6	-0.658987264021447	0.254817	no
MERGE.49905.5	-0.710876121266263	0.222951	no
MERGE.64903.1	-1.25636787175387	0.100391	no
MERGE.81385.1	-0.475038547030668	0.387511	no
MERGE.81385.2	-3.53905802444641	0.0876273	no
MERGE.67856.4	-3.10180514383002	0.0104241	up
MERGE.67856.2	-4.14121630090246	0.0161502	up
MERGE.67856.1	-3.91794668845314	0.0160301	up
MERGE.67773.1	-3.05764186477061	0.0314339	up
MERGE.26749.1	-0.422987107510062	0.465564	no
XR_002655047.1	5.22304	0.0375667	down
MERGE.6745.1	1.17269	0.0912405	no
MERGE.51520.1	-3.37301224733837	0.155265	no
XR_001279665.2	1.72421	0.255707	no
MERGE.11402.3	-4.2935932615484	0.00543813	up
MERGE.58450.1	3.54334	0.232362	no
MERGE.8631.1	-2.27132679202761	0.214916	no
MERGE.32071.1	0.881807	0.286527	no
MERGE.21918.2	-3.00523203504443	0.210318	no
MERGE.21918.1	-3.57376003121752	0.119605	no
MERGE.67554.1	2.28815	0.0826174	no
MERGE.80699.1	-1.25369411230601	0.277912	no
MERGE.66344.1	-0.0373838131832141	0.962107	no
MERGE.66344.4	-0.361847428297854	0.225942	no
MERGE.11450.8	-6.18761504952943	0.00649093	up
MERGE.11450.9	-2.38270847493753	0.0116582	up
MERGE.32373.3	-0.918153626015867	0.272623	no
MERGE.11450.7	-5.80355087323833	0.0703058	no
MERGE.11450.2	3.77746	0.129428	no
MERGE.66608.2	-5.00739718136942	0.0521218	no
MERGE.40770.1	0.539462	0.442269	no
XR_002661739.1	2.50387	0.281921	no
MERGE.70547.1	-0.126663016517313	0.932959	no
MERGE.14311.1	-0.552552942543957	0.833978	no
MERGE.68758.4	3.30243	0.228705	no
MERGE.27302.6	0.806461	0.399584	no
MERGE.59738.1	0.240791	0.910961	no
XR_001277119.2	0.494309	0.334189	no
MERGE.58764.1	1.15192	0.683501	no
MERGE.22483.7	2.29293	0.229057	no
MERGE.22483.5	-1.4225786394385	0.502935	no
MERGE.25093.1	0.927267	0.026395	no
MERGE.58192.2	-0.79742792663567	0.737603	no
MERGE.77198.1	-4.42397712371816	0.0358749	up
XR_001270223.2	-0.756824210406097	0.779238	no
MERGE.24254.3	-0.423051229146596	0.44373	no
MERGE.24254.1	-0.70495162934783	0.153992	no
MERGE.51172.1	-0.359617300954795	0.5107	no
XR_001271578.2	-3.14476771124801	0.15098	no
MERGE.80480.1	-1.69360789018829	0.173542	no
MERGE.23898.2	-2.53096492458376	0.229311	no
MERGE.59258.1	-1.05977979217175	0.509168	no
MERGE.24836.2	-0.0957433009156886	0.775248	no
MERGE.48717.2	-0.154643821436554	0.72572	no
MERGE.19918.1	-3.83053544103057	0.1326	no
MERGE.68690.1	-0.110863965951783	0.759959	no
MERGE.14578.2	0.423285	0.615257	no
MERGE.13423.1	0.355018	0.623147	no
MERGE.7088.11	-1.55285803525625	0.408866	no
MERGE.7088.10	-3.33038048056217	0.193991	no
MERGE.7088.12	-2.25777763325483	0.447871	no
MERGE.7088.15	0.379622	0.701284	no
MERGE.71321.1	-1.93140894132197	0.423111	no
MERGE.14716.1	-2.79540675601192	0.114305	no
MERGE.52310.7	-0.12460741844471	0.874437	no
MERGE.57311.2	-0.134600919662951	0.844929	no
MERGE.71931.1	-1.42623894573621	0.10508	no
MERGE.60728.2	-0.182007016263986	0.386942	no
MERGE.28789.1	-3.27887437647976	0.143166	no
MERGE.28789.3	-2.9329178332802	0.153593	no
MERGE.28789.2	-2.12025058369518	0.331583	no
MERGE.26431.2	-4.14564372451824	0.0328292	up
MERGE.250.3	3.41043	0.23285	no
MERGE.66309.1	0.113136	0.906225	no
MERGE.79080.29	-0.563923067884018	0.630025	no
XR_001286275.2	-1.18046995976622	0.197593	no
MERGE.62189.2	-1.02589179690859	0.104661	no
MERGE.86077.1	-0.617617105448453	0.729887	no
MERGE.68673.2	-0.00630998223058499	0.988013	no
MERGE.82696.71	1.05436	0.78448	no
MERGE.72754.1	-0.897400205446572	0.185548	no
MERGE.34460.1	1.9063	0.323233	no
XR_001271854.2	5.48968	0.0128386	down
XR_001279680.2	3.13369	0.236871	no
MERGE.14677.3	-1.89896382042167	0.139936	no
MERGE.20508.2	3.02147	0.00281053	down
MERGE.20508.3	6.24787	0.0615737	no
MERGE.77464.1	1.74882	0.0470038	down
MERGE.77464.3	-4.96257637069267	0.0242677	up
MERGE.77464.7	-2.85993702154809	0.0966804	no
MERGE.41019.1	-1.02325721160885	0.316839	no
MERGE.37056.1	-0.140820489024313	0.810796	no
XR_001274004.2	-3.02587570598096	0.131741	no
MERGE.78129.1	0.41351	0.630009	no
MERGE.25727.1	0.347852	0.501556	no
XR_001281522.2	0.0937175	0.821928	no
MERGE.71153.1	-0.099424894584061	0.823946	no
XR_001288570.2	-3.36699246740181	0.193641	no
MERGE.50201.1	-0.371235117152059	0.457142	no
XR_001277058.2	2.71781	0.195821	no
MERGE.8340.6	0.516093	0.0651995	no
[truncated: 30,293 more rows]

## Sheet: mRNA_P26R_SB_vs_P26R_MB
ID	logFC	Pvalue	regulation
[truncated: 57,201 more rows]
