# Supplementary material for: Comparative study on abortion characteristics of Nsa CMS and Pol CMS and analysis of long non-coding RNAs related to pollen abortion in Brassica napus
Source: PLoS One. 2023 Apr 13;18(4):e0284287. doi: 10.1371/journal.pone.0284287 (PMC10101420; doi:10.1371/journal.pone.0284287)
Supplement: S3 Table — (XLSX) [file pone.0284287.s003.xlsx]

## Sheet: 1258A_SB_vs_1258A_MB
Source	Target	Correlation	P.value	Source.GeneSymbol	Target.GeneSymbol	Target.GeneID	Source.log2FC	Target.log2FC
MERGE.769.3	XM_013800588.2	0.998869	1.91721e-06	MERGE.769.3	LOC106360912	106360912	-3.58334	-3.67366
MERGE.35094.3	XM_013800588.2	0.990228	0.000142766	MERGE.35094.3	LOC106360912	106360912	-4.09883	-3.67366
MERGE.45344.6	XM_013800588.2	0.996224	2.13578e-05	MERGE.45344.6	LOC106360912	106360912	-2.4264	-3.67366
MERGE.72248.1	XM_013800588.2	0.993167	6.98785e-05	MERGE.72248.1	LOC106360912	106360912	-4.40362	-3.67366
MERGE.56428.1	XM_013800588.2	-0.990437	0.000136732	MERGE.56428.1	LOC106360912	106360912	5.46537	-3.67366
MERGE.27393.1	XM_013800588.2	0.994767	4.10076e-05	MERGE.27393.1	LOC106360912	106360912	-1.53194	-3.67366
MERGE.14919.1	XM_013800588.2	0.991909	9.79335e-05	MERGE.14919.1	LOC106360912	106360912	-3.62574	-3.67366
MERGE.22530.2	XM_022716126.1	0.990181	0.00014414	MERGE.22530.2	LOC106388403	106388403	-2.21985	-1.0533
MERGE.26902.2	XM_022716126.1	0.990408	0.000137568	MERGE.26902.2	LOC106388403	106388403	-1.40246	-1.0533
MERGE.7221.1	XM_022716126.1	0.993787	5.77904e-05	MERGE.7221.1	LOC106388403	106388403	-2.54105	-1.0533
MERGE.69495.1	XM_022716126.1	0.990755	0.000127797	MERGE.69495.1	LOC106388403	106388403	-3.18982	-1.0533
MERGE.85561.1	XM_022716126.1	0.998291	4.37949e-06	MERGE.85561.1	LOC106388403	106388403	-2.99877	-1.0533
MERGE.26277.9	XM_022694961.1	0.994033	5.32971e-05	MERGE.26277.9	LOC111202287	111202287	3.36014	1.08257
MERGE.23680.1	XM_022694961.1	0.99211	9.31409e-05	MERGE.23680.1	LOC111202287	111202287	1.97799	1.08257
MERGE.41302.1	XM_022694961.1	0.996697	1.63421e-05	MERGE.41302.1	LOC111202287	111202287	1.47191	1.08257
MERGE.64295.2	XM_022694961.1	0.990195	0.000143729	MERGE.64295.2	LOC111202287	111202287	2.81584	1.08257
MERGE.35136.1	XM_022694961.1	-0.992939	7.46104e-05	MERGE.35136.1	LOC111202287	111202287	-1.10759	1.08257
MERGE.57669.1	XM_022694961.1	0.998357	4.04791e-06	MERGE.57669.1	LOC111202287	111202287	2.82748	1.08257
MERGE.46115.7	XM_022694961.1	0.991643	0.000104479	MERGE.46115.7	LOC111202287	111202287	1.80455	1.08257
MERGE.3187.10	XM_022694961.1	0.990232	0.000142661	MERGE.3187.10	LOC111202287	111202287	2.7649	1.08257
MERGE.58789.1	XM_022694961.1	0.994767	4.10021e-05	MERGE.58789.1	LOC111202287	111202287	1.46122	1.08257
MERGE.57741.1	XM_022694961.1	0.991118	0.000117985	MERGE.57741.1	LOC111202287	111202287	1.7301	1.08257
MERGE.43659.1	XM_022694961.1	0.991139	0.00011743	MERGE.43659.1	LOC111202287	111202287	2.20138	1.08257
MERGE.17960.2	XM_022694961.1	-0.99116	0.000116884	MERGE.17960.2	LOC111202287	111202287	-1.49736	1.08257
MERGE.26491.1	XM_022694961.1	-0.990068	0.000147482	MERGE.26491.1	LOC111202287	111202287	-2.60527	1.08257
XR_001280049.2	XM_022694961.1	0.993826	5.70617e-05	LOC106399558	LOC111202287	111202287	1.60637	1.08257
MERGE.27220.3	XM_022694961.1	-0.990368	0.000138707	MERGE.27220.3	LOC111202287	111202287	-1.24161	1.08257
XR_002657112.1	XM_022694961.1	0.992641	8.10339e-05	LOC111204617	LOC111202287	111202287	1.04188	1.08257
XR_001277778.2	XM_022694961.1	0.991469	0.000108858	LOC106388048	LOC111202287	111202287	2.14677	1.08257
XR_001281903.2	XM_022694961.1	0.995133	3.54746e-05	LOC106409003	LOC111202287	111202287	4.51736	1.08257
XR_002655516.1	XM_022694961.1	0.991055	0.000119652	LOC111198413	LOC111202287	111202287	1.21448	1.08257
MERGE.59632.1	XM_022694961.1	0.996355	1.99032e-05	MERGE.59632.1	LOC111202287	111202287	1.6608	1.08257
MERGE.20438.2	XM_022694961.1	0.990473	0.000135702	MERGE.20438.2	LOC111202287	111202287	2.85613	1.08257
MERGE.84489.2	XM_022694961.1	0.991495	0.000108195	MERGE.84489.2	LOC111202287	111202287	1.48079	1.08257
XR_001273565.2	XM_013819462.2	0.995946	2.46194e-05	XR_001273565.2	LOC106379535	106379535	1.26922	3.08776
XR_002656173.1	XM_013819462.2	0.99382	5.71752e-05	XR_002656173.1	LOC106379535	106379535	1.22206	3.08776
MERGE.21125.1	XM_013819462.2	0.993454	6.41432e-05	MERGE.21125.1	LOC106379535	106379535	1.54047	3.08776
MERGE.51718.1	XM_013817462.2	-0.993162	6.99817e-05	MERGE.51718.1	LOC106377264	106377264	1.1263	-1.52924
MERGE.16469.1	XM_013817462.2	-0.993595	6.14101e-05	MERGE.16469.1	LOC106377264	106377264	4.28516	-1.52924
MERGE.10617.1	XM_013817462.2	-0.99223	9.03295e-05	MERGE.10617.1	LOC106377264	106377264	1.88214	-1.52924
MERGE.54712.2	XM_013817462.2	0.993189	6.9432e-05	MERGE.54712.2	LOC106377264	106377264	-1.48629	-1.52924
MERGE.45099.4	XM_013817462.2	-0.991889	9.84201e-05	MERGE.45099.4	LOC106377264	106377264	1.62665	-1.52924
MERGE.34262.6	XM_013817462.2	0.992184	9.1385e-05	MERGE.34262.6	LOC106377264	106377264	-4.022	-1.52924
MERGE.9375.3	XM_013817462.2	0.998546	3.17125e-06	MERGE.9375.3	LOC106377264	106377264	-3.61731	-1.52924
MERGE.35136.1	XM_013817462.2	0.99273	7.90793e-05	MERGE.35136.1	LOC106377264	106377264	-1.10759	-1.52924
MERGE.74245.2	XM_013817462.2	-0.993657	6.02191e-05	MERGE.74245.2	LOC106377264	106377264	2.35793	-1.52924
XR_001278613.2	XM_013817462.2	0.990863	0.000124852	LOC106391744	LOC106377264	106377264	-1.65263	-1.52924
MERGE.67626.2	XM_013817462.2	-0.990667	0.000130261	MERGE.67626.2	LOC106377264	106377264	2.05636	-1.52924
MERGE.57494.1	XM_013817462.2	-0.99281	7.73525e-05	MERGE.57494.1	LOC106377264	106377264	3.055	-1.52924
XR_001285906.2	XM_013817462.2	-0.99099	0.000121404	LOC106430124	LOC106377264	106377264	2.03931	-1.52924
MERGE.1796.2	XM_013817462.2	-0.991408	0.00011042	MERGE.1796.2	LOC106377264	106377264	2.26992	-1.52924
MERGE.35857.1	XM_013817462.2	0.997288	1.10225e-05	MERGE.35857.1	LOC106377264	106377264	-2.04752	-1.52924
MERGE.62677.1	XM_013817462.2	-0.995115	3.57399e-05	MERGE.62677.1	LOC106377264	106377264	2.39901	-1.52924
MERGE.48610.2	XM_013817462.2	0.99372	5.90303e-05	MERGE.48610.2	LOC106377264	106377264	-1.36591	-1.52924
MERGE.17737.1	XM_013817462.2	-0.999575	2.70745e-07	MERGE.17737.1	LOC106377264	106377264	1.4479	-1.52924
MERGE.69492.1	XM_013817462.2	0.991877	9.87021e-05	MERGE.69492.1	LOC106377264	106377264	-3.02221	-1.52924
XR_001273702.2	XM_013836274.2	-0.995722	2.74076e-05	LOC106366649	LOC106395967	106395967	1.07351	-3.04825
MERGE.39899.1	XM_013836274.2	0.991084	0.000118898	MERGE.39899.1	LOC106395967	106395967	-4.2931	-3.04825
MERGE.61212.2	XM_013836274.2	0.993743	5.8605e-05	MERGE.61212.2	LOC106395967	106395967	-1.41946	-3.04825
MERGE.74744.1	XM_013836274.2	-0.990081	0.000147082	MERGE.74744.1	LOC106395967	106395967	1.65616	-3.04825
MERGE.33618.1	XM_013836274.2	0.990088	0.000146895	MERGE.33618.1	LOC106395967	106395967	-1.08662	-3.04825
MERGE.6963.1	XM_013836274.2	-0.991315	0.000112806	MERGE.6963.1	LOC106395967	106395967	1.30168	-3.04825
MERGE.67439.1	XM_013836274.2	-0.996279	2.07479e-05	MERGE.67439.1	LOC106395967	106395967	1.09139	-3.04825
MERGE.71126.3	XM_013836274.2	-0.991329	0.000112449	MERGE.71126.3	LOC106395967	106395967	4.20231	-3.04825
MERGE.49876.1	XM_013836274.2	0.994973	3.785e-05	MERGE.49876.1	LOC106395967	106395967	-2.35983	-3.04825
MERGE.81583.2	XM_013794699.2	0.995376	3.20174e-05	MERGE.81583.2	LOC106354695	106354695	2.07177	1.43122
MERGE.54042.1	XM_013794699.2	0.996858	1.47889e-05	MERGE.54042.1	LOC106354695	106354695	2.35552	1.43122
MERGE.23700.1	XM_013794699.2	0.995622	2.87061e-05	MERGE.23700.1	LOC106354695	106354695	1.95501	1.43122
MERGE.49567.1	XM_013794699.2	-0.992523	8.36418e-05	MERGE.49567.1	LOC106354695	106354695	-1.92198	1.43122
MERGE.38523.1	XM_013794699.2	0.996696	1.63542e-05	MERGE.38523.1	LOC106354695	106354695	3.86175	1.43122
MERGE.22175.1	XM_013794699.2	0.995604	2.89387e-05	MERGE.22175.1	LOC106354695	106354695	1.94059	1.43122
MERGE.70585.1	XM_013794699.2	0.992394	8.65632e-05	MERGE.70585.1	LOC106354695	106354695	1.61645	1.43122
MERGE.30343.1	XM_013794699.2	0.990404	0.000137694	MERGE.30343.1	LOC106354695	106354695	2.2261	1.43122
MERGE.2049.1	XM_013794699.2	0.992407	8.62698e-05	MERGE.2049.1	LOC106354695	106354695	2.11193	1.43122
MERGE.60845.1	XM_013794699.2	0.99677	1.56356e-05	MERGE.60845.1	LOC106354695	106354695	2.04556	1.43122
MERGE.83158.1	XM_013794699.2	0.991143	0.000117312	MERGE.83158.1	LOC106354695	106354695	3.70524	1.43122
MERGE.33647.5	XM_013794699.2	0.992794	7.77037e-05	MERGE.33647.5	LOC106354695	106354695	1.15542	1.43122
MERGE.12830.1	XM_013794699.2	0.992677	8.02395e-05	MERGE.12830.1	LOC106354695	106354695	3.4209	1.43122
MERGE.82065.1	XM_013794699.2	0.993071	7.18538e-05	MERGE.82065.1	LOC106354695	106354695	1.03649	1.43122
MERGE.67809.1	XM_013794699.2	0.997115	1.24748e-05	MERGE.67809.1	LOC106354695	106354695	2.47036	1.43122
MERGE.56550.5	XM_013884795.2	-0.993036	7.25815e-05	MERGE.56550.5	LOC106443218	106443218	3.51588	-1.16548
MERGE.46834.1	XM_013884795.2	0.99185	9.93673e-05	MERGE.46834.1	LOC106443218	106443218	-1.53302	-1.16548
MERGE.4781.5	XM_013884795.2	0.990475	0.000135652	MERGE.4781.5	LOC106443218	106443218	-1.75398	-1.16548
MERGE.26302.1	XM_013884795.2	0.991745	0.000101936	MERGE.26302.1	LOC106443218	106443218	-1.06592	-1.16548
MERGE.26486.1	XM_013884795.2	-0.996864	1.47404e-05	MERGE.26486.1	LOC106443218	106443218	3.53658	-1.16548
MERGE.23723.1	XM_013884795.2	-0.993263	6.79359e-05	MERGE.23723.1	LOC106443218	106443218	4.07302	-1.16548
MERGE.36467.1	XM_013884795.2	-0.991304	0.000113096	MERGE.36467.1	LOC106443218	106443218	7.25718	-1.16548
MERGE.15520.4	XM_013884795.2	0.990487	0.000135325	MERGE.15520.4	LOC106443218	106443218	-2.03003	-1.16548
MERGE.62039.1	XM_013884795.2	0.995362	3.22108e-05	MERGE.62039.1	LOC106443218	106443218	-10.5639	-1.16548
MERGE.45910.1	XM_013884795.2	0.991404	0.000110507	MERGE.45910.1	LOC106443218	106443218	-5.01966	-1.16548
MERGE.6128.3	XM_013884795.2	0.991639	0.00010457	MERGE.6128.3	LOC106443218	106443218	-5.93241	-1.16548
MERGE.41666.1	XM_013884795.2	0.991838	9.96499e-05	MERGE.41666.1	LOC106443218	106443218	-6.99885	-1.16548
MERGE.54387.1	XM_013884795.2	-0.996004	2.39196e-05	MERGE.54387.1	LOC106443218	106443218	4.62087	-1.16548
MERGE.14843.1	XM_013884795.2	0.991533	0.000107241	MERGE.14843.1	LOC106443218	106443218	-1.28477	-1.16548
MERGE.61470.1	XM_013884795.2	-0.993546	6.23496e-05	MERGE.61470.1	LOC106443218	106443218	2.2995	-1.16548
MERGE.76661.2	XM_013884795.2	-0.992103	9.33042e-05	MERGE.76661.2	LOC106443218	106443218	4.69523	-1.16548
MERGE.49131.3	XM_013884795.2	0.99077	0.000127397	MERGE.49131.3	LOC106443218	106443218	-1.41178	-1.16548
MERGE.47383.1	XM_013884795.2	-0.994657	4.27425e-05	MERGE.47383.1	LOC106443218	106443218	1.9542	-1.16548
MERGE.20114.1	XM_013884795.2	-0.991311	0.000112932	MERGE.20114.1	LOC106443218	106443218	2.10024	-1.16548
MERGE.2550.1	XM_013884795.2	0.990639	0.000131023	MERGE.2550.1	LOC106443218	106443218	-1.32816	-1.16548
MERGE.6792.4	XM_013884795.2	0.990768	0.000127443	MERGE.6792.4	LOC106443218	106443218	-1.35726	-1.16548
MERGE.74743.1	XM_013884795.2	0.99208	9.38426e-05	MERGE.74743.1	LOC106443218	106443218	-4.19482	-1.16548
MERGE.64579.1	XM_013884795.2	-0.997771	7.45021e-06	MERGE.64579.1	LOC106443218	106443218	3.30023	-1.16548
MERGE.1504.25	XM_013884795.2	-0.991396	0.000110715	MERGE.1504.25	LOC106443218	106443218	2.2933	-1.16548
MERGE.5907.1	XM_013884795.2	-0.990653	0.00013063	MERGE.5907.1	LOC106443218	106443218	1.22749	-1.16548
XR_002661080.1	XM_013884795.2	0.993447	6.42745e-05	LOC111209648	LOC106443218	106443218	-1.05113	-1.16548
MERGE.33305.1	XM_013884795.2	0.995603	2.89639e-05	MERGE.33305.1	LOC106443218	106443218	-5.54602	-1.16548
MERGE.6108.1	XM_013884795.2	0.99585	2.57954e-05	MERGE.6108.1	LOC106443218	106443218	-4.09608	-1.16548
MERGE.1864.1	XM_013884795.2	-0.994662	4.26713e-05	MERGE.1864.1	LOC106443218	106443218	1.15366	-1.16548
MERGE.22965.1	XM_013884795.2	-0.996176	2.1907e-05	MERGE.22965.1	LOC106443218	106443218	3.55814	-1.16548
MERGE.19198.1	XM_013884795.2	0.993417	6.48551e-05	MERGE.19198.1	LOC106443218	106443218	-1.53363	-1.16548
XR_001275118.2	XM_013884795.2	0.996327	2.02101e-05	LOC106374851	LOC106443218	106443218	-1.65229	-1.16548
MERGE.85265.2	XM_013884795.2	-0.993799	5.7563e-05	MERGE.85265.2	LOC106443218	106443218	2.17179	-1.16548
MERGE.62127.1	XM_013884795.2	0.990293	0.000140879	MERGE.62127.1	LOC106443218	106443218	-1.23164	-1.16548
MERGE.49891.1	XM_013884795.2	0.991756	0.000101665	MERGE.49891.1	LOC106443218	106443218	-5.65224	-1.16548
MERGE.45059.2	XM_013884795.2	0.992014	9.54202e-05	MERGE.45059.2	LOC106443218	106443218	-7.15751	-1.16548
MERGE.66451.1	XM_013884795.2	0.99209	9.36164e-05	MERGE.66451.1	LOC106443218	106443218	-4.3921	-1.16548
MERGE.24226.1	XM_013884795.2	-0.996226	2.1334e-05	MERGE.24226.1	LOC106443218	106443218	1.94001	-1.16548
XR_001281761.2	XM_013884795.2	-0.996789	1.54536e-05	XR_001281761.2	LOC106443218	106443218	1.41648	-1.16548
MERGE.15522.1	XM_013884795.2	-0.996498	1.83763e-05	MERGE.15522.1	LOC106443218	106443218	1.43004	-1.16548
MERGE.46114.1	XM_013884795.2	-0.996698	1.6335e-05	MERGE.46114.1	LOC106443218	106443218	3.32852	-1.16548
MERGE.30450.1	XM_013884795.2	-0.990752	0.000127891	MERGE.30450.1	LOC106443218	106443218	2.86324	-1.16548
MERGE.39558.2	XM_013884795.2	-0.994227	4.99025e-05	MERGE.39558.2	LOC106443218	106443218	2.28227	-1.16548
MERGE.20654.1	XM_013884795.2	-0.991275	0.000113858	MERGE.20654.1	LOC106443218	106443218	3.07233	-1.16548
MERGE.66757.3	XM_013884795.2	0.990373	0.000138559	MERGE.66757.3	LOC106443218	106443218	-7.10461	-1.16548
MERGE.62618.1	XM_013884795.2	-0.993836	5.68771e-05	MERGE.62618.1	LOC106443218	106443218	2.51487	-1.16548
MERGE.82205.1	XM_013884795.2	-0.994566	4.42113e-05	MERGE.82205.1	LOC106443218	106443218	2.89629	-1.16548
MERGE.67278.1	XM_013884795.2	0.990596	0.00013223	MERGE.67278.1	LOC106443218	106443218	-1.3917	-1.16548
MERGE.4388.6	XM_013812776.2	-0.997273	1.11427e-05	MERGE.4388.6	LOC106372545	106372545	3.15131	-1.22801
XR_001289845.2	XM_013812776.2	-0.992288	8.89872e-05	XR_001289845.2	LOC106372545	106372545	1.73384	-1.22801
MERGE.54712.1	XM_013812776.2	0.99008	0.00014713	MERGE.54712.1	LOC106372545	106372545	-1.30315	-1.22801
MERGE.20029.3	XM_013812776.2	-0.992442	8.54701e-05	MERGE.20029.3	LOC106372545	106372545	1.07786	-1.22801
MERGE.57504.1	XM_013812776.2	0.99239	8.66392e-05	MERGE.57504.1	LOC106372545	106372545	-1.56503	-1.22801
XR_002660836.1	XM_013812776.2	-0.992065	9.41887e-05	LOC111209044	LOC106372545	106372545	3.80578	-1.22801
MERGE.2556.2	XM_013812776.2	-0.991802	0.000100536	MERGE.2556.2	LOC106372545	106372545	1.27639	-1.22801
MERGE.12082.4	XM_013809414.2	0.995152	3.51992e-05	MERGE.12082.4	LOC106369282	106369282	1.06768	1.70996
MERGE.73718.8	XM_013809414.2	0.992609	8.17468e-05	MERGE.73718.8	LOC106369282	106369282	5.15181	1.70996
MERGE.24260.1	XM_013809414.2	0.992738	7.89216e-05	MERGE.24260.1	LOC106369282	106369282	1.45398	1.70996
MERGE.25742.1	XM_013809414.2	0.996783	1.55074e-05	MERGE.25742.1	LOC106369282	106369282	1.83468	1.70996
MERGE.2829.1	XM_013809414.2	-0.990983	0.000121604	MERGE.2829.1	LOC106369282	106369282	-2.90097	1.70996
MERGE.81583.1	XM_013809414.2	0.992557	8.28875e-05	MERGE.81583.1	LOC106369282	106369282	2.33542	1.70996
MERGE.10973.1	XM_013809414.2	0.993869	5.62744e-05	MERGE.10973.1	LOC106369282	106369282	2.50015	1.70996
XR_002663098.1	XM_013809414.2	0.997542	9.05664e-06	LOC111212773	LOC106369282	106369282	5.02688	1.70996
MERGE.35173.4	XM_013809414.2	0.992122	9.28515e-05	MERGE.35173.4	LOC106369282	106369282	4.89754	1.70996
MERGE.22943.1	XM_013809414.2	0.994779	4.08207e-05	MERGE.22943.1	LOC106369282	106369282	1.32178	1.70996
MERGE.68551.2	XM_013809414.2	-0.990088	0.000146885	MERGE.68551.2	LOC106369282	106369282	-1.03646	1.70996
MERGE.74245.1	XM_013809414.2	0.997468	9.61139e-06	MERGE.74245.1	LOC106369282	106369282	1.20319	1.70996
MERGE.38371.12	XM_013809414.2	0.996564	1.7685e-05	MERGE.38371.12	LOC106369282	106369282	2.52863	1.70996
MERGE.35426.4	XM_013809414.2	-0.993077	7.17192e-05	MERGE.35426.4	LOC106369282	106369282	-1.13569	1.70996
MERGE.34808.1	XM_013809414.2	-0.991692	0.000103252	MERGE.34808.1	LOC106369282	106369282	-1.84002	1.70996
MERGE.71258.1	XM_013809414.2	-0.990805	0.000126445	MERGE.71258.1	LOC106369282	106369282	-5.4184	1.70996
MERGE.60309.1	XM_013809414.2	0.990114	0.000146124	MERGE.60309.1	LOC106369282	106369282	1.83439	1.70996
MERGE.18179.9	XM_013809414.2	-0.990805	0.000126422	MERGE.18179.9	LOC106369282	106369282	-5.25681	1.70996
MERGE.46106.1	XM_013809414.2	0.990278	0.000141316	MERGE.46106.1	LOC106369282	106369282	2.73511	1.70996
MERGE.23107.1	XM_013809414.2	0.992941	7.45687e-05	MERGE.23107.1	LOC106369282	106369282	1.31145	1.70996
MERGE.81530.1	XM_013809414.2	0.993789	5.77418e-05	MERGE.81530.1	LOC106369282	106369282	2.86565	1.70996
MERGE.66821.3	XM_013809414.2	0.990161	0.00014474	MERGE.66821.3	LOC106369282	106369282	2.02469	1.70996
MERGE.38934.3	XM_013809414.2	0.99444	4.62827e-05	MERGE.38934.3	LOC106369282	106369282	2.79732	1.70996
MERGE.44629.2	XM_013809414.2	0.99182	0.000100091	MERGE.44629.2	LOC106369282	106369282	2.06052	1.70996
MERGE.2287.1	XM_013809414.2	0.992573	8.25425e-05	MERGE.2287.1	LOC106369282	106369282	1.18656	1.70996
MERGE.18272.1	XM_013809414.2	0.994039	5.31875e-05	MERGE.18272.1	LOC106369282	106369282	3.38482	1.70996
MERGE.28876.2	XM_013809414.2	0.992319	8.82778e-05	MERGE.28876.2	LOC106369282	106369282	2.2643	1.70996
MERGE.42734.1	XM_013809414.2	-0.990857	0.000125005	MERGE.42734.1	LOC106369282	106369282	-1.78686	1.70996
MERGE.63756.2	XM_013809414.2	0.993609	6.11311e-05	MERGE.63756.2	LOC106369282	106369282	1.90113	1.70996
MERGE.80914.1	XM_013809414.2	0.991021	0.000120573	MERGE.80914.1	LOC106369282	106369282	2.2045	1.70996
MERGE.70398.1	XM_013809414.2	0.992929	7.48263e-05	MERGE.70398.1	LOC106369282	106369282	3.83553	1.70996
MERGE.55633.1	XM_013809414.2	0.995517	3.01027e-05	MERGE.55633.1	LOC106369282	106369282	1.71961	1.70996
XR_002655528.1	XM_013809414.2	-0.990086	0.000146957	LOC106405027	LOC106369282	106369282	-2.2709	1.70996
MERGE.84657.1	XM_013809414.2	0.993237	6.84502e-05	MERGE.84657.1	LOC106369282	106369282	2.3698	1.70996
MERGE.67293.1	XM_013809414.2	0.994409	4.68042e-05	MERGE.67293.1	LOC106369282	106369282	1.13764	1.70996
MERGE.49209.1	XM_013809414.2	0.996236	2.1222e-05	MERGE.49209.1	LOC106369282	106369282	1.4384	1.70996
MERGE.15003.2	XM_013809414.2	-0.991628	0.000104845	MERGE.15003.2	LOC106369282	106369282	-1.77744	1.70996
MERGE.38391.4	XM_013809414.2	0.99002	0.000148891	MERGE.38391.4	LOC106369282	106369282	1.87322	1.70996
XR_002661310.1	XM_013809414.2	0.994609	4.35226e-05	LOC111209911	LOC106369282	106369282	2.12315	1.70996
MERGE.45612.8	XM_013809414.2	0.992411	8.61685e-05	MERGE.45612.8	LOC106369282	106369282	2.0682	1.70996
MERGE.48985.1	XM_013809414.2	0.991749	0.000101845	MERGE.48985.1	LOC106369282	106369282	3.00109	1.70996
MERGE.45408.3	XM_013809414.2	0.998981	1.55627e-06	MERGE.45408.3	LOC106369282	106369282	1.06735	1.70996
MERGE.57609.1	XM_013809414.2	-0.990594	0.000132286	MERGE.57609.1	LOC106369282	106369282	-1.23381	1.70996
MERGE.33487.1	XM_013809414.2	0.991388	0.00011093	MERGE.33487.1	LOC106369282	106369282	3.30624	1.70996
MERGE.70770.1	XM_013809414.2	0.994033	5.33101e-05	MERGE.70770.1	LOC106369282	106369282	1.07643	1.70996
MERGE.53750.3	XM_013809414.2	0.990819	0.000126038	MERGE.53750.3	LOC106369282	106369282	3.34905	1.70996
MERGE.5389.18	XM_013809414.2	-0.999157	1.06529e-06	MERGE.5389.18	LOC106369282	106369282	-1.12448	1.70996
MERGE.66132.1	XM_013809414.2	0.992656	8.06935e-05	MERGE.66132.1	LOC106369282	106369282	1.22692	1.70996
XR_001278770.2	XM_013809414.2	0.993855	5.65208e-05	LOC106392363	LOC106369282	106369282	1.28134	1.70996
MERGE.29806.1	XM_013809414.2	0.99597	2.43281e-05	MERGE.29806.1	LOC106369282	106369282	2.20461	1.70996
MERGE.61452.1	XM_013809414.2	0.996969	1.37643e-05	MERGE.61452.1	LOC106369282	106369282	6.08385	1.70996
MERGE.30102.2	XM_022689095.1	-0.998495	3.3949e-06	MERGE.30102.2	XM_022689095.1	XM_022689095.1	2.25103	-2.04467
MERGE.27180.8	XM_022689095.1	0.992149	9.2204e-05	MERGE.27180.8	XM_022689095.1	XM_022689095.1	-1.36399	-2.04467
XR_001289285.2	XM_022689095.1	0.996097	2.28175e-05	LOC106449805	XM_022689095.1	XM_022689095.1	-2.68301	-2.04467
MERGE.44498.2	XM_022689095.1	0.990269	0.000141568	MERGE.44498.2	XM_022689095.1	XM_022689095.1	-3.76153	-2.04467
MERGE.31503.2	XM_022689095.1	0.993075	7.17588e-05	MERGE.31503.2	XM_022689095.1	XM_022689095.1	-4.65765	-2.04467
MERGE.68302.1	XM_022689095.1	0.990273	0.000141451	MERGE.68302.1	XM_022689095.1	XM_022689095.1	-1.07659	-2.04467
MERGE.14919.1	XM_022689095.1	0.993984	5.41794e-05	MERGE.14919.1	XM_022689095.1	XM_022689095.1	-3.62574	-2.04467
XR_001271072.2	XM_022689095.1	0.991663	0.00010398	LOC106349148	XM_022689095.1	XM_022689095.1	-1.66951	-2.04467
MERGE.40179.2	XM_013789120.2	-0.993434	6.45206e-05	MERGE.40179.2	LOC106349186	106349186	2.75879	-1.12799
MERGE.73814.2	XM_013789120.2	0.990501	0.000134915	MERGE.73814.2	LOC106349186	106349186	-1.2105	-1.12799
MERGE.2299.1	XM_013789120.2	0.991084	0.00011888	MERGE.2299.1	LOC106349186	106349186	-5.80511	-1.12799
MERGE.9037.1	XM_013789120.2	0.993974	5.43511e-05	MERGE.9037.1	LOC106349186	106349186	-1.45375	-1.12799
MERGE.27421.1	XM_013789120.2	-0.99675	1.58262e-05	MERGE.27421.1	LOC106349186	106349186	1.40313	-1.12799
MERGE.21669.2	XM_013789120.2	-0.992633	8.12174e-05	MERGE.21669.2	LOC106349186	106349186	1.25058	-1.12799
MERGE.58895.1	XM_013789120.2	-0.997087	1.272e-05	MERGE.58895.1	LOC106349186	106349186	1.73858	-1.12799
MERGE.80757.1	XM_013789120.2	-0.9905	0.000134958	MERGE.80757.1	LOC106349186	106349186	1.3072	-1.12799
MERGE.33856.5	XM_013789120.2	-0.994798	4.05247e-05	MERGE.33856.5	LOC106349186	106349186	1.85207	-1.12799
MERGE.54074.1	XM_013789120.2	-0.993643	6.04825e-05	MERGE.54074.1	LOC106349186	106349186	1.75906	-1.12799
MERGE.13949.1	XM_013789120.2	-0.994201	5.03442e-05	MERGE.13949.1	LOC106349186	106349186	3.56007	-1.12799
MERGE.45054.1	XM_013789120.2	-0.991066	0.000119359	MERGE.45054.1	LOC106349186	106349186	4.51792	-1.12799
MERGE.11873.3	XM_013789120.2	-0.99096	0.000122205	MERGE.11873.3	LOC106349186	106349186	1.66244	-1.12799
XR_001289761.1	XM_013789120.2	-0.998571	3.06205e-06	LOC106452149	LOC106349186	106349186	1.16396	-1.12799
MERGE.42734.1	XM_013789120.2	0.991216	0.000115412	MERGE.42734.1	LOC106349186	106349186	-1.78686	-1.12799
MERGE.53445.1	XM_013789120.2	-0.992663	8.05552e-05	MERGE.53445.1	LOC106349186	106349186	1.93552	-1.12799
XR_002654021.1	XM_013789120.2	0.99512	3.56603e-05	LOC111200365	LOC106349186	106349186	-3.65843	-1.12799
MERGE.67626.2	XM_013789120.2	-0.990323	0.000140021	MERGE.67626.2	LOC106349186	106349186	2.05636	-1.12799
MERGE.27220.3	XM_013789120.2	0.993461	6.40073e-05	MERGE.27220.3	LOC106349186	106349186	-1.24161	-1.12799
MERGE.26454.2	XM_013789120.2	0.994286	4.88837e-05	MERGE.26454.2	LOC106349186	106349186	-5.53301	-1.12799
MERGE.9698.1	XM_013789120.2	0.993878	5.60976e-05	MERGE.9698.1	LOC106349186	106349186	-3.93596	-1.12799
XR_001277778.2	XM_013789120.2	-0.99669	1.64138e-05	LOC106388048	LOC106349186	106349186	2.14677	-1.12799
MERGE.38371.11	XM_013789120.2	-0.99393	5.51513e-05	MERGE.38371.11	LOC106349186	106349186	1.9945	-1.12799
MERGE.57125.1	XM_013789120.2	0.990681	0.000129863	MERGE.57125.1	LOC106349186	106349186	-1.98807	-1.12799
XR_002655795.1	XM_013789120.2	-0.99787	6.80201e-06	LOC111202882	LOC106349186	106349186	1.47821	-1.12799
MERGE.54449.1	XM_013789120.2	-0.991327	0.000112495	MERGE.54449.1	LOC106349186	106349186	2.02373	-1.12799
MERGE.24731.2	XM_013789120.2	-0.99073	0.000128493	MERGE.24731.2	LOC106349186	106349186	1.90696	-1.12799
MERGE.59632.1	XM_013789120.2	-0.992231	9.03044e-05	MERGE.59632.1	LOC106349186	106349186	1.6608	-1.12799
MERGE.8281.2	XM_022706256.1	0.99339	6.54015e-05	MERGE.8281.2	LOC106408375	106408375	-1.26412	-1.20109
MERGE.15520.2	XM_022706256.1	0.993543	6.24095e-05	MERGE.15520.2	LOC106408375	106408375	-1.38886	-1.20109
MERGE.61373.2	XM_022706256.1	0.992619	8.15222e-05	MERGE.61373.2	LOC106408375	106408375	-5.40982	-1.20109
MERGE.11544.1	XM_013806968.2	-0.995139	3.5381e-05	MERGE.11544.1	LOC106367239	106367239	2.3824	-1.1829
MERGE.80938.1	XM_013806968.2	0.997041	1.31217e-05	MERGE.80938.1	LOC106367239	106367239	-1.09119	-1.1829
MERGE.17050.2	XM_013836405.2	0.992422	8.59158e-05	MERGE.17050.2	LOC106396106	106396106	1.42454	1.16517
MERGE.3753.1	XM_013815983.2	-0.998432	3.68819e-06	MERGE.3753.1	LOC106375954	106375954	1.8149	-1.44258
MERGE.7929.1	XM_013815983.2	-0.995447	3.10422e-05	MERGE.7929.1	LOC106375954	106375954	3.2952	-1.44258
MERGE.1993.1	XM_013815983.2	-0.997086	1.27229e-05	MERGE.1993.1	LOC106375954	106375954	3.63328	-1.44258
MERGE.19088.3	XM_013815983.2	0.990667	0.000130242	MERGE.19088.3	LOC106375954	106375954	-1.37684	-1.44258
MERGE.6570.1	XM_013815983.2	-0.99418	5.07071e-05	MERGE.6570.1	LOC106375954	106375954	1.79405	-1.44258
MERGE.27345.1	XM_013815983.2	-0.994158	5.10874e-05	MERGE.27345.1	LOC106375954	106375954	2.37647	-1.44258
MERGE.74158.9	XM_013815983.2	-0.998563	3.09647e-06	MERGE.74158.9	LOC106375954	106375954	3.99273	-1.44258
MERGE.74158.4	XM_013815983.2	-0.992904	7.53423e-05	MERGE.74158.4	LOC106375954	106375954	4.05732	-1.44258
MERGE.57008.1	XM_013815983.2	0.998122	5.28839e-06	MERGE.57008.1	LOC106375954	106375954	-4.52344	-1.44258
XR_001281696.2	XM_013815983.2	0.996782	1.5521e-05	LOC106407274	LOC106375954	106375954	-1.51061	-1.44258
MERGE.72204.1	XM_013815983.2	-0.990565	0.000133098	MERGE.72204.1	LOC106375954	106375954	1.72143	-1.44258
MERGE.2967.1	XM_013815983.2	-0.990155	0.000144916	MERGE.2967.1	LOC106375954	106375954	2.50509	-1.44258
MERGE.14556.1	XM_013815983.2	0.991915	9.77986e-05	MERGE.14556.1	LOC106375954	106375954	-5.95543	-1.44258
MERGE.59765.1	XM_013815983.2	0.99286	7.62865e-05	MERGE.59765.1	LOC106375954	106375954	-1.54961	-1.44258
MERGE.79857.1	XM_013815983.2	-0.997699	7.93924e-06	MERGE.79857.1	LOC106375954	106375954	2.23582	-1.44258
MERGE.51484.1	XM_013815983.2	-0.998199	4.86514e-06	MERGE.51484.1	LOC106375954	106375954	2.42648	-1.44258
MERGE.78788.1	XM_013815983.2	-0.995146	3.52807e-05	MERGE.78788.1	LOC106375954	106375954	2.60203	-1.44258
MERGE.59281.4	XM_013815983.2	0.990074	0.000147308	MERGE.59281.4	LOC106375954	106375954	-3.74307	-1.44258
MERGE.36045.1	XM_013815983.2	-0.992501	8.41353e-05	MERGE.36045.1	LOC106375954	106375954	1.88923	-1.44258
MERGE.58620.1	XM_013815983.2	-0.996626	1.70594e-05	MERGE.58620.1	LOC106375954	106375954	2.77098	-1.44258
MERGE.46886.1	XM_013815983.2	-0.992044	9.46941e-05	MERGE.46886.1	LOC106375954	106375954	1.72337	-1.44258
MERGE.38371.6	XM_013815983.2	-0.99629	2.06251e-05	MERGE.38371.6	LOC106375954	106375954	2.47185	-1.44258
MERGE.54308.1	XM_013815983.2	-0.99411	5.19306e-05	MERGE.54308.1	LOC106375954	106375954	3.34008	-1.44258
MERGE.41666.1	XM_013815983.2	0.993174	6.97375e-05	MERGE.41666.1	LOC106375954	106375954	-6.99885	-1.44258
XR_001288290.2	XM_013815983.2	0.993611	6.11057e-05	LOC106444601	LOC106375954	106375954	-1.33471	-1.44258
MERGE.13605.1	XM_013815983.2	-0.991958	9.67586e-05	MERGE.13605.1	LOC106375954	106375954	2.64321	-1.44258
MERGE.37815.1	XM_013815983.2	0.990118	0.000146007	MERGE.37815.1	LOC106375954	106375954	-2.71519	-1.44258
MERGE.1505.2	XM_013815983.2	-0.994323	4.82481e-05	MERGE.1505.2	LOC106375954	106375954	2.80783	-1.44258
MERGE.1505.1	XM_013815983.2	-0.99711	1.2519e-05	MERGE.1505.1	LOC106375954	106375954	2.87772	-1.44258
MERGE.66708.1	XM_013815983.2	0.992653	8.07749e-05	MERGE.66708.1	LOC106375954	106375954	-4.51586	-1.44258
MERGE.23107.1	XM_013815983.2	-0.990146	0.000145188	MERGE.23107.1	LOC106375954	106375954	1.31145	-1.44258
MERGE.47552.2	XM_013815983.2	0.994852	3.96921e-05	MERGE.47552.2	LOC106375954	106375954	-1.39986	-1.44258
MERGE.76789.1	XM_013815983.2	0.991107	0.000118275	MERGE.76789.1	LOC106375954	106375954	-2.76966	-1.44258
MERGE.52840.4	XM_013815983.2	-0.995405	3.16212e-05	MERGE.52840.4	LOC106375954	106375954	4.41669	-1.44258
MERGE.31726.1	XM_013815983.2	0.994822	4.01458e-05	MERGE.31726.1	LOC106375954	106375954	-2.02531	-1.44258
MERGE.40078.1	XM_013815983.2	-0.990831	0.000125731	MERGE.40078.1	LOC106375954	106375954	2.89102	-1.44258
XR_002663307.1	XM_013815983.2	-0.995732	2.72826e-05	LOC111213304	LOC106375954	106375954	1.2486	-1.44258
MERGE.45913.1	XM_013815983.2	0.998671	2.64637e-06	MERGE.45913.1	LOC106375954	106375954	-3.24988	-1.44258
MERGE.6792.4	XM_013815983.2	0.994625	4.32564e-05	MERGE.6792.4	LOC106375954	106375954	-1.35726	-1.44258
MERGE.24255.1	XM_013815983.2	-0.996155	2.21488e-05	MERGE.24255.1	LOC106375954	106375954	5.19729	-1.44258
MERGE.72248.6	XM_013815983.2	-0.990689	0.000129626	MERGE.72248.6	LOC106375954	106375954	1.15995	-1.44258
MERGE.2060.1	XM_013815983.2	0.993609	6.11323e-05	MERGE.2060.1	LOC106375954	106375954	-1.07607	-1.44258
MERGE.57262.1	XM_013815983.2	-0.99331	6.69798e-05	MERGE.57262.1	LOC106375954	106375954	3.04357	-1.44258
XR_002658243.1	XM_013815983.2	-0.995134	3.54532e-05	LOC106396329	LOC106375954	106375954	5.46955	-1.44258
XR_002664199.1	XM_013815983.2	0.994783	4.07518e-05	XR_002664199.1	LOC106375954	106375954	-1.60396	-1.44258
MERGE.44000.1	XM_013815983.2	-0.998304	4.31336e-06	MERGE.44000.1	LOC106375954	106375954	1.68886	-1.44258
MERGE.23585.1	XM_013815983.2	-0.99242	8.59578e-05	MERGE.23585.1	LOC106375954	106375954	4.51332	-1.44258
MERGE.54792.1	XM_013815983.2	0.998452	3.59388e-06	MERGE.54792.1	LOC106375954	106375954	-1.06877	-1.44258
MERGE.27346.1	XM_013815983.2	-0.992908	7.52675e-05	MERGE.27346.1	LOC106375954	106375954	1.88654	-1.44258
MERGE.18561.2	XM_013815983.2	-0.992664	8.05387e-05	MERGE.18561.2	LOC106375954	106375954	1.53029	-1.44258
MERGE.45059.2	XM_013815983.2	0.992919	7.50348e-05	MERGE.45059.2	LOC106375954	106375954	-7.15751	-1.44258
MERGE.71846.1	XM_013815983.2	-0.992696	7.98174e-05	MERGE.71846.1	LOC106375954	106375954	5.82379	-1.44258
MERGE.82274.2	XM_013815983.2	-0.990903	0.000123768	MERGE.82274.2	LOC106375954	106375954	3.98879	-1.44258
MERGE.65006.14	XM_013815983.2	-0.99048	0.000135527	MERGE.65006.14	LOC106375954	106375954	7.53895	-1.44258
MERGE.63714.1	XM_013815983.2	0.991107	0.000118268	MERGE.63714.1	LOC106375954	106375954	-8.18686	-1.44258
MERGE.80589.1	XM_013815983.2	-0.994368	4.74819e-05	MERGE.80589.1	LOC106375954	106375954	2.09241	-1.44258
MERGE.21672.1	XM_013815983.2	0.990335	0.000139658	MERGE.21672.1	LOC106375954	106375954	-1.93146	-1.44258
MERGE.61845.1	XM_013815983.2	-0.991454	0.000109233	MERGE.61845.1	LOC106375954	106375954	5.34447	-1.44258
MERGE.81488.4	XM_013815983.2	0.992825	7.70268e-05	MERGE.81488.4	LOC106375954	106375954	-4.58118	-1.44258
MERGE.59194.9	XM_013815983.2	-0.994025	5.34511e-05	MERGE.59194.9	LOC106375954	106375954	2.25512	-1.44258
MERGE.66269.1	XM_013815983.2	-0.996209	2.15319e-05	MERGE.66269.1	LOC106375954	106375954	4.19598	-1.44258
MERGE.20510.1	XM_013815983.2	-0.995148	3.52611e-05	MERGE.20510.1	LOC106375954	106375954	8.0536	-1.44258
MERGE.16682.3	XM_013815983.2	0.991709	0.000102821	MERGE.16682.3	LOC106375954	106375954	-4.58386	-1.44258
MERGE.67278.1	XM_013815983.2	0.990389	0.000138126	MERGE.67278.1	LOC106375954	106375954	-1.3917	-1.44258
MERGE.24024.1	XM_013805037.2	-0.992226	9.04094e-05	MERGE.24024.1	BNAC05G12600D	106365600	1.94826	-1.11832
MERGE.31727.1	XM_013805037.2	0.994478	4.56515e-05	MERGE.31727.1	BNAC05G12600D	106365600	-1.71295	-1.11832
MERGE.26277.7	XM_013805037.2	-0.993621	6.09125e-05	MERGE.26277.7	BNAC05G12600D	106365600	3.13591	-1.11832
MERGE.58192.2	XM_013805037.2	-0.993158	7.00564e-05	MERGE.58192.2	BNAC05G12600D	106365600	1.07715	-1.11832
MERGE.83159.1	XM_013805037.2	-0.993671	5.99662e-05	MERGE.83159.1	BNAC05G12600D	106365600	2.78205	-1.11832
XR_001282940.2	XM_013805037.2	0.998876	1.89331e-06	LOC106414816	BNAC05G12600D	106365600	-1.67054	-1.11832
MERGE.20264.1	XM_013805037.2	-0.991497	0.000108135	MERGE.20264.1	BNAC05G12600D	106365600	1.4438	-1.11832
MERGE.77256.1	XM_013805037.2	-0.992368	8.7147e-05	MERGE.77256.1	BNAC05G12600D	106365600	3.7831	-1.11832
MERGE.79007.1	XM_013805037.2	0.994901	3.89383e-05	MERGE.79007.1	BNAC05G12600D	106365600	-1.65458	-1.11832
MERGE.52474.2	XM_013805037.2	0.992221	9.05225e-05	MERGE.52474.2	BNAC05G12600D	106365600	-4.30883	-1.11832
MERGE.81395.1	XM_013805037.2	-0.994044	5.3106e-05	MERGE.81395.1	BNAC05G12600D	106365600	1.65576	-1.11832
MERGE.67449.1	XM_013805037.2	0.992278	8.92137e-05	MERGE.67449.1	BNAC05G12600D	106365600	-3.6963	-1.11832
XR_001278178.2	XM_013805037.2	-0.99226	8.96311e-05	LOC106390022	BNAC05G12600D	106365600	1.60852	-1.11832
MERGE.31876.1	XM_013805037.2	0.991842	9.95499e-05	MERGE.31876.1	BNAC05G12600D	106365600	-1.88456	-1.11832
XR_002655422.1	XM_013805037.2	0.996445	1.89353e-05	LOC111202504	BNAC05G12600D	106365600	-1.55581	-1.11832
MERGE.32955.2	XM_013805037.2	-0.996985	1.36247e-05	MERGE.32955.2	BNAC05G12600D	106365600	2.76557	-1.11832
MERGE.71689.2	XM_013805037.2	-0.994517	4.50114e-05	MERGE.71689.2	BNAC05G12600D	106365600	3.05517	-1.11832
MERGE.62039.1	XM_013805037.2	0.990274	0.000141419	MERGE.62039.1	BNAC05G12600D	106365600	-10.5639	-1.11832
MERGE.81845.1	XM_013805037.2	0.994921	3.86311e-05	MERGE.81845.1	BNAC05G12600D	106365600	-2.02394	-1.11832
MERGE.14125.1	XM_013805037.2	-0.992255	8.97452e-05	MERGE.14125.1	BNAC05G12600D	106365600	3.39172	-1.11832
MERGE.34808.1	XM_013805037.2	0.992372	8.70564e-05	MERGE.34808.1	BNAC05G12600D	106365600	-1.84002	-1.11832
MERGE.30765.1	XM_013805037.2	0.992584	8.22996e-05	MERGE.30765.1	BNAC05G12600D	106365600	-4.12221	-1.11832
MERGE.6571.2	XM_013805037.2	-0.992616	8.15865e-05	MERGE.6571.2	BNAC05G12600D	106365600	2.83001	-1.11832
MERGE.18179.9	XM_013805037.2	0.9953	3.30787e-05	MERGE.18179.9	BNAC05G12600D	106365600	-5.25681	-1.11832
MERGE.58160.2	XM_013805037.2	-0.995073	3.63565e-05	MERGE.58160.2	BNAC05G12600D	106365600	2.4856	-1.11832
MERGE.1110.2	XM_013805037.2	-0.991379	0.000111161	MERGE.1110.2	BNAC05G12600D	106365600	4.08384	-1.11832
MERGE.68600.1	XM_013805037.2	0.994044	5.31113e-05	MERGE.68600.1	BNAC05G12600D	106365600	-3.73944	-1.11832
MERGE.13275.2	XM_013805037.2	0.996691	1.64097e-05	MERGE.13275.2	BNAC05G12600D	106365600	-2.11145	-1.11832
MERGE.71270.1	XM_013805037.2	-0.995603	2.8956e-05	MERGE.71270.1	BNAC05G12600D	106365600	2.30047	-1.11832
MERGE.81744.1	XM_013805037.2	0.990309	0.000140406	MERGE.81744.1	BNAC05G12600D	106365600	-1.5742	-1.11832
MERGE.81530.1	XM_013805037.2	-0.993328	6.66196e-05	MERGE.81530.1	BNAC05G12600D	106365600	2.86565	-1.11832
MERGE.38934.3	XM_013805037.2	-0.992069	9.41096e-05	MERGE.38934.3	BNAC05G12600D	106365600	2.79732	-1.11832
MERGE.35525.1	XM_013805037.2	0.995564	2.94702e-05	MERGE.35525.1	BNAC05G12600D	106365600	-2.29795	-1.11832
MERGE.33604.1	XM_013805037.2	0.99096	0.000122216	MERGE.33604.1	BNAC05G12600D	106365600	-2.09679	-1.11832
MERGE.1141.2	XM_013805037.2	0.997667	8.15548e-06	MERGE.1141.2	BNAC05G12600D	106365600	-1.15616	-1.11832
MERGE.17972.1	XM_013805037.2	0.99351	6.30529e-05	MERGE.17972.1	BNAC05G12600D	106365600	-3.5033	-1.11832
MERGE.77137.1	XM_013805037.2	0.993484	6.35503e-05	MERGE.77137.1	BNAC05G12600D	106365600	-2.47696	-1.11832
MERGE.85231.2	XM_013805037.2	-0.995946	2.46226e-05	MERGE.85231.2	BNAC05G12600D	106365600	1.26968	-1.11832
XR_001282535.2	XM_013805037.2	0.99168	0.000103542	XR_001282535.2	BNAC05G12600D	106365600	-3.12221	-1.11832
MERGE.62028.2	XM_013805037.2	0.993411	6.49765e-05	MERGE.62028.2	BNAC05G12600D	106365600	-3.34934	-1.11832
MERGE.10568.2	XM_013805037.2	-0.996107	2.27015e-05	MERGE.10568.2	BNAC05G12600D	106365600	2.78701	-1.11832
MERGE.81831.1	XM_013805037.2	0.993529	6.2672e-05	MERGE.81831.1	BNAC05G12600D	106365600	-2.98581	-1.11832
MERGE.17226.1	XM_013805037.2	0.992184	9.13886e-05	MERGE.17226.1	BNAC05G12600D	106365600	-1.64482	-1.11832
MERGE.53750.1	XM_013805037.2	-0.993676	5.98666e-05	MERGE.53750.1	BNAC05G12600D	106365600	3.81513	-1.11832
MERGE.15003.2	XM_013805037.2	0.992883	7.5798e-05	MERGE.15003.2	BNAC05G12600D	106365600	-1.77744	-1.11832
MERGE.38391.4	XM_013805037.2	-0.995863	2.56427e-05	MERGE.38391.4	BNAC05G12600D	106365600	1.87322	-1.11832
MERGE.12468.2	XM_013805037.2	-0.992319	8.82659e-05	MERGE.12468.2	BNAC05G12600D	106365600	2.35679	-1.11832
MERGE.2255.1	XM_013805037.2	-0.99227	8.94091e-05	MERGE.2255.1	BNAC05G12600D	106365600	2.28587	-1.11832
MERGE.6809.6	XM_013805037.2	-0.995046	3.6748e-05	MERGE.6809.6	BNAC05G12600D	106365600	2.55112	-1.11832
MERGE.85265.2	XM_013805037.2	-0.99081	0.000126308	MERGE.85265.2	BNAC05G12600D	106365600	2.17179	-1.11832
XR_002664159.1	XM_013805037.2	0.994436	4.63547e-05	LOC106430107	BNAC05G12600D	106365600	-4.86259	-1.11832
MERGE.78511.1	XM_013805037.2	0.993088	7.14953e-05	MERGE.78511.1	BNAC05G12600D	106365600	-4.89262	-1.11832
MERGE.62509.2	XM_013805037.2	0.99605	2.33743e-05	MERGE.62509.2	BNAC05G12600D	106365600	-4.1889	-1.11832
MERGE.56564.1	XM_013805037.2	0.990682	0.000129819	MERGE.56564.1	BNAC05G12600D	106365600	-1.47521	-1.11832
MERGE.44045.1	XM_013805037.2	0.996703	1.62848e-05	MERGE.44045.1	BNAC05G12600D	106365600	-3.59249	-1.11832
MERGE.77184.1	XM_013805037.2	0.990151	0.000145028	MERGE.77184.1	BNAC05G12600D	106365600	-1.19501	-1.11832
MERGE.60227.1	XM_013805037.2	0.993643	6.04941e-05	MERGE.60227.1	BNAC05G12600D	106365600	-3.43102	-1.11832
MERGE.45408.9	XM_013805037.2	-0.991036	0.000120159	MERGE.45408.9	BNAC05G12600D	106365600	1.34079	-1.11832
MERGE.34120.1	XM_013805037.2	0.990207	0.000143388	MERGE.34120.1	BNAC05G12600D	106365600	-1.30524	-1.11832
MERGE.28778.1	XM_013805037.2	-0.992179	9.15159e-05	MERGE.28778.1	BNAC05G12600D	106365600	3.65504	-1.11832
MERGE.38945.1	XM_013805037.2	-0.991037	0.000120138	MERGE.38945.1	BNAC05G12600D	106365600	1.86417	-1.11832
MERGE.30450.1	XM_013805037.2	-0.995025	3.70685e-05	MERGE.30450.1	BNAC05G12600D	106365600	2.86324	-1.11832
MERGE.47278.1	XM_013805037.2	0.994063	5.27666e-05	MERGE.47278.1	BNAC05G12600D	106365600	-1.78899	-1.11832
MERGE.1504.24	XM_013805037.2	-0.9921	9.33745e-05	MERGE.1504.24	BNAC05G12600D	106365600	2.26667	-1.11832
MERGE.66757.3	XM_013805037.2	0.991004	0.000121034	MERGE.66757.3	BNAC05G12600D	106365600	-7.10461	-1.11832
MERGE.26069.1	XM_013805037.2	-0.992558	8.28727e-05	MERGE.26069.1	BNAC05G12600D	106365600	2.40514	-1.11832
MERGE.83824.1	XM_013805037.2	-0.993532	6.26225e-05	MERGE.83824.1	BNAC05G12600D	106365600	2.20354	-1.11832
XR_001284248.2	XM_013805037.2	0.998371	3.97661e-06	LOC106421793	BNAC05G12600D	106365600	-2.93263	-1.11832
XR_001281878.2	XM_013805037.2	0.995668	2.81148e-05	LOC106407696	BNAC05G12600D	106365600	-2.33264	-1.11832
MERGE.19809.2	XM_013805037.2	-0.990801	0.000126553	MERGE.19809.2	BNAC05G12600D	106365600	2.23646	-1.11832
MERGE.78638.9	XM_013805037.2	0.994789	4.06549e-05	MERGE.78638.9	BNAC05G12600D	106365600	-1.48112	-1.11832
MERGE.61452.3	XM_013805037.2	-0.99327	6.77949e-05	MERGE.61452.3	BNAC05G12600D	106365600	6.42384	-1.11832
MERGE.79218.1	XM_013805037.2	0.993569	6.19064e-05	MERGE.79218.1	BNAC05G12600D	106365600	-1.14453	-1.11832
MERGE.60017.2	XM_022690024.1	0.990051	0.000147978	MERGE.60017.2	LOC106361144	106361144	3.74744	1.14878
MERGE.24763.2	XM_022690024.1	0.995371	3.20862e-05	MERGE.24763.2	LOC106361144	106361144	1.73417	1.14878
MERGE.26277.4	XM_022690024.1	0.995698	2.7725e-05	MERGE.26277.4	LOC106361144	106361144	3.58054	1.14878
MERGE.32956.2	XM_022690024.1	0.994273	4.91071e-05	MERGE.32956.2	LOC106361144	106361144	2.61819	1.14878
MERGE.602.1	XM_022690024.1	0.991432	0.000109809	MERGE.602.1	LOC106361144	106361144	2.48242	1.14878
MERGE.76402.1	XM_022690024.1	0.996331	2.01666e-05	MERGE.76402.1	LOC106361144	106361144	3.13551	1.14878
MERGE.64354.1	XM_022690024.1	0.992101	9.33483e-05	MERGE.64354.1	LOC106361144	106361144	3.60037	1.14878
MERGE.13379.2	XM_022690024.1	0.995078	3.62729e-05	MERGE.13379.2	LOC106361144	106361144	3.09542	1.14878
MERGE.71499.1	XM_022690024.1	0.990037	0.000148387	MERGE.71499.1	LOC106361144	106361144	5.97229	1.14878
MERGE.69202.3	XM_022690024.1	0.995118	3.56944e-05	MERGE.69202.3	LOC106361144	106361144	2.43918	1.14878
MERGE.81156.13	XM_022690024.1	0.99292	7.50106e-05	MERGE.81156.13	LOC106361144	106361144	1.71878	1.14878
XR_002654820.1	XM_022690024.1	-0.996537	1.79673e-05	LOC111201875	LOC106361144	106361144	-1.56666	1.14878
XR_001272975.2	XM_022690024.1	0.993126	7.07231e-05	LOC106361808	LOC106361144	106361144	2.14916	1.14878
MERGE.6809.14	XM_022690024.1	0.994293	4.8766e-05	MERGE.6809.14	LOC106361144	106361144	6.27847	1.14878
MERGE.38391.1	XM_022690024.1	0.990338	0.000139566	MERGE.38391.1	LOC106361144	106361144	2.48917	1.14878
MERGE.1530.21	XM_022690024.1	0.991748	0.00010187	MERGE.1530.21	LOC106361144	106361144	1.83447	1.14878
MERGE.62965.4	XM_022690024.1	0.992779	7.80319e-05	MERGE.62965.4	LOC106361144	106361144	2.62291	1.14878
MERGE.70781.1	XM_022690024.1	-0.99109	0.000118719	MERGE.70781.1	LOC106361144	106361144	-1.51565	1.14878
MERGE.5389.15	XM_022690024.1	-0.991885	9.85047e-05	MERGE.5389.15	LOC106361144	106361144	-1.16243	1.14878
MERGE.35442.2	XM_022690024.1	0.994662	4.26683e-05	MERGE.35442.2	LOC106361144	106361144	1.35397	1.14878
MERGE.26630.9	XM_013851396.2	0.996693	1.63814e-05	MERGE.26630.9	LOC106410790	106410790	-2.16543	-1.76815
MERGE.24024.1	XM_013851396.2	-0.993544	6.23829e-05	MERGE.24024.1	LOC106410790	106410790	1.94826	-1.76815
MERGE.40179.2	XM_013851396.2	-0.994994	3.75323e-05	MERGE.40179.2	LOC106410790	106410790	2.75879	-1.76815
MERGE.54845.8	XM_013851396.2	-0.990405	0.000137648	MERGE.54845.8	LOC106410790	106410790	1.1151	-1.76815
MERGE.51893.1	XM_013851396.2	-0.993604	6.12357e-05	MERGE.51893.1	LOC106410790	106410790	3.36638	-1.76815
MERGE.40911.1	XM_013851396.2	0.993483	6.35661e-05	MERGE.40911.1	LOC106410790	106410790	-1.4373	-1.76815
MERGE.79774.2	XM_013851396.2	-0.993497	6.32923e-05	MERGE.79774.2	LOC106410790	106410790	2.39271	-1.76815
MERGE.2829.1	XM_013851396.2	0.990116	0.000146065	MERGE.2829.1	LOC106410790	106410790	-2.90097	-1.76815
MERGE.9037.1	XM_013851396.2	0.995536	2.98454e-05	MERGE.9037.1	LOC106410790	106410790	-1.45375	-1.76815
MERGE.52474.2	XM_013851396.2	0.992628	8.13122e-05	MERGE.52474.2	LOC106410790	106410790	-4.30883	-1.76815
MERGE.27421.1	XM_013851396.2	-0.992928	7.48393e-05	MERGE.27421.1	LOC106410790	106410790	1.40313	-1.76815
MERGE.49567.2	XM_013851396.2	0.991193	0.000115999	MERGE.49567.2	LOC106410790	106410790	-2.84021	-1.76815
MERGE.21669.2	XM_013851396.2	-0.999731	1.0862e-07	MERGE.21669.2	LOC106410790	106410790	1.25058	-1.76815
MERGE.68551.2	XM_013851396.2	0.991981	9.61872e-05	MERGE.68551.2	LOC106410790	106410790	-1.03646	-1.76815
MERGE.12932.1	XM_013851396.2	0.992422	8.5911e-05	MERGE.12932.1	LOC106410790	106410790	-1.84143	-1.76815
MERGE.20911.7	XM_013851396.2	-0.992	9.57458e-05	MERGE.20911.7	LOC106410790	106410790	2.82418	-1.76815
MERGE.80757.1	XM_013851396.2	-0.994662	4.26588e-05	MERGE.80757.1	LOC106410790	106410790	1.3072	-1.76815
MERGE.34808.1	XM_013851396.2	0.993647	6.04214e-05	MERGE.34808.1	LOC106410790	106410790	-1.84002	-1.76815
MERGE.33856.5	XM_013851396.2	-0.997222	1.15622e-05	MERGE.33856.5	LOC106410790	106410790	1.85207	-1.76815
MERGE.83584.1	XM_013851396.2	-0.990252	0.000142063	MERGE.83584.1	LOC106410790	106410790	2.49982	-1.76815
MERGE.85168.5	XM_013851396.2	-0.997145	1.22109e-05	MERGE.85168.5	LOC106410790	106410790	6.19569	-1.76815
MERGE.4567.2	XM_013851396.2	0.990141	0.000145327	MERGE.4567.2	LOC106410790	106410790	-1.7576	-1.76815
MERGE.13949.1	XM_013851396.2	-0.992453	8.52181e-05	MERGE.13949.1	LOC106410790	106410790	3.56007	-1.76815
MERGE.6025.1	XM_013851396.2	0.991919	9.77017e-05	MERGE.6025.1	LOC106410790	106410790	-1.08225	-1.76815
XR_001273127.2	XM_013851396.2	0.990517	0.00013446	LOC106364175	LOC106410790	106410790	-2.95755	-1.76815
MERGE.45178.1	XM_013851396.2	0.991182	0.000116297	MERGE.45178.1	LOC106410790	106410790	-1.51419	-1.76815
XR_001289761.1	XM_013851396.2	-0.990658	0.000130496	LOC106452149	LOC106410790	106410790	1.16396	-1.76815
MERGE.39664.1	XM_013851396.2	-0.997515	9.25456e-06	MERGE.39664.1	LOC106410790	106410790	1.02303	-1.76815
MERGE.2287.1	XM_013851396.2	-0.990621	0.000131544	MERGE.2287.1	LOC106410790	106410790	1.18656	-1.76815
MERGE.42734.1	XM_013851396.2	0.996601	1.73123e-05	MERGE.42734.1	LOC106410790	106410790	-1.78686	-1.76815
MERGE.33604.1	XM_013851396.2	0.990065	0.000147578	MERGE.33604.1	LOC106410790	106410790	-2.09679	-1.76815
MERGE.81837.2	XM_013851396.2	0.992045	9.46675e-05	MERGE.81837.2	LOC106410790	106410790	-2.21987	-1.76815
XR_002654021.1	XM_013851396.2	0.998501	3.37002e-06	LOC111200365	LOC106410790	106410790	-3.65843	-1.76815
MERGE.25975.1	XM_013851396.2	-0.990753	0.000127863	MERGE.25975.1	LOC106410790	106410790	3.08015	-1.76815
XR_002655528.1	XM_013851396.2	0.995404	3.16343e-05	LOC106405027	LOC106410790	106410790	-2.2709	-1.76815
MERGE.38391.4	XM_013851396.2	-0.991131	0.000117636	MERGE.38391.4	LOC106410790	106410790	1.87322	-1.76815
MERGE.27220.3	XM_013851396.2	0.992053	9.4487e-05	MERGE.27220.3	LOC106410790	106410790	-1.24161	-1.76815
MERGE.26454.2	XM_013851396.2	0.99249	8.43947e-05	MERGE.26454.2	LOC106410790	106410790	-5.53301	-1.76815
MERGE.12936.1	XM_013851396.2	0.99178	0.000101067	MERGE.12936.1	LOC106410790	106410790	-1.81891	-1.76815
MERGE.58621.2	XM_013851396.2	-0.992188	9.12995e-05	MERGE.58621.2	LOC106410790	106410790	3.56615	-1.76815
XR_001277778.2	XM_013851396.2	-0.993586	6.15691e-05	LOC106388048	LOC106410790	106410790	2.14677	-1.76815
MERGE.45612.8	XM_013851396.2	-0.994606	4.35607e-05	MERGE.45612.8	LOC106410790	106410790	2.0682	-1.76815
XR_001274775.2	XM_013851396.2	0.990284	0.000141135	LOC106372690	LOC106410790	106410790	-3.90261	-1.76815
MERGE.38797.4	XM_013851396.2	-0.991933	9.73565e-05	MERGE.38797.4	LOC106410790	106410790	1.84721	-1.76815
MERGE.70770.1	XM_013851396.2	-0.992279	8.91996e-05	MERGE.70770.1	LOC106410790	106410790	1.07643	-1.76815
MERGE.38371.11	XM_013851396.2	-0.992546	8.31324e-05	MERGE.38371.11	LOC106410790	106410790	1.9945	-1.76815
MERGE.84575.1	XM_013851396.2	-0.993681	5.97719e-05	MERGE.84575.1	LOC106410790	106410790	2.07993	-1.76815
MERGE.36388.2	XM_013851396.2	0.99292	7.50175e-05	MERGE.36388.2	LOC106410790	106410790	-1.44225	-1.76815
XR_002655795.1	XM_013851396.2	-0.998073	5.56411e-06	LOC111202882	LOC106410790	106410790	1.47821	-1.76815
MERGE.77711.3	XM_013851396.2	0.991413	0.000110287	MERGE.77711.3	LOC106410790	106410790	-1.30259	-1.76815
MERGE.79218.1	XM_013851396.2	0.991456	0.000109187	MERGE.79218.1	LOC106410790	106410790	-1.14453	-1.76815
MERGE.83821.1	XM_013794042.2	0.995486	3.05211e-05	MERGE.83821.1	LOC106354163	106354163	-3.24592	-1.71772
MERGE.51123.1	XM_013794042.2	0.992059	9.43311e-05	MERGE.51123.1	LOC106354163	106354163	-2.20533	-1.71772
MERGE.76260.13	XM_013794042.2	0.992047	9.46282e-05	MERGE.76260.13	LOC106354163	106354163	-1.94484	-1.71772
MERGE.71135.2	XM_013874917.2	0.990278	0.000141323	MERGE.71135.2	LOC106434082	106434082	1.2508	1.04146
MERGE.51718.1	XM_013831984.2	-0.993033	7.26476e-05	MERGE.51718.1	LOC106391361	106391361	1.1263	-1.11424
MERGE.72284.1	XM_013831984.2	0.991133	0.000117593	MERGE.72284.1	LOC106391361	106391361	-6.21468	-1.11424
MERGE.54712.2	XM_013831984.2	0.99801	5.93737e-06	MERGE.54712.2	LOC106391361	106391361	-1.48629	-1.11424
MERGE.61594.1	XM_013831984.2	0.991621	0.000105029	MERGE.61594.1	LOC106391361	106391361	-6.23201	-1.11424
MERGE.34262.6	XM_013831984.2	0.997916	6.50926e-06	MERGE.34262.6	LOC106391361	106391361	-4.022	-1.11424
MERGE.9375.3	XM_013831984.2	0.992229	9.03573e-05	MERGE.9375.3	LOC106391361	106391361	-3.61731	-1.11424
MERGE.46191.1	XM_013831984.2	0.993347	6.62372e-05	MERGE.46191.1	LOC106391361	106391361	-2.24042	-1.11424
MERGE.35136.1	XM_013831984.2	0.990386	0.000138207	MERGE.35136.1	LOC106391361	106391361	-1.10759	-1.11424
MERGE.27207.1	XM_013831984.2	0.996004	2.39255e-05	MERGE.27207.1	LOC106391361	106391361	-3.90777	-1.11424
MERGE.31375.1	XM_013831984.2	0.991113	0.000118125	MERGE.31375.1	LOC106391361	106391361	-3.71	-1.11424
MERGE.38371.9	XM_013831984.2	-0.993898	5.57369e-05	MERGE.38371.9	LOC106391361	106391361	1.66227	-1.11424
MERGE.46115.6	XM_013831984.2	-0.992185	9.13831e-05	MERGE.46115.6	LOC106391361	106391361	2.90119	-1.11424
MERGE.15563.1	XM_013831984.2	0.990746	0.000128053	MERGE.15563.1	LOC106391361	106391361	-1.78417	-1.11424
MERGE.48230.1	XM_013831984.2	0.990051	0.000147994	MERGE.48230.1	LOC106391361	106391361	-1.10145	-1.11424
MERGE.67626.2	XM_013831984.2	-0.99226	8.96367e-05	MERGE.67626.2	LOC106391361	106391361	2.05636	-1.11424
MERGE.57494.1	XM_013831984.2	-0.996916	1.42501e-05	MERGE.57494.1	LOC106391361	106391361	3.055	-1.11424
MERGE.16696.1	XM_013831984.2	0.99177	0.00010133	MERGE.16696.1	LOC106391361	106391361	-2.76663	-1.11424
MERGE.84910.2	XM_013831984.2	-0.993644	6.04711e-05	MERGE.84910.2	LOC106391361	106391361	2.60416	-1.11424
MERGE.35857.1	XM_013831984.2	0.990064	0.000147593	MERGE.35857.1	LOC106391361	106391361	-2.04752	-1.11424
MERGE.791.1	XM_013831984.2	0.990063	0.000147621	MERGE.791.1	LOC106391361	106391361	-5.56461	-1.11424
MERGE.46621.1	XM_013831984.2	-0.990361	0.000138908	MERGE.46621.1	LOC106391361	106391361	2.36561	-1.11424
MERGE.62677.1	XM_013831984.2	-0.994281	4.89663e-05	MERGE.62677.1	LOC106391361	106391361	2.39901	-1.11424
MERGE.17737.1	XM_013831984.2	-0.996848	1.48868e-05	MERGE.17737.1	LOC106391361	106391361	1.4479	-1.11424
MERGE.9968.1	XM_013831984.2	0.993249	6.82188e-05	MERGE.9968.1	LOC106391361	106391361	-1.34556	-1.11424
MERGE.69492.1	XM_013831984.2	0.997237	1.14387e-05	MERGE.69492.1	LOC106391361	106391361	-3.02221	-1.11424
MERGE.54041.2	XM_013831984.2	0.991216	0.000115403	MERGE.54041.2	LOC106391361	106391361	-3.83681	-1.11424
MERGE.65334.12	XM_013831984.2	-0.990947	0.000122559	MERGE.65334.12	LOC106391361	106391361	4.13325	-1.11424
XR_001272732.2	XM_013831984.2	-0.990051	0.00014798	LOC106360255	LOC106391361	106391361	4.18722	-1.11424
MERGE.68009.2	XM_013880385.2	0.992156	9.20486e-05	MERGE.68009.2	LOC106439043	106439043	-2.76979	-1.49613
MERGE.6710.6	XM_013880385.2	0.997097	1.26252e-05	MERGE.6710.6	LOC106439043	106439043	-2.32802	-1.49613
MERGE.15031.1	XM_013880385.2	0.990257	0.000141924	MERGE.15031.1	LOC106439043	106439043	-1.09057	-1.49613
MERGE.65240.3	XM_013880385.2	0.997223	1.1558e-05	MERGE.65240.3	LOC106439043	106439043	-1.00994	-1.49613
MERGE.82150.4	XM_013880385.2	0.990826	0.000125867	MERGE.82150.4	LOC106439043	106439043	-1.193	-1.49613
XR_002660825.1	XM_013880385.2	0.991778	0.000101125	LOC111208919	LOC106439043	106439043	-2.46686	-1.49613
MERGE.45090.1	XM_013880385.2	-0.993331	6.6569e-05	MERGE.45090.1	LOC106439043	106439043	1.17047	-1.49613
MERGE.21917.1	XM_013816063.2	0.995986	2.41379e-05	MERGE.21917.1	LOC106376022	106376022	-1.60401	-1.53855
MERGE.66185.1	XM_013816063.2	0.993723	5.89779e-05	MERGE.66185.1	LOC106376022	106376022	-1.20293	-1.53855
MERGE.3174.1	XM_013816063.2	0.995833	2.60087e-05	MERGE.3174.1	LOC106376022	106376022	-2.11483	-1.53855
MERGE.5490.1	XM_013816063.2	-0.990067	0.000147513	MERGE.5490.1	LOC106376022	106376022	2.7156	-1.53855
MERGE.46115.6	XM_013816063.2	-0.992109	9.31519e-05	MERGE.46115.6	LOC106376022	106376022	2.90119	-1.53855
MERGE.48230.1	XM_013816063.2	0.991588	0.00010584	MERGE.48230.1	LOC106376022	106376022	-1.10145	-1.53855
MERGE.66318.1	XM_013816063.2	-0.997093	1.26598e-05	MERGE.66318.1	LOC106376022	106376022	2.72596	-1.53855
MERGE.46271.3	XM_013816063.2	-0.990307	0.000140466	MERGE.46271.3	LOC106376022	106376022	2.57011	-1.53855
MERGE.56757.1	XM_013816063.2	-0.992244	8.99886e-05	MERGE.56757.1	LOC106376022	106376022	3.13533	-1.53855
MERGE.81163.1	XM_013816063.2	-0.994785	4.07198e-05	MERGE.81163.1	LOC106376022	106376022	2.5849	-1.53855
XR_001282931.2	XM_013816063.2	-0.99206	9.43135e-05	LOC106414756	LOC106376022	106376022	5.75634	-1.53855
MERGE.50765.2	XM_013816063.2	-0.990054	0.000147898	MERGE.50765.2	LOC106376022	106376022	3.20098	-1.53855
MERGE.64720.1	XM_013816063.2	-0.996705	1.62716e-05	MERGE.64720.1	LOC106376022	106376022	2.21087	-1.53855
MERGE.50937.1	XM_013816063.2	-0.991195	0.000115944	MERGE.50937.1	LOC106376022	106376022	1.43476	-1.53855
MERGE.78633.1	XM_013839617.2	0.993863	5.63718e-05	MERGE.78633.1	LOC106399150	106399150	1.20994	1.6238
MERGE.6032.2	XM_013839617.2	-0.992212	9.07361e-05	MERGE.6032.2	LOC106399150	106399150	-1.3097	1.6238
MERGE.27499.1	XM_013839617.2	0.990064	0.000147601	MERGE.27499.1	LOC106399150	106399150	1.72056	1.6238
MERGE.19779.1	XM_013839617.2	-0.997624	8.46006e-06	MERGE.19779.1	LOC106399150	106399150	-1.18826	1.6238
MERGE.60422.1	XM_013839617.2	0.991509	0.000107828	MERGE.60422.1	LOC106399150	106399150	2.04932	1.6238
MERGE.56514.1	XM_013839617.2	0.999139	1.11121e-06	MERGE.56514.1	LOC106399150	106399150	2.52542	1.6238
MERGE.5347.1	XM_013839617.2	0.996199	2.16485e-05	MERGE.5347.1	LOC106399150	106399150	1.43839	1.6238
MERGE.38980.1	XM_013839617.2	0.99505	3.66983e-05	MERGE.38980.1	LOC106399150	106399150	4.01673	1.6238
MERGE.24634.1	XM_013839617.2	0.992566	8.26891e-05	MERGE.24634.1	LOC106399150	106399150	1.28831	1.6238
MERGE.41431.1	XM_013839617.2	0.994749	4.12868e-05	MERGE.41431.1	LOC106399150	106399150	2.18268	1.6238
MERGE.70946.1	XM_013839617.2	0.992179	9.15047e-05	MERGE.70946.1	LOC106399150	106399150	1.14345	1.6238
MERGE.36740.1	XM_013839617.2	-0.996395	1.94715e-05	MERGE.36740.1	LOC106399150	106399150	-1.11255	1.6238
MERGE.49337.1	XM_013839617.2	0.995872	2.55198e-05	MERGE.49337.1	LOC106399150	106399150	3.84965	1.6238
MERGE.55461.1	XM_013839617.2	0.997512	9.27876e-06	MERGE.55461.1	LOC106399150	106399150	1.98545	1.6238
MERGE.41764.1	XM_013839617.2	-0.994083	5.24203e-05	MERGE.41764.1	LOC106399150	106399150	-2.82689	1.6238
MERGE.74947.1	XM_013839617.2	0.990884	0.000124271	MERGE.74947.1	LOC106399150	106399150	1.57886	1.6238
MERGE.56285.4	XM_013839617.2	-0.995192	3.46246e-05	MERGE.56285.4	LOC106399150	106399150	-2.13135	1.6238
MERGE.4604.1	XM_013839617.2	0.994889	3.91113e-05	MERGE.4604.1	LOC106399150	106399150	1.57879	1.6238
MERGE.65836.3	XM_013794467.2	0.991304	0.0001131	MERGE.65836.3	LOC106354515	106354515	-1.67466	-1.02096
MERGE.27027.1	XM_013794467.2	0.991163	0.000116784	MERGE.27027.1	LOC106354515	106354515	-1.52553	-1.02096
MERGE.58936.4	XM_013794467.2	0.991684	0.000103454	MERGE.58936.4	LOC106354515	106354515	-2.46908	-1.02096
MERGE.17565.7	XM_013794467.2	0.999064	1.31337e-06	MERGE.17565.7	LOC106354515	106354515	-1.68082	-1.02096
MERGE.64169.1	XM_013794467.2	0.99155	0.000106791	MERGE.64169.1	LOC106354515	106354515	-1.84106	-1.02096
MERGE.56550.5	XM_013797930.2	0.991803	0.000100512	MERGE.56550.5	LOC106358180	106358180	3.51588	3.72759
MERGE.27111.1	XM_013797930.2	-0.990673	0.000130081	MERGE.27111.1	LOC106358180	106358180	-1.45839	3.72759
MERGE.39410.1	XM_013797930.2	-0.993582	6.16552e-05	MERGE.39410.1	LOC106358180	106358180	-2.23225	3.72759
MERGE.4781.5	XM_013797930.2	-0.991599	0.000105576	MERGE.4781.5	LOC106358180	106358180	-1.75398	3.72759
MERGE.26486.1	XM_013797930.2	0.991427	0.000109919	MERGE.26486.1	LOC106358180	106358180	3.53658	3.72759
MERGE.36330.1	XM_013797930.2	0.990054	0.000147888	MERGE.36330.1	LOC106358180	106358180	2.87696	3.72759
MERGE.15520.4	XM_013797930.2	-0.990368	0.000138729	MERGE.15520.4	LOC106358180	106358180	-2.03003	3.72759
MERGE.38262.1	XM_013797930.2	-0.990046	0.000148128	MERGE.38262.1	LOC106358180	106358180	-2.47426	3.72759
MERGE.14843.1	XM_013797930.2	-0.991861	9.90854e-05	MERGE.14843.1	LOC106358180	106358180	-1.28477	3.72759
MERGE.54860.1	XM_013797930.2	0.993778	5.79506e-05	MERGE.54860.1	LOC106358180	106358180	1.40458	3.72759
MERGE.82131.8	XM_013797930.2	0.995499	3.03423e-05	MERGE.82131.8	LOC106358180	106358180	2.69715	3.72759
MERGE.61508.1	XM_013797930.2	0.990682	0.000129838	MERGE.61508.1	LOC106358180	106358180	1.59507	3.72759
MERGE.27360.1	XM_013797930.2	0.992921	7.5e-05	MERGE.27360.1	LOC106358180	106358180	2.64425	3.72759
MERGE.47383.1	XM_013797930.2	0.99081	0.000126289	MERGE.47383.1	LOC106358180	106358180	1.9542	3.72759
MERGE.20114.1	XM_013797930.2	0.996232	2.12724e-05	MERGE.20114.1	LOC106358180	106358180	2.10024	3.72759
MERGE.53156.1	XM_013797930.2	-0.993957	5.46584e-05	MERGE.53156.1	LOC106358180	106358180	-1.16112	3.72759
MERGE.80792.2	XM_013797930.2	0.991304	0.000113093	MERGE.80792.2	LOC106358180	106358180	2.51511	3.72759
MERGE.64579.1	XM_013797930.2	0.99406	5.28132e-05	MERGE.64579.1	LOC106358180	106358180	3.30023	3.72759
MERGE.33305.1	XM_013797930.2	-0.992458	8.51161e-05	MERGE.33305.1	LOC106358180	106358180	-5.54602	3.72759
MERGE.6108.1	XM_013797930.2	-0.996509	1.82595e-05	MERGE.6108.1	LOC106358180	106358180	-4.09608	3.72759
MERGE.1864.1	XM_013797930.2	0.991908	9.79576e-05	MERGE.1864.1	LOC106358180	106358180	1.15366	3.72759
MERGE.19198.1	XM_013797930.2	-0.99401	5.37129e-05	MERGE.19198.1	LOC106358180	106358180	-1.53363	3.72759
MERGE.62127.1	XM_013797930.2	-0.997444	9.79125e-06	MERGE.62127.1	LOC106358180	106358180	-1.23164	3.72759
MERGE.49891.1	XM_013797930.2	-0.993784	5.78298e-05	MERGE.49891.1	LOC106358180	106358180	-5.65224	3.72759
MERGE.24226.1	XM_013797930.2	0.992447	8.53494e-05	MERGE.24226.1	LOC106358180	106358180	1.94001	3.72759
MERGE.15522.1	XM_013797930.2	0.992207	9.08697e-05	MERGE.15522.1	LOC106358180	106358180	1.43004	3.72759
MERGE.39558.2	XM_013797930.2	0.991149	0.000117172	MERGE.39558.2	LOC106358180	106358180	2.28227	3.72759
MERGE.79450.1	XM_013797930.2	0.99201	9.54995e-05	MERGE.79450.1	LOC106358180	106358180	3.61743	3.72759
MERGE.59112.2	XM_013797930.2	-0.993749	5.84845e-05	MERGE.59112.2	LOC106358180	106358180	-1.31466	3.72759
MERGE.17636.1	XM_013797930.2	0.998151	5.12255e-06	MERGE.17636.1	LOC106358180	106358180	2.61209	3.72759
MERGE.62618.1	XM_013797930.2	0.993195	6.93096e-05	MERGE.62618.1	LOC106358180	106358180	2.51487	3.72759
MERGE.44073.3	XM_013797930.2	0.99762	8.49283e-06	MERGE.44073.3	LOC106358180	106358180	1.51786	3.72759
MERGE.3187.8	XM_022718530.1	0.990895	0.000123968	MERGE.3187.8	LOC111215180	111215180	2.99567	1.26601
MERGE.33649.1	XM_022718530.1	0.998957	1.63005e-06	MERGE.33649.1	LOC111215180	111215180	3.4478	1.26601
MERGE.18002.5	XM_022718530.1	-0.993591	6.14817e-05	MERGE.18002.5	LOC111215180	111215180	-1.26065	1.26601
MERGE.59414.2	XM_022718530.1	0.997216	1.16158e-05	MERGE.59414.2	LOC111215180	111215180	1.61402	1.26601
XR_001286904.2	XM_022718530.1	0.990544	0.000133696	LOC106435134	LOC111215180	111215180	3.79015	1.26601
MERGE.67264.1	XM_022718530.1	0.99009	0.00014684	MERGE.67264.1	LOC111215180	111215180	1.79225	1.26601
MERGE.11866.1	XM_013835521.2	0.995914	2.50109e-05	MERGE.11866.1	LOC106394983	106394983	1.08415	2.03942
MERGE.66098.1	XM_013835521.2	-0.997785	7.35408e-06	MERGE.66098.1	LOC106394983	106394983	-1.3367	2.03942
MERGE.27422.1	XM_013835521.2	0.991374	0.000111279	MERGE.27422.1	LOC106394983	106394983	1.27612	2.03942
MERGE.78695.1	XM_013835521.2	0.993496	6.33169e-05	MERGE.78695.1	LOC106394983	106394983	1.05229	2.03942
MERGE.25.44	XM_013835521.2	0.990055	0.000147874	MERGE.25.44	LOC106394983	106394983	1.13268	2.03942
MERGE.49335.1	XM_013835521.2	-0.998412	3.7791e-06	MERGE.49335.1	LOC106394983	106394983	-1.85034	2.03942
MERGE.22995.3	XM_013848051.2	-0.995625	2.86684e-05	MERGE.22995.3	LOC106407225	106407225	-4.36736	1.92154
MERGE.68706.3	XM_013848051.2	0.998112	5.34472e-06	MERGE.68706.3	LOC106407225	106407225	2.12583	1.92154
MERGE.43743.1	XM_013848051.2	0.994172	5.08514e-05	MERGE.43743.1	LOC106407225	106407225	1.77676	1.92154
MERGE.20264.1	XM_013848051.2	0.990635	0.00013115	MERGE.20264.1	LOC106407225	106407225	1.4438	1.92154
MERGE.39654.1	XM_013848051.2	0.993696	5.94941e-05	MERGE.39654.1	LOC106407225	106407225	1.234	1.92154
MERGE.24924.1	XM_013848051.2	0.996578	1.75415e-05	MERGE.24924.1	LOC106407225	106407225	1.14901	1.92154
MERGE.68491.5	XM_013848051.2	0.993753	5.84176e-05	MERGE.68491.5	LOC106407225	106407225	2.37191	1.92154
MERGE.63652.3	XM_013848051.2	0.992057	9.43931e-05	MERGE.63652.3	LOC106407225	106407225	2.78968	1.92154
MERGE.83922.1	XM_013848051.2	0.994454	4.60582e-05	MERGE.83922.1	LOC106407225	106407225	2.53718	1.92154
MERGE.79917.1	XM_013848051.2	0.996745	1.588e-05	MERGE.79917.1	LOC106407225	106407225	3.93852	1.92154
MERGE.69354.1	XM_013848051.2	-0.99299	7.35448e-05	MERGE.69354.1	LOC106407225	106407225	-1.82905	1.92154
MERGE.31898.9	XM_013848051.2	-0.995827	2.60888e-05	MERGE.31898.9	LOC106407225	106407225	-1.82128	1.92154
MERGE.60309.1	XM_013848051.2	0.994768	4.09859e-05	MERGE.60309.1	LOC106407225	106407225	1.83439	1.92154
MERGE.51860.1	XM_013848051.2	0.994939	3.83597e-05	MERGE.51860.1	LOC106407225	106407225	1.14923	1.92154
MERGE.30411.5	XM_013848051.2	0.991567	0.000106375	MERGE.30411.5	LOC106407225	106407225	1.78961	1.92154
MERGE.22353.1	XM_013848051.2	0.991141	0.000117372	MERGE.22353.1	LOC106407225	106407225	2.84197	1.92154
MERGE.57668.1	XM_013848051.2	0.992626	8.13697e-05	MERGE.57668.1	LOC106407225	106407225	1.06835	1.92154
MERGE.82131.2	XM_013848051.2	0.99566	2.82073e-05	MERGE.82131.2	LOC106407225	106407225	2.54798	1.92154
MERGE.77307.1	XM_013848051.2	0.991208	0.000115617	MERGE.77307.1	LOC106407225	106407225	2.15672	1.92154
MERGE.13845.1	XM_013848051.2	0.99112	0.000117936	MERGE.13845.1	LOC106407225	106407225	3.12878	1.92154
MERGE.70398.1	XM_013848051.2	0.990173	0.000144376	MERGE.70398.1	LOC106407225	106407225	3.83553	1.92154
MERGE.36969.1	XM_013848051.2	0.998645	2.75155e-06	MERGE.36969.1	LOC106407225	106407225	2.11466	1.92154
XR_002653059.1	XM_013848051.2	-0.995974	2.428e-05	LOC111198926	LOC106407225	106407225	-1.1564	1.92154
XR_001290131.2	XM_013848051.2	-0.996665	1.66612e-05	LOC106455053	LOC106407225	106407225	-1.84469	1.92154
MERGE.77184.1	XM_013848051.2	-0.990784	0.000127023	MERGE.77184.1	LOC106407225	106407225	-1.19501	1.92154
MERGE.62742.1	XM_013848051.2	0.991117	0.000118022	MERGE.62742.1	LOC106407225	106407225	3.66678	1.92154
MERGE.66624.3	XM_013848051.2	0.991702	0.00010299	MERGE.66624.3	LOC106407225	106407225	2.34421	1.92154
MERGE.24127.2	XM_013848051.2	0.99161	0.000105289	MERGE.24127.2	LOC106407225	106407225	2.24818	1.92154
MERGE.38636.1	XM_013848051.2	-0.996809	1.52614e-05	MERGE.38636.1	LOC106407225	106407225	-1.61847	1.92154
MERGE.49447.1	XM_013848051.2	0.997056	1.29868e-05	MERGE.49447.1	LOC106407225	106407225	3.11635	1.92154
MERGE.31403.1	XM_013848051.2	-0.99088	0.000124377	MERGE.31403.1	LOC106407225	106407225	-3.74277	1.92154
MERGE.76081.1	XM_013827714.2	0.9919	9.81598e-05	MERGE.76081.1	BNAA10G16440D	106387791	3.52311	1.68165
MERGE.79337.1	XM_013827714.2	0.990004	0.000149393	MERGE.79337.1	BNAA10G16440D	106387791	1.65635	1.68165
MERGE.5490.1	XM_013827714.2	0.991083	0.000118918	MERGE.5490.1	BNAA10G16440D	106387791	2.7156	1.68165
MERGE.58789.2	XM_013827714.2	0.990713	0.000128981	MERGE.58789.2	BNAA10G16440D	106387791	1.63243	1.68165
MERGE.1693.3	XM_013827714.2	0.99291	7.52219e-05	MERGE.1693.3	BNAA10G16440D	106387791	1.27338	1.68165
MERGE.66318.1	XM_013827714.2	0.996023	2.36961e-05	MERGE.66318.1	BNAA10G16440D	106387791	2.72596	1.68165
MERGE.50119.1	XM_013827714.2	0.990481	0.000135475	MERGE.50119.1	BNAA10G16440D	106387791	2.07053	1.68165
MERGE.71871.5	XM_013827714.2	0.990749	0.000127975	MERGE.71871.5	BNAA10G16440D	106387791	1.50847	1.68165
XR_001282931.2	XM_013827714.2	0.990192	0.00014382	LOC106414756	BNAA10G16440D	106387791	5.75634	1.68165
MERGE.64720.1	XM_013827714.2	0.994529	4.48093e-05	MERGE.64720.1	BNAA10G16440D	106387791	2.21087	1.68165
MERGE.16404.1	XM_013827714.2	0.990044	0.000148194	MERGE.16404.1	BNAA10G16440D	106387791	1.08099	1.68165
MERGE.26557.1	XM_013833088.2	-0.994005	5.38083e-05	MERGE.26557.1	LOC106392278	106392278	2.99695	-4.51364
MERGE.70239.3	XM_013833088.2	-0.996235	2.12413e-05	MERGE.70239.3	LOC106392278	106392278	3.19101	-4.51364
MERGE.75611.1	XM_013833088.2	0.994321	4.82891e-05	MERGE.75611.1	LOC106392278	106392278	-7.62463	-4.51364
MERGE.74158.4	XM_013833088.2	-0.995715	2.75045e-05	MERGE.74158.4	LOC106392278	106392278	4.05732	-4.51364
MERGE.81583.2	XM_013833088.2	-0.996858	1.47956e-05	MERGE.81583.2	LOC106392278	106392278	2.07177	-4.51364
MERGE.72204.1	XM_013833088.2	-0.992644	8.09617e-05	MERGE.72204.1	LOC106392278	106392278	1.72143	-4.51364
MERGE.23700.1	XM_013833088.2	-0.992752	7.86101e-05	MERGE.23700.1	LOC106392278	106392278	1.95501	-4.51364
MERGE.38523.1	XM_013833088.2	-0.9979	6.61296e-06	MERGE.38523.1	LOC106392278	106392278	3.86175	-4.51364
MERGE.23247.3	XM_013833088.2	-0.992118	9.29367e-05	MERGE.23247.3	LOC106392278	106392278	1.26592	-4.51364
MERGE.52455.1	XM_013833088.2	0.993571	6.1858e-05	MERGE.52455.1	LOC106392278	106392278	-1.64458	-4.51364
MERGE.36045.1	XM_013833088.2	-0.990406	0.000137628	MERGE.36045.1	LOC106392278	106392278	1.88923	-4.51364
MERGE.5855.1	XM_013833088.2	0.991676	0.000103635	MERGE.5855.1	LOC106392278	106392278	-1.22044	-4.51364
MERGE.22175.1	XM_013833088.2	-0.997543	9.05084e-06	MERGE.22175.1	LOC106392278	106392278	1.94059	-4.51364
XR_002654593.1	XM_013833088.2	0.993399	6.52075e-05	LOC106427019	LOC106392278	106392278	-1.09361	-4.51364
MERGE.61470.1	XM_013833088.2	-0.990856	0.000125036	MERGE.61470.1	LOC106392278	106392278	2.2995	-4.51364
MERGE.76301.2	XM_013833088.2	0.995782	2.6644e-05	MERGE.76301.2	LOC106392278	106392278	-1.72807	-4.51364
MERGE.77307.1	XM_013833088.2	-0.994322	4.82623e-05	MERGE.77307.1	LOC106392278	106392278	2.15672	-4.51364
MERGE.67215.1	XM_013833088.2	-0.994257	4.93848e-05	MERGE.67215.1	LOC106392278	106392278	2.78741	-4.51364
MERGE.53750.1	XM_013833088.2	-0.991129	0.000117704	MERGE.53750.1	LOC106392278	106392278	3.81513	-4.51364
MERGE.31344.1	XM_013833088.2	-0.993362	6.59536e-05	MERGE.31344.1	LOC106392278	106392278	4.74531	-4.51364
MERGE.83368.1	XM_013833088.2	-0.998305	4.30577e-06	MERGE.83368.1	LOC106392278	106392278	3.9033	-4.51364
MERGE.12468.2	XM_013833088.2	-0.990501	0.000134912	MERGE.12468.2	LOC106392278	106392278	2.35679	-4.51364
MERGE.37386.3	XM_013833088.2	-0.990435	0.000136807	MERGE.37386.3	LOC106392278	106392278	2.05043	-4.51364
MERGE.44000.1	XM_013833088.2	-0.990771	0.000127356	MERGE.44000.1	LOC106392278	106392278	1.68886	-4.51364
MERGE.12830.1	XM_013833088.2	-0.994449	4.61312e-05	MERGE.12830.1	LOC106392278	106392278	3.4209	-4.51364
MERGE.67809.1	XM_013833088.2	-0.99116	0.00011688	MERGE.67809.1	LOC106392278	106392278	2.47036	-4.51364
MERGE.17328.1	XM_013833088.2	0.995961	2.44385e-05	MERGE.17328.1	LOC106392278	106392278	-2.37948	-4.51364
MERGE.66624.3	XM_013833088.2	-0.992739	7.88949e-05	MERGE.66624.3	LOC106392278	106392278	2.34421	-4.51364
MERGE.73819.1	XM_013833088.2	0.992823	7.70791e-05	MERGE.73819.1	LOC106392278	106392278	-1.97254	-4.51364
MERGE.81488.4	XM_013833088.2	0.993226	6.86773e-05	MERGE.81488.4	LOC106392278	106392278	-4.58118	-4.51364
MERGE.31403.1	XM_013833088.2	0.995262	3.36226e-05	MERGE.31403.1	LOC106392278	106392278	-3.74277	-4.51364
MERGE.24024.1	XM_013879842.2	-0.994446	4.61868e-05	MERGE.24024.1	LOC106438609	106438609	1.94826	-3.83511
MERGE.1993.1	XM_013879842.2	-0.990896	0.000123953	MERGE.1993.1	LOC106438609	106438609	3.63328	-3.83511
MERGE.60122.1	XM_013879842.2	0.990899	0.000123868	MERGE.60122.1	LOC106438609	106438609	-5.11323	-3.83511
MERGE.63249.2	XM_013879842.2	-0.995767	2.68433e-05	MERGE.63249.2	LOC106438609	106438609	6.15729	-3.83511
XR_001282940.2	XM_013879842.2	0.994093	5.22373e-05	LOC106414816	LOC106438609	106438609	-1.67054	-3.83511
MERGE.62541.3	XM_013879842.2	0.99108	0.000118986	MERGE.62541.3	LOC106438609	106438609	-2.50225	-3.83511
MERGE.77256.1	XM_013879842.2	-0.991617	0.000105108	MERGE.77256.1	LOC106438609	106438609	3.7831	-3.83511
MERGE.79007.1	XM_013879842.2	0.997401	1.01217e-05	MERGE.79007.1	LOC106438609	106438609	-1.65458	-3.83511
MERGE.52474.2	XM_013879842.2	0.994044	5.30982e-05	MERGE.52474.2	LOC106438609	106438609	-4.30883	-3.83511
MERGE.2967.1	XM_013879842.2	-0.995573	2.93548e-05	MERGE.2967.1	LOC106438609	106438609	2.50509	-3.83511
MERGE.67449.1	XM_013879842.2	0.999722	1.15691e-07	MERGE.67449.1	LOC106438609	106438609	-3.6963	-3.83511
XR_001278178.2	XM_013879842.2	-0.998823	2.07568e-06	LOC106390022	LOC106438609	106438609	1.60852	-3.83511
MERGE.31876.1	XM_013879842.2	0.997751	7.57921e-06	MERGE.31876.1	LOC106438609	106438609	-1.88456	-3.83511
MERGE.1994.1	XM_013879842.2	0.999084	1.2579e-06	MERGE.1994.1	LOC106438609	106438609	-4.71456	-3.83511
MERGE.39932.1	XM_013879842.2	0.992812	7.73115e-05	MERGE.39932.1	LOC106438609	106438609	-4.50894	-3.83511
MERGE.32955.2	XM_013879842.2	-0.99765	8.2755e-06	MERGE.32955.2	LOC106438609	106438609	2.76557	-3.83511
MERGE.81845.1	XM_013879842.2	0.990259	0.000141874	MERGE.81845.1	LOC106438609	106438609	-2.02394	-3.83511
MERGE.46886.1	XM_013879842.2	-0.992157	9.20233e-05	MERGE.46886.1	LOC106438609	106438609	1.72337	-3.83511
MERGE.6571.2	XM_013879842.2	-0.995285	3.33009e-05	MERGE.6571.2	LOC106438609	106438609	2.83001	-3.83511
MERGE.41666.1	XM_013879842.2	0.990284	0.000141152	MERGE.41666.1	LOC106438609	106438609	-6.99885	-3.83511
MERGE.52202.2	XM_013879842.2	-0.990784	0.000126998	MERGE.52202.2	LOC106438609	106438609	2.73587	-3.83511
MERGE.18179.9	XM_013879842.2	0.991581	0.000106016	MERGE.18179.9	LOC106438609	106438609	-5.25681	-3.83511
MERGE.2231.1	XM_013879842.2	0.998113	5.33999e-06	MERGE.2231.1	LOC106438609	106438609	-3.38676	-3.83511
MERGE.82455.3	XM_013879842.2	-0.997572	8.83486e-06	MERGE.82455.3	LOC106438609	106438609	2.99272	-3.83511
MERGE.37815.1	XM_013879842.2	0.99261	8.17247e-05	MERGE.37815.1	LOC106438609	106438609	-2.71519	-3.83511
MERGE.68600.1	XM_013879842.2	0.99456	4.43135e-05	MERGE.68600.1	LOC106438609	106438609	-3.73944	-3.83511
MERGE.1505.1	XM_013879842.2	-0.991643	0.000104458	MERGE.1505.1	LOC106438609	106438609	2.87772	-3.83511
MERGE.45746.1	XM_013879842.2	-0.990917	0.000123381	MERGE.45746.1	LOC106438609	106438609	1.59347	-3.83511
MERGE.40079.2	XM_013879842.2	-0.990098	0.000146577	MERGE.40079.2	LOC106438609	106438609	2.2807	-3.83511
MERGE.17952.1	XM_013879842.2	0.990614	0.000131732	MERGE.17952.1	LOC106438609	106438609	-5.73255	-3.83511
MERGE.4567.2	XM_013879842.2	0.992506	8.40315e-05	MERGE.4567.2	LOC106438609	106438609	-1.7576	-3.83511
MERGE.71270.1	XM_013879842.2	-0.99145	0.000109348	MERGE.71270.1	LOC106438609	106438609	2.30047	-3.83511
MERGE.52840.4	XM_013879842.2	-0.993337	6.64453e-05	MERGE.52840.4	LOC106438609	106438609	4.41669	-3.83511
MERGE.2287.1	XM_013879842.2	-0.990117	0.000146016	MERGE.2287.1	LOC106438609	106438609	1.18656	-3.83511
MERGE.14951.1	XM_013879842.2	-0.990301	0.000140642	MERGE.14951.1	LOC106438609	106438609	10.0543	-3.83511
MERGE.66270.1	XM_013879842.2	-0.993002	7.32966e-05	MERGE.66270.1	LOC106438609	106438609	3.31216	-3.83511
MERGE.33604.1	XM_013879842.2	0.991057	0.00011962	MERGE.33604.1	LOC106438609	106438609	-2.09679	-3.83511
MERGE.57140.2	XM_013879842.2	-0.995137	3.54198e-05	MERGE.57140.2	LOC106438609	106438609	2.22449	-3.83511
MERGE.40078.1	XM_013879842.2	-0.991577	0.000106129	MERGE.40078.1	LOC106438609	106438609	2.89102	-3.83511
MERGE.1141.2	XM_013879842.2	0.997836	7.02098e-06	MERGE.1141.2	LOC106438609	106438609	-1.15616	-3.83511
MERGE.17972.1	XM_013879842.2	0.990757	0.000127754	MERGE.17972.1	LOC106438609	106438609	-3.5033	-3.83511
MERGE.72248.5	XM_013879842.2	-0.991552	0.000106764	MERGE.72248.5	LOC106438609	106438609	2.26708	-3.83511
XR_001280650.2	XM_013879842.2	-0.990517	0.000134464	LOC106402291	LOC106438609	106438609	1.27855	-3.83511
MERGE.81831.1	XM_013879842.2	0.997635	8.37978e-06	MERGE.81831.1	LOC106438609	106438609	-2.98581	-3.83511
MERGE.47560.3	XM_013879842.2	-0.990138	0.000145414	MERGE.47560.3	LOC106438609	106438609	1.25377	-3.83511
MERGE.53750.1	XM_013879842.2	-0.992042	9.47417e-05	MERGE.53750.1	LOC106438609	106438609	3.81513	-3.83511
MERGE.1504.26	XM_013879842.2	-0.993963	5.45563e-05	MERGE.1504.26	LOC106438609	106438609	2.61684	-3.83511
MERGE.17009.1	XM_013879842.2	-0.992888	7.57012e-05	MERGE.17009.1	LOC106438609	106438609	1.12505	-3.83511
MERGE.38391.4	XM_013879842.2	-0.990817	0.000126114	MERGE.38391.4	LOC106438609	106438609	1.87322	-3.83511
MERGE.2255.1	XM_013879842.2	-0.993006	7.32015e-05	MERGE.2255.1	LOC106438609	106438609	2.28587	-3.83511
MERGE.85265.2	XM_013879842.2	-0.990296	0.000140784	MERGE.85265.2	LOC106438609	106438609	2.17179	-3.83511
MERGE.24627.16	XM_013879842.2	-0.993973	5.43746e-05	MERGE.24627.16	LOC106438609	106438609	6.40296	-3.83511
MERGE.61214.1	XM_013879842.2	0.993037	7.25643e-05	MERGE.61214.1	LOC106438609	106438609	-3.24205	-3.83511
MERGE.62443.2	XM_013879842.2	0.994346	4.78561e-05	MERGE.62443.2	LOC106438609	106438609	-1.38625	-3.83511
MERGE.78511.1	XM_013879842.2	0.995016	3.71937e-05	MERGE.78511.1	LOC106438609	106438609	-4.89262	-3.83511
MERGE.62509.2	XM_013879842.2	0.998052	5.68936e-06	MERGE.62509.2	LOC106438609	106438609	-4.1889	-3.83511
MERGE.44045.1	XM_013879842.2	0.992725	7.91936e-05	MERGE.44045.1	LOC106438609	106438609	-3.59249	-3.83511
MERGE.66442.1	XM_013879842.2	0.993379	6.56167e-05	MERGE.66442.1	LOC106438609	106438609	-1.21251	-3.83511
MERGE.60227.1	XM_013879842.2	0.994412	4.67482e-05	MERGE.60227.1	LOC106438609	106438609	-3.43102	-3.83511
MERGE.16682.7	XM_013879842.2	0.995005	3.73651e-05	MERGE.16682.7	LOC106438609	106438609	-3.98238	-3.83511
MERGE.16682.5	XM_013879842.2	0.99349	6.34261e-05	MERGE.16682.5	LOC106438609	106438609	-4.69099	-3.83511
MERGE.16682.1	XM_013879842.2	0.995192	3.46182e-05	MERGE.16682.1	LOC106438609	106438609	-4.15889	-3.83511
MERGE.28778.1	XM_013879842.2	-0.997996	6.02015e-06	MERGE.28778.1	LOC106438609	106438609	3.65504	-3.83511
MERGE.31556.1	XM_013879842.2	-0.991672	0.000103738	MERGE.31556.1	LOC106438609	106438609	3.14228	-3.83511
MERGE.1504.24	XM_013879842.2	-0.990707	0.000129133	MERGE.1504.24	LOC106438609	106438609	2.26667	-3.83511
MERGE.66757.3	XM_013879842.2	0.99025	0.000142132	MERGE.66757.3	LOC106438609	106438609	-7.10461	-3.83511
MERGE.26069.1	XM_013879842.2	-0.996544	1.78937e-05	MERGE.26069.1	LOC106438609	106438609	2.40514	-3.83511
XR_001284248.2	XM_013879842.2	0.99304	7.24961e-05	LOC106421793	LOC106438609	106438609	-2.93263	-3.83511
MERGE.59194.9	XM_013879842.2	-0.994266	4.9225e-05	MERGE.59194.9	LOC106438609	106438609	2.25512	-3.83511
MERGE.83396.1	XM_013879842.2	0.993334	6.65003e-05	MERGE.83396.1	LOC106438609	106438609	-2.36858	-3.83511
MERGE.9508.1	XM_013879842.2	-0.99407	5.26511e-05	MERGE.9508.1	LOC106438609	106438609	2.42614	-3.83511
MERGE.58912.1	XM_013879842.2	-0.991346	0.000112013	MERGE.58912.1	LOC106438609	106438609	4.46709	-3.83511
MERGE.22288.2	XM_013843515.2	-0.993781	5.79002e-05	MERGE.22288.2	LOC106402730	106402730	-1.54725	1.76914
MERGE.54712.1	XM_013843515.2	-0.993903	5.56443e-05	MERGE.54712.1	LOC106402730	106402730	-1.30315	1.76914
MERGE.28448.1	XM_013843515.2	0.994022	5.34973e-05	MERGE.28448.1	LOC106402730	106402730	7.59117	1.76914
MERGE.78862.1	XM_013843515.2	-0.992427	8.58025e-05	MERGE.78862.1	LOC106402730	106402730	-2.23946	1.76914
MERGE.57952.1	XM_013843515.2	0.990444	0.000136538	MERGE.57952.1	LOC106402730	106402730	1.51747	1.76914
XR_002660836.1	XM_013843515.2	0.994506	4.51973e-05	LOC111209044	LOC106402730	106402730	3.80578	1.76914
MERGE.68082.1	XM_013843515.2	0.996356	1.98961e-05	MERGE.68082.1	LOC106402730	106402730	2.85527	1.76914
MERGE.62028.1	XM_013843515.2	-0.991093	0.00011866	MERGE.62028.1	LOC106402730	106402730	-4.1064	1.76914
XR_001290122.2	XM_013843515.2	0.990025	0.000148769	LOC106455044	LOC106402730	106402730	2.54965	1.76914
MERGE.77286.1	XM_013843515.2	0.999668	1.65448e-07	MERGE.77286.1	LOC106402730	106402730	3.37967	1.76914
MERGE.7769.1	XM_013843515.2	-0.993204	6.91144e-05	MERGE.7769.1	LOC106402730	106402730	-3.22867	1.76914
MERGE.63902.1	XM_013843515.2	-0.996369	1.97529e-05	MERGE.63902.1	LOC106402730	106402730	-2.3458	1.76914
MERGE.35690.4	XM_013843515.2	-0.9928	7.75819e-05	MERGE.35690.4	LOC106402730	106402730	-1.03798	1.76914
MERGE.20353.1	XM_013843515.2	0.991143	0.00011732	MERGE.20353.1	LOC106402730	106402730	1.25174	1.76914
MERGE.56414.2	XM_013843515.2	-0.995458	3.08912e-05	MERGE.56414.2	LOC106402730	106402730	-3.88053	1.76914
XR_002652714.1	XM_013843515.2	-0.992138	9.24834e-05	LOC106371399	LOC106402730	106402730	-1.59247	1.76914
MERGE.62618.2	XM_013843515.2	0.99721	1.16655e-05	MERGE.62618.2	LOC106402730	106402730	1.77955	1.76914
MERGE.84410.1	XM_013843515.2	-0.995028	3.70223e-05	MERGE.84410.1	LOC106402730	106402730	-3.47745	1.76914
MERGE.26277.2	XM_013867999.2	0.990648	0.000130789	MERGE.26277.2	LOC106427268	106427268	2.79052	1.11231
XR_001277046.2	XM_013867999.2	0.990407	0.0001376	XR_001277046.2	LOC106427268	106427268	1.17712	1.11231
MERGE.37310.5	XM_013867999.2	0.992973	7.39041e-05	MERGE.37310.5	LOC106427268	106427268	1.97772	1.11231
MERGE.32035.2	XM_013867999.2	0.997609	8.56579e-06	MERGE.32035.2	LOC106427268	106427268	2.2955	1.11231
MERGE.58215.3	XM_013867999.2	0.993493	6.33761e-05	MERGE.58215.3	LOC106427268	106427268	1.48942	1.11231
MERGE.77401.1	XM_013827000.1	0.991901	9.81371e-05	MERGE.77401.1	XM_013827000.1	XM_013827000.1	-1.93329	-1.51924
MERGE.10617.1	XM_013827000.1	-0.992855	7.63916e-05	MERGE.10617.1	XM_013827000.1	XM_013827000.1	1.88214	-1.51924
MERGE.45099.4	XM_013827000.1	-0.993126	7.07171e-05	MERGE.45099.4	XM_013827000.1	XM_013827000.1	1.62665	-1.51924
MERGE.9375.3	XM_013827000.1	0.992881	7.58418e-05	MERGE.9375.3	XM_013827000.1	XM_013827000.1	-3.61731	-1.51924
MERGE.24732.1	XM_013827000.1	-0.99029	0.000140972	MERGE.24732.1	XM_013827000.1	XM_013827000.1	1.66518	-1.51924
MERGE.35136.1	XM_013827000.1	0.995935	2.47489e-05	MERGE.35136.1	XM_013827000.1	XM_013827000.1	-1.10759	-1.51924
MERGE.38371.3	XM_013827000.1	-0.990833	0.000125666	MERGE.38371.3	XM_013827000.1	XM_013827000.1	2.31653	-1.51924
MERGE.65771.5	XM_013827000.1	-0.99323	6.85894e-05	MERGE.65771.5	XM_013827000.1	XM_013827000.1	1.67183	-1.51924
MERGE.44535.3	XM_013827000.1	-0.993241	6.83678e-05	MERGE.44535.3	XM_013827000.1	XM_013827000.1	2.15661	-1.51924
MERGE.57573.7	XM_013827000.1	-0.992583	8.2307e-05	MERGE.57573.7	XM_013827000.1	XM_013827000.1	1.30659	-1.51924
XR_001278613.2	XM_013827000.1	0.993861	5.6413e-05	LOC106391744	XM_013827000.1	XM_013827000.1	-1.65263	-1.51924
MERGE.25888.2	XM_013827000.1	-0.995707	2.76001e-05	MERGE.25888.2	XM_013827000.1	XM_013827000.1	2.09166	-1.51924
XR_002657112.1	XM_013827000.1	-0.995464	3.08122e-05	LOC111204617	XM_013827000.1	XM_013827000.1	1.04188	-1.51924
XR_001285906.2	XM_013827000.1	-0.99216	9.19501e-05	LOC106430124	XM_013827000.1	XM_013827000.1	2.03931	-1.51924
MERGE.1796.2	XM_013827000.1	-0.993459	6.40373e-05	MERGE.1796.2	XM_013827000.1	XM_013827000.1	2.26992	-1.51924
MERGE.35857.1	XM_013827000.1	0.994629	4.31945e-05	MERGE.35857.1	XM_013827000.1	XM_013827000.1	-2.04752	-1.51924
MERGE.62677.1	XM_013827000.1	-0.99403	5.33477e-05	MERGE.62677.1	XM_013827000.1	XM_013827000.1	2.39901	-1.51924
MERGE.48610.2	XM_013827000.1	0.998944	1.67194e-06	MERGE.48610.2	XM_013827000.1	XM_013827000.1	-1.36591	-1.51924
MERGE.64718.1	XM_013827000.1	-0.992824	7.70668e-05	MERGE.64718.1	XM_013827000.1	XM_013827000.1	2.52208	-1.51924
MERGE.17737.1	XM_013827000.1	-0.990796	0.00012667	MERGE.17737.1	XM_013827000.1	XM_013827000.1	1.4479	-1.51924
MERGE.74283.1	XM_013822594.2	-0.994046	5.30696e-05	MERGE.74283.1	LOC106382561	106382561	1.20834	-1.08382
XR_001278685.2	XM_013822594.2	-0.990283	0.000141182	LOC106392097	LOC106382561	106382561	3.10173	-1.08382
MERGE.14746.3	XM_013822594.2	0.990736	0.00012834	MERGE.14746.3	LOC106382561	106382561	-1.29194	-1.08382
MERGE.82750.1	XM_013822594.2	0.991418	0.000110169	MERGE.82750.1	LOC106382561	106382561	-1.08263	-1.08382
MERGE.10568.1	XM_013822594.2	-0.991428	0.000109907	MERGE.10568.1	LOC106382561	106382561	2.37546	-1.08382
MERGE.32573.1	XM_013822594.2	0.992899	7.54624e-05	MERGE.32573.1	LOC106382561	106382561	-1.14772	-1.08382
MERGE.27406.1	XM_013879276.2	0.990745	0.000128085	MERGE.27406.1	LOC106438189	106438189	2.55258	1.43361
MERGE.66061.1	XM_013879276.2	0.991481	0.000108558	MERGE.66061.1	LOC106438189	106438189	1.40154	1.43361
MERGE.59842.1	XM_013879276.2	0.993171	6.97972e-05	MERGE.59842.1	LOC106438189	106438189	3.26688	1.43361
MERGE.28537.2	XM_013879276.2	-0.992427	8.58111e-05	MERGE.28537.2	LOC106438189	106438189	-1.08274	1.43361
MERGE.5347.1	XM_013879276.2	0.993024	7.28325e-05	MERGE.5347.1	LOC106438189	106438189	1.43839	1.43361
MERGE.47158.1	XM_013879276.2	-0.991553	0.000106736	MERGE.47158.1	LOC106438189	106438189	-5.00988	1.43361
MERGE.79720.1	XM_013879276.2	0.994098	5.21427e-05	MERGE.79720.1	LOC106438189	106438189	2.5914	1.43361
MERGE.41431.1	XM_013879276.2	0.993675	5.98864e-05	MERGE.41431.1	LOC106438189	106438189	2.18268	1.43361
MERGE.36740.1	XM_013879276.2	-0.992988	7.35871e-05	MERGE.36740.1	LOC106438189	106438189	-1.11255	1.43361
MERGE.84350.1	XM_013879276.2	-0.99596	2.44483e-05	MERGE.84350.1	LOC106438189	106438189	-1.20981	1.43361
MERGE.52633.1	XM_013879276.2	0.990785	0.000126996	MERGE.52633.1	LOC106438189	106438189	1.15281	1.43361
MERGE.49337.1	XM_013879276.2	0.995402	3.16591e-05	MERGE.49337.1	LOC106438189	106438189	3.84965	1.43361
MERGE.55461.1	XM_013879276.2	0.99001	0.000149191	MERGE.55461.1	LOC106438189	106438189	1.98545	1.43361
MERGE.50674.3	XM_013879276.2	-0.990105	0.000146372	MERGE.50674.3	LOC106438189	106438189	-1.16255	1.43361
MERGE.9677.1	XM_013879276.2	0.994446	4.61834e-05	MERGE.9677.1	LOC106438189	106438189	1.18987	1.43361
MERGE.17551.3	XM_013879276.2	0.997082	1.27628e-05	MERGE.17551.3	LOC106438189	106438189	5.17876	1.43361
XR_001279983.2	XM_013879276.2	0.997343	1.05801e-05	LOC106399271	LOC106438189	106438189	2.16487	1.43361
MERGE.18978.1	XM_013857287.2	-0.99925	8.42914e-07	MERGE.18978.1	XM_013857287.2	XM_013857287.2	1.34153	-1.03886
MERGE.79389.2	XM_013857287.2	-0.992091	9.35873e-05	MERGE.79389.2	XM_013857287.2	XM_013857287.2	1.08448	-1.03886
MERGE.2299.1	XM_013857287.2	0.992228	9.03791e-05	MERGE.2299.1	XM_013857287.2	XM_013857287.2	-5.80511	-1.03886
MERGE.66432.3	XM_013857287.2	-0.991761	0.00010153	MERGE.66432.3	XM_013857287.2	XM_013857287.2	1.56041	-1.03886
XR_001274082.2	XM_013857287.2	-0.998692	2.56371e-06	LOC106368676	XM_013857287.2	XM_013857287.2	1.62829	-1.03886
MERGE.58895.1	XM_013857287.2	-0.991872	9.88227e-05	MERGE.58895.1	XM_013857287.2	XM_013857287.2	1.73858	-1.03886
XR_001281488.2	XM_013857287.2	-0.990806	0.000126418	LOC106406134	XM_013857287.2	XM_013857287.2	2.01017	-1.03886
MERGE.17594.1	XM_013857287.2	-0.991408	0.000110415	MERGE.17594.1	XM_013857287.2	XM_013857287.2	1.67589	-1.03886
MERGE.45054.1	XM_013857287.2	-0.990358	0.000139014	MERGE.45054.1	XM_013857287.2	XM_013857287.2	4.51792	-1.03886
MERGE.80787.3	XM_013857287.2	0.993713	5.91692e-05	MERGE.80787.3	XM_013857287.2	XM_013857287.2	-3.4017	-1.03886
MERGE.66682.1	XM_013857287.2	0.997756	7.55006e-06	MERGE.66682.1	XM_013857287.2	XM_013857287.2	-1.22207	-1.03886
XR_002657112.1	XM_013857287.2	-0.990468	0.000135862	LOC111204617	XM_013857287.2	XM_013857287.2	1.04188	-1.03886
MERGE.57125.1	XM_013857287.2	0.994069	5.26646e-05	MERGE.57125.1	XM_013857287.2	XM_013857287.2	-1.98807	-1.03886
XR_001284746.2	XM_013857287.2	0.99208	9.38329e-05	LOC106423909	XM_013857287.2	XM_013857287.2	-1.23761	-1.03886
MERGE.40989.4	XM_013857287.2	0.994075	5.25567e-05	MERGE.40989.4	XM_013857287.2	XM_013857287.2	-2.20025	-1.03886
MERGE.15389.1	XM_013857287.2	0.991311	0.000112917	MERGE.15389.1	XM_013857287.2	XM_013857287.2	-1.12646	-1.03886
MERGE.59632.1	XM_013857287.2	-0.994801	4.04693e-05	MERGE.59632.1	XM_013857287.2	XM_013857287.2	1.6608	-1.03886
MERGE.34040.1	XM_013791318.2	0.993375	6.5689e-05	MERGE.34040.1	LOC106351524	106351524	3.84777	2.29705
MERGE.11356.1	XM_013791318.2	-0.990955	0.000122343	MERGE.11356.1	LOC106351524	106351524	-1.73139	2.29705
XR_001278222.2	XM_013791318.2	-0.991342	0.000112128	XR_001278222.2	LOC106351524	106351524	-1.19604	2.29705
XR_001272603.2	XM_022703489.1	0.994442	4.62538e-05	XR_001272603.2	LOC106425163	106425163	-1.02727	-3.72059
MERGE.74641.1	XM_013886722.2	0.99711	1.25202e-05	MERGE.74641.1	LOC106445174	106445174	-2.03185	-2.37742
MERGE.41859.1	XM_013886722.2	0.991969	9.64745e-05	MERGE.41859.1	LOC106445174	106445174	-1.21607	-2.37742
MERGE.54712.2	XM_013886722.2	0.994067	5.26895e-05	MERGE.54712.2	LOC106445174	106445174	-1.48629	-2.37742
MERGE.29277.2	XM_013886722.2	0.992592	8.2109e-05	MERGE.29277.2	LOC106445174	106445174	-1.62478	-2.37742
MERGE.13500.8	XM_013886722.2	-0.991664	0.000103934	MERGE.13500.8	LOC106445174	106445174	2.24327	-2.37742
MERGE.74245.2	XM_013886722.2	-0.992512	8.39008e-05	MERGE.74245.2	LOC106445174	106445174	2.35793	-2.37742
MERGE.58895.1	XM_013886722.2	-0.990556	0.000133373	MERGE.58895.1	LOC106445174	106445174	1.73858	-2.37742
MERGE.14567.1	XM_013886722.2	0.990653	0.000130629	MERGE.14567.1	LOC106445174	106445174	-2.09713	-2.37742
MERGE.5237.1	XM_013886722.2	0.999671	1.62458e-07	MERGE.5237.1	LOC106445174	106445174	-2.74412	-2.37742
MERGE.61212.2	XM_013886722.2	0.992444	8.5422e-05	MERGE.61212.2	LOC106445174	106445174	-1.41946	-2.37742
MERGE.67626.2	XM_013886722.2	-0.998754	2.3266e-06	MERGE.67626.2	LOC106445174	106445174	2.05636	-2.37742
MERGE.16696.1	XM_013886722.2	0.990197	0.000143682	MERGE.16696.1	LOC106445174	106445174	-2.76663	-2.37742
MERGE.50765.6	XM_013886722.2	-0.993498	6.32754e-05	MERGE.50765.6	LOC106445174	106445174	2.04292	-2.37742
MERGE.16404.1	XM_013886722.2	-0.9911	0.000118465	MERGE.16404.1	LOC106445174	106445174	1.08099	-2.37742
MERGE.5854.1	XM_013886722.2	0.996686	1.64578e-05	MERGE.5854.1	LOC106445174	106445174	-1.18261	-2.37742
MERGE.38371.11	XM_013886722.2	-0.994256	4.93989e-05	MERGE.38371.11	LOC106445174	106445174	1.9945	-2.37742
XR_001284746.2	XM_013886722.2	0.992087	9.36852e-05	LOC106423909	LOC106445174	106445174	-1.23761	-2.37742
MERGE.9968.1	XM_013886722.2	0.995304	3.3025e-05	MERGE.9968.1	LOC106445174	106445174	-1.34556	-2.37742
MERGE.24731.2	XM_013886722.2	-0.994086	5.23515e-05	MERGE.24731.2	LOC106445174	106445174	1.90696	-2.37742
MERGE.15389.1	XM_013886722.2	0.997356	1.04766e-05	MERGE.15389.1	LOC106445174	106445174	-1.12646	-2.37742
MERGE.1938.5	XM_013885796.2	0.992314	8.83768e-05	MERGE.1938.5	LOC106444311	106444311	-1.83287	-1.35647
MERGE.28797.1	XM_013885796.2	-0.990438	0.000136715	MERGE.28797.1	LOC106444311	106444311	1.60123	-1.35647
XR_001270377.2	XM_013885796.2	-0.998211	4.79887e-06	XR_001270377.2	LOC106444311	106444311	1.44169	-1.35647
MERGE.10439.3	XM_013843169.2	0.995751	2.7042e-05	MERGE.10439.3	LOC106402435	106402435	2.43208	2.30073
MERGE.53734.1	XM_013843169.2	0.995871	2.55395e-05	MERGE.53734.1	LOC106402435	106402435	2.09117	2.30073
MERGE.5498.1	XM_013843169.2	-0.994463	4.58958e-05	MERGE.5498.1	LOC106402435	106402435	-1.96338	2.30073
MERGE.71967.1	XM_013843169.2	0.996808	1.52659e-05	MERGE.71967.1	LOC106402435	106402435	2.01328	2.30073
MERGE.63973.1	XM_013843169.2	0.993312	6.69507e-05	MERGE.63973.1	LOC106402435	106402435	1.68014	2.30073
XR_001288921.2	XM_013843169.2	0.991672	0.000103744	LOC106447038	LOC106402435	106402435	1.89083	2.30073
XR_001270680.2	XM_013831696.2	-0.991728	0.000102356	XR_001270680.2	XM_013831696.2	XM_013831696.2	2.4779	-1.0323
MERGE.71559.3	XM_013831696.2	0.993572	6.1851e-05	MERGE.71559.3	XM_013831696.2	XM_013831696.2	-1.9968	-1.0323
MERGE.78135.2	XM_013842886.2	0.994759	4.11256e-05	MERGE.78135.2	LOC106402198	106402198	4.64391	1.52043
MERGE.247.1	XM_013842886.2	0.990614	0.000131728	MERGE.247.1	LOC106402198	106402198	2.14575	1.52043
MERGE.20255.1	XM_013842886.2	0.992168	9.1759e-05	MERGE.20255.1	LOC106402198	106402198	1.26012	1.52043
XR_001274893.2	XM_013842886.2	-0.990377	0.000138456	LOC106374297	LOC106402198	106402198	-1.54122	1.52043
MERGE.84219.1	XM_013842886.2	0.991402	0.000110577	MERGE.84219.1	LOC106402198	106402198	5.91276	1.52043
MERGE.82455.7	XM_013842886.2	0.996793	1.5407e-05	MERGE.82455.7	LOC106402198	106402198	3.67568	1.52043
MERGE.77150.1	XM_013842886.2	0.991272	0.000113923	MERGE.77150.1	LOC106402198	106402198	1.73487	1.52043
MERGE.67941.4	XM_013842886.2	0.99212	9.29018e-05	MERGE.67941.4	LOC106402198	106402198	1.594	1.52043
MERGE.3396.19	XM_013842886.2	-0.997792	7.3053e-06	MERGE.3396.19	LOC106402198	106402198	-1.3255	1.52043
MERGE.38098.1	XM_013842886.2	0.992862	7.6252e-05	MERGE.38098.1	LOC106402198	106402198	2.81063	1.52043
MERGE.6219.1	XM_013842886.2	0.990734	0.00012838	MERGE.6219.1	LOC106402198	106402198	1.19493	1.52043
XR_001275786.2	XM_013842886.2	-0.990754	0.000127836	LOC106377320	LOC106402198	106402198	-1.2603	1.52043
MERGE.63525.7	XM_013842886.2	-0.990616	0.000131671	MERGE.63525.7	LOC106402198	106402198	-1.80702	1.52043
MERGE.70550.1	XM_013842886.2	0.996009	2.38576e-05	MERGE.70550.1	LOC106402198	106402198	2.0135	1.52043
MERGE.79805.1	XM_013794863.2	0.998481	3.46019e-06	MERGE.79805.1	LOC106354822	106354822	-1.30371	-3.4448
MERGE.67315.89	XM_013794863.2	-0.991043	0.000119985	MERGE.67315.89	LOC106354822	106354822	7.96653	-3.4448
MERGE.69326.3	XM_013794863.2	-0.990404	0.000137678	MERGE.69326.3	LOC106354822	106354822	4.79635	-3.4448
MERGE.46834.1	XM_013794863.2	0.999587	2.55519e-07	MERGE.46834.1	LOC106354822	106354822	-1.53302	-3.4448
MERGE.4781.5	XM_013794863.2	0.990295	0.000140811	MERGE.4781.5	LOC106354822	106354822	-1.75398	-3.4448
MERGE.16489.1	XM_013794863.2	-0.990915	0.000123439	MERGE.16489.1	LOC106354822	106354822	2.95161	-3.4448
MERGE.15647.1	XM_013794863.2	0.995478	3.06291e-05	MERGE.15647.1	LOC106354822	106354822	-2.4581	-3.4448
MERGE.23723.1	XM_013794863.2	-0.998402	3.82857e-06	MERGE.23723.1	LOC106354822	106354822	4.07302	-3.4448
MERGE.36467.1	XM_013794863.2	-0.997318	1.07821e-05	MERGE.36467.1	LOC106354822	106354822	7.25718	-3.4448
MERGE.22251.3	XM_013794863.2	-0.994814	4.02658e-05	MERGE.22251.3	LOC106354822	106354822	2.20219	-3.4448
XR_002657116.1	XM_013794863.2	-0.994566	4.42083e-05	LOC111204622	LOC106354822	106354822	1.70834	-3.4448
MERGE.68333.1	XM_013794863.2	0.995439	3.11508e-05	MERGE.68333.1	LOC106354822	106354822	-1.17059	-3.4448
MERGE.62039.1	XM_013794863.2	0.995421	3.14082e-05	MERGE.62039.1	LOC106354822	106354822	-10.5639	-3.4448
MERGE.45910.1	XM_013794863.2	0.997184	1.1887e-05	MERGE.45910.1	LOC106354822	106354822	-5.01966	-3.4448
MERGE.6128.3	XM_013794863.2	0.993244	6.83018e-05	MERGE.6128.3	LOC106354822	106354822	-5.93241	-3.4448
MERGE.46886.1	XM_013794863.2	-0.991549	0.00010683	MERGE.46886.1	LOC106354822	106354822	1.72337	-3.4448
MERGE.41666.1	XM_013794863.2	0.990559	0.000133283	MERGE.41666.1	LOC106354822	106354822	-6.99885	-3.4448
MERGE.54387.1	XM_013794863.2	-0.998839	2.02111e-06	MERGE.54387.1	LOC106354822	106354822	4.62087	-3.4448
MERGE.4986.1	XM_013794863.2	-0.996785	1.5488e-05	MERGE.4986.1	LOC106354822	106354822	2.55272	-3.4448
MERGE.59258.2	XM_013794863.2	0.993163	6.9955e-05	MERGE.59258.2	LOC106354822	106354822	-6.9686	-3.4448
MERGE.19037.1	XM_013794863.2	-0.992491	8.43754e-05	MERGE.19037.1	LOC106354822	106354822	2.47796	-3.4448
MERGE.13602.1	XM_013794863.2	-0.993331	6.65584e-05	MERGE.13602.1	LOC106354822	106354822	5.68135	-3.4448
MERGE.68600.1	XM_013794863.2	0.992284	8.90658e-05	MERGE.68600.1	LOC106354822	106354822	-3.73944	-3.4448
XR_002660301.1	XM_013794863.2	0.992327	8.80885e-05	LOC111208309	LOC106354822	106354822	-4.68962	-3.4448
MERGE.41638.1	XM_013794863.2	0.99409	5.22808e-05	MERGE.41638.1	LOC106354822	106354822	-2.54784	-3.4448
MERGE.76661.2	XM_013794863.2	-0.995034	3.69314e-05	MERGE.76661.2	LOC106354822	106354822	4.69523	-3.4448
MERGE.2990.1	XM_013794863.2	0.991909	9.79323e-05	MERGE.2990.1	LOC106354822	106354822	-3.51991	-3.4448
MERGE.49131.3	XM_013794863.2	0.996555	1.77776e-05	MERGE.49131.3	LOC106354822	106354822	-1.41178	-3.4448
MERGE.27360.1	XM_013794863.2	-0.992112	9.30867e-05	MERGE.27360.1	LOC106354822	106354822	2.64425	-3.4448
XR_001277346.2	XM_013794863.2	0.996351	1.99525e-05	LOC106385999	LOC106354822	106354822	-2.41029	-3.4448
MERGE.27115.1	XM_013794863.2	-0.993941	5.49516e-05	MERGE.27115.1	LOC106354822	106354822	4.58099	-3.4448
MERGE.40078.1	XM_013794863.2	-0.990277	0.000141339	MERGE.40078.1	LOC106354822	106354822	2.89102	-3.4448
MERGE.1504.27	XM_013794863.2	-0.992421	8.59361e-05	MERGE.1504.27	LOC106354822	106354822	2.29184	-3.4448
MERGE.1504.29	XM_013794863.2	-0.99593	2.48156e-05	MERGE.1504.29	LOC106354822	106354822	2.08559	-3.4448
MERGE.5907.1	XM_013794863.2	-0.993094	7.13721e-05	MERGE.5907.1	LOC106354822	106354822	1.22749	-3.4448
XR_002661080.1	XM_013794863.2	0.992906	7.53132e-05	LOC111209648	LOC106354822	106354822	-1.05113	-3.4448
MERGE.3769.1	XM_013794863.2	-0.992907	7.52772e-05	MERGE.3769.1	LOC106354822	106354822	3.89488	-3.4448
MERGE.7100.1	XM_013794863.2	0.992386	8.67464e-05	MERGE.7100.1	LOC106354822	106354822	-1.2346	-3.4448
MERGE.6108.1	XM_013794863.2	0.994325	4.8217e-05	MERGE.6108.1	LOC106354822	106354822	-4.09608	-3.4448
MERGE.22965.1	XM_013794863.2	-0.999292	7.52005e-07	MERGE.22965.1	LOC106354822	106354822	3.55814	-3.4448
MERGE.19198.1	XM_013794863.2	0.991066	0.000119379	MERGE.19198.1	LOC106354822	106354822	-1.53363	-3.4448
MERGE.85265.2	XM_013794863.2	-0.991091	0.000118695	MERGE.85265.2	LOC106354822	106354822	2.17179	-3.4448
MERGE.23585.1	XM_013794863.2	-0.992919	7.50421e-05	MERGE.23585.1	LOC106354822	106354822	4.51332	-3.4448
MERGE.61312.1	XM_013794863.2	-0.992213	9.07284e-05	MERGE.61312.1	LOC106354822	106354822	1.27449	-3.4448
MERGE.66451.1	XM_013794863.2	0.998848	1.98842e-06	MERGE.66451.1	LOC106354822	106354822	-4.3921	-3.4448
MERGE.24226.1	XM_013794863.2	-0.99588	2.54244e-05	MERGE.24226.1	LOC106354822	106354822	1.94001	-3.4448
XR_001281761.2	XM_013794863.2	-0.990583	0.000132606	XR_001281761.2	LOC106354822	106354822	1.41648	-3.4448
MERGE.15522.1	XM_013794863.2	-0.992857	7.63444e-05	MERGE.15522.1	LOC106354822	106354822	1.43004	-3.4448
MERGE.46114.1	XM_013794863.2	-0.996851	1.48593e-05	MERGE.46114.1	LOC106354822	106354822	3.32852	-3.4448
MERGE.30450.1	XM_013794863.2	-0.993433	6.45422e-05	MERGE.30450.1	LOC106354822	106354822	2.86324	-3.4448
MERGE.38793.1	XM_013794863.2	0.994079	5.24768e-05	MERGE.38793.1	LOC106354822	106354822	-1.03929	-3.4448
MERGE.66757.3	XM_013794863.2	0.991644	0.000104454	MERGE.66757.3	LOC106354822	106354822	-7.10461	-3.4448
MERGE.14199.1	XM_013794863.2	-0.994988	3.76245e-05	MERGE.14199.1	LOC106354822	106354822	3.55638	-3.4448
MERGE.30429.1	XM_013794863.2	-0.994696	4.21312e-05	MERGE.30429.1	LOC106354822	106354822	3.45422	-3.4448
MERGE.62618.1	XM_013794863.2	-0.9942	5.03569e-05	MERGE.62618.1	LOC106354822	106354822	2.51487	-3.4448
MERGE.82205.1	XM_013794863.2	-0.996441	1.89824e-05	MERGE.82205.1	LOC106354822	106354822	2.89629	-3.4448
MERGE.67278.1	XM_013794863.2	0.995029	3.70113e-05	MERGE.67278.1	LOC106354822	106354822	-1.3917	-3.4448
MERGE.17234.3	XM_013794863.2	-0.990705	0.000129182	MERGE.17234.3	LOC106354822	106354822	4.55697	-3.4448
XR_002653380.1	XM_013873072.2	-0.990824	0.000125914	LOC111199464	XM_013873072.2	XM_013873072.2	-2.44081	1.20553
MERGE.20508.2	XM_013873072.2	0.991442	0.00010954	MERGE.20508.2	XM_013873072.2	XM_013873072.2	3.01296	1.20553
MERGE.6032.1	XM_013873072.2	-0.99179	0.000100825	MERGE.6032.1	XM_013873072.2	XM_013873072.2	-1.36794	1.20553
MERGE.78135.2	XM_013873072.2	0.991873	9.87949e-05	MERGE.78135.2	XM_013873072.2	XM_013873072.2	4.64391	1.20553
MERGE.81084.1	XM_013873072.2	0.992885	7.57516e-05	MERGE.81084.1	XM_013873072.2	XM_013873072.2	3.52518	1.20553
MERGE.62541.3	XM_013873072.2	-0.990672	0.000130113	MERGE.62541.3	XM_013873072.2	XM_013873072.2	-2.50225	1.20553
XR_001275719.2	XM_013873072.2	0.993764	5.8219e-05	LOC106376903	XM_013873072.2	XM_013873072.2	3.00811	1.20553
MERGE.58721.1	XM_013873072.2	0.994548	4.45127e-05	MERGE.58721.1	XM_013873072.2	XM_013873072.2	1.77623	1.20553
MERGE.60707.1	XM_013873072.2	-0.998016	5.90046e-06	MERGE.60707.1	XM_013873072.2	XM_013873072.2	-1.49317	1.20553
MERGE.13605.1	XM_013873072.2	0.990144	0.000145236	MERGE.13605.1	XM_013873072.2	XM_013873072.2	2.64321	1.20553
XR_001290075.2	XM_013873072.2	0.990462	0.000136013	LOC106454929	XM_013873072.2	XM_013873072.2	3.92703	1.20553
MERGE.65629.1	XM_013873072.2	0.99064	0.000131016	MERGE.65629.1	XM_013873072.2	XM_013873072.2	1.14142	1.20553
MERGE.18492.10	XM_013873072.2	-0.996157	2.21239e-05	MERGE.18492.10	XM_013873072.2	XM_013873072.2	-3.52052	1.20553
MERGE.47552.1	XM_013873072.2	-0.996129	2.24451e-05	MERGE.47552.1	XM_013873072.2	XM_013873072.2	-1.42213	1.20553
MERGE.45980.2	XM_013873072.2	0.99086	0.000124917	MERGE.45980.2	XM_013873072.2	XM_013873072.2	3.08703	1.20553
MERGE.26068.1	XM_013873072.2	0.991237	0.000114842	MERGE.26068.1	XM_013873072.2	XM_013873072.2	2.85716	1.20553
MERGE.58134.1	XM_013873072.2	0.990304	0.000140575	MERGE.58134.1	XM_013873072.2	XM_013873072.2	6.53099	1.20553
MERGE.83421.1	XM_013873072.2	0.993114	7.0964e-05	MERGE.83421.1	XM_013873072.2	XM_013873072.2	5.15118	1.20553
MERGE.77150.1	XM_013873072.2	0.996851	1.48571e-05	MERGE.77150.1	XM_013873072.2	XM_013873072.2	1.73487	1.20553
MERGE.15247.3	XM_013873072.2	0.992201	9.1004e-05	MERGE.15247.3	XM_013873072.2	XM_013873072.2	2.31573	1.20553
MERGE.4584.6	XM_013873072.2	0.99293	7.4811e-05	MERGE.4584.6	XM_013873072.2	XM_013873072.2	1.52022	1.20553
MERGE.14488.11	XM_013873072.2	0.997799	7.26202e-06	MERGE.14488.11	XM_013873072.2	XM_013873072.2	2.00243	1.20553
MERGE.6023.1	XM_013873072.2	-0.992075	9.39707e-05	MERGE.6023.1	XM_013873072.2	XM_013873072.2	-1.99973	1.20553
MERGE.56625.1	XM_013873072.2	0.995279	3.3384e-05	MERGE.56625.1	XM_013873072.2	XM_013873072.2	2.39391	1.20553
XR_001271553.2	XM_013873072.2	-0.992688	7.99921e-05	LOC106352215	XM_013873072.2	XM_013873072.2	-1.84524	1.20553
MERGE.63525.7	XM_013873072.2	-0.995225	3.4143e-05	MERGE.63525.7	XM_013873072.2	XM_013873072.2	-1.80702	1.20553
XR_002656002.1	XM_013873072.2	-0.995748	2.70868e-05	XR_002656002.1	XM_013873072.2	XM_013873072.2	-3.13524	1.20553
MERGE.61845.1	XM_013873072.2	0.99106	0.000119519	MERGE.61845.1	XM_013873072.2	XM_013873072.2	5.34447	1.20553
MERGE.61904.3	XM_013873072.2	0.995846	2.58483e-05	MERGE.61904.3	XM_013873072.2	XM_013873072.2	1.69339	1.20553
MERGE.67558.1	XM_013873401.2	0.996291	2.06144e-05	MERGE.67558.1	LOC106432553	106432553	-1.21843	-1.75154
MERGE.37142.4	XM_013873401.2	0.990145	0.000145196	MERGE.37142.4	LOC106432553	106432553	-2.60606	-1.75154
MERGE.61313.1	XM_013810721.2	-0.992691	7.99474e-05	MERGE.61313.1	LOC106370723	106370723	1.44515	-1.508
MERGE.66633.1	XM_013810721.2	0.991369	0.000111408	MERGE.66633.1	LOC106370723	106370723	-1.02458	-1.508
MERGE.57638.19	XM_013810721.2	0.99124	0.000114769	MERGE.57638.19	LOC106370723	106370723	-4.21483	-1.508
MERGE.34075.1	XM_013810721.2	0.991511	0.000107798	MERGE.34075.1	LOC106370723	106370723	-1.3305	-1.508
MERGE.82519.1	XM_013810721.2	0.996817	1.51786e-05	MERGE.82519.1	LOC106370723	106370723	-1.63718	-1.508
MERGE.39632.1	XM_013810721.2	0.990136	0.000145459	MERGE.39632.1	LOC106370723	106370723	-2.57219	-1.508
MERGE.77447.1	XM_013810721.2	-0.991301	0.000113169	MERGE.77447.1	LOC106370723	106370723	1.43719	-1.508
MERGE.56671.1	XM_013810721.2	-0.993879	5.60904e-05	MERGE.56671.1	LOC106370723	106370723	1.55492	-1.508
MERGE.62577.1	XM_013810721.2	-0.991125	0.000117786	MERGE.62577.1	LOC106370723	106370723	1.91812	-1.508
XR_001273774.2	XM_013810721.2	0.993739	5.86745e-05	LOC106367009	LOC106370723	106370723	-4.42813	-1.508
MERGE.35306.1	XM_013804268.2	0.994261	4.9316e-05	MERGE.35306.1	LOC106364750	106364750	1.88865	2.11096
XR_001272701.2	XM_013804268.2	0.992904	7.53605e-05	LOC106360150	LOC106364750	106364750	1.30493	2.11096
MERGE.12657.1	XM_013804268.2	0.99353	6.2653e-05	MERGE.12657.1	LOC106364750	106364750	2.60973	2.11096
MERGE.4668.3	XM_013804268.2	0.994998	3.74613e-05	MERGE.4668.3	LOC106364750	106364750	1.21296	2.11096
MERGE.44629.5	XM_013804268.2	0.99669	1.64169e-05	MERGE.44629.5	LOC106364750	106364750	1.99026	2.11096
MERGE.80687.2	XM_013804268.2	0.991373	0.000111322	MERGE.80687.2	LOC106364750	106364750	3.40132	2.11096
MERGE.14171.1	XM_013804268.2	0.993054	7.22063e-05	MERGE.14171.1	LOC106364750	106364750	3.56513	2.11096
MERGE.1530.22	XM_013804268.2	0.994148	5.12748e-05	MERGE.1530.22	LOC106364750	106364750	1.38987	2.11096
MERGE.35442.2	XM_013804268.2	0.991224	0.000115192	MERGE.35442.2	LOC106364750	106364750	1.35397	2.11096
MERGE.45248.1	XM_013823042.2	0.994844	3.9812e-05	MERGE.45248.1	LOC106382946	106382946	1.6712	3.71868
MERGE.79533.1	XM_013823042.2	0.990087	0.000146914	MERGE.79533.1	LOC106382946	106382946	2.34778	3.71868
MERGE.69169.2	XM_013823042.2	0.991365	0.000111524	MERGE.69169.2	LOC106382946	106382946	5.97823	3.71868
MERGE.53351.1	XM_013823042.2	0.995042	3.68185e-05	MERGE.53351.1	LOC106382946	106382946	2.67882	3.71868
MERGE.75020.1	XM_013823042.2	0.992361	8.72992e-05	MERGE.75020.1	LOC106382946	106382946	2.58565	3.71868
MERGE.1544.3	XM_013823042.2	0.997084	1.27451e-05	MERGE.1544.3	LOC106382946	106382946	1.73408	3.71868
MERGE.6829.1	XM_013823042.2	0.993549	6.22966e-05	MERGE.6829.1	LOC106382946	106382946	1.55919	3.71868
MERGE.38279.1	XM_013823042.2	0.995195	3.45796e-05	MERGE.38279.1	LOC106382946	106382946	3.31294	3.71868
MERGE.36490.9	XM_013823042.2	0.991497	0.000108152	MERGE.36490.9	LOC106382946	106382946	1.49174	3.71868
MERGE.53835.2	XM_013823042.2	-0.992869	7.60873e-05	MERGE.53835.2	LOC106382946	106382946	-2.18275	3.71868
MERGE.67438.9	XM_013823042.2	0.993066	7.19533e-05	MERGE.67438.9	LOC106382946	106382946	2.7159	3.71868
XR_001288818.2	XM_013823042.2	0.994418	4.66497e-05	LOC106446678	LOC106382946	106382946	3.55942	3.71868
MERGE.12830.1	XM_013823042.2	0.991465	0.000108951	MERGE.12830.1	LOC106382946	106382946	3.4209	3.71868
MERGE.52738.2	XM_013823042.2	0.994683	4.233e-05	MERGE.52738.2	LOC106382946	106382946	1.3799	3.71868
MERGE.82346.4	XM_013823042.2	0.99273	7.90859e-05	MERGE.82346.4	LOC106382946	106382946	1.04827	3.71868
MERGE.52919.1	XM_013823042.2	0.992739	7.89021e-05	MERGE.52919.1	LOC106382946	106382946	1.98409	3.71868
MERGE.71206.3	XM_013823042.2	0.99349	6.34396e-05	MERGE.71206.3	LOC106382946	106382946	7.70036	3.71868
MERGE.56095.1	XM_013882986.2	-0.99807	5.58186e-06	MERGE.56095.1	XM_013882986.2	XM_013882986.2	-3.3513	1.01051
MERGE.71861.5	XM_013882986.2	0.995508	3.02201e-05	MERGE.71861.5	XM_013882986.2	XM_013882986.2	3.07412	1.01051
MERGE.78695.1	XM_013882986.2	0.991077	0.000119064	MERGE.78695.1	XM_013882986.2	XM_013882986.2	1.05229	1.01051
MERGE.62237.3	XM_013882986.2	0.995789	2.65654e-05	MERGE.62237.3	XM_013882986.2	XM_013882986.2	1.94181	1.01051
XR_001272908.2	XM_013882986.2	0.996074	2.30851e-05	LOC106361440	XM_013882986.2	XM_013882986.2	1.01324	1.01051
MERGE.53943.1	XM_013882986.2	-0.992183	9.14248e-05	MERGE.53943.1	XM_013882986.2	XM_013882986.2	-1.9611	1.01051
MERGE.56550.5	XM_013837212.2	0.991099	0.000118481	MERGE.56550.5	LOC106396738	106396738	3.51588	1.34937
MERGE.9630.1	XM_013837212.2	0.990533	0.000134008	MERGE.9630.1	LOC106396738	106396738	4.18515	1.34937
MERGE.32757.1	XM_013837212.2	-0.994071	5.26223e-05	MERGE.32757.1	LOC106396738	106396738	-1.93472	1.34937
MERGE.13588.3	XM_013837212.2	0.990373	0.000138585	MERGE.13588.3	LOC106396738	106396738	2.24402	1.34937
MERGE.58230.1	XM_013837212.2	0.994435	4.63693e-05	MERGE.58230.1	LOC106396738	106396738	4.0238	1.34937
MERGE.5855.1	XM_013837212.2	-0.993553	6.22209e-05	MERGE.5855.1	LOC106396738	106396738	-1.22044	1.34937
MERGE.6126.2	XM_013837212.2	-0.99407	5.26465e-05	MERGE.6126.2	LOC106396738	106396738	-1.35764	1.34937
MERGE.44596.2	XM_013837212.2	0.990246	0.000142242	MERGE.44596.2	LOC106396738	106396738	2.79286	1.34937
MERGE.68549.1	XM_013837212.2	-0.998219	4.75658e-06	MERGE.68549.1	LOC106396738	106396738	-1.02286	1.34937
MERGE.61470.1	XM_013837212.2	0.994641	4.29943e-05	MERGE.61470.1	LOC106396738	106396738	2.2995	1.34937
MERGE.64606.2	XM_013837212.2	-0.990998	0.00012118	MERGE.64606.2	LOC106396738	106396738	-3.54741	1.34937
MERGE.47383.1	XM_013837212.2	0.994508	4.51679e-05	MERGE.47383.1	LOC106396738	106396738	1.9542	1.34937
MERGE.4250.1	XM_013837212.2	-0.990046	0.000148134	MERGE.4250.1	LOC106396738	106396738	-1.08352	1.34937
MERGE.20114.1	XM_013837212.2	0.993386	6.54638e-05	MERGE.20114.1	LOC106396738	106396738	2.10024	1.34937
MERGE.4696.1	XM_013837212.2	-0.993179	6.96295e-05	MERGE.4696.1	LOC106396738	106396738	-3.15066	1.34937
MERGE.71608.5	XM_013837212.2	0.99275	7.86613e-05	MERGE.71608.5	LOC106396738	106396738	1.51349	1.34937
MERGE.64579.1	XM_013837212.2	0.99569	2.78273e-05	MERGE.64579.1	LOC106396738	106396738	3.30023	1.34937
MERGE.1504.25	XM_013837212.2	0.99318	6.96172e-05	MERGE.1504.25	LOC106396738	106396738	2.2933	1.34937
MERGE.33305.1	XM_013837212.2	-0.993039	7.2518e-05	MERGE.33305.1	LOC106396738	106396738	-5.54602	1.34937
MERGE.1864.1	XM_013837212.2	0.993143	7.03599e-05	MERGE.1864.1	LOC106396738	106396738	1.15366	1.34937
MERGE.1843.1	XM_013837212.2	-0.998194	4.88823e-06	MERGE.1843.1	LOC106396738	106396738	-3.99267	1.34937
MERGE.46868.1	XM_013837212.2	-0.994274	4.9088e-05	MERGE.46868.1	LOC106396738	106396738	-4.6529	1.34937
MERGE.62127.1	XM_013837212.2	-0.99044	0.000136641	MERGE.62127.1	LOC106396738	106396738	-1.23164	1.34937
MERGE.34123.1	XM_013837212.2	0.99334	6.63867e-05	MERGE.34123.1	LOC106396738	106396738	1.55735	1.34937
XR_001283084.2	XM_013837212.2	-0.990496	0.000135054	LOC106416076	LOC106396738	106396738	-1.6639	1.34937
MERGE.39558.2	XM_013837212.2	0.998564	3.09004e-06	MERGE.39558.2	LOC106396738	106396738	2.28227	1.34937
MERGE.86238.1	XM_013888669.2	-0.993904	5.56196e-05	MERGE.86238.1	LOC106446858	106446858	5.02186	-1.24991
MERGE.26630.9	XM_013888669.2	0.994891	3.90829e-05	MERGE.26630.9	LOC106446858	106446858	-2.16543	-1.24991
MERGE.24024.1	XM_013888669.2	-0.991682	0.000103491	MERGE.24024.1	LOC106446858	106446858	1.94826	-1.24991
MERGE.40179.2	XM_013888669.2	-0.994691	4.22059e-05	MERGE.40179.2	LOC106446858	106446858	2.75879	-1.24991
XR_001282940.2	XM_013888669.2	0.990229	0.000142733	LOC106414816	LOC106446858	106446858	-1.67054	-1.24991
MERGE.40911.1	XM_013888669.2	0.996795	1.53927e-05	MERGE.40911.1	LOC106446858	106446858	-1.4373	-1.24991
MERGE.79774.2	XM_013888669.2	-0.990215	0.00014316	MERGE.79774.2	LOC106446858	106446858	2.39271	-1.24991
MERGE.9037.1	XM_013888669.2	0.991628	0.000104848	MERGE.9037.1	LOC106446858	106446858	-1.45375	-1.24991
MERGE.46510.1	XM_013888669.2	0.990734	0.000128386	MERGE.46510.1	LOC106446858	106446858	-1.0762	-1.24991
MERGE.46425.1	XM_013888669.2	0.995078	3.62865e-05	MERGE.46425.1	LOC106446858	106446858	-1.45291	-1.24991
MERGE.52474.2	XM_013888669.2	0.992156	9.20564e-05	MERGE.52474.2	LOC106446858	106446858	-4.30883	-1.24991
MERGE.49567.2	XM_013888669.2	0.990788	0.000126892	MERGE.49567.2	LOC106446858	106446858	-2.84021	-1.24991
MERGE.21669.2	XM_013888669.2	-0.995048	3.6723e-05	MERGE.21669.2	LOC106446858	106446858	1.25058	-1.24991
MERGE.9665.4	XM_013888669.2	0.990931	0.000122994	MERGE.9665.4	LOC106446858	106446858	-1.49519	-1.24991
MERGE.42715.1	XM_013888669.2	-0.992448	8.53299e-05	MERGE.42715.1	LOC106446858	106446858	2.16514	-1.24991
MERGE.24446.2	XM_013888669.2	0.992505	8.40455e-05	MERGE.24446.2	LOC106446858	106446858	-2.1735	-1.24991
MERGE.20911.7	XM_013888669.2	-0.992696	7.98295e-05	MERGE.20911.7	LOC106446858	106446858	2.82418	-1.24991
MERGE.80757.1	XM_013888669.2	-0.992336	8.78716e-05	MERGE.80757.1	LOC106446858	106446858	1.3072	-1.24991
MERGE.34808.1	XM_013888669.2	0.992915	7.51123e-05	MERGE.34808.1	LOC106446858	106446858	-1.84002	-1.24991
MERGE.30765.1	XM_013888669.2	0.991076	0.000119088	MERGE.30765.1	LOC106446858	106446858	-4.12221	-1.24991
MERGE.53779.1	XM_013888669.2	0.99266	8.061e-05	MERGE.53779.1	LOC106446858	106446858	-2.44599	-1.24991
MERGE.6025.1	XM_013888669.2	0.996695	1.63703e-05	MERGE.6025.1	LOC106446858	106446858	-1.08225	-1.24991
XR_001273127.2	XM_013888669.2	0.996787	1.54644e-05	LOC106364175	LOC106446858	106446858	-2.95755	-1.24991
MERGE.39664.1	XM_013888669.2	-0.996625	1.70681e-05	MERGE.39664.1	LOC106446858	106446858	1.02303	-1.24991
MERGE.67319.1	XM_013888669.2	-0.990498	0.000134997	MERGE.67319.1	LOC106446858	106446858	1.54752	-1.24991
MERGE.4388.11	XM_013888669.2	-0.995905	2.51207e-05	MERGE.4388.11	LOC106446858	106446858	2.64868	-1.24991
XR_002654021.1	XM_013888669.2	0.992836	7.67922e-05	LOC111200365	LOC106446858	106446858	-3.65843	-1.24991
MERGE.7881.1	XM_013888669.2	0.994978	3.77623e-05	MERGE.7881.1	LOC106446858	106446858	-1.76971	-1.24991
MERGE.36713.2	XM_013888669.2	0.990887	0.000124192	MERGE.36713.2	LOC106446858	106446858	-3.49112	-1.24991
MERGE.38391.4	XM_013888669.2	-0.990914	0.000123466	MERGE.38391.4	LOC106446858	106446858	1.87322	-1.24991
MERGE.5969.1	XM_013888669.2	-0.993316	6.68676e-05	MERGE.5969.1	LOC106446858	106446858	2.78326	-1.24991
MERGE.166.1	XM_013888669.2	0.991282	0.000113672	MERGE.166.1	LOC106446858	106446858	-1.5071	-1.24991
MERGE.6809.6	XM_013888669.2	-0.995	3.74308e-05	MERGE.6809.6	LOC106446858	106446858	2.55112	-1.24991
MERGE.21169.1	XM_013888669.2	0.992174	9.16228e-05	MERGE.21169.1	LOC106446858	106446858	-5.23026	-1.24991
XR_001274775.2	XM_013888669.2	0.999311	7.1212e-07	LOC106372690	LOC106446858	106446858	-3.90261	-1.24991
XR_001286372.2	XM_013888669.2	0.990662	0.000130381	LOC106432178	LOC106446858	106446858	-1.41707	-1.24991
MERGE.38797.4	XM_013888669.2	-0.992194	9.1172e-05	MERGE.38797.4	LOC106446858	106446858	1.84721	-1.24991
MERGE.84575.1	XM_013888669.2	-0.993146	7.02962e-05	MERGE.84575.1	LOC106446858	106446858	2.07993	-1.24991
XR_002655795.1	XM_013888669.2	-0.990162	0.000144712	LOC111202882	LOC106446858	106446858	1.47821	-1.24991
MERGE.77711.3	XM_013888669.2	0.996361	1.9836e-05	MERGE.77711.3	LOC106446858	106446858	-1.30259	-1.24991
MERGE.79218.1	XM_013888669.2	0.994136	5.14849e-05	MERGE.79218.1	LOC106446858	106446858	-1.14453	-1.24991
MERGE.14123.3	XM_013878942.2	-0.992226	9.0408e-05	MERGE.14123.3	LOC106437921	106437921	2.00599	-3.67111
MERGE.34941.2	XM_013878942.2	0.992673	8.03368e-05	MERGE.34941.2	LOC106437921	106437921	-3.67922	-3.67111
MERGE.26168.11	XM_013878942.2	-0.99384	5.67977e-05	MERGE.26168.11	LOC106437921	106437921	8.07972	-3.67111
MERGE.9665.4	XM_013878942.2	0.99467	4.25422e-05	MERGE.9665.4	LOC106437921	106437921	-1.49519	-3.67111
MERGE.44375.10	XM_013878942.2	-0.995808	2.63284e-05	MERGE.44375.10	LOC106437921	106437921	3.33544	-3.67111
MERGE.57655.1	XM_013878942.2	0.995607	2.89031e-05	MERGE.57655.1	LOC106437921	106437921	-1.65389	-3.67111
MERGE.9335.2	XM_013878942.2	0.995857	2.57114e-05	MERGE.9335.2	LOC106437921	106437921	-1.39035	-3.67111
MERGE.78702.1	XM_013878942.2	-0.995244	3.38815e-05	MERGE.78702.1	LOC106437921	106437921	1.15661	-3.67111
MERGE.27962.1	XM_013878942.2	0.992403	8.63624e-05	MERGE.27962.1	LOC106437921	106437921	-1.16911	-3.67111
MERGE.61358.1	XM_013878942.2	0.998006	5.96239e-06	MERGE.61358.1	LOC106437921	106437921	-2.50237	-3.67111
MERGE.17836.1	XM_013878942.2	0.997148	1.219e-05	MERGE.17836.1	LOC106437921	106437921	-5.46513	-3.67111
MERGE.6541.2	XM_013878942.2	0.996099	2.27912e-05	MERGE.6541.2	LOC106437921	106437921	-2.55111	-3.67111
MERGE.4388.11	XM_013878942.2	-0.992463	8.50065e-05	MERGE.4388.11	LOC106437921	106437921	2.64868	-3.67111
MERGE.66200.1	XM_013878942.2	0.996719	1.61327e-05	MERGE.66200.1	LOC106437921	106437921	-2.07792	-3.67111
XR_001282535.2	XM_013878942.2	0.990018	0.000148954	XR_001282535.2	LOC106437921	106437921	-3.12221	-3.67111
MERGE.36713.2	XM_013878942.2	0.996747	1.58513e-05	MERGE.36713.2	LOC106437921	106437921	-3.49112	-3.67111
MERGE.25650.1	XM_013878942.2	0.990249	0.00014215	MERGE.25650.1	LOC106437921	106437921	-4.27669	-3.67111
MERGE.34120.1	XM_013878942.2	0.99165	0.000104295	MERGE.34120.1	LOC106437921	106437921	-1.30524	-3.67111
MERGE.62357.1	XM_013878942.2	-0.991766	0.000101419	MERGE.62357.1	LOC106437921	106437921	1.97049	-3.67111
MERGE.24005.1	XM_013878942.2	0.992025	9.51552e-05	MERGE.24005.1	LOC106437921	106437921	-1.01163	-3.67111
MERGE.57592.1	XM_013878942.2	0.992741	7.88411e-05	MERGE.57592.1	LOC106437921	106437921	-1.54108	-3.67111
MERGE.30497.1	XM_013878942.2	0.991146	0.000117254	MERGE.30497.1	LOC106437921	106437921	-1.28803	-3.67111
MERGE.61713.1	XM_013896863.2	-0.997575	8.81397e-06	MERGE.61713.1	BNAC03G42880D	106454753	1.13889	-2.76021
MERGE.11900.6	XM_013896863.2	-0.990949	0.000122501	MERGE.11900.6	BNAC03G42880D	106454753	1.21985	-2.76021
MERGE.58165.1	XM_013896863.2	-0.992306	8.85794e-05	MERGE.58165.1	BNAC03G42880D	106454753	1.34588	-2.76021
MERGE.65925.4	XM_013896863.2	0.990488	0.0001353	MERGE.65925.4	BNAC03G42880D	106454753	-3.81428	-2.76021
MERGE.50086.1	XM_022705206.1	-0.995744	2.71299e-05	MERGE.50086.1	LOC106446491	106446491	5.00448	-1.78521
MERGE.78144.1	XM_022705206.1	-0.996772	1.56118e-05	MERGE.78144.1	LOC106446491	106446491	1.44602	-1.78521
MERGE.67734.3	XM_022705206.1	0.997846	6.95299e-06	MERGE.67734.3	LOC106446491	106446491	-4.01833	-1.78521
MERGE.83571.8	XM_022705206.1	0.991536	0.000107147	MERGE.83571.8	LOC106446491	106446491	-3.75511	-1.78521
MERGE.81851.1	XM_022705206.1	-0.998264	4.52006e-06	MERGE.81851.1	LOC106446491	106446491	1.89961	-1.78521
MERGE.81488.6	XM_022705206.1	0.99298	7.37453e-05	MERGE.81488.6	LOC106446491	106446491	-3.2018	-1.78521
MERGE.83375.1	XM_022705206.1	0.991047	0.000119881	MERGE.83375.1	LOC106446491	106446491	-2.11574	-1.78521
MERGE.62577.1	XM_022705206.1	-0.991015	0.000120734	MERGE.62577.1	LOC106446491	106446491	1.91812	-1.78521
XR_002663722.1	XM_022705206.1	0.992652	8.08016e-05	LOC111214217	LOC106446491	106446491	-2.47167	-1.78521
MERGE.34990.1	XM_022699020.1	0.990604	0.000132026	MERGE.34990.1	XM_022699020.1	XM_022699020.1	1.59128	2.0791
MERGE.41302.1	XM_013796807.2	-0.996142	2.22986e-05	MERGE.41302.1	LOC106357125	106357125	1.47191	-1.93101
MERGE.45099.4	XM_013796807.2	-0.995006	3.73529e-05	MERGE.45099.4	LOC106357125	106357125	1.62665	-1.93101
MERGE.31857.2	XM_013796807.2	-0.990112	0.000146184	MERGE.31857.2	LOC106357125	106357125	2.95327	-1.93101
MERGE.24732.1	XM_013796807.2	-0.995432	3.1252e-05	MERGE.24732.1	LOC106357125	106357125	1.66518	-1.93101
MERGE.46191.1	XM_013796807.2	0.990467	0.000135895	MERGE.46191.1	LOC106357125	106357125	-2.24042	-1.93101
MERGE.35136.1	XM_013796807.2	0.995817	2.62056e-05	MERGE.35136.1	LOC106357125	106357125	-1.10759	-1.93101
MERGE.10219.1	XM_013796807.2	0.994399	4.69723e-05	MERGE.10219.1	LOC106357125	106357125	-3.45285	-1.93101
MERGE.67491.1	XM_013796807.2	-0.995906	2.511e-05	MERGE.67491.1	LOC106357125	106357125	1.31368	-1.93101
MERGE.1774.4	XM_013796807.2	-0.990032	0.000148557	MERGE.1774.4	LOC106357125	106357125	2.37148	-1.93101
MERGE.52046.1	XM_013796807.2	0.992652	8.07952e-05	MERGE.52046.1	LOC106357125	106357125	-1.79155	-1.93101
MERGE.55817.3	XM_013796807.2	-0.993123	7.07737e-05	MERGE.55817.3	LOC106357125	106357125	1.32701	-1.93101
MERGE.43659.1	XM_013796807.2	-0.994513	4.50824e-05	MERGE.43659.1	LOC106357125	106357125	2.20138	-1.93101
MERGE.283.1	XM_013796807.2	0.991816	0.000100188	MERGE.283.1	LOC106357125	106357125	-4.33695	-1.93101
MERGE.44535.3	XM_013796807.2	-0.998577	3.0345e-06	MERGE.44535.3	LOC106357125	106357125	2.15661	-1.93101
MERGE.41.1	XM_013796807.2	-0.993846	5.66894e-05	MERGE.41.1	LOC106357125	106357125	1.3211	-1.93101
MERGE.5648.1	XM_013796807.2	-0.991128	0.000117727	MERGE.5648.1	LOC106357125	106357125	2.43536	-1.93101
MERGE.58818.1	XM_013796807.2	-0.99555	2.96532e-05	MERGE.58818.1	LOC106357125	106357125	2.73758	-1.93101
MERGE.25888.2	XM_013796807.2	-0.997746	7.61627e-06	MERGE.25888.2	LOC106357125	106357125	2.09166	-1.93101
MERGE.54667.2	XM_013796807.2	-0.990085	0.000146982	MERGE.54667.2	LOC106357125	106357125	1.66215	-1.93101
XR_001285906.2	XM_013796807.2	-0.995413	3.15106e-05	LOC106430124	LOC106357125	106357125	2.03931	-1.93101
MERGE.63992.1	XM_013796807.2	0.994741	4.14163e-05	MERGE.63992.1	LOC106357125	106357125	-1.01882	-1.93101
MERGE.62677.1	XM_013796807.2	-0.996658	1.67305e-05	MERGE.62677.1	LOC106357125	106357125	2.39901	-1.93101
XR_001281903.2	XM_013796807.2	-0.99332	6.67868e-05	LOC106409003	LOC106357125	106357125	4.51736	-1.93101
MERGE.64718.1	XM_013796807.2	-0.998543	3.18411e-06	MERGE.64718.1	LOC106357125	106357125	2.52208	-1.93101
MERGE.34033.1	XM_013796807.2	-0.990591	0.000132364	MERGE.34033.1	LOC106357125	106357125	1.27351	-1.93101
MERGE.54867.1	XM_013796807.2	-0.990092	0.000146759	MERGE.54867.1	LOC106357125	106357125	1.61467	-1.93101
MERGE.38702.1	XM_013796807.2	-0.99375	5.84686e-05	MERGE.38702.1	LOC106357125	106357125	2.61401	-1.93101
MERGE.20438.2	XM_013796807.2	-0.991071	0.000119226	MERGE.20438.2	LOC106357125	106357125	2.85613	-1.93101
MERGE.47965.1	XM_013811171.2	0.997752	7.57578e-06	MERGE.47965.1	LOC106371131	106371131	3.49962	2.91268
MERGE.15647.1	XM_013811171.2	-0.996052	2.33481e-05	MERGE.15647.1	LOC106371131	106371131	-2.4581	2.91268
MERGE.36330.1	XM_013811171.2	0.992907	7.52974e-05	MERGE.36330.1	LOC106371131	106371131	2.87696	2.91268
MERGE.15520.4	XM_013811171.2	-0.991041	0.000120035	MERGE.15520.4	LOC106371131	106371131	-2.03003	2.91268
MERGE.6809.8	XM_013811171.2	0.993204	6.91226e-05	MERGE.6809.8	LOC106371131	106371131	2.05006	2.91268
MERGE.62039.1	XM_013811171.2	-0.990128	0.000145696	MERGE.62039.1	LOC106371131	106371131	-10.5639	2.91268
XR_001280024.2	XM_013811171.2	-0.995621	2.87183e-05	LOC106399478	LOC106371131	106371131	-1.81985	2.91268
MERGE.46038.1	XM_013811171.2	-0.990766	0.000127517	MERGE.46038.1	LOC106371131	106371131	-1.45657	2.91268
MERGE.54860.1	XM_013811171.2	0.996643	1.68852e-05	MERGE.54860.1	LOC106371131	106371131	1.40458	2.91268
MERGE.5724.1	XM_013811171.2	0.991717	0.000102635	MERGE.5724.1	LOC106371131	106371131	1.76573	2.91268
MERGE.82131.8	XM_013811171.2	0.999517	3.49839e-07	MERGE.82131.8	LOC106371131	106371131	2.69715	2.91268
MERGE.61508.1	XM_013811171.2	0.991786	0.000100927	MERGE.61508.1	LOC106371131	106371131	1.59507	2.91268
MERGE.26010.1	XM_013811171.2	-0.990688	0.000129668	MERGE.26010.1	LOC106371131	106371131	-1.46956	2.91268
MERGE.27360.1	XM_013811171.2	0.995614	2.88068e-05	MERGE.27360.1	LOC106371131	106371131	2.64425	2.91268
MERGE.76692.1	XM_013811171.2	-0.991063	0.000119444	MERGE.76692.1	LOC106371131	106371131	-3.47453	2.91268
MERGE.53156.1	XM_013811171.2	-0.994268	4.91953e-05	MERGE.53156.1	LOC106371131	106371131	-1.16112	2.91268
MERGE.16792.1	XM_013811171.2	-0.994171	5.08668e-05	MERGE.16792.1	LOC106371131	106371131	-2.01206	2.91268
MERGE.51983.11	XM_013811171.2	-0.992234	9.02314e-05	MERGE.51983.11	LOC106371131	106371131	-2.27675	2.91268
MERGE.1504.27	XM_013811171.2	0.996284	2.06826e-05	MERGE.1504.27	LOC106371131	106371131	2.29184	2.91268
MERGE.48749.1	XM_013811171.2	0.995059	3.65554e-05	MERGE.48749.1	LOC106371131	106371131	2.87203	2.91268
MERGE.13272.1	XM_013811171.2	0.992253	8.9795e-05	MERGE.13272.1	LOC106371131	106371131	1.57227	2.91268
MERGE.61312.1	XM_013811171.2	0.994665	4.26105e-05	MERGE.61312.1	LOC106371131	106371131	1.27449	2.91268
MERGE.62127.1	XM_013811171.2	-0.991293	0.000113393	MERGE.62127.1	LOC106371131	106371131	-1.23164	2.91268
MERGE.79450.1	XM_013811171.2	0.991047	0.000119887	MERGE.79450.1	LOC106371131	106371131	3.61743	2.91268
MERGE.59112.2	XM_013811171.2	-0.995247	3.38316e-05	MERGE.59112.2	LOC106371131	106371131	-1.31466	2.91268
MERGE.17636.1	XM_013811171.2	0.997709	7.86724e-06	MERGE.17636.1	LOC106371131	106371131	2.61209	2.91268
MERGE.83824.1	XM_013811171.2	0.990526	0.000134217	MERGE.83824.1	LOC106371131	106371131	2.20354	2.91268
MERGE.13119.10	XM_013811171.2	0.990277	0.000141356	MERGE.13119.10	LOC106371131	106371131	1.65953	2.91268
MERGE.44073.3	XM_013811171.2	0.996619	1.71237e-05	MERGE.44073.3	LOC106371131	106371131	1.51786	2.91268
MERGE.58319.1	XM_013797634.2	-0.990973	0.000121863	MERGE.58319.1	BNAA06G06360D	106357914	1.39228	-1.09352
MERGE.26277.9	XM_013797634.2	-0.991866	9.89648e-05	MERGE.26277.9	BNAA06G06360D	106357914	3.36014	-1.09352
MERGE.54845.8	XM_013797634.2	-0.995944	2.46415e-05	MERGE.54845.8	BNAA06G06360D	106357914	1.1151	-1.09352
MERGE.27421.1	XM_013797634.2	-0.994701	4.20508e-05	MERGE.27421.1	BNAA06G06360D	106357914	1.40313	-1.09352
MERGE.57669.1	XM_013797634.2	-0.993256	6.80645e-05	MERGE.57669.1	BNAA06G06360D	106357914	2.82748	-1.09352
MERGE.12932.1	XM_013797634.2	0.991218	0.000115337	MERGE.12932.1	BNAA06G06360D	106357914	-1.84143	-1.09352
MERGE.41786.3	XM_013797634.2	-0.993601	6.12823e-05	MERGE.41786.3	BNAA06G06360D	106357914	4.15393	-1.09352
MERGE.33856.5	XM_013797634.2	-0.991951	9.69275e-05	MERGE.33856.5	BNAA06G06360D	106357914	1.85207	-1.09352
MERGE.69202.3	XM_013797634.2	-0.990718	0.000128835	MERGE.69202.3	BNAA06G06360D	106357914	2.43918	-1.09352
MERGE.11873.3	XM_013797634.2	-0.994684	4.23181e-05	MERGE.11873.3	BNAA06G06360D	106357914	1.66244	-1.09352
XR_001289761.1	XM_013797634.2	-0.991694	0.000103189	LOC106452149	BNAA06G06360D	106357914	1.16396	-1.09352
MERGE.41815.1	XM_013797634.2	-0.994724	4.16791e-05	MERGE.41815.1	BNAA06G06360D	106357914	2.38278	-1.09352
MERGE.49809.1	XM_013797634.2	-0.991751	0.000101795	MERGE.49809.1	BNAA06G06360D	106357914	1.79707	-1.09352
MERGE.27220.3	XM_013797634.2	0.995697	2.77312e-05	MERGE.27220.3	BNAA06G06360D	106357914	-1.24161	-1.09352
MERGE.38371.1	XM_013797634.2	-0.992499	8.41861e-05	MERGE.38371.1	BNAA06G06360D	106357914	2.55546	-1.09352
MERGE.38371.2	XM_013797634.2	-0.99663	1.70179e-05	MERGE.38371.2	BNAA06G06360D	106357914	2.6632	-1.09352
MERGE.12936.1	XM_013797634.2	0.993303	6.71218e-05	MERGE.12936.1	BNAA06G06360D	106357914	-1.81891	-1.09352
MERGE.64267.1	XM_013797634.2	-0.993518	6.28857e-05	MERGE.64267.1	BNAA06G06360D	106357914	2.93413	-1.09352
XR_002655516.1	XM_013797634.2	-0.996551	1.7827e-05	LOC111198413	BNAA06G06360D	106357914	1.21448	-1.09352
MERGE.54449.1	XM_013797634.2	-0.996649	1.68284e-05	MERGE.54449.1	BNAA06G06360D	106357914	2.02373	-1.09352
MERGE.59632.1	XM_013797634.2	-0.996491	1.84486e-05	MERGE.59632.1	BNAA06G06360D	106357914	1.6608	-1.09352
MERGE.82627.1	XM_013797634.2	-0.9953	3.30805e-05	MERGE.82627.1	BNAA06G06360D	106357914	1.24986	-1.09352
MERGE.86238.1	XM_013832769.2	-0.993238	6.84332e-05	MERGE.86238.1	LOC106392007	106392007	5.02186	-1.2949
MERGE.46510.1	XM_013832769.2	0.993072	7.18219e-05	MERGE.46510.1	LOC106392007	106392007	-1.0762	-1.2949
MERGE.46425.1	XM_013832769.2	0.995392	3.17958e-05	MERGE.46425.1	LOC106392007	106392007	-1.45291	-1.2949
MERGE.56918.1	XM_013832769.2	0.99526	3.36467e-05	MERGE.56918.1	LOC106392007	106392007	-1.26479	-1.2949
MERGE.47780.1	XM_013832769.2	0.995211	3.43521e-05	MERGE.47780.1	LOC106392007	106392007	-4.5916	-1.2949
MERGE.17391.6	XM_013832769.2	0.992848	7.65531e-05	MERGE.17391.6	LOC106392007	106392007	-1.40525	-1.2949
MERGE.9665.4	XM_013832769.2	0.99392	5.53367e-05	MERGE.9665.4	LOC106392007	106392007	-1.49519	-1.2949
MERGE.32858.1	XM_013832769.2	-0.991531	0.000107282	MERGE.32858.1	LOC106392007	106392007	1.6671	-1.2949
MERGE.53779.1	XM_013832769.2	0.991812	0.0001003	MERGE.53779.1	LOC106392007	106392007	-2.44599	-1.2949
MERGE.45915.1	XM_013832769.2	-0.99137	0.000111382	MERGE.45915.1	LOC106392007	106392007	3.067	-1.2949
MERGE.6025.1	XM_013832769.2	0.991765	0.000101434	MERGE.6025.1	LOC106392007	106392007	-1.08225	-1.2949
MERGE.36490.9	XM_013832769.2	-0.992271	8.93703e-05	MERGE.36490.9	LOC106392007	106392007	1.49174	-1.2949
XR_002658182.1	XM_013832769.2	-0.990863	0.000124855	LOC111205538	LOC106392007	106392007	1.84289	-1.2949
MERGE.67319.1	XM_013832769.2	-0.996527	1.8072e-05	MERGE.67319.1	LOC106392007	106392007	1.54752	-1.2949
MERGE.12262.1	XM_013832769.2	0.997561	8.91747e-06	MERGE.12262.1	LOC106392007	106392007	-2.13088	-1.2949
MERGE.27387.1	XM_013832769.2	-0.993182	6.95783e-05	MERGE.27387.1	LOC106392007	106392007	2.17494	-1.2949
MERGE.47738.1	XM_013832769.2	0.995191	3.46316e-05	MERGE.47738.1	LOC106392007	106392007	-4.65381	-1.2949
MERGE.77326.1	XM_013832769.2	0.991207	0.00011563	MERGE.77326.1	LOC106392007	106392007	-1.6871	-1.2949
MERGE.86238.1	XM_013787550.2	-0.993039	7.25154e-05	MERGE.86238.1	LOC106347927	106347927	5.02186	-1.87549
MERGE.26630.9	XM_013787550.2	0.990241	0.000142382	MERGE.26630.9	LOC106347927	106347927	-2.16543	-1.87549
MERGE.24024.1	XM_013787550.2	-0.993507	6.31057e-05	MERGE.24024.1	LOC106347927	106347927	1.94826	-1.87549
MERGE.26277.5	XM_013787550.2	-0.991936	9.72804e-05	MERGE.26277.5	LOC106347927	106347927	2.90361	-1.87549
MERGE.40179.2	XM_013787550.2	-0.996836	1.50006e-05	MERGE.40179.2	LOC106347927	106347927	2.75879	-1.87549
MERGE.40911.1	XM_013787550.2	0.998918	1.75628e-06	MERGE.40911.1	LOC106347927	106347927	-1.4373	-1.87549
MERGE.9037.1	XM_013787550.2	0.992215	9.06839e-05	MERGE.9037.1	LOC106347927	106347927	-1.45375	-1.87549
MERGE.46510.1	XM_013787550.2	0.994114	5.18568e-05	MERGE.46510.1	LOC106347927	106347927	-1.0762	-1.87549
MERGE.46425.1	XM_013787550.2	0.995058	3.65697e-05	MERGE.46425.1	LOC106347927	106347927	-1.45291	-1.87549
MERGE.52474.2	XM_013787550.2	0.994725	4.1667e-05	MERGE.52474.2	LOC106347927	106347927	-4.30883	-1.87549
MERGE.49567.2	XM_013787550.2	0.990332	0.000139758	MERGE.49567.2	LOC106347927	106347927	-2.84021	-1.87549
MERGE.21669.2	XM_013787550.2	-0.994043	5.3125e-05	MERGE.21669.2	LOC106347927	106347927	1.25058	-1.87549
MERGE.42715.1	XM_013787550.2	-0.993621	6.09039e-05	MERGE.42715.1	LOC106347927	106347927	2.16514	-1.87549
MERGE.2231.1	XM_013787550.2	0.990227	0.000142788	MERGE.2231.1	LOC106347927	106347927	-3.38676	-1.87549
MERGE.53779.1	XM_013787550.2	0.993795	5.76279e-05	MERGE.53779.1	LOC106347927	106347927	-2.44599	-1.87549
MERGE.4567.2	XM_013787550.2	0.995975	2.42638e-05	MERGE.4567.2	LOC106347927	106347927	-1.7576	-1.87549
MERGE.6025.1	XM_013787550.2	0.996464	1.87321e-05	MERGE.6025.1	LOC106347927	106347927	-1.08225	-1.87549
MERGE.39664.1	XM_013787550.2	-0.993157	7.00853e-05	MERGE.39664.1	LOC106347927	106347927	1.02303	-1.87549
MERGE.33604.1	XM_013787550.2	0.992053	9.44799e-05	MERGE.33604.1	LOC106347927	106347927	-2.09679	-1.87549
MERGE.57140.2	XM_013787550.2	-0.991003	0.000121049	MERGE.57140.2	LOC106347927	106347927	2.22449	-1.87549
XR_002654021.1	XM_013787550.2	0.995946	2.4618e-05	LOC111200365	LOC106347927	106347927	-3.65843	-1.87549
XR_001280650.2	XM_013787550.2	-0.993139	7.04464e-05	LOC106402291	LOC106347927	106347927	1.27855	-1.87549
MERGE.61667.1	XM_013787550.2	0.991509	0.000107832	MERGE.61667.1	LOC106347927	106347927	-1.78413	-1.87549
MERGE.5969.1	XM_013787550.2	-0.996469	1.86851e-05	MERGE.5969.1	LOC106347927	106347927	2.78326	-1.87549
MERGE.26454.2	XM_013787550.2	0.993668	6.00181e-05	MERGE.26454.2	LOC106347927	106347927	-5.53301	-1.87549
MERGE.21169.1	XM_013787550.2	0.997792	7.30985e-06	MERGE.21169.1	LOC106347927	106347927	-5.23026	-1.87549
XR_001274775.2	XM_013787550.2	0.996127	2.24685e-05	LOC106372690	LOC106347927	106347927	-3.90261	-1.87549
MERGE.66442.7	XM_013787550.2	0.991442	0.000109539	MERGE.66442.7	LOC106347927	106347927	-1.49165	-1.87549
XR_001286372.2	XM_013787550.2	0.994406	4.68583e-05	LOC106432178	LOC106347927	106347927	-1.41707	-1.87549
MERGE.16682.6	XM_013787550.2	0.99371	5.92128e-05	MERGE.16682.6	LOC106347927	106347927	-4.40241	-1.87549
MERGE.35931.1	XM_013787550.2	-0.990195	0.00014375	MERGE.35931.1	LOC106347927	106347927	4.20877	-1.87549
MERGE.38371.11	XM_013787550.2	-0.99059	0.000132398	MERGE.38371.11	LOC106347927	106347927	1.9945	-1.87549
MERGE.3601.1	XM_013787550.2	0.99373	5.88377e-05	MERGE.3601.1	LOC106347927	106347927	-4.44568	-1.87549
XR_002655795.1	XM_013787550.2	-0.993966	5.44965e-05	LOC111202882	LOC106347927	106347927	1.47821	-1.87549
MERGE.24731.2	XM_013787550.2	-0.994056	5.28842e-05	MERGE.24731.2	LOC106347927	106347927	1.90696	-1.87549
MERGE.79218.1	XM_013787550.2	0.992126	9.27441e-05	MERGE.79218.1	LOC106347927	106347927	-1.14453	-1.87549
MERGE.85494.3	XM_013794126.2	0.992783	7.79483e-05	MERGE.85494.3	LOC106354237	106354237	-3.26542	-1.20061
MERGE.51500.2	XM_013794126.2	0.998625	2.83369e-06	MERGE.51500.2	LOC106354237	106354237	-1.86669	-1.20061
MERGE.26434.1	XM_013794126.2	0.99187	9.88867e-05	MERGE.26434.1	LOC106354237	106354237	-1.90621	-1.20061
MERGE.29368.1	XM_013794126.2	0.995033	3.69384e-05	MERGE.29368.1	LOC106354237	106354237	-3.71616	-1.20061
MERGE.23105.1	XM_022711000.1	-0.993627	6.07985e-05	MERGE.23105.1	LOC106434327	106434327	2.21776	-1.11462
MERGE.76787.2	XM_022711000.1	-0.992018	9.53186e-05	MERGE.76787.2	LOC106434327	106434327	1.0936	-1.11462
MERGE.24729.1	XM_022711000.1	-0.99031	0.000140384	MERGE.24729.1	LOC106434327	106434327	2.00622	-1.11462
MERGE.69136.1	XM_022711000.1	-0.990269	0.000141591	MERGE.69136.1	LOC106434327	106434327	1.86343	-1.11462
MERGE.14744.3	XM_022711000.1	0.9927	7.97357e-05	MERGE.14744.3	LOC106434327	106434327	-4.41423	-1.11462
MERGE.30930.1	XM_022711000.1	-0.990164	0.000144647	MERGE.30930.1	LOC106434327	106434327	1.74393	-1.11462
MERGE.83612.7	XM_022711000.1	-0.990493	0.00013514	MERGE.83612.7	LOC106434327	106434327	1.34676	-1.11462
MERGE.47552.3	XM_022711000.1	0.995955	2.45127e-05	MERGE.47552.3	LOC106434327	106434327	-1.05221	-1.11462
MERGE.46271.3	XM_022711000.1	-0.990812	0.000126248	MERGE.46271.3	LOC106434327	106434327	2.57011	-1.11462
MERGE.81163.1	XM_022711000.1	-0.990812	0.000126233	MERGE.81163.1	LOC106434327	106434327	2.5849	-1.11462
MERGE.45482.2	XM_022711000.1	0.992984	7.36674e-05	MERGE.45482.2	LOC106434327	106434327	-1.05712	-1.11462
MERGE.23126.1	XM_022711000.1	-0.997181	1.19079e-05	MERGE.23126.1	LOC106434327	106434327	2.03256	-1.11462
MERGE.54214.1	XM_022711000.1	-0.991296	0.000113305	MERGE.54214.1	LOC106434327	106434327	1.22669	-1.11462
XR_001284951.2	XM_022711000.1	0.990452	0.000136298	LOC106424806	LOC106434327	106434327	-2.06035	-1.11462
MERGE.73069.5	XM_022711000.1	-0.992191	9.12313e-05	MERGE.73069.5	LOC106434327	106434327	2.1482	-1.11462
MERGE.56285.4	XM_022711000.1	0.993099	7.12721e-05	MERGE.56285.4	LOC106434327	106434327	-2.13135	-1.11462
MERGE.4604.1	XM_022711000.1	-0.991326	0.000112529	MERGE.4604.1	LOC106434327	106434327	1.57879	-1.11462
MERGE.67832.1	XM_022711000.1	-0.994339	4.79829e-05	MERGE.67832.1	LOC106434327	106434327	1.15627	-1.11462
MERGE.12082.4	XM_013798089.2	-0.990061	0.000147698	MERGE.12082.4	LOC106358333	106358333	1.06768	-1.53705
MERGE.7929.1	XM_013798089.2	-0.993304	6.71107e-05	MERGE.7929.1	LOC106358333	106358333	3.2952	-1.53705
MERGE.67315.89	XM_013798089.2	-0.995915	2.50009e-05	MERGE.67315.89	LOC106358333	106358333	7.96653	-1.53705
MERGE.26557.1	XM_013798089.2	-0.995573	2.93493e-05	MERGE.26557.1	LOC106358333	106358333	2.99695	-1.53705
MERGE.31727.1	XM_013798089.2	0.997313	1.08185e-05	MERGE.31727.1	LOC106358333	106358333	-1.71295	-1.53705
MERGE.26277.3	XM_013798089.2	-0.990565	0.000133115	MERGE.26277.3	LOC106358333	106358333	2.98886	-1.53705
MERGE.68706.3	XM_013798089.2	-0.992174	9.16304e-05	MERGE.68706.3	LOC106358333	106358333	2.12583	-1.53705
MERGE.69326.3	XM_013798089.2	-0.991655	0.000104179	MERGE.69326.3	LOC106358333	106358333	4.79635	-1.53705
MERGE.6570.1	XM_013798089.2	-0.997221	1.15758e-05	MERGE.6570.1	LOC106358333	106358333	1.79405	-1.53705
MERGE.24260.1	XM_013798089.2	-0.993991	5.40586e-05	MERGE.24260.1	LOC106358333	106358333	1.45398	-1.53705
MERGE.75611.1	XM_013798089.2	0.990545	0.000133662	MERGE.75611.1	LOC106358333	106358333	-7.62463	-1.53705
MERGE.20264.1	XM_013798089.2	-0.997787	7.34301e-06	MERGE.20264.1	LOC106358333	106358333	1.4438	-1.53705
MERGE.77256.1	XM_013798089.2	-0.996091	2.28955e-05	MERGE.77256.1	LOC106358333	106358333	3.7831	-1.53705
MERGE.74158.4	XM_013798089.2	-0.992089	9.36386e-05	MERGE.74158.4	LOC106358333	106358333	4.05732	-1.53705
MERGE.68491.5	XM_013798089.2	-0.995053	3.66415e-05	MERGE.68491.5	LOC106358333	106358333	2.37191	-1.53705
MERGE.36467.1	XM_013798089.2	-0.993096	7.13356e-05	MERGE.36467.1	LOC106358333	106358333	7.25718	-1.53705
XR_002663098.1	XM_013798089.2	-0.997441	9.81283e-06	LOC111212773	LOC106358333	106358333	5.02688	-1.53705
MERGE.35173.4	XM_013798089.2	-0.99225	8.98695e-05	MERGE.35173.4	LOC106358333	106358333	4.89754	-1.53705
MERGE.22943.1	XM_013798089.2	-0.997167	1.20299e-05	MERGE.22943.1	LOC106358333	106358333	1.32178	-1.53705
MERGE.83922.1	XM_013798089.2	-0.99225	8.98649e-05	MERGE.83922.1	LOC106358333	106358333	2.53718	-1.53705
MERGE.47832.1	XM_013798089.2	-0.990588	0.000132464	MERGE.47832.1	LOC106358333	106358333	3.57674	-1.53705
MERGE.35426.4	XM_013798089.2	0.994493	4.54079e-05	MERGE.35426.4	LOC106358333	106358333	-1.13569	-1.53705
MERGE.45910.1	XM_013798089.2	0.992414	8.60934e-05	MERGE.45910.1	LOC106358333	106358333	-5.01966	-1.53705
MERGE.36045.1	XM_013798089.2	-0.991695	0.000103185	MERGE.36045.1	LOC106358333	106358333	1.88923	-1.53705
MERGE.14125.1	XM_013798089.2	-0.990428	0.000136995	MERGE.14125.1	LOC106358333	106358333	3.39172	-1.53705
MERGE.46886.1	XM_013798089.2	-0.994343	4.79052e-05	MERGE.46886.1	LOC106358333	106358333	1.72337	-1.53705
MERGE.69354.1	XM_013798089.2	0.990455	0.000136222	MERGE.69354.1	LOC106358333	106358333	-1.82905	-1.53705
MERGE.6571.2	XM_013798089.2	-0.990783	0.000127031	MERGE.6571.2	LOC106358333	106358333	2.83001	-1.53705
MERGE.85447.1	XM_013798089.2	-0.991718	0.000102606	MERGE.85447.1	LOC106358333	106358333	1.91048	-1.53705
MERGE.71258.1	XM_013798089.2	0.996026	2.36521e-05	MERGE.71258.1	LOC106358333	106358333	-5.4184	-1.53705
MERGE.41666.1	XM_013798089.2	0.990049	0.000148055	MERGE.41666.1	LOC106358333	106358333	-6.99885	-1.53705
MERGE.60309.1	XM_013798089.2	-0.996824	1.5111e-05	MERGE.60309.1	LOC106358333	106358333	1.83439	-1.53705
MERGE.52202.2	XM_013798089.2	-0.992231	9.02995e-05	MERGE.52202.2	LOC106358333	106358333	2.73587	-1.53705
MERGE.18179.9	XM_013798089.2	0.997306	1.08803e-05	MERGE.18179.9	LOC106358333	106358333	-5.25681	-1.53705
MERGE.46106.1	XM_013798089.2	-0.999707	1.28601e-07	MERGE.46106.1	LOC106358333	106358333	2.73511	-1.53705
MERGE.58160.2	XM_013798089.2	-0.994395	4.704e-05	MERGE.58160.2	LOC106358333	106358333	2.4856	-1.53705
MERGE.13602.1	XM_013798089.2	-0.991286	0.000113563	MERGE.13602.1	LOC106358333	106358333	5.68135	-1.53705
MERGE.41638.1	XM_013798089.2	0.99156	0.000106547	MERGE.41638.1	LOC106358333	106358333	-2.54784	-1.53705
MERGE.59364.3	XM_013798089.2	-0.997228	1.15134e-05	MERGE.59364.3	LOC106358333	106358333	2.64531	-1.53705
MERGE.17952.1	XM_013798089.2	0.991234	0.000114931	MERGE.17952.1	LOC106358333	106358333	-5.73255	-1.53705
MERGE.23107.1	XM_013798089.2	-0.997017	1.33337e-05	MERGE.23107.1	LOC106358333	106358333	1.31145	-1.53705
MERGE.71270.1	XM_013798089.2	-0.993297	6.72348e-05	MERGE.71270.1	LOC106358333	106358333	2.30047	-1.53705
MERGE.81530.1	XM_013798089.2	-0.998505	3.34893e-06	MERGE.81530.1	LOC106358333	106358333	2.86565	-1.53705
MERGE.38934.3	XM_013798089.2	-0.993007	7.31925e-05	MERGE.38934.3	LOC106358333	106358333	2.79732	-1.53705
MERGE.2990.1	XM_013798089.2	0.993882	5.6033e-05	MERGE.2990.1	LOC106358333	106358333	-3.51991	-1.53705
MERGE.13591.1	XM_013798089.2	-0.990459	0.000136115	MERGE.13591.1	LOC106358333	106358333	3.66458	-1.53705
MERGE.2287.1	XM_013798089.2	-0.992138	9.24796e-05	MERGE.2287.1	LOC106358333	106358333	1.18656	-1.53705
MERGE.63756.2	XM_013798089.2	-0.998128	5.25405e-06	MERGE.63756.2	LOC106358333	106358333	1.90113	-1.53705
XR_002663307.1	XM_013798089.2	-0.993591	6.14826e-05	LOC111213304	LOC106358333	106358333	1.2486	-1.53705
MERGE.67293.1	XM_013798089.2	-0.991201	0.000115801	MERGE.67293.1	LOC106358333	106358333	1.13764	-1.53705
MERGE.48501.1	XM_013798089.2	-0.995043	3.67954e-05	MERGE.48501.1	LOC106358333	106358333	2.77212	-1.53705
MERGE.53750.1	XM_013798089.2	-0.991663	0.000103979	MERGE.53750.1	LOC106358333	106358333	3.81513	-1.53705
MERGE.49209.1	XM_013798089.2	-0.996094	2.28546e-05	MERGE.49209.1	LOC106358333	106358333	1.4384	-1.53705
MERGE.15003.2	XM_013798089.2	0.993205	6.90941e-05	MERGE.15003.2	LOC106358333	106358333	-1.77744	-1.53705
XR_002661080.1	XM_013798089.2	0.992616	8.15909e-05	LOC111209648	LOC106358333	106358333	-1.05113	-1.53705
MERGE.3769.1	XM_013798089.2	-0.993544	6.23887e-05	MERGE.3769.1	LOC106358333	106358333	3.89488	-1.53705
MERGE.78653.1	XM_013798089.2	-0.994885	3.91831e-05	MERGE.78653.1	LOC106358333	106358333	2.97785	-1.53705
MERGE.46115.11	XM_013798089.2	-0.996394	1.94849e-05	MERGE.46115.11	LOC106358333	106358333	2.09792	-1.53705
MERGE.23585.1	XM_013798089.2	-0.992997	7.33982e-05	MERGE.23585.1	LOC106358333	106358333	4.51332	-1.53705
MERGE.44045.1	XM_013798089.2	0.996556	1.77714e-05	MERGE.44045.1	LOC106358333	106358333	-3.59249	-1.53705
MERGE.77184.1	XM_013798089.2	0.995653	2.83042e-05	MERGE.77184.1	LOC106358333	106358333	-1.19501	-1.53705
MERGE.48985.1	XM_013798089.2	-0.992284	8.90776e-05	MERGE.48985.1	LOC106358333	106358333	3.00109	-1.53705
MERGE.45408.3	XM_013798089.2	-0.993816	5.72528e-05	MERGE.45408.3	LOC106358333	106358333	1.06735	-1.53705
MERGE.62742.1	XM_013798089.2	-0.994374	4.73844e-05	MERGE.62742.1	LOC106358333	106358333	3.66678	-1.53705
MERGE.30450.1	XM_013798089.2	-0.992876	7.5939e-05	MERGE.30450.1	LOC106358333	106358333	2.86324	-1.53705
MERGE.66624.3	XM_013798089.2	-0.993887	5.59476e-05	MERGE.66624.3	LOC106358333	106358333	2.34421	-1.53705
MERGE.13307.1	XM_013798089.2	-0.993225	6.86866e-05	MERGE.13307.1	LOC106358333	106358333	3.79905	-1.53705
MERGE.47278.1	XM_013798089.2	0.995043	3.68014e-05	MERGE.47278.1	LOC106358333	106358333	-1.78899	-1.53705
MERGE.66757.3	XM_013798089.2	0.995208	3.43829e-05	MERGE.66757.3	LOC106358333	106358333	-7.10461	-1.53705
MERGE.5389.18	XM_013798089.2	0.990719	0.000128794	MERGE.5389.18	LOC106358333	106358333	-1.12448	-1.53705
MERGE.81488.4	XM_013798089.2	0.992323	8.81747e-05	MERGE.81488.4	LOC106358333	106358333	-4.58118	-1.53705
MERGE.82205.1	XM_013798089.2	-0.992622	8.14564e-05	MERGE.82205.1	LOC106358333	106358333	2.89629	-1.53705
MERGE.59194.9	XM_013798089.2	-0.993222	6.87602e-05	MERGE.59194.9	LOC106358333	106358333	2.25512	-1.53705
MERGE.8766.1	XM_013798089.2	-0.990089	0.000146844	MERGE.8766.1	LOC106358333	106358333	1.85668	-1.53705
XR_001278770.2	XM_013798089.2	-0.994312	4.84346e-05	LOC106392363	LOC106358333	106358333	1.28134	-1.53705
MERGE.78638.9	XM_013798089.2	0.996874	1.4647e-05	MERGE.78638.9	LOC106358333	106358333	-1.48112	-1.53705
MERGE.7778.1	XM_013798089.2	-0.993705	5.93242e-05	MERGE.7778.1	LOC106358333	106358333	6.1451	-1.53705
MERGE.17234.3	XM_013798089.2	-0.998074	5.55796e-06	MERGE.17234.3	LOC106358333	106358333	4.55697	-1.53705
MERGE.61452.1	XM_013798089.2	-0.995972	2.42996e-05	MERGE.61452.1	LOC106358333	106358333	6.08385	-1.53705
MERGE.61452.3	XM_013798089.2	-0.995664	2.81659e-05	MERGE.61452.3	LOC106358333	106358333	6.42384	-1.53705
MERGE.74641.1	XM_013828595.2	0.994968	3.79181e-05	MERGE.74641.1	LOC106388509	106388509	-2.03185	-2.00347
MERGE.86238.1	XM_013828595.2	-0.995682	2.79273e-05	MERGE.86238.1	LOC106388509	106388509	5.02186	-2.00347
MERGE.40179.2	XM_013828595.2	-0.992822	7.71014e-05	MERGE.40179.2	LOC106388509	106388509	2.75879	-2.00347
MERGE.40911.1	XM_013828595.2	0.994154	5.11645e-05	MERGE.40911.1	LOC106388509	106388509	-1.4373	-2.00347
MERGE.46510.1	XM_013828595.2	0.994494	4.53834e-05	MERGE.46510.1	LOC106388509	106388509	-1.0762	-2.00347
MERGE.46425.1	XM_013828595.2	0.994982	3.77131e-05	MERGE.46425.1	LOC106388509	106388509	-1.45291	-2.00347
MERGE.13500.8	XM_013828595.2	-0.990663	0.000130363	MERGE.13500.8	LOC106388509	106388509	2.24327	-2.00347
MERGE.39899.1	XM_013828595.2	0.994703	4.20087e-05	MERGE.39899.1	LOC106388509	106388509	-4.2931	-2.00347
MERGE.42715.1	XM_013828595.2	-0.995924	2.48897e-05	MERGE.42715.1	LOC106388509	106388509	2.16514	-2.00347
MERGE.31898.1	XM_013828595.2	0.992048	9.45979e-05	MERGE.31898.1	LOC106388509	106388509	-1.88987	-2.00347
MERGE.5237.1	XM_013828595.2	0.99129	0.000113469	MERGE.5237.1	LOC106388509	106388509	-2.74412	-2.00347
MERGE.61212.2	XM_013828595.2	0.996203	2.1603e-05	MERGE.61212.2	LOC106388509	106388509	-1.41946	-2.00347
MERGE.4567.2	XM_013828595.2	0.992327	8.80871e-05	MERGE.4567.2	LOC106388509	106388509	-1.7576	-2.00347
MERGE.6025.1	XM_013828595.2	0.991067	0.000119336	MERGE.6025.1	LOC106388509	106388509	-1.08225	-2.00347
XR_002654021.1	XM_013828595.2	0.991955	9.68131e-05	LOC111200365	LOC106388509	106388509	-3.65843	-2.00347
MERGE.5969.1	XM_013828595.2	-0.990712	0.000129006	MERGE.5969.1	LOC106388509	106388509	2.78326	-2.00347
MERGE.35931.1	XM_013828595.2	-0.993643	6.04906e-05	MERGE.35931.1	LOC106388509	106388509	4.20877	-2.00347
MERGE.5854.1	XM_013828595.2	0.994786	4.0707e-05	MERGE.5854.1	LOC106388509	106388509	-1.18261	-2.00347
MERGE.84729.7	XM_013828595.2	0.991913	9.78296e-05	MERGE.84729.7	LOC106388509	106388509	-1.73647	-2.00347
MERGE.3601.1	XM_013828595.2	0.998279	4.43811e-06	MERGE.3601.1	LOC106388509	106388509	-4.44568	-2.00347
MERGE.24731.2	XM_013828595.2	-0.993573	6.18256e-05	MERGE.24731.2	LOC106388509	106388509	1.90696	-2.00347
MERGE.61508.1	XM_013840046.2	0.990563	0.000133171	MERGE.61508.1	LOC106399578	106399578	1.59507	1.6178
MERGE.11356.1	XM_013840046.2	-0.99097	0.00012193	MERGE.11356.1	LOC106399578	106399578	-1.73139	1.6178
MERGE.6121.1	XM_013840046.2	0.992036	9.48771e-05	MERGE.6121.1	LOC106399578	106399578	2.55811	1.6178
MERGE.4792.1	XM_013840046.2	-0.994111	5.19149e-05	MERGE.4792.1	LOC106399578	106399578	-1.65902	1.6178
XR_001286319.2	XM_013840046.2	-0.993222	6.87621e-05	LOC106431994	LOC106399578	106399578	-1.54304	1.6178
MERGE.62357.3	XM_013840046.2	0.99099	0.000121411	MERGE.62357.3	LOC106399578	106399578	3.07888	1.6178
XR_001272525.2	XM_013840046.2	0.994343	4.79042e-05	LOC106359465	LOC106399578	106399578	3.43366	1.6178
MERGE.79915.1	XM_013840046.2	0.991262	0.000114188	MERGE.79915.1	LOC106399578	106399578	1.08501	1.6178
MERGE.79450.1	XM_013840046.2	0.994859	3.95825e-05	MERGE.79450.1	LOC106399578	106399578	3.61743	1.6178
MERGE.27841.1	XM_013840046.2	0.996193	2.1714e-05	MERGE.27841.1	LOC106399578	106399578	1.44653	1.6178
MERGE.57087.1	XM_013840046.2	0.997234	1.14664e-05	MERGE.57087.1	LOC106399578	106399578	1.38481	1.6178
MERGE.53846.1	XM_013794563.2	-0.996248	2.10919e-05	MERGE.53846.1	BNAC06G38420D	106354587	-4.55117	1.44208
MERGE.70555.1	XM_013794563.2	-0.996251	2.1061e-05	MERGE.70555.1	BNAC06G38420D	106354587	-1.64307	1.44208
MERGE.79389.2	XM_013794563.2	0.993635	6.06406e-05	MERGE.79389.2	BNAC06G38420D	106354587	1.08448	1.44208
XR_001275954.2	XM_013794563.2	0.996194	2.17001e-05	LOC106379284	BNAC06G38420D	106354587	1.15646	1.44208
MERGE.74245.2	XM_013794563.2	0.996831	1.50446e-05	MERGE.74245.2	BNAC06G38420D	106354587	2.35793	1.44208
MERGE.31205.1	XM_013794563.2	-0.994696	4.21204e-05	MERGE.31205.1	BNAC06G38420D	106354587	-1.57949	1.44208
MERGE.45707.1	XM_013794563.2	0.991897	9.82258e-05	MERGE.45707.1	BNAC06G38420D	106354587	1.19966	1.44208
MERGE.68134.2	XM_013794563.2	0.996835	1.50113e-05	MERGE.68134.2	BNAC06G38420D	106354587	1.38912	1.44208
MERGE.46110.1	XM_013794563.2	0.994121	5.17472e-05	MERGE.46110.1	BNAC06G38420D	106354587	1.16571	1.44208
MERGE.76946.1	XM_013794563.2	-0.995068	3.64256e-05	MERGE.76946.1	BNAC06G38420D	106354587	-1.0363	1.44208
MERGE.50765.6	XM_013794563.2	0.995439	3.11509e-05	MERGE.50765.6	BNAC06G38420D	106354587	2.04292	1.44208
MERGE.76852.1	XM_013794563.2	0.993386	6.5463e-05	MERGE.76852.1	BNAC06G38420D	106354587	2.0019	1.44208
MERGE.59889.1	XM_013794563.2	0.995969	2.4338e-05	MERGE.59889.1	BNAC06G38420D	106354587	2.34799	1.44208
XR_001280879.2	XM_013794563.2	0.990552	0.000133475	LOC106402968	BNAC06G38420D	106354587	1.07368	1.44208
MERGE.59267.1	XM_013794563.2	0.992257	8.96932e-05	MERGE.59267.1	BNAC06G38420D	106354587	2.11708	1.44208
MERGE.35005.6	XM_013794563.2	-0.994969	3.79012e-05	MERGE.35005.6	BNAC06G38420D	106354587	-2.57818	1.44208
MERGE.15389.1	XM_013794563.2	-0.990591	0.000132372	MERGE.15389.1	BNAC06G38420D	106354587	-1.12646	1.44208
MERGE.26630.9	XM_013812201.2	0.991557	0.000106627	MERGE.26630.9	LOC106372072	106372072	-2.16543	-1.62043
MERGE.40179.2	XM_013812201.2	-0.990339	0.000139562	MERGE.40179.2	LOC106372072	106372072	2.75879	-1.62043
XR_001282940.2	XM_013812201.2	0.991295	0.000113338	LOC106414816	LOC106372072	106372072	-1.67054	-1.62043
MERGE.14123.3	XM_013812201.2	-0.993793	5.76696e-05	MERGE.14123.3	LOC106372072	106372072	2.00599	-1.62043
MERGE.40911.1	XM_013812201.2	0.993465	6.39203e-05	MERGE.40911.1	LOC106372072	106372072	-1.4373	-1.62043
MERGE.46425.1	XM_013812201.2	0.992233	9.02494e-05	MERGE.46425.1	LOC106372072	106372072	-1.45291	-1.62043
MERGE.21669.2	XM_013812201.2	-0.99094	0.000122763	MERGE.21669.2	LOC106372072	106372072	1.25058	-1.62043
MERGE.9665.4	XM_013812201.2	0.994098	5.21541e-05	MERGE.9665.4	LOC106372072	106372072	-1.49519	-1.62043
MERGE.44375.10	XM_013812201.2	-0.992738	7.89237e-05	MERGE.44375.10	LOC106372072	106372072	3.33544	-1.62043
MERGE.24446.2	XM_013812201.2	0.993003	7.3262e-05	MERGE.24446.2	LOC106372072	106372072	-2.1735	-1.62043
MERGE.20911.7	XM_013812201.2	-0.9936	6.13107e-05	MERGE.20911.7	LOC106372072	106372072	2.82418	-1.62043
MERGE.80757.1	XM_013812201.2	-0.990453	0.000136292	MERGE.80757.1	LOC106372072	106372072	1.3072	-1.62043
MERGE.34808.1	XM_013812201.2	0.992476	8.46985e-05	MERGE.34808.1	LOC106372072	106372072	-1.84002	-1.62043
MERGE.30765.1	XM_013812201.2	0.991993	9.5913e-05	MERGE.30765.1	LOC106372072	106372072	-4.12221	-1.62043
MERGE.78702.1	XM_013812201.2	-0.991835	9.97292e-05	MERGE.78702.1	LOC106372072	106372072	1.15661	-1.62043
MERGE.53779.1	XM_013812201.2	0.992373	8.70452e-05	MERGE.53779.1	LOC106372072	106372072	-2.44599	-1.62043
MERGE.6025.1	XM_013812201.2	0.993503	6.31735e-05	MERGE.6025.1	LOC106372072	106372072	-1.08225	-1.62043
XR_001273127.2	XM_013812201.2	0.997244	1.13807e-05	LOC106364175	LOC106372072	106372072	-2.95755	-1.62043
MERGE.17836.1	XM_013812201.2	0.99354	6.24639e-05	MERGE.17836.1	LOC106372072	106372072	-5.46513	-1.62043
MERGE.39664.1	XM_013812201.2	-0.994001	5.38801e-05	MERGE.39664.1	LOC106372072	106372072	1.02303	-1.62043
MERGE.67319.1	XM_013812201.2	-0.992428	8.57882e-05	MERGE.67319.1	LOC106372072	106372072	1.54752	-1.62043
MERGE.4388.11	XM_013812201.2	-0.99894	1.6849e-06	MERGE.4388.11	LOC106372072	106372072	2.64868	-1.62043
MERGE.7881.1	XM_013812201.2	0.997632	8.40521e-06	MERGE.7881.1	LOC106372072	106372072	-1.76971	-1.62043
XR_001282535.2	XM_013812201.2	0.993519	6.28646e-05	XR_001282535.2	LOC106372072	106372072	-3.12221	-1.62043
MERGE.36713.2	XM_013812201.2	0.995969	2.43441e-05	MERGE.36713.2	LOC106372072	106372072	-3.49112	-1.62043
MERGE.38391.4	XM_013812201.2	-0.990381	0.00013833	MERGE.38391.4	LOC106372072	106372072	1.87322	-1.62043
MERGE.5969.1	XM_013812201.2	-0.991881	9.86098e-05	MERGE.5969.1	LOC106372072	106372072	2.78326	-1.62043
MERGE.166.1	XM_013812201.2	0.990701	0.000129298	MERGE.166.1	LOC106372072	106372072	-1.5071	-1.62043
MERGE.6809.6	XM_013812201.2	-0.996428	1.91191e-05	MERGE.6809.6	LOC106372072	106372072	2.55112	-1.62043
XR_001274775.2	XM_013812201.2	0.999205	9.47063e-07	LOC106372690	LOC106372072	106372072	-3.90261	-1.62043
XR_001286372.2	XM_013812201.2	0.990866	0.000124754	LOC106432178	LOC106372072	106372072	-1.41707	-1.62043
MERGE.84575.1	XM_013812201.2	-0.993161	6.99932e-05	MERGE.84575.1	LOC106372072	106372072	2.07993	-1.62043
XR_001280081.2	XM_013812201.2	0.991795	0.000100705	LOC106399604	LOC106372072	106372072	-2.08114	-1.62043
MERGE.77711.3	XM_013812201.2	0.997311	1.08362e-05	MERGE.77711.3	LOC106372072	106372072	-1.30259	-1.62043
MERGE.79218.1	XM_013812201.2	0.994526	4.48714e-05	MERGE.79218.1	LOC106372072	106372072	-1.14453	-1.62043
MERGE.71039.1	XM_013871747.2	-0.990144	0.000145241	MERGE.71039.1	LOC106430948	106430948	1.27641	-1.54564
MERGE.16489.1	XM_013871747.2	-0.992353	8.74834e-05	MERGE.16489.1	LOC106430948	106430948	2.95161	-1.54564
MERGE.57931.1	XM_013871747.2	-0.992149	9.22116e-05	MERGE.57931.1	LOC106430948	106430948	1.04855	-1.54564
MERGE.13500.5	XM_013871747.2	0.990264	0.000141733	MERGE.13500.5	LOC106430948	106430948	-1.85776	-1.54564
XR_001273566.2	XM_013871747.2	-0.995067	3.64423e-05	XR_001273566.2	LOC106430948	106430948	1.61964	-1.54564
XR_001281464.2	XM_013871747.2	0.997957	6.25695e-06	LOC106405946	LOC106430948	106430948	-1.22897	-1.54564
MERGE.33856.3	XM_013871747.2	-0.994893	3.90586e-05	MERGE.33856.3	LOC106430948	106430948	2.07825	-1.54564
XR_001275128.2	XM_013871747.2	0.996699	1.63251e-05	LOC106374870	LOC106430948	106430948	-1.61853	-1.54564
MERGE.19225.5	XM_013871747.2	-0.990525	0.000134236	MERGE.19225.5	LOC106430948	106430948	2.47948	-1.54564
MERGE.48511.2	XM_013871747.2	-0.991385	0.000111018	MERGE.48511.2	LOC106430948	106430948	4.73412	-1.54564
MERGE.83138.7	XM_013871747.2	-0.994592	4.37979e-05	MERGE.83138.7	LOC106430948	106430948	1.807	-1.54564
MERGE.48848.1	XM_013871747.2	-0.995894	2.52554e-05	MERGE.48848.1	LOC106430948	106430948	4.59014	-1.54564
XR_001282405.2	XM_013871747.2	-0.991527	0.000107373	LOC106411614	LOC106430948	106430948	1.64931	-1.54564
XR_001277272.2	XM_013871747.2	-0.991649	0.00010432	LOC106385792	LOC106430948	106430948	2.64455	-1.54564
MERGE.45540.4	XM_013871747.2	0.990228	0.000142783	MERGE.45540.4	LOC106430948	106430948	-6.20743	-1.54564
MERGE.3546.1	XM_013871747.2	0.9951	3.59521e-05	MERGE.3546.1	LOC106430948	106430948	-1.24781	-1.54564
MERGE.7100.1	XM_013871747.2	0.991164	0.000116773	MERGE.7100.1	LOC106430948	106430948	-1.2346	-1.54564
MERGE.18762.1	XM_013871747.2	-0.991714	0.000102711	MERGE.18762.1	LOC106430948	106430948	1.59701	-1.54564
MERGE.2915.1	XM_013871747.2	-0.997409	1.0059e-05	MERGE.2915.1	LOC106430948	106430948	1.5448	-1.54564
MERGE.35415.2	XM_013871747.2	-0.991152	0.000117072	MERGE.35415.2	LOC106430948	106430948	1.3851	-1.54564
MERGE.7322.8	XM_022705151.1	0.997078	1.2796e-05	MERGE.7322.8	LOC111207258	111207258	3.79109	3.34256
MERGE.41279.3	XM_022705151.1	0.993298	6.72324e-05	MERGE.41279.3	LOC111207258	111207258	3.28659	3.34256
MERGE.81084.1	XM_022705151.1	0.990892	0.000124056	MERGE.81084.1	LOC111207258	111207258	3.52518	3.34256
MERGE.63154.4	XM_022705151.1	0.990064	0.000147596	MERGE.63154.4	LOC111207258	111207258	1.83727	3.34256
MERGE.20810.2	XM_022705151.1	-0.990038	0.000148369	MERGE.20810.2	LOC111207258	111207258	-1.64868	3.34256
MERGE.71463.1	XM_022705151.1	0.996972	1.37387e-05	MERGE.71463.1	LOC111207258	111207258	1.99941	3.34256
MERGE.82134.2	XM_022705151.1	0.991076	0.000119092	MERGE.82134.2	LOC111207258	111207258	2.46449	3.34256
MERGE.10354.1	XM_022705151.1	0.995696	2.7743e-05	MERGE.10354.1	LOC111207258	111207258	2.42039	3.34256
MERGE.4030.1	XM_022705151.1	-0.990817	0.000126101	MERGE.4030.1	LOC111207258	111207258	-1.25176	3.34256
MERGE.18492.5	XM_022705151.1	-0.994773	4.09114e-05	MERGE.18492.5	LOC111207258	111207258	-2.25631	3.34256
XR_002663601.1	XM_022705151.1	0.99405	5.30073e-05	XR_002663601.1	LOC111207258	111207258	2.47829	3.34256
MERGE.16884.2	XM_013822642.2	-0.99755	8.99413e-06	MERGE.16884.2	LOC106382610	106382610	3.50904	-1.32629
MERGE.36114.1	XM_013822642.2	0.991276	0.000113835	MERGE.36114.1	LOC106382610	106382610	-1.71182	-1.32629
MERGE.67913.1	XM_013822642.2	0.990544	0.000133712	MERGE.67913.1	LOC106382610	106382610	-1.06859	-1.32629
MERGE.8964.1	XM_013822642.2	-0.996988	1.35911e-05	MERGE.8964.1	LOC106382610	106382610	2.39227	-1.32629
MERGE.49234.2	XM_013822642.2	-0.995075	3.63173e-05	MERGE.49234.2	LOC106382610	106382610	3.91302	-1.32629
MERGE.77280.1	XM_013822642.2	-0.994267	4.92013e-05	MERGE.77280.1	LOC106382610	106382610	1.0423	-1.32629
MERGE.4774.22	XM_013822642.2	0.991548	0.000106863	MERGE.4774.22	LOC106382610	106382610	-2.08645	-1.32629
XR_001272205.2	XM_013822642.2	-0.991954	9.6853e-05	LOC106356981	LOC106382610	106382610	8.13865	-1.32629
MERGE.82275.1	XM_013822642.2	-0.994407	4.68314e-05	MERGE.82275.1	LOC106382610	106382610	4.60359	-1.32629
MERGE.75020.1	XM_013822642.2	-0.991563	0.000106486	MERGE.75020.1	LOC106382610	106382610	2.58565	-1.32629
MERGE.48909.1	XM_013822642.2	-0.990471	0.000135781	MERGE.48909.1	LOC106382610	106382610	2.85135	-1.32629
MERGE.60616.1	XM_013822642.2	-0.990427	0.00013702	MERGE.60616.1	LOC106382610	106382610	1.82178	-1.32629
MERGE.21386.3	XM_013822642.2	0.998315	4.25451e-06	MERGE.21386.3	LOC106382610	106382610	-2.21576	-1.32629
MERGE.82273.2	XM_013822642.2	-0.993262	6.79392e-05	MERGE.82273.2	LOC106382610	106382610	4.34149	-1.32629
MERGE.9642.1	XM_013822642.2	-0.991747	0.000101885	MERGE.9642.1	LOC106382610	106382610	1.61064	-1.32629
MERGE.83467.1	XM_013822642.2	-0.990852	0.000125147	MERGE.83467.1	LOC106382610	106382610	1.57501	-1.32629
MERGE.66442.2	XM_013822642.2	0.993728	5.88878e-05	MERGE.66442.2	LOC106382610	106382610	-1.32895	-1.32629
MERGE.82276.1	XM_013822642.2	-0.990161	0.000144735	MERGE.82276.1	LOC106382610	106382610	4.40269	-1.32629
MERGE.16190.1	XM_013822642.2	-0.995791	2.65397e-05	MERGE.16190.1	LOC106382610	106382610	5.36156	-1.32629
MERGE.64991.3	XM_013822642.2	-0.992274	8.93142e-05	MERGE.64991.3	LOC106382610	106382610	2.13694	-1.32629
MERGE.4928.1	XM_013822642.2	-0.99142	0.000110121	MERGE.4928.1	LOC106382610	106382610	3.2446	-1.32629
MERGE.3332.1	XM_013822642.2	0.990914	0.00012347	MERGE.3332.1	LOC106382610	106382610	-1.50105	-1.32629
MERGE.79805.1	XM_013799695.2	0.995276	3.34253e-05	MERGE.79805.1	LOC106360098	106360098	-1.30371	-1.83193
MERGE.67315.89	XM_013799695.2	-0.991341	0.000112135	MERGE.67315.89	LOC106360098	106360098	7.96653	-1.83193
MERGE.31727.1	XM_013799695.2	0.995348	3.24145e-05	MERGE.31727.1	LOC106360098	106360098	-1.71295	-1.83193
MERGE.26277.3	XM_013799695.2	-0.995608	2.88946e-05	MERGE.26277.3	LOC106360098	106360098	2.98886	-1.83193
MERGE.26277.7	XM_013799695.2	-0.990249	0.000142156	MERGE.26277.7	LOC106360098	106360098	3.13591	-1.83193
MERGE.69326.3	XM_013799695.2	-0.993989	5.40847e-05	MERGE.69326.3	LOC106360098	106360098	4.79635	-1.83193
MERGE.83159.1	XM_013799695.2	-0.994945	3.82721e-05	MERGE.83159.1	LOC106360098	106360098	2.78205	-1.83193
XR_001282940.2	XM_013799695.2	0.993754	5.84057e-05	LOC106414816	LOC106360098	106360098	-1.67054	-1.83193
MERGE.20264.1	XM_013799695.2	-0.993831	5.69604e-05	MERGE.20264.1	LOC106360098	106360098	1.4438	-1.83193
MERGE.77256.1	XM_013799695.2	-0.993476	6.36986e-05	MERGE.77256.1	LOC106360098	106360098	3.7831	-1.83193
MERGE.15647.1	XM_013799695.2	0.991134	0.000117556	MERGE.15647.1	LOC106360098	106360098	-2.4581	-1.83193
MERGE.79007.1	XM_013799695.2	0.991971	9.64391e-05	MERGE.79007.1	LOC106360098	106360098	-1.65458	-1.83193
MERGE.36467.1	XM_013799695.2	-0.995484	3.05428e-05	MERGE.36467.1	LOC106360098	106360098	7.25718	-1.83193
MERGE.22251.3	XM_013799695.2	-0.991766	0.000101419	MERGE.22251.3	LOC106360098	106360098	2.20219	-1.83193
MERGE.81395.1	XM_013799695.2	-0.992987	7.35947e-05	MERGE.81395.1	LOC106360098	106360098	1.65576	-1.83193
XR_002663098.1	XM_013799695.2	-0.991662	0.000103997	LOC111212773	LOC106360098	106360098	5.02688	-1.83193
XR_001278178.2	XM_013799695.2	-0.990863	0.00012484	LOC106390022	LOC106360098	106360098	1.60852	-1.83193
XR_002655422.1	XM_013799695.2	0.995886	2.5355e-05	LOC111202504	LOC106360098	106360098	-1.55581	-1.83193
MERGE.32955.2	XM_013799695.2	-0.994096	5.21846e-05	MERGE.32955.2	LOC106360098	106360098	2.76557	-1.83193
MERGE.71689.2	XM_013799695.2	-0.991417	0.000110192	MERGE.71689.2	LOC106360098	106360098	3.05517	-1.83193
MERGE.62039.1	XM_013799695.2	0.994029	5.33781e-05	MERGE.62039.1	LOC106360098	106360098	-10.5639	-1.83193
MERGE.45910.1	XM_013799695.2	0.993305	6.70747e-05	MERGE.45910.1	LOC106360098	106360098	-5.01966	-1.83193
XR_001280024.2	XM_013799695.2	0.990831	0.000125711	LOC106399478	LOC106360098	106360098	-1.81985	-1.83193
MERGE.14125.1	XM_013799695.2	-0.994504	4.52294e-05	MERGE.14125.1	LOC106360098	106360098	3.39172	-1.83193
XR_001276205.1	XM_013799695.2	0.99273	7.90974e-05	LOC106379882	LOC106360098	106360098	-1.79652	-1.83193
MERGE.46886.1	XM_013799695.2	-0.993217	6.88585e-05	MERGE.46886.1	LOC106360098	106360098	1.72337	-1.83193
MERGE.6571.2	XM_013799695.2	-0.991639	0.000104563	MERGE.6571.2	LOC106360098	106360098	2.83001	-1.83193
MERGE.71258.1	XM_013799695.2	0.994692	4.21798e-05	MERGE.71258.1	LOC106360098	106360098	-5.4184	-1.83193
MERGE.54387.1	XM_013799695.2	-0.992409	8.62098e-05	MERGE.54387.1	LOC106360098	106360098	4.62087	-1.83193
MERGE.18179.9	XM_013799695.2	0.995421	3.14027e-05	MERGE.18179.9	LOC106360098	106360098	-5.25681	-1.83193
MERGE.46106.1	XM_013799695.2	-0.993771	5.80862e-05	MERGE.46106.1	LOC106360098	106360098	2.73511	-1.83193
MERGE.59258.2	XM_013799695.2	0.992063	9.42526e-05	MERGE.59258.2	LOC106360098	106360098	-6.9686	-1.83193
MERGE.58160.2	XM_013799695.2	-0.998658	2.69941e-06	MERGE.58160.2	LOC106360098	106360098	2.4856	-1.83193
MERGE.19037.1	XM_013799695.2	-0.992779	7.80182e-05	MERGE.19037.1	LOC106360098	106360098	2.47796	-1.83193
MERGE.13602.1	XM_013799695.2	-0.995069	3.64113e-05	MERGE.13602.1	LOC106360098	106360098	5.68135	-1.83193
MERGE.68600.1	XM_013799695.2	0.993925	5.52485e-05	MERGE.68600.1	LOC106360098	106360098	-3.73944	-1.83193
MERGE.13275.2	XM_013799695.2	0.994325	4.82219e-05	MERGE.13275.2	LOC106360098	106360098	-2.11145	-1.83193
MERGE.71270.1	XM_013799695.2	-0.998153	5.11671e-06	MERGE.71270.1	LOC106360098	106360098	2.30047	-1.83193
MERGE.81530.1	XM_013799695.2	-0.995841	2.59045e-05	MERGE.81530.1	LOC106360098	106360098	2.86565	-1.83193
MERGE.38934.3	XM_013799695.2	-0.992704	7.96521e-05	MERGE.38934.3	LOC106360098	106360098	2.79732	-1.83193
MERGE.2990.1	XM_013799695.2	0.990482	0.000135447	MERGE.2990.1	LOC106360098	106360098	-3.51991	-1.83193
MERGE.4085.1	XM_013799695.2	0.990977	0.000121756	MERGE.4085.1	LOC106360098	106360098	-1.12823	-1.83193
MERGE.1141.2	XM_013799695.2	0.995539	2.97999e-05	MERGE.1141.2	LOC106360098	106360098	-1.15616	-1.83193
MERGE.17972.1	XM_013799695.2	0.995253	3.37461e-05	MERGE.17972.1	LOC106360098	106360098	-3.5033	-1.83193
MERGE.77137.1	XM_013799695.2	0.99009	0.000146836	MERGE.77137.1	LOC106360098	106360098	-2.47696	-1.83193
MERGE.85231.2	XM_013799695.2	-0.99446	4.59488e-05	MERGE.85231.2	LOC106360098	106360098	1.26968	-1.83193
MERGE.62028.2	XM_013799695.2	0.99239	8.66427e-05	MERGE.62028.2	LOC106360098	106360098	-3.34934	-1.83193
MERGE.10568.2	XM_013799695.2	-0.995036	3.68999e-05	MERGE.10568.2	LOC106360098	106360098	2.78701	-1.83193
MERGE.81831.1	XM_013799695.2	0.990692	0.000129564	MERGE.81831.1	LOC106360098	106360098	-2.98581	-1.83193
MERGE.85559.1	XM_013799695.2	-0.993102	7.12017e-05	MERGE.85559.1	LOC106360098	106360098	1.38924	-1.83193
MERGE.15003.2	XM_013799695.2	0.994998	3.74619e-05	MERGE.15003.2	LOC106360098	106360098	-1.77744	-1.83193
MERGE.3769.1	XM_013799695.2	-0.992185	9.13802e-05	MERGE.3769.1	LOC106360098	106360098	3.89488	-1.83193
MERGE.38391.4	XM_013799695.2	-0.99285	7.65067e-05	MERGE.38391.4	LOC106360098	106360098	1.87322	-1.83193
MERGE.32078.1	XM_013799695.2	0.994839	3.98912e-05	MERGE.32078.1	LOC106360098	106360098	-4.71012	-1.83193
MERGE.78653.1	XM_013799695.2	-0.992972	7.39076e-05	MERGE.78653.1	LOC106360098	106360098	2.97785	-1.83193
MERGE.22965.1	XM_013799695.2	-0.993166	6.98863e-05	MERGE.22965.1	LOC106360098	106360098	3.55814	-1.83193
MERGE.85265.2	XM_013799695.2	-0.991439	0.000109612	MERGE.85265.2	LOC106360098	106360098	2.17179	-1.83193
XR_002664159.1	XM_013799695.2	0.997565	8.88635e-06	LOC106430107	LOC106360098	106360098	-4.86259	-1.83193
MERGE.13272.1	XM_013799695.2	-0.990656	0.000130561	MERGE.13272.1	LOC106360098	106360098	1.57227	-1.83193
MERGE.56564.1	XM_013799695.2	0.990232	0.000142657	MERGE.56564.1	LOC106360098	106360098	-1.47521	-1.83193
MERGE.44045.1	XM_013799695.2	0.997248	1.13537e-05	MERGE.44045.1	LOC106360098	106360098	-3.59249	-1.83193
MERGE.60227.1	XM_013799695.2	0.995268	3.35296e-05	MERGE.60227.1	LOC106360098	106360098	-3.43102	-1.83193
MERGE.45408.9	XM_013799695.2	-0.992234	9.02327e-05	MERGE.45408.9	LOC106360098	106360098	1.34079	-1.83193
MERGE.28778.1	XM_013799695.2	-0.991704	0.000102939	MERGE.28778.1	LOC106360098	106360098	3.65504	-1.83193
MERGE.30450.1	XM_013799695.2	-0.99752	9.2175e-06	MERGE.30450.1	LOC106360098	106360098	2.86324	-1.83193
MERGE.13307.1	XM_013799695.2	-0.990938	0.000122797	MERGE.13307.1	LOC106360098	106360098	3.79905	-1.83193
MERGE.47278.1	XM_013799695.2	0.993703	5.93601e-05	MERGE.47278.1	LOC106360098	106360098	-1.78899	-1.83193
MERGE.66757.3	XM_013799695.2	0.993659	6.01799e-05	MERGE.66757.3	LOC106360098	106360098	-7.10461	-1.83193
MERGE.26069.1	XM_013799695.2	-0.991371	0.000111368	MERGE.26069.1	LOC106360098	106360098	2.40514	-1.83193
MERGE.83824.1	XM_013799695.2	-0.994579	4.40043e-05	MERGE.83824.1	LOC106360098	106360098	2.20354	-1.83193
MERGE.14199.1	XM_013799695.2	-0.991958	9.67619e-05	MERGE.14199.1	LOC106360098	106360098	3.55638	-1.83193
XR_001284248.2	XM_013799695.2	0.993633	6.06766e-05	LOC106421793	LOC106360098	106360098	-2.93263	-1.83193
MERGE.13119.10	XM_013799695.2	-0.991812	0.000100286	MERGE.13119.10	LOC106360098	106360098	1.65953	-1.83193
XR_001281878.2	XM_013799695.2	0.991765	0.000101435	LOC106407696	LOC106360098	106360098	-2.33264	-1.83193
MERGE.19809.2	XM_013799695.2	-0.995658	2.82362e-05	MERGE.19809.2	LOC106360098	106360098	2.23646	-1.83193
MERGE.82205.1	XM_013799695.2	-0.993562	6.20343e-05	MERGE.82205.1	LOC106360098	106360098	2.89629	-1.83193
MERGE.59194.9	XM_013799695.2	-0.990306	0.000140516	MERGE.59194.9	LOC106360098	106360098	2.25512	-1.83193
MERGE.78638.9	XM_013799695.2	0.994439	4.62951e-05	MERGE.78638.9	LOC106360098	106360098	-1.48112	-1.83193
MERGE.67278.1	XM_013799695.2	0.990626	0.000131383	MERGE.67278.1	LOC106360098	106360098	-1.3917	-1.83193
MERGE.17234.3	XM_013799695.2	-0.993185	6.95083e-05	MERGE.17234.3	LOC106360098	106360098	4.55697	-1.83193
MERGE.61452.3	XM_013799695.2	-0.995361	3.2237e-05	MERGE.61452.3	LOC106360098	106360098	6.42384	-1.83193
MERGE.59664.1	XM_013786711.2	-0.99174	0.000102068	MERGE.59664.1	LOC106347205	106347205	1.60055	-3.16408
MERGE.56550.5	XM_013786711.2	-0.992276	8.925e-05	MERGE.56550.5	LOC106347205	106347205	3.51588	-3.16408
MERGE.79805.1	XM_013786711.2	0.99271	7.95329e-05	MERGE.79805.1	LOC106347205	106347205	-1.30371	-3.16408
MERGE.46834.1	XM_013786711.2	0.995299	3.30956e-05	MERGE.46834.1	LOC106347205	106347205	-1.53302	-3.16408
MERGE.26486.1	XM_013786711.2	-0.996466	1.87113e-05	MERGE.26486.1	LOC106347205	106347205	3.53658	-3.16408
MERGE.15647.1	XM_013786711.2	0.99415	5.12319e-05	MERGE.15647.1	LOC106347205	106347205	-2.4581	-3.16408
MERGE.23723.1	XM_013786711.2	-0.992231	9.02925e-05	MERGE.23723.1	LOC106347205	106347205	4.07302	-3.16408
MERGE.36467.1	XM_013786711.2	-0.990763	0.000127598	MERGE.36467.1	LOC106347205	106347205	7.25718	-3.16408
MERGE.15520.4	XM_013786711.2	0.992153	9.21141e-05	MERGE.15520.4	LOC106347205	106347205	-2.03003	-3.16408
MERGE.62039.1	XM_013786711.2	0.995729	2.7326e-05	MERGE.62039.1	LOC106347205	106347205	-10.5639	-3.16408
MERGE.45910.1	XM_013786711.2	0.991502	0.000108005	MERGE.45910.1	LOC106347205	106347205	-5.01966	-3.16408
XR_001280024.2	XM_013786711.2	0.993827	5.70328e-05	LOC106399478	LOC106347205	106347205	-1.81985	-3.16408
MERGE.54387.1	XM_013786711.2	-0.995446	3.10578e-05	MERGE.54387.1	LOC106347205	106347205	4.62087	-3.16408
MERGE.4986.1	XM_013786711.2	-0.994047	5.30483e-05	MERGE.4986.1	LOC106347205	106347205	2.55272	-3.16408
MERGE.14843.1	XM_013786711.2	0.991879	9.86535e-05	MERGE.14843.1	LOC106347205	106347205	-1.28477	-3.16408
MERGE.54860.1	XM_013786711.2	-0.992336	8.78701e-05	MERGE.54860.1	LOC106347205	106347205	1.40458	-3.16408
MERGE.82131.8	XM_013786711.2	-0.990537	0.000133893	MERGE.82131.8	LOC106347205	106347205	2.69715	-3.16408
MERGE.49131.3	XM_013786711.2	0.994985	3.76562e-05	MERGE.49131.3	LOC106347205	106347205	-1.41178	-3.16408
MERGE.27360.1	XM_013786711.2	-0.991585	0.00010592	MERGE.27360.1	LOC106347205	106347205	2.64425	-3.16408
XR_001277346.2	XM_013786711.2	0.993331	6.65713e-05	LOC106385999	LOC106347205	106347205	-2.41029	-3.16408
MERGE.20114.1	XM_013786711.2	-0.990946	0.000122578	MERGE.20114.1	LOC106347205	106347205	2.10024	-3.16408
MERGE.27437.1	XM_013786711.2	-0.990795	0.000126696	MERGE.27437.1	LOC106347205	106347205	2.72629	-3.16408
MERGE.64579.1	XM_013786711.2	-0.994511	4.5113e-05	MERGE.64579.1	LOC106347205	106347205	3.30023	-3.16408
MERGE.1504.27	XM_013786711.2	-0.990956	0.000122327	MERGE.1504.27	LOC106347205	106347205	2.29184	-3.16408
MERGE.1504.29	XM_013786711.2	-0.996023	2.36939e-05	MERGE.1504.29	LOC106347205	106347205	2.08559	-3.16408
MERGE.5907.1	XM_013786711.2	-0.9971	1.26043e-05	MERGE.5907.1	LOC106347205	106347205	1.22749	-3.16408
MERGE.33305.1	XM_013786711.2	0.992519	8.37312e-05	MERGE.33305.1	LOC106347205	106347205	-5.54602	-3.16408
MERGE.6108.1	XM_013786711.2	0.998636	2.79072e-06	MERGE.6108.1	LOC106347205	106347205	-4.09608	-3.16408
MERGE.1864.1	XM_013786711.2	-0.992196	9.11199e-05	MERGE.1864.1	LOC106347205	106347205	1.15366	-3.16408
MERGE.22965.1	XM_013786711.2	-0.996656	1.67514e-05	MERGE.22965.1	LOC106347205	106347205	3.55814	-3.16408
MERGE.19198.1	XM_013786711.2	0.997814	7.16493e-06	MERGE.19198.1	LOC106347205	106347205	-1.53363	-3.16408
MERGE.66451.1	XM_013786711.2	0.995697	2.77396e-05	MERGE.66451.1	LOC106347205	106347205	-4.3921	-3.16408
MERGE.24226.1	XM_013786711.2	-0.999718	1.19185e-07	MERGE.24226.1	LOC106347205	106347205	1.94001	-3.16408
XR_001281761.2	XM_013786711.2	-0.990677	0.000129966	XR_001281761.2	LOC106347205	106347205	1.41648	-3.16408
MERGE.15522.1	XM_013786711.2	-0.998842	2.01106e-06	MERGE.15522.1	LOC106347205	106347205	1.43004	-3.16408
MERGE.46114.1	XM_013786711.2	-0.994915	3.87136e-05	MERGE.46114.1	LOC106347205	106347205	3.32852	-3.16408
MERGE.30450.1	XM_013786711.2	-0.991215	0.000115423	MERGE.30450.1	LOC106347205	106347205	2.86324	-3.16408
MERGE.79450.1	XM_013786711.2	-0.991666	0.000103883	MERGE.79450.1	LOC106347205	106347205	3.61743	-3.16408
MERGE.14199.1	XM_013786711.2	-0.9963	2.05093e-05	MERGE.14199.1	LOC106347205	106347205	3.55638	-3.16408
MERGE.62618.1	XM_013786711.2	-0.997852	6.91809e-06	MERGE.62618.1	LOC106347205	106347205	2.51487	-3.16408
MERGE.82205.1	XM_013786711.2	-0.993011	7.30933e-05	MERGE.82205.1	LOC106347205	106347205	2.89629	-3.16408
MERGE.24024.1	XM_013887578.2	-0.991326	0.000112519	MERGE.24024.1	LOC106445923	106445923	1.94826	-1.68865
MERGE.26277.5	XM_013887578.2	-0.99292	7.5021e-05	MERGE.26277.5	LOC106445923	106445923	2.90361	-1.68865
MERGE.40179.2	XM_013887578.2	-0.991075	0.00011913	MERGE.40179.2	LOC106445923	106445923	2.75879	-1.68865
XR_001282940.2	XM_013887578.2	0.991427	0.000109938	LOC106414816	LOC106445923	106445923	-1.67054	-1.68865
MERGE.40911.1	XM_013887578.2	0.995631	2.85876e-05	MERGE.40911.1	LOC106445923	106445923	-1.4373	-1.68865
MERGE.46510.1	XM_013887578.2	0.991412	0.000110323	MERGE.46510.1	LOC106445923	106445923	-1.0762	-1.68865
MERGE.46425.1	XM_013887578.2	0.993966	5.45122e-05	MERGE.46425.1	LOC106445923	106445923	-1.45291	-1.68865
MERGE.52474.2	XM_013887578.2	0.993389	6.54094e-05	MERGE.52474.2	LOC106445923	106445923	-4.30883	-1.68865
MERGE.17391.6	XM_013887578.2	0.995089	3.61246e-05	MERGE.17391.6	LOC106445923	106445923	-1.40525	-1.68865
MERGE.26168.11	XM_013887578.2	-0.992955	7.42699e-05	MERGE.26168.11	LOC106445923	106445923	8.07972	-1.68865
MERGE.44375.10	XM_013887578.2	-0.991774	0.000101211	MERGE.44375.10	LOC106445923	106445923	3.33544	-1.68865
MERGE.57655.1	XM_013887578.2	0.99207	9.40708e-05	MERGE.57655.1	LOC106445923	106445923	-1.65389	-1.68865
MERGE.53779.1	XM_013887578.2	0.997099	1.26118e-05	MERGE.53779.1	LOC106445923	106445923	-2.44599	-1.68865
MERGE.4567.2	XM_013887578.2	0.991059	0.000119545	MERGE.4567.2	LOC106445923	106445923	-1.7576	-1.68865
MERGE.6025.1	XM_013887578.2	0.99487	3.94078e-05	MERGE.6025.1	LOC106445923	106445923	-1.08225	-1.68865
MERGE.35525.1	XM_013887578.2	0.990449	0.000136406	MERGE.35525.1	LOC106445923	106445923	-2.29795	-1.68865
MERGE.39664.1	XM_013887578.2	-0.9902	0.000143599	MERGE.39664.1	LOC106445923	106445923	1.02303	-1.68865
MERGE.4388.11	XM_013887578.2	-0.993748	5.8505e-05	MERGE.4388.11	LOC106445923	106445923	2.64868	-1.68865
MERGE.33604.1	XM_013887578.2	0.990975	0.000121818	MERGE.33604.1	LOC106445923	106445923	-2.09679	-1.68865
MERGE.7881.1	XM_013887578.2	0.991967	9.6531e-05	MERGE.7881.1	LOC106445923	106445923	-1.76971	-1.68865
MERGE.66200.1	XM_013887578.2	0.990882	0.000124326	MERGE.66200.1	LOC106445923	106445923	-2.07792	-1.68865
XR_001282535.2	XM_013887578.2	0.994024	5.34679e-05	XR_001282535.2	LOC106445923	106445923	-3.12221	-1.68865
XR_001280650.2	XM_013887578.2	-0.995702	2.76662e-05	LOC106402291	LOC106445923	106445923	1.27855	-1.68865
MERGE.36713.2	XM_013887578.2	0.992861	7.62602e-05	MERGE.36713.2	LOC106445923	106445923	-3.49112	-1.68865
MERGE.61667.1	XM_013887578.2	0.992752	7.86116e-05	MERGE.61667.1	LOC106445923	106445923	-1.78413	-1.68865
MERGE.5969.1	XM_013887578.2	-0.996912	1.42927e-05	MERGE.5969.1	LOC106445923	106445923	2.78326	-1.68865
MERGE.6809.6	XM_013887578.2	-0.994118	5.17984e-05	MERGE.6809.6	LOC106445923	106445923	2.55112	-1.68865
MERGE.21169.1	XM_013887578.2	0.996545	1.78869e-05	MERGE.21169.1	LOC106445923	106445923	-5.23026	-1.68865
MERGE.62509.2	XM_013887578.2	0.993664	6.00968e-05	MERGE.62509.2	LOC106445923	106445923	-4.1889	-1.68865
XR_001274775.2	XM_013887578.2	0.997709	7.86858e-06	LOC106372690	LOC106445923	106445923	-3.90261	-1.68865
MERGE.66442.7	XM_013887578.2	0.992508	8.39954e-05	MERGE.66442.7	LOC106445923	106445923	-1.49165	-1.68865
XR_001286372.2	XM_013887578.2	0.998539	3.19985e-06	LOC106432178	LOC106445923	106445923	-1.41707	-1.68865
MERGE.16682.6	XM_013887578.2	0.993412	6.49552e-05	MERGE.16682.6	LOC106445923	106445923	-4.40241	-1.68865
MERGE.77711.3	XM_013887578.2	0.99039	0.000138085	MERGE.77711.3	LOC106445923	106445923	-1.30259	-1.68865
MERGE.79218.1	XM_013887578.2	0.993709	5.92433e-05	MERGE.79218.1	LOC106445923	106445923	-1.14453	-1.68865
MERGE.77326.1	XM_013887578.2	0.994461	4.59424e-05	MERGE.77326.1	LOC106445923	106445923	-1.6871	-1.68865
MERGE.22995.3	XM_013876372.2	-0.995427	3.13265e-05	MERGE.22995.3	LOC106435475	106435475	-4.36736	6.30405
MERGE.27406.1	XM_013876372.2	0.991339	0.000112195	MERGE.27406.1	LOC106435475	106435475	2.55258	6.30405
XR_001274903.2	XM_013876372.2	0.994387	4.71669e-05	LOC106374335	LOC106435475	106435475	1.38658	6.30405
MERGE.79917.1	XM_013876372.2	0.9966	1.7316e-05	MERGE.79917.1	LOC106435475	106435475	3.93852	6.30405
MERGE.31898.9	XM_013876372.2	-0.990945	0.00012263	MERGE.31898.9	LOC106435475	106435475	-1.82128	6.30405
MERGE.68492.1	XM_013876372.2	0.997038	1.31439e-05	MERGE.68492.1	LOC106435475	106435475	3.20995	6.30405
XR_001276359.2	XM_013876372.2	0.990151	0.000145029	LOC106380489	LOC106435475	106435475	2.69279	6.30405
MERGE.79720.1	XM_013876372.2	0.993377	6.56551e-05	MERGE.79720.1	LOC106435475	106435475	2.5914	6.30405
MERGE.32044.1	XM_013876372.2	0.991155	0.00011701	MERGE.32044.1	LOC106435475	106435475	3.76132	6.30405
XR_001282568.2	XM_013876372.2	0.990408	0.00013757	LOC106412383	LOC106435475	106435475	4.89464	6.30405
MERGE.9677.1	XM_013876372.2	0.992102	9.33211e-05	MERGE.9677.1	LOC106435475	106435475	1.18987	6.30405
MERGE.57609.1	XM_013876372.2	-0.991334	0.000112312	MERGE.57609.1	LOC106435475	106435475	-1.23381	6.30405
MERGE.38636.1	XM_013876372.2	-0.990507	0.000134737	MERGE.38636.1	LOC106435475	106435475	-1.61847	6.30405
MERGE.49447.1	XM_013876372.2	0.993707	5.92843e-05	MERGE.49447.1	LOC106435475	106435475	3.11635	6.30405
MERGE.66185.1	XM_013828892.2	-0.992766	7.83158e-05	MERGE.66185.1	LOC106388749	106388749	-1.20293	1.54835
MERGE.51739.1	XM_013828892.2	0.997785	7.35066e-06	MERGE.51739.1	LOC106388749	106388749	1.67631	1.54835
MERGE.15247.4	XM_013828892.2	0.991388	0.00011094	MERGE.15247.4	LOC106388749	106388749	1.97422	1.54835
MERGE.45482.2	XM_013828892.2	-0.99313	7.06396e-05	MERGE.45482.2	LOC106388749	106388749	-1.05712	1.54835
MERGE.21950.1	XM_013828892.2	0.990599	0.000132154	MERGE.21950.1	LOC106388749	106388749	2.24051	1.54835
MERGE.54214.1	XM_013828892.2	0.992065	9.42069e-05	MERGE.54214.1	LOC106388749	106388749	1.22669	1.54835
XR_001282931.2	XM_013828892.2	0.990917	0.000123385	LOC106414756	LOC106388749	106388749	5.75634	1.54835
MERGE.53846.1	XM_013807667.2	0.991496	0.000108175	MERGE.53846.1	LOC106367809	106367809	-4.55117	-1.06764
MERGE.84339.8	XM_013807667.2	-0.994623	4.32844e-05	MERGE.84339.8	LOC106367809	106367809	3.56427	-1.06764
MERGE.19882.5	XM_013807667.2	-0.994414	4.67109e-05	MERGE.19882.5	LOC106367809	106367809	1.23941	-1.06764
MERGE.51718.1	XM_013807667.2	-0.99763	8.42219e-06	MERGE.51718.1	LOC106367809	106367809	1.1263	-1.06764
MERGE.78913.1	XM_013807667.2	0.99295	7.43851e-05	MERGE.78913.1	LOC106367809	106367809	-2.96474	-1.06764
MERGE.29277.2	XM_013807667.2	0.99075	0.000127957	MERGE.29277.2	LOC106367809	106367809	-1.62478	-1.06764
MERGE.31375.1	XM_013807667.2	0.991444	0.000109491	MERGE.31375.1	LOC106367809	106367809	-3.71	-1.06764
MERGE.74245.2	XM_013807667.2	-0.990388	0.000138155	MERGE.74245.2	LOC106367809	106367809	2.35793	-1.06764
MERGE.38371.9	XM_013807667.2	-0.995407	3.15988e-05	MERGE.38371.9	LOC106367809	106367809	1.66227	-1.06764
MERGE.15563.1	XM_013807667.2	0.997817	7.14011e-06	MERGE.15563.1	LOC106367809	106367809	-1.78417	-1.06764
MERGE.68001.1	XM_013807667.2	0.990869	0.000124691	MERGE.68001.1	LOC106367809	106367809	-1.08555	-1.06764
MERGE.54386.7	XM_013807667.2	-0.993238	6.84235e-05	MERGE.54386.7	LOC106367809	106367809	5.62122	-1.06764
MERGE.14746.2	XM_013807667.2	0.998182	4.95276e-06	MERGE.14746.2	LOC106367809	106367809	-1.22575	-1.06764
XR_001273980.2	XM_013807667.2	-0.990975	0.000121813	XR_001273980.2	LOC106367809	106367809	1.57175	-1.06764
MERGE.14652.2	XM_013807667.2	-0.990091	0.000146782	MERGE.14652.2	LOC106367809	106367809	2.19719	-1.06764
MERGE.27627.1	XM_013807667.2	-0.995542	2.97688e-05	MERGE.27627.1	LOC106367809	106367809	1.45456	-1.06764
MERGE.19053.1	XM_013807667.2	0.997544	9.03724e-06	MERGE.19053.1	LOC106367809	106367809	-2.80101	-1.06764
MERGE.77300.5	XM_013807667.2	-0.995265	3.35737e-05	MERGE.77300.5	LOC106367809	106367809	1.79119	-1.06764
MERGE.46621.1	XM_013807667.2	-0.993522	6.28176e-05	MERGE.46621.1	LOC106367809	106367809	2.36561	-1.06764
MERGE.17737.1	XM_013807667.2	-0.99217	9.17324e-05	MERGE.17737.1	LOC106367809	106367809	1.4479	-1.06764
MERGE.69492.1	XM_013807667.2	0.993485	6.35382e-05	MERGE.69492.1	LOC106367809	106367809	-3.02221	-1.06764
MERGE.43147.19	XM_013862812.2	-0.991703	0.000102972	MERGE.43147.19	LOC106421980	106421980	1.07437	-1.11068
MERGE.26630.9	XM_013862812.2	0.990167	0.000144563	MERGE.26630.9	LOC106421980	106421980	-2.16543	-1.11068
MERGE.40179.2	XM_013862812.2	-0.994605	4.35872e-05	MERGE.40179.2	LOC106421980	106421980	2.75879	-1.11068
MERGE.54845.8	XM_013862812.2	-0.994292	4.8785e-05	MERGE.54845.8	LOC106421980	106421980	1.1151	-1.11068
MERGE.73814.2	XM_013862812.2	0.993883	5.6006e-05	MERGE.73814.2	LOC106421980	106421980	-1.2105	-1.11068
MERGE.40911.1	XM_013862812.2	0.990935	0.000122893	MERGE.40911.1	LOC106421980	106421980	-1.4373	-1.11068
MERGE.79774.2	XM_013862812.2	-0.995859	2.56827e-05	MERGE.79774.2	LOC106421980	106421980	2.39271	-1.11068
MERGE.2829.1	XM_013862812.2	0.991299	0.000113238	MERGE.2829.1	LOC106421980	106421980	-2.90097	-1.11068
MERGE.9037.1	XM_013862812.2	0.995773	2.67684e-05	MERGE.9037.1	LOC106421980	106421980	-1.45375	-1.11068
MERGE.27421.1	XM_013862812.2	-0.996176	2.19062e-05	MERGE.27421.1	LOC106421980	106421980	1.40313	-1.11068
MERGE.21669.2	XM_013862812.2	-0.996771	1.56188e-05	MERGE.21669.2	LOC106421980	106421980	1.25058	-1.11068
MERGE.12932.1	XM_013862812.2	0.993048	7.23277e-05	MERGE.12932.1	LOC106421980	106421980	-1.84143	-1.11068
MERGE.24446.2	XM_013862812.2	0.993384	6.55102e-05	MERGE.24446.2	LOC106421980	106421980	-2.1735	-1.11068
MERGE.20911.7	XM_013862812.2	-0.993185	6.95148e-05	MERGE.20911.7	LOC106421980	106421980	2.82418	-1.11068
MERGE.80757.1	XM_013862812.2	-0.997626	8.44876e-06	MERGE.80757.1	LOC106421980	106421980	1.3072	-1.11068
MERGE.33856.5	XM_013862812.2	-0.997709	7.86626e-06	MERGE.33856.5	LOC106421980	106421980	1.85207	-1.11068
MERGE.85168.5	XM_013862812.2	-0.991085	0.000118857	MERGE.85168.5	LOC106421980	106421980	6.19569	-1.11068
MERGE.13949.1	XM_013862812.2	-0.99437	4.74482e-05	MERGE.13949.1	LOC106421980	106421980	3.56007	-1.11068
MERGE.11873.3	XM_013862812.2	-0.99479	4.06396e-05	MERGE.11873.3	LOC106421980	106421980	1.66244	-1.11068
XR_001289761.1	XM_013862812.2	-0.996705	1.62714e-05	LOC106452149	LOC106421980	106421980	1.16396	-1.11068
MERGE.39664.1	XM_013862812.2	-0.991944	9.70838e-05	MERGE.39664.1	LOC106421980	106421980	1.02303	-1.11068
MERGE.42734.1	XM_013862812.2	0.994038	5.32105e-05	MERGE.42734.1	LOC106421980	106421980	-1.78686	-1.11068
XR_002654021.1	XM_013862812.2	0.995625	2.86698e-05	LOC111200365	LOC106421980	106421980	-3.65843	-1.11068
MERGE.41815.1	XM_013862812.2	-0.992506	8.40226e-05	MERGE.41815.1	LOC106421980	106421980	2.38278	-1.11068
XR_002655528.1	XM_013862812.2	0.99669	1.64193e-05	LOC106405027	LOC106421980	106421980	-2.2709	-1.11068
MERGE.58316.1	XM_013862812.2	0.990785	0.000126991	MERGE.58316.1	LOC106421980	106421980	-1.15373	-1.11068
MERGE.27220.3	XM_013862812.2	0.99478	4.0806e-05	MERGE.27220.3	LOC106421980	106421980	-1.24161	-1.11068
MERGE.38371.2	XM_013862812.2	-0.991686	0.000103391	MERGE.38371.2	LOC106421980	106421980	2.6632	-1.11068
MERGE.9698.1	XM_013862812.2	0.992295	8.88275e-05	MERGE.9698.1	LOC106421980	106421980	-3.93596	-1.11068
MERGE.12936.1	XM_013862812.2	0.993752	5.84327e-05	MERGE.12936.1	LOC106421980	106421980	-1.81891	-1.11068
XR_001277778.2	XM_013862812.2	-0.993286	6.74611e-05	LOC106388048	LOC106421980	106421980	2.14677	-1.11068
MERGE.64267.1	XM_013862812.2	-0.991229	0.000115049	MERGE.64267.1	LOC106421980	106421980	2.93413	-1.11068
MERGE.84575.1	XM_013862812.2	-0.995128	3.55441e-05	MERGE.84575.1	LOC106421980	106421980	2.07993	-1.11068
XR_002655795.1	XM_013862812.2	-0.99706	1.29507e-05	LOC111202882	LOC106421980	106421980	1.47821	-1.11068
MERGE.54449.1	XM_013862812.2	-0.994419	4.66261e-05	MERGE.54449.1	LOC106421980	106421980	2.02373	-1.11068
MERGE.77711.3	XM_013862812.2	0.992088	9.36407e-05	MERGE.77711.3	LOC106421980	106421980	-1.30259	-1.11068
MERGE.59134.1	XM_013875250.2	0.994445	4.61976e-05	MERGE.59134.1	LOC106434391	106434391	2.52383	1.60437
MERGE.24024.1	XM_013859073.2	-0.995251	3.37707e-05	MERGE.24024.1	LOC106418378	106418378	1.94826	-1.41303
MERGE.60122.1	XM_013859073.2	0.99646	1.87717e-05	MERGE.60122.1	LOC106418378	106418378	-5.11323	-1.41303
MERGE.26277.3	XM_013859073.2	-0.995458	3.09011e-05	MERGE.26277.3	LOC106418378	106418378	2.98886	-1.41303
MERGE.26277.5	XM_013859073.2	-0.990759	0.000127705	MERGE.26277.5	LOC106418378	106418378	2.90361	-1.41303
MERGE.73718.8	XM_013859073.2	-0.990858	0.000124978	MERGE.73718.8	LOC106418378	106418378	5.15181	-1.41303
MERGE.63249.2	XM_013859073.2	-0.99164	0.000104544	MERGE.63249.2	LOC106418378	106418378	6.15729	-1.41303
MERGE.36187.1	XM_013859073.2	-0.992341	8.7776e-05	MERGE.36187.1	LOC106418378	106418378	1.09865	-1.41303
XR_002654758.1	XM_013859073.2	0.993193	6.93453e-05	LOC106370751	LOC106418378	106418378	-2.35223	-1.41303
MERGE.51893.1	XM_013859073.2	-0.991123	0.000117858	MERGE.51893.1	LOC106418378	106418378	3.36638	-1.41303
MERGE.2829.1	XM_013859073.2	0.996428	1.91132e-05	MERGE.2829.1	LOC106418378	106418378	-2.90097	-1.41303
MERGE.9037.1	XM_013859073.2	0.993313	6.69184e-05	MERGE.9037.1	LOC106418378	106418378	-1.45375	-1.41303
MERGE.52474.2	XM_013859073.2	0.99499	3.7592e-05	MERGE.52474.2	LOC106418378	106418378	-4.30883	-1.41303
MERGE.45944.1	XM_013859073.2	-0.995126	3.55695e-05	MERGE.45944.1	LOC106418378	106418378	1.94652	-1.41303
MERGE.10973.1	XM_013859073.2	-0.993621	6.09137e-05	MERGE.10973.1	LOC106418378	106418378	2.50015	-1.41303
XR_002663098.1	XM_013859073.2	-0.991825	9.99623e-05	LOC111212773	LOC106418378	106418378	5.02688	-1.41303
XR_001278178.2	XM_013859073.2	-0.990058	0.000147774	LOC106390022	LOC106418378	106418378	1.60852	-1.41303
MERGE.35173.4	XM_013859073.2	-0.993546	6.23538e-05	MERGE.35173.4	LOC106418378	106418378	4.89754	-1.41303
MERGE.35405.1	XM_013859073.2	-0.992029	9.50639e-05	MERGE.35405.1	LOC106418378	106418378	3.12423	-1.41303
MERGE.39932.1	XM_013859073.2	0.994394	4.70503e-05	MERGE.39932.1	LOC106418378	106418378	-4.50894	-1.41303
XR_001273463.2	XM_013859073.2	0.991602	0.000105499	LOC106365329	LOC106418378	106418378	-1.65671	-1.41303
MERGE.14125.1	XM_013859073.2	-0.99978	7.23389e-08	MERGE.14125.1	LOC106418378	106418378	3.39172	-1.41303
MERGE.34808.1	XM_013859073.2	0.992518	8.37594e-05	MERGE.34808.1	LOC106418378	106418378	-1.84002	-1.41303
MERGE.6571.2	XM_013859073.2	-0.997216	1.16185e-05	MERGE.6571.2	LOC106418378	106418378	2.83001	-1.41303
MERGE.71258.1	XM_013859073.2	0.993872	5.62181e-05	MERGE.71258.1	LOC106418378	106418378	-5.4184	-1.41303
MERGE.33856.2	XM_013859073.2	-0.993926	5.52242e-05	MERGE.33856.2	LOC106418378	106418378	2.72323	-1.41303
MERGE.18179.9	XM_013859073.2	0.993297	6.72384e-05	MERGE.18179.9	LOC106418378	106418378	-5.25681	-1.41303
MERGE.46106.1	XM_013859073.2	-0.99015	0.000145049	MERGE.46106.1	LOC106418378	106418378	2.73511	-1.41303
MERGE.59258.2	XM_013859073.2	0.992138	9.24712e-05	MERGE.59258.2	LOC106418378	106418378	-6.9686	-1.41303
MERGE.58160.2	XM_013859073.2	-0.996938	1.40458e-05	MERGE.58160.2	LOC106418378	106418378	2.4856	-1.41303
MERGE.13602.1	XM_013859073.2	-0.992789	7.78034e-05	MERGE.13602.1	LOC106418378	106418378	5.68135	-1.41303
MERGE.17952.1	XM_013859073.2	0.99662	1.71215e-05	MERGE.17952.1	LOC106418378	106418378	-5.73255	-1.41303
MERGE.71270.1	XM_013859073.2	-0.997711	7.8564e-06	MERGE.71270.1	LOC106418378	106418378	2.30047	-1.41303
MERGE.81530.1	XM_013859073.2	-0.99268	8.01668e-05	MERGE.81530.1	LOC106418378	106418378	2.86565	-1.41303
MERGE.54074.1	XM_013859073.2	-0.993699	5.94347e-05	MERGE.54074.1	LOC106418378	106418378	1.75906	-1.41303
MERGE.13949.1	XM_013859073.2	-0.992828	7.69623e-05	MERGE.13949.1	LOC106418378	106418378	3.56007	-1.41303
MERGE.44528.2	XM_013859073.2	0.994465	4.58622e-05	MERGE.44528.2	LOC106418378	106418378	-4.99081	-1.41303
MERGE.15684.1	XM_013859073.2	0.993432	6.45587e-05	MERGE.15684.1	LOC106418378	106418378	-1.23502	-1.41303
MERGE.11621.1	XM_013859073.2	-0.990142	0.000145295	MERGE.11621.1	LOC106418378	106418378	1.83584	-1.41303
MERGE.26509.1	XM_013859073.2	-0.992672	8.0351e-05	MERGE.26509.1	LOC106418378	106418378	2.17944	-1.41303
MERGE.2287.1	XM_013859073.2	-0.996892	1.44741e-05	MERGE.2287.1	LOC106418378	106418378	1.18656	-1.41303
MERGE.42734.1	XM_013859073.2	0.995699	2.77121e-05	MERGE.42734.1	LOC106418378	106418378	-1.78686	-1.41303
MERGE.62028.1	XM_013859073.2	0.990367	0.000138755	MERGE.62028.1	LOC106418378	106418378	-4.1064	-1.41303
MERGE.7323.1	XM_013859073.2	-0.996583	1.74892e-05	MERGE.7323.1	LOC106418378	106418378	2.09165	-1.41303
MERGE.33604.1	XM_013859073.2	0.996779	1.55454e-05	MERGE.33604.1	LOC106418378	106418378	-2.09679	-1.41303
MERGE.80592.1	XM_013859073.2	-0.996667	1.66479e-05	MERGE.80592.1	LOC106418378	106418378	2.71877	-1.41303
MERGE.53445.1	XM_013859073.2	-0.994445	4.61967e-05	MERGE.53445.1	LOC106418378	106418378	1.93552	-1.41303
MERGE.1141.2	XM_013859073.2	0.990143	0.000145275	MERGE.1141.2	LOC106418378	106418378	-1.15616	-1.41303
MERGE.17972.1	XM_013859073.2	0.996883	1.45565e-05	MERGE.17972.1	LOC106418378	106418378	-3.5033	-1.41303
MERGE.67765.1	XM_013859073.2	0.994775	4.08729e-05	MERGE.67765.1	LOC106418378	106418378	-3.31709	-1.41303
MERGE.85231.2	XM_013859073.2	-0.991455	0.000109207	MERGE.85231.2	LOC106418378	106418378	1.26968	-1.41303
MERGE.85559.1	XM_013859073.2	-0.997249	1.13423e-05	MERGE.85559.1	LOC106418378	106418378	1.38924	-1.41303
MERGE.47560.3	XM_013859073.2	-0.992289	8.8954e-05	MERGE.47560.3	LOC106418378	106418378	1.25377	-1.41303
XR_002655862.1	XM_013859073.2	-0.994442	4.62499e-05	LOC111202944	LOC106418378	106418378	1.74635	-1.41303
MERGE.15003.2	XM_013859073.2	0.999235	8.78095e-07	MERGE.15003.2	LOC106418378	106418378	-1.77744	-1.41303
MERGE.3769.1	XM_013859073.2	-0.990118	0.000146008	MERGE.3769.1	LOC106418378	106418378	3.89488	-1.41303
MERGE.17009.1	XM_013859073.2	-0.992946	7.44697e-05	MERGE.17009.1	LOC106418378	106418378	1.12505	-1.41303
MERGE.38391.4	XM_013859073.2	-0.995253	3.37504e-05	MERGE.38391.4	LOC106418378	106418378	1.87322	-1.41303
MERGE.32078.1	XM_013859073.2	0.996816	1.5193e-05	MERGE.32078.1	LOC106418378	106418378	-4.71012	-1.41303
MERGE.78653.1	XM_013859073.2	-0.997794	7.29319e-06	MERGE.78653.1	LOC106418378	106418378	2.97785	-1.41303
XR_002664159.1	XM_013859073.2	0.995825	2.61143e-05	LOC106430107	LOC106418378	106418378	-4.86259	-1.41303
MERGE.24627.16	XM_013859073.2	-0.992799	7.75876e-05	MERGE.24627.16	LOC106418378	106418378	6.40296	-1.41303
MERGE.58621.2	XM_013859073.2	-0.990614	0.000131737	MERGE.58621.2	LOC106418378	106418378	3.56615	-1.41303
MERGE.62443.2	XM_013859073.2	0.992495	8.42826e-05	MERGE.62443.2	LOC106418378	106418378	-1.38625	-1.41303
XR_001275048.2	XM_013859073.2	-0.996519	1.81508e-05	LOC106374708	LOC106418378	106418378	2.73861	-1.41303
MERGE.44045.1	XM_013859073.2	0.992052	9.45136e-05	MERGE.44045.1	LOC106418378	106418378	-3.59249	-1.41303
MERGE.22559.1	XM_013859073.2	-0.99725	1.13347e-05	MERGE.22559.1	LOC106418378	106418378	2.45112	-1.41303
MERGE.66442.1	XM_013859073.2	0.992881	7.58486e-05	MERGE.66442.1	LOC106418378	106418378	-1.21251	-1.41303
MERGE.60227.1	XM_013859073.2	0.997755	7.55392e-06	MERGE.60227.1	LOC106418378	106418378	-3.43102	-1.41303
MERGE.67788.4	XM_013859073.2	0.992685	8.00651e-05	MERGE.67788.4	LOC106418378	106418378	-1.67816	-1.41303
MERGE.45408.3	XM_013859073.2	-0.992657	8.06714e-05	MERGE.45408.3	LOC106418378	106418378	1.06735	-1.41303
MERGE.28778.1	XM_013859073.2	-0.993036	7.2573e-05	MERGE.28778.1	LOC106418378	106418378	3.65504	-1.41303
MERGE.31556.1	XM_013859073.2	-0.991738	0.000102116	MERGE.31556.1	LOC106418378	106418378	3.14228	-1.41303
MERGE.7103.2	XM_013859073.2	-0.994464	4.58801e-05	MERGE.7103.2	LOC106418378	106418378	3.08525	-1.41303
MERGE.13307.1	XM_013859073.2	-0.993557	6.21294e-05	MERGE.13307.1	LOC106418378	106418378	3.79905	-1.41303
MERGE.26069.1	XM_013859073.2	-0.996939	1.40435e-05	MERGE.26069.1	LOC106418378	106418378	2.40514	-1.41303
MERGE.56870.1	XM_013859073.2	-0.993304	6.71141e-05	MERGE.56870.1	LOC106418378	106418378	2.12523	-1.41303
MERGE.19809.2	XM_013859073.2	-0.996014	2.3804e-05	MERGE.19809.2	LOC106418378	106418378	2.23646	-1.41303
MERGE.58912.1	XM_013859073.2	-0.993275	6.76872e-05	MERGE.58912.1	LOC106418378	106418378	4.46709	-1.41303
MERGE.79218.1	XM_013859073.2	0.99285	7.65101e-05	MERGE.79218.1	LOC106418378	106418378	-1.14453	-1.41303
MERGE.39059.1	XM_013843476.2	0.994727	4.16265e-05	MERGE.39059.1	BNAC06G05400D	106402692	3.21637	2.2
MERGE.40835.1	XM_013843476.2	0.995522	3.004e-05	MERGE.40835.1	BNAC06G05400D	106402692	1.72062	2.2
MERGE.29048.5	XM_013843476.2	-0.996192	2.17255e-05	MERGE.29048.5	BNAC06G05400D	106402692	-1.38588	2.2
MERGE.36187.1	XM_013843476.2	0.991743	0.000101983	MERGE.36187.1	BNAC06G05400D	106402692	1.09865	2.2
MERGE.73759.1	XM_013843476.2	0.992322	8.82042e-05	MERGE.73759.1	BNAC06G05400D	106402692	2.60235	2.2
MERGE.16475.1	XM_013843476.2	0.990999	0.000121153	MERGE.16475.1	BNAC06G05400D	106402692	1.7137	2.2
MERGE.39932.1	XM_013843476.2	-0.993527	6.2708e-05	MERGE.39932.1	BNAC06G05400D	106402692	-4.50894	2.2
MERGE.73613.2	XM_013843476.2	0.992647	8.09083e-05	MERGE.73613.2	BNAC06G05400D	106402692	3.49544	2.2
XR_001273463.2	XM_013843476.2	-0.992584	8.22838e-05	LOC106365329	BNAC06G05400D	106402692	-1.65671	2.2
MERGE.20810.2	XM_013843476.2	-0.991129	0.000117704	MERGE.20810.2	BNAC06G05400D	106402692	-1.64868	2.2
MERGE.65334.6	XM_013843476.2	0.991087	0.000118795	MERGE.65334.6	BNAC06G05400D	106402692	3.53651	2.2
MERGE.24893.1	XM_013843476.2	0.991921	9.76519e-05	MERGE.24893.1	BNAC06G05400D	106402692	2.77828	2.2
MERGE.54074.1	XM_013843476.2	0.997042	1.31134e-05	MERGE.54074.1	BNAC06G05400D	106402692	1.75906	2.2
MERGE.2468.1	XM_013843476.2	-0.994367	4.75127e-05	MERGE.2468.1	BNAC06G05400D	106402692	-1.44514	2.2
MERGE.58134.1	XM_013843476.2	0.990462	0.000136023	MERGE.58134.1	BNAC06G05400D	106402692	6.53099	2.2
MERGE.44528.2	XM_013843476.2	-0.996205	2.15727e-05	MERGE.44528.2	BNAC06G05400D	106402692	-4.99081	2.2
MERGE.15684.1	XM_013843476.2	-0.991852	9.93143e-05	MERGE.15684.1	BNAC06G05400D	106402692	-1.23502	2.2
MERGE.27489.3	XM_013843476.2	0.996966	1.37962e-05	MERGE.27489.3	BNAC06G05400D	106402692	4.17922	2.2
XR_002659047.1	XM_013843476.2	0.995402	3.16659e-05	XR_002659047.1	BNAC06G05400D	106402692	1.92097	2.2
XR_001283735.2	XM_013843476.2	0.992011	9.54793e-05	LOC106418754	BNAC06G05400D	106402692	1.03749	2.2
MERGE.14951.1	XM_013843476.2	0.990126	0.000145751	MERGE.14951.1	BNAC06G05400D	106402692	10.0543	2.2
XR_001289862.2	XM_013843476.2	0.991076	0.000119107	XR_001289862.2	BNAC06G05400D	106402692	1.18147	2.2
MERGE.66270.1	XM_013843476.2	0.992396	8.65164e-05	MERGE.66270.1	BNAC06G05400D	106402692	3.31216	2.2
MERGE.62028.1	XM_013843476.2	-0.992357	8.74027e-05	MERGE.62028.1	BNAC06G05400D	106402692	-4.1064	2.2
MERGE.46410.1	XM_013843476.2	0.990296	0.000140793	MERGE.46410.1	BNAC06G05400D	106402692	4.52074	2.2
XR_001272733.2	XM_013843476.2	0.993578	6.17339e-05	LOC106360263	BNAC06G05400D	106402692	4.15939	2.2
MERGE.7323.1	XM_013843476.2	0.992825	7.70335e-05	MERGE.7323.1	BNAC06G05400D	106402692	2.09165	2.2
MERGE.33604.1	XM_013843476.2	-0.991364	0.000111549	MERGE.33604.1	BNAC06G05400D	106402692	-2.09679	2.2
MERGE.80592.1	XM_013843476.2	0.993079	7.16927e-05	MERGE.80592.1	BNAC06G05400D	106402692	2.71877	2.2
MERGE.29388.1	XM_013843476.2	-0.994756	4.1172e-05	MERGE.29388.1	BNAC06G05400D	106402692	-1.30969	2.2
MERGE.53445.1	XM_013843476.2	0.993532	6.26142e-05	MERGE.53445.1	BNAC06G05400D	106402692	1.93552	2.2
MERGE.67765.1	XM_013843476.2	-0.998436	3.6652e-06	MERGE.67765.1	BNAC06G05400D	106402692	-3.31709	2.2
MERGE.47560.3	XM_013843476.2	0.993855	5.65289e-05	MERGE.47560.3	BNAC06G05400D	106402692	1.25377	2.2
XR_002655862.1	XM_013843476.2	0.99189	9.838e-05	LOC111202944	BNAC06G05400D	106402692	1.74635	2.2
MERGE.31514.1	XM_013843476.2	-0.99577	2.68025e-05	MERGE.31514.1	BNAC06G05400D	106402692	-4.97399	2.2
MERGE.26454.2	XM_013843476.2	-0.993616	6.10038e-05	MERGE.26454.2	BNAC06G05400D	106402692	-5.53301	2.2
MERGE.84910.2	XM_013843476.2	0.993389	6.54045e-05	MERGE.84910.2	BNAC06G05400D	106402692	2.60416	2.2
MERGE.24627.16	XM_013843476.2	0.992586	8.22515e-05	MERGE.24627.16	BNAC06G05400D	106402692	6.40296	2.2
MERGE.39283.1	XM_013843476.2	0.990387	0.000138162	MERGE.39283.1	BNAC06G05400D	106402692	1.48586	2.2
MERGE.22559.1	XM_013843476.2	0.991661	0.000104019	MERGE.22559.1	BNAC06G05400D	106402692	2.45112	2.2
MERGE.791.1	XM_013843476.2	-0.992499	8.41903e-05	MERGE.791.1	BNAC06G05400D	106402692	-5.56461	2.2
MERGE.78961.1	XM_013843476.2	-0.991441	0.000109581	MERGE.78961.1	BNAC06G05400D	106402692	-2.96976	2.2
MERGE.63902.1	XM_013843476.2	-0.992503	8.40895e-05	MERGE.63902.1	BNAC06G05400D	106402692	-2.3458	2.2
MERGE.66442.1	XM_013843476.2	-0.993822	5.71311e-05	MERGE.66442.1	BNAC06G05400D	106402692	-1.21251	2.2
MERGE.67788.4	XM_013843476.2	-0.994665	4.26107e-05	MERGE.67788.4	BNAC06G05400D	106402692	-1.67816	2.2
MERGE.4676.1	XM_013843476.2	0.994004	5.38155e-05	MERGE.4676.1	BNAC06G05400D	106402692	6.97727	2.2
MERGE.31556.1	XM_013843476.2	0.995789	2.65629e-05	MERGE.31556.1	BNAC06G05400D	106402692	3.14228	2.2
MERGE.56870.1	XM_013843476.2	0.99174	0.000102053	MERGE.56870.1	BNAC06G05400D	106402692	2.12523	2.2
MERGE.84410.1	XM_013843476.2	-0.992605	8.18331e-05	MERGE.84410.1	BNAC06G05400D	106402692	-3.47745	2.2
XR_001272732.2	XM_013843476.2	0.993673	5.99235e-05	LOC106360255	BNAC06G05400D	106402692	4.18722	2.2
MERGE.58912.1	XM_013843476.2	0.991113	0.000118104	MERGE.58912.1	BNAC06G05400D	106402692	4.46709	2.2
MERGE.1738.1	XM_013851978.2	0.996164	2.20436e-05	MERGE.1738.1	LOC106411255	106411255	-1.89262	-3.06157
MERGE.66062.1	XM_013851978.2	-0.996039	2.35025e-05	MERGE.66062.1	LOC106411255	106411255	1.21238	-3.06157
MERGE.31333.1	XM_013851978.2	0.990397	0.000137893	MERGE.31333.1	LOC106411255	106411255	-1.03647	-3.06157
MERGE.16936.1	XM_013851978.2	0.994969	3.78962e-05	MERGE.16936.1	LOC106411255	106411255	-2.63555	-3.06157
MERGE.78702.1	XM_013851978.2	-0.994034	5.32862e-05	MERGE.78702.1	LOC106411255	106411255	1.15661	-3.06157
XR_001274755.2	XM_013851978.2	0.99487	3.94075e-05	LOC106372537	LOC106411255	106411255	-3.87354	-3.06157
MERGE.25650.1	XM_013851978.2	0.992828	7.6981e-05	MERGE.25650.1	LOC106411255	106411255	-4.27669	-3.06157
XR_002657589.1	XM_013851978.2	0.995359	3.22568e-05	LOC111205164	LOC106411255	106411255	-1.88893	-3.06157
MERGE.33618.1	XM_013851978.2	0.993311	6.69545e-05	MERGE.33618.1	LOC106411255	106411255	-1.08662	-3.06157
MERGE.69268.1	XM_013851978.2	-0.990365	0.000138791	MERGE.69268.1	LOC106411255	106411255	1.28849	-3.06157
MERGE.49876.1	XM_013851978.2	0.990176	0.00014429	MERGE.49876.1	LOC106411255	106411255	-2.35983	-3.06157
MERGE.56095.1	XM_013793415.2	0.995024	3.70747e-05	MERGE.56095.1	LOC106353645	106353645	-3.3513	-1.97243
MERGE.71861.5	XM_013793415.2	-0.991271	0.000113966	MERGE.71861.5	LOC106353645	106353645	3.07412	-1.97243
MERGE.62237.3	XM_013793415.2	-0.999599	2.40867e-07	MERGE.62237.3	LOC106353645	106353645	1.94181	-1.97243
MERGE.64781.2	XM_013793415.2	0.992553	8.29909e-05	MERGE.64781.2	LOC106353645	106353645	-1.66658	-1.97243
XR_001272908.2	XM_013793415.2	-0.993822	5.71362e-05	LOC106361440	LOC106353645	106353645	1.01324	-1.97243
MERGE.6421.1	XM_013793415.2	0.993154	7.01406e-05	MERGE.6421.1	LOC106353645	106353645	-3.24398	-1.97243
MERGE.26557.1	XM_022693574.1	0.994686	4.22897e-05	MERGE.26557.1	LOC111198027	111198027	2.99695	4.64236
MERGE.22995.3	XM_022693574.1	-0.990573	0.000132873	MERGE.22995.3	LOC111198027	111198027	-4.36736	4.64236
MERGE.19088.3	XM_022693574.1	-0.990389	0.00013812	MERGE.19088.3	LOC111198027	111198027	-1.37684	4.64236
MERGE.27406.1	XM_022693574.1	0.994968	3.79198e-05	MERGE.27406.1	LOC111198027	111198027	2.55258	4.64236
MERGE.68706.3	XM_022693574.1	0.995703	2.76551e-05	MERGE.68706.3	LOC111198027	111198027	2.12583	4.64236
MERGE.20264.1	XM_022693574.1	0.991894	9.83049e-05	MERGE.20264.1	LOC111198027	111198027	1.4438	4.64236
MERGE.39654.1	XM_022693574.1	0.995484	3.05447e-05	MERGE.39654.1	LOC111198027	111198027	1.234	4.64236
MERGE.74158.4	XM_022693574.1	0.991838	9.96632e-05	MERGE.74158.4	LOC111198027	111198027	4.05732	4.64236
MERGE.24924.1	XM_022693574.1	0.993177	6.96795e-05	MERGE.24924.1	LOC111198027	111198027	1.14901	4.64236
MERGE.68491.5	XM_022693574.1	0.999228	8.93943e-07	MERGE.68491.5	LOC111198027	111198027	2.37191	4.64236
MERGE.22943.1	XM_022693574.1	0.992778	7.80411e-05	MERGE.22943.1	LOC111198027	111198027	1.32178	4.64236
MERGE.83922.1	XM_022693574.1	0.997004	1.34476e-05	MERGE.83922.1	LOC111198027	111198027	2.53718	4.64236
MERGE.79917.1	XM_022693574.1	0.993922	5.52932e-05	MERGE.79917.1	LOC111198027	111198027	3.93852	4.64236
MERGE.36045.1	XM_022693574.1	0.993051	7.22638e-05	MERGE.36045.1	LOC111198027	111198027	1.88923	4.64236
MERGE.69354.1	XM_022693574.1	-0.993901	5.56764e-05	MERGE.69354.1	LOC111198027	111198027	-1.82905	4.64236
MERGE.31898.9	XM_022693574.1	-0.993846	5.66946e-05	MERGE.31898.9	LOC111198027	111198027	-1.82128	4.64236
MERGE.60309.1	XM_022693574.1	0.994902	3.89206e-05	MERGE.60309.1	LOC111198027	111198027	1.83439	4.64236
MERGE.46106.1	XM_022693574.1	0.990581	0.000132659	MERGE.46106.1	LOC111198027	111198027	2.73511	4.64236
MERGE.45306.1	XM_022693574.1	-0.990147	0.000145138	MERGE.45306.1	LOC111198027	111198027	-1.51928	4.64236
MERGE.28537.2	XM_022693574.1	-0.993815	5.72678e-05	MERGE.28537.2	LOC111198027	111198027	-1.08274	4.64236
MERGE.59364.3	XM_022693574.1	0.994369	4.7471e-05	MERGE.59364.3	LOC111198027	111198027	2.64531	4.64236
MERGE.47158.1	XM_022693574.1	-0.993884	5.59856e-05	MERGE.47158.1	LOC111198027	111198027	-5.00988	4.64236
MERGE.77307.1	XM_022693574.1	0.995897	2.52163e-05	MERGE.77307.1	LOC111198027	111198027	2.15672	4.64236
MERGE.63756.2	XM_022693574.1	0.991389	0.000110909	MERGE.63756.2	LOC111198027	111198027	1.90113	4.64236
MERGE.13845.1	XM_022693574.1	0.990461	0.000136046	MERGE.13845.1	LOC111198027	111198027	3.12878	4.64236
MERGE.71608.5	XM_022693574.1	0.992561	8.2812e-05	MERGE.71608.5	LOC111198027	111198027	1.51349	4.64236
MERGE.84350.1	XM_022693574.1	-0.991307	0.000113031	MERGE.84350.1	LOC111198027	111198027	-1.20981	4.64236
MERGE.36969.1	XM_022693574.1	0.993913	5.54709e-05	MERGE.36969.1	LOC111198027	111198027	2.11466	4.64236
MERGE.46115.11	XM_022693574.1	0.995301	3.30629e-05	MERGE.46115.11	LOC111198027	111198027	2.09792	4.64236
MERGE.43828.4	XM_022693574.1	0.990921	0.000123258	MERGE.43828.4	LOC111198027	111198027	2.14514	4.64236
MERGE.77184.1	XM_022693574.1	-0.990752	0.000127892	MERGE.77184.1	LOC111198027	111198027	-1.19501	4.64236
MERGE.57609.1	XM_022693574.1	-0.990828	0.000125811	MERGE.57609.1	LOC111198027	111198027	-1.23381	4.64236
MERGE.62742.1	XM_022693574.1	0.998557	3.12365e-06	MERGE.62742.1	LOC111198027	111198027	3.66678	4.64236
MERGE.22179.1	XM_022693574.1	0.997188	1.18482e-05	MERGE.22179.1	LOC111198027	111198027	2.3109	4.64236
MERGE.66624.3	XM_022693574.1	0.99632	2.02901e-05	MERGE.66624.3	LOC111198027	111198027	2.34421	4.64236
MERGE.8766.1	XM_022693574.1	0.99029	0.000140981	MERGE.8766.1	LOC111198027	111198027	1.85668	4.64236
MERGE.38636.1	XM_022693574.1	-0.991725	0.000102432	MERGE.38636.1	LOC111198027	111198027	-1.61847	4.64236
MERGE.17234.3	XM_022693574.1	0.990089	0.000146845	MERGE.17234.3	LOC111198027	111198027	4.55697	4.64236
MERGE.49447.1	XM_022693574.1	0.99562	2.87353e-05	MERGE.49447.1	LOC111198027	111198027	3.11635	4.64236
MERGE.31403.1	XM_022693574.1	-0.995663	2.81786e-05	MERGE.31403.1	LOC111198027	111198027	-3.74277	4.64236
MERGE.68737.1	XM_013836591.2	0.991507	0.000107895	MERGE.68737.1	XM_013836591.2	XM_013836591.2	1.15251	1.4644
XR_001282892.2	XM_013836591.2	0.998099	5.41722e-06	LOC106414480	XM_013836591.2	XM_013836591.2	2.7811	1.4644
MERGE.35828.3	XM_013836591.2	0.992208	9.0834e-05	MERGE.35828.3	XM_013836591.2	XM_013836591.2	1.54825	1.4644
XR_001272525.2	XM_013836591.2	0.991494	0.00010822	LOC106359465	XM_013836591.2	XM_013836591.2	3.43366	1.4644
MERGE.79915.1	XM_013836591.2	0.994135	5.14942e-05	MERGE.79915.1	XM_013836591.2	XM_013836591.2	1.08501	1.4644
MERGE.27841.1	XM_013836591.2	0.990831	0.000125707	MERGE.27841.1	XM_013836591.2	XM_013836591.2	1.44653	1.4644
MERGE.16062.1	XM_013836591.2	0.997147	1.21948e-05	MERGE.16062.1	XM_013836591.2	XM_013836591.2	1.20385	1.4644
MERGE.44758.1	XM_013850795.2	0.990566	0.000133072	MERGE.44758.1	LOC106410302	106410302	1.8224	1.74836
MERGE.73718.8	XM_013850795.2	0.993959	5.46283e-05	MERGE.73718.8	LOC106410302	106410302	5.15181	1.74836
MERGE.24260.1	XM_013850795.2	0.993677	5.98404e-05	MERGE.24260.1	LOC106410302	106410302	1.45398	1.74836
MERGE.10973.1	XM_013850795.2	0.991415	0.00011023	MERGE.10973.1	LOC106410302	106410302	2.50015	1.74836
MERGE.27499.1	XM_013850795.2	0.997355	1.04865e-05	MERGE.27499.1	LOC106410302	106410302	1.72056	1.74836
MERGE.14556.1	XM_013850795.2	-0.996631	1.7009e-05	MERGE.14556.1	LOC106410302	106410302	-5.95543	1.74836
MERGE.51693.1	XM_013850795.2	-0.991009	0.000120893	MERGE.51693.1	LOC106410302	106410302	-2.42449	1.74836
MERGE.16297.1	XM_013850795.2	0.9927	7.9731e-05	MERGE.16297.1	LOC106410302	106410302	2.31961	1.74836
MERGE.51484.1	XM_013850795.2	0.993291	6.73611e-05	MERGE.51484.1	LOC106410302	106410302	2.42648	1.74836
MERGE.22943.1	XM_013850795.2	0.990051	0.000147975	MERGE.22943.1	LOC106410302	106410302	1.32178	1.74836
MERGE.79263.1	XM_013850795.2	-0.990362	0.0001389	MERGE.79263.1	LOC106410302	106410302	-2.56559	1.74836
MERGE.68551.2	XM_013850795.2	-0.990654	0.000130607	MERGE.68551.2	LOC106410302	106410302	-1.03646	1.74836
MERGE.60422.1	XM_013850795.2	0.990628	0.000131349	MERGE.60422.1	LOC106410302	106410302	2.04932	1.74836
MERGE.38371.12	XM_013850795.2	0.990092	0.000146772	MERGE.38371.12	LOC106410302	106410302	2.52863	1.74836
MERGE.14744.3	XM_013850795.2	-0.991042	0.000120009	MERGE.14744.3	LOC106410302	106410302	-4.41423	1.74836
MERGE.82381.1	XM_013850795.2	0.992128	9.27125e-05	MERGE.82381.1	LOC106410302	106410302	2.00581	1.74836
MERGE.51426.1	XM_013850795.2	0.995297	3.31187e-05	MERGE.51426.1	LOC106410302	106410302	2.47632	1.74836
MERGE.83584.1	XM_013850795.2	0.993463	6.39649e-05	MERGE.83584.1	LOC106410302	106410302	2.49982	1.74836
MERGE.46006.2	XM_013850795.2	0.998285	4.40974e-06	MERGE.46006.2	LOC106410302	106410302	4.04293	1.74836
MERGE.17952.1	XM_013850795.2	-0.991585	0.00010591	MERGE.17952.1	LOC106410302	106410302	-5.73255	1.74836
MERGE.23107.1	XM_013850795.2	0.99429	4.88182e-05	MERGE.23107.1	LOC106410302	106410302	1.31145	1.74836
MERGE.76789.1	XM_013850795.2	-0.990364	0.000138819	MERGE.76789.1	LOC106410302	106410302	-2.76966	1.74836
MERGE.66821.3	XM_013850795.2	0.995911	2.50424e-05	MERGE.66821.3	LOC106410302	106410302	2.02469	1.74836
MERGE.9445.1	XM_013850795.2	0.99497	3.78894e-05	MERGE.9445.1	LOC106410302	106410302	2.84525	1.74836
MERGE.80117.11	XM_013850795.2	0.990022	0.000148858	MERGE.80117.11	LOC106410302	106410302	1.09598	1.74836
MERGE.84219.4	XM_013850795.2	0.995386	3.18904e-05	MERGE.84219.4	LOC106410302	106410302	5.68573	1.74836
MERGE.44629.6	XM_013850795.2	0.995218	3.42501e-05	MERGE.44629.6	LOC106410302	106410302	1.94351	1.74836
MERGE.44629.2	XM_013850795.2	0.996911	1.43024e-05	MERGE.44629.2	LOC106410302	106410302	2.06052	1.74836
MERGE.2287.1	XM_013850795.2	0.990104	0.000146425	MERGE.2287.1	LOC106410302	106410302	1.18656	1.74836
MERGE.18272.1	XM_013850795.2	0.993564	6.20065e-05	MERGE.18272.1	LOC106410302	106410302	3.38482	1.74836
MERGE.70946.1	XM_013850795.2	0.997477	9.54112e-06	MERGE.70946.1	LOC106410302	106410302	1.14345	1.74836
XR_001283364.2	XM_013850795.2	0.990493	0.000135142	LOC106417621	LOC106410302	106410302	1.4945	1.74836
XR_002663307.1	XM_013850795.2	0.992203	9.0945e-05	LOC111213304	LOC106410302	106410302	1.2486	1.74836
MERGE.23930.1	XM_013850795.2	0.99294	7.45885e-05	MERGE.23930.1	LOC106410302	106410302	2.19351	1.74836
MERGE.24255.1	XM_013850795.2	0.990762	0.000127626	MERGE.24255.1	LOC106410302	106410302	5.19729	1.74836
MERGE.67293.1	XM_013850795.2	0.993573	6.18319e-05	MERGE.67293.1	LOC106410302	106410302	1.13764	1.74836
MERGE.48501.1	XM_013850795.2	0.991817	0.000100178	MERGE.48501.1	LOC106410302	106410302	2.77212	1.74836
MERGE.4415.1	XM_013850795.2	-0.994816	4.02423e-05	MERGE.4415.1	LOC106410302	106410302	-4.00639	1.74836
MERGE.65826.3	XM_013850795.2	-0.990893	0.000124037	MERGE.65826.3	LOC106410302	106410302	-4.15485	1.74836
XR_002661310.1	XM_013850795.2	0.997009	1.3402e-05	LOC111209911	LOC106410302	106410302	2.12315	1.74836
MERGE.82274.2	XM_013850795.2	0.990333	0.00013973	MERGE.82274.2	LOC106410302	106410302	3.98879	1.74836
MERGE.45408.2	XM_013850795.2	0.99177	0.000101327	MERGE.45408.2	LOC106410302	106410302	1.78457	1.74836
MERGE.39675.1	XM_013850795.2	-0.99344	6.44051e-05	MERGE.39675.1	LOC106410302	106410302	-1.0917	1.74836
MERGE.5389.18	XM_013850795.2	-0.993216	6.88684e-05	MERGE.5389.18	LOC106410302	106410302	-1.12448	1.74836
MERGE.54667.4	XM_013850795.2	0.993941	5.49508e-05	MERGE.54667.4	LOC106410302	106410302	1.05423	1.74836
MERGE.22691.1	XM_013850795.2	0.996483	1.85363e-05	MERGE.22691.1	LOC106410302	106410302	2.65931	1.74836
XR_001278222.2	XM_013871214.2	-0.99058	0.000132693	XR_001278222.2	BNAA03G60090D	106430428	-1.19604	1.24962
MERGE.2582.1	XM_013871214.2	0.990804	0.000126467	MERGE.2582.1	BNAA03G60090D	106430428	1.59072	1.24962
XR_002660703.1	XM_013871214.2	0.992164	9.18637e-05	LOC111208812	BNAA03G60090D	106430428	1.90301	1.24962
MERGE.30986.1	XM_013871214.2	0.995955	2.45097e-05	MERGE.30986.1	BNAA03G60090D	106430428	1.59208	1.24962
MERGE.26630.9	XM_013820795.2	-0.991034	0.000120215	MERGE.26630.9	LOC106380944	106380944	-2.16543	1.99057
MERGE.24024.1	XM_013820795.2	0.991429	0.000109869	MERGE.24024.1	LOC106380944	106380944	1.94826	1.99057
MERGE.31727.1	XM_013820795.2	-0.991274	0.000113872	MERGE.31727.1	LOC106380944	106380944	-1.71295	1.99057
MERGE.26277.7	XM_013820795.2	0.990295	0.000140825	MERGE.26277.7	LOC106380944	106380944	3.13591	1.99057
MERGE.58192.2	XM_013820795.2	0.992922	7.49785e-05	MERGE.58192.2	LOC106380944	106380944	1.07715	1.99057
XR_001282940.2	XM_013820795.2	-0.998115	5.32767e-06	LOC106414816	LOC106380944	106380944	-1.67054	1.99057
MERGE.14123.3	XM_013820795.2	0.993113	7.09781e-05	MERGE.14123.3	LOC106380944	106380944	2.00599	1.99057
MERGE.52474.2	XM_013820795.2	-0.990851	0.000125161	MERGE.52474.2	LOC106380944	106380944	-4.30883	1.99057
XR_002655422.1	XM_013820795.2	-0.995856	2.57209e-05	LOC111202504	LOC106380944	106380944	-1.55581	1.99057
MERGE.32955.2	XM_013820795.2	0.990613	0.000131769	MERGE.32955.2	LOC106380944	106380944	2.76557	1.99057
MERGE.81845.1	XM_013820795.2	-0.99736	1.04471e-05	MERGE.81845.1	LOC106380944	106380944	-2.02394	1.99057
MERGE.44375.10	XM_013820795.2	0.991231	0.000115006	MERGE.44375.10	LOC106380944	106380944	3.33544	1.99057
MERGE.20911.7	XM_013820795.2	0.991668	0.000103834	MERGE.20911.7	LOC106380944	106380944	2.82418	1.99057
MERGE.34808.1	XM_013820795.2	-0.996574	1.75857e-05	MERGE.34808.1	LOC106380944	106380944	-1.84002	1.99057
MERGE.30765.1	XM_013820795.2	-0.99772	7.79135e-06	MERGE.30765.1	LOC106380944	106380944	-4.12221	1.99057
MERGE.15201.4	XM_013820795.2	-0.991055	0.000119665	MERGE.15201.4	LOC106380944	106380944	-2.1711	1.99057
MERGE.62442.1	XM_013820795.2	-0.990633	0.000131198	MERGE.62442.1	LOC106380944	106380944	-1.04397	1.99057
MERGE.52202.2	XM_013820795.2	0.990064	0.000147597	MERGE.52202.2	LOC106380944	106380944	2.73587	1.99057
MERGE.18179.9	XM_013820795.2	-0.992435	8.56234e-05	MERGE.18179.9	LOC106380944	106380944	-5.25681	1.99057
MERGE.1110.2	XM_013820795.2	0.997468	9.61081e-06	MERGE.1110.2	LOC106380944	106380944	4.08384	1.99057
MERGE.27962.1	XM_013820795.2	-0.99202	9.52693e-05	MERGE.27962.1	LOC106380944	106380944	-1.16911	1.99057
MERGE.13275.2	XM_013820795.2	-0.992305	8.85959e-05	MERGE.13275.2	LOC106380944	106380944	-2.11145	1.99057
MERGE.81744.1	XM_013820795.2	-0.995312	3.29188e-05	MERGE.81744.1	LOC106380944	106380944	-1.5742	1.99057
MERGE.81530.1	XM_013820795.2	0.991132	0.000117611	MERGE.81530.1	LOC106380944	106380944	2.86565	1.99057
XR_001273127.2	XM_013820795.2	-0.994859	3.95724e-05	LOC106364175	LOC106380944	106380944	-2.95755	1.99057
MERGE.69202.1	XM_013820795.2	0.993073	7.1808e-05	MERGE.69202.1	LOC106380944	106380944	2.03685	1.99057
MERGE.38934.3	XM_013820795.2	0.994485	4.5538e-05	MERGE.38934.3	LOC106380944	106380944	2.79732	1.99057
MERGE.17836.1	XM_013820795.2	-0.990619	0.000131585	MERGE.17836.1	LOC106380944	106380944	-5.46513	1.99057
MERGE.35525.1	XM_013820795.2	-0.993683	5.97362e-05	MERGE.35525.1	LOC106380944	106380944	-2.29795	1.99057
MERGE.39664.1	XM_013820795.2	0.993379	6.562e-05	MERGE.39664.1	LOC106380944	106380944	1.02303	1.99057
MERGE.4388.11	XM_013820795.2	0.995424	3.13666e-05	MERGE.4388.11	LOC106380944	106380944	2.64868	1.99057
MERGE.1141.2	XM_013820795.2	-0.990213	0.000143221	MERGE.1141.2	LOC106380944	106380944	-1.15616	1.99057
MERGE.7881.1	XM_013820795.2	-0.995985	2.41524e-05	MERGE.7881.1	LOC106380944	106380944	-1.76971	1.99057
MERGE.62074.1	XM_013820795.2	0.995645	2.84036e-05	MERGE.62074.1	LOC106380944	106380944	1.31019	1.99057
MERGE.85231.2	XM_013820795.2	0.996899	1.44093e-05	MERGE.85231.2	LOC106380944	106380944	1.26968	1.99057
XR_001282535.2	XM_013820795.2	-0.992365	8.72281e-05	XR_001282535.2	LOC106380944	106380944	-3.12221	1.99057
MERGE.10568.2	XM_013820795.2	0.994527	4.4842e-05	MERGE.10568.2	LOC106380944	106380944	2.78701	1.99057
MERGE.36713.2	XM_013820795.2	-0.991745	0.000101925	MERGE.36713.2	LOC106380944	106380944	-3.49112	1.99057
MERGE.17226.1	XM_013820795.2	-0.991391	0.000110852	MERGE.17226.1	LOC106380944	106380944	-1.64482	1.99057
MERGE.53750.1	XM_013820795.2	0.99223	9.03138e-05	MERGE.53750.1	LOC106380944	106380944	3.81513	1.99057
MERGE.77009.1	XM_013820795.2	0.992808	7.74102e-05	MERGE.77009.1	LOC106380944	106380944	1.43371	1.99057
MERGE.38391.4	XM_013820795.2	0.996671	1.66086e-05	MERGE.38391.4	LOC106380944	106380944	1.87322	1.99057
MERGE.12468.2	XM_013820795.2	0.990161	0.000144743	MERGE.12468.2	LOC106380944	106380944	2.35679	1.99057
MERGE.37386.3	XM_013820795.2	0.990229	0.000142749	MERGE.37386.3	LOC106380944	106380944	2.05043	1.99057
MERGE.6809.6	XM_013820795.2	0.998663	2.68066e-06	MERGE.6809.6	LOC106380944	106380944	2.55112	1.99057
MERGE.78511.1	XM_013820795.2	-0.992438	8.55631e-05	MERGE.78511.1	LOC106380944	106380944	-4.89262	1.99057
MERGE.62509.2	XM_013820795.2	-0.991648	0.000104339	MERGE.62509.2	LOC106380944	106380944	-4.1889	1.99057
MERGE.44045.1	XM_013820795.2	-0.991627	0.000104872	MERGE.44045.1	LOC106380944	106380944	-3.59249	1.99057
MERGE.77184.1	XM_013820795.2	-0.991044	0.000119944	MERGE.77184.1	LOC106380944	106380944	-1.19501	1.99057
MERGE.34120.1	XM_013820795.2	-0.990748	0.000128006	MERGE.34120.1	LOC106380944	106380944	-1.30524	1.99057
MERGE.38797.4	XM_013820795.2	0.992413	8.61169e-05	MERGE.38797.4	LOC106380944	106380944	1.84721	1.99057
MERGE.53750.3	XM_013820795.2	0.992182	9.14511e-05	MERGE.53750.3	LOC106380944	106380944	3.34905	1.99057
MERGE.47278.1	XM_013820795.2	-0.990987	0.000121488	MERGE.47278.1	LOC106380944	106380944	-1.78899	1.99057
MERGE.84575.1	XM_013820795.2	0.990021	0.00014888	MERGE.84575.1	LOC106380944	106380944	2.07993	1.99057
XR_001284248.2	XM_013820795.2	-0.993351	6.61666e-05	LOC106421793	LOC106380944	106380944	-2.93263	1.99057
MERGE.67864.1	XM_013820795.2	0.993717	5.90874e-05	MERGE.67864.1	LOC106380944	106380944	2.2966	1.99057
MERGE.40016.2	XM_013820795.2	-0.990646	0.000130848	MERGE.40016.2	LOC106380944	106380944	-2.03033	1.99057
XR_001281878.2	XM_013820795.2	-0.998927	1.7268e-06	LOC106407696	LOC106380944	106380944	-2.33264	1.99057
XR_001280081.2	XM_013820795.2	-0.991263	0.000114167	LOC106399604	LOC106380944	106380944	-2.08114	1.99057
MERGE.78638.9	XM_013820795.2	-0.991957	9.67693e-05	MERGE.78638.9	LOC106380944	106380944	-1.48112	1.99057
MERGE.79218.1	XM_013820795.2	-0.995252	3.37623e-05	MERGE.79218.1	LOC106380944	106380944	-1.14453	1.99057
MERGE.85653.1	XM_013847308.2	0.992882	7.58096e-05	MERGE.85653.1	LOC106406614	106406614	-1.72607	-1.02279
MERGE.67292.1	XM_013847308.2	-0.992517	8.37917e-05	MERGE.67292.1	LOC106406614	106406614	1.8842	-1.02279
MERGE.59281.1	XM_013847308.2	0.991552	0.000106756	MERGE.59281.1	LOC106406614	106406614	-3.35586	-1.02279
MERGE.40952.2	XM_013847308.2	0.991486	0.000108423	MERGE.40952.2	LOC106406614	106406614	-2.99123	-1.02279
MERGE.65240.3	XM_013847308.2	0.991246	0.000114604	MERGE.65240.3	LOC106406614	106406614	-1.00994	-1.02279
MERGE.69136.1	XM_022715674.1	0.998951	1.65036e-06	MERGE.69136.1	LOC111213836	111213836	1.86343	3.1569
MERGE.40033.1	XM_022715674.1	0.993993	5.40223e-05	MERGE.40033.1	LOC111213836	111213836	2.14078	3.1569
MERGE.30930.1	XM_022715674.1	0.996317	2.03213e-05	MERGE.30930.1	LOC111213836	111213836	1.74393	3.1569
MERGE.27784.1	XM_022715674.1	0.991065	0.000119393	MERGE.27784.1	LOC111213836	111213836	1.65157	3.1569
MERGE.54214.1	XM_022715674.1	0.995363	3.22016e-05	MERGE.54214.1	LOC111213836	111213836	1.22669	3.1569
MERGE.62140.1	XM_022715674.1	-0.990855	0.000125075	MERGE.62140.1	LOC111213836	111213836	-1.30782	3.1569
MERGE.19537.1	XM_022715674.1	0.994007	5.37714e-05	MERGE.19537.1	LOC111213836	111213836	2.58144	3.1569
MERGE.25307.1	XM_022715674.1	-0.99468	4.23839e-05	MERGE.25307.1	LOC111213836	111213836	-1.02441	3.1569
MERGE.22288.2	XM_013794074.2	0.994177	5.07563e-05	MERGE.22288.2	LOC106354194	106354194	-1.54725	-2.28787
MERGE.28448.1	XM_013794074.2	-0.992581	8.23673e-05	MERGE.28448.1	LOC106354194	106354194	7.59117	-2.28787
MERGE.54251.1	XM_013794074.2	-0.992307	8.8544e-05	MERGE.54251.1	LOC106354194	106354194	6.76906	-2.28787
MERGE.77286.1	XM_013794074.2	-0.995237	3.39732e-05	MERGE.77286.1	LOC106354194	106354194	3.37967	-2.28787
MERGE.7769.1	XM_013794074.2	0.998201	4.85049e-06	MERGE.7769.1	LOC106354194	106354194	-3.22867	-2.28787
[truncated: 207,980+ more rows]

## Sheet: P5A_SB_vs_P5A_MB
Source	Target	Correlation	P.value	Source.GeneSymbol	Target.GeneSymbol	Target.GeneID	Source.log2FC	Target.log2FC
XR_002653380.1	XM_013800588.2	0.994584	4.39257e-05	LOC111199464	LOC106360912	106360912	-2.24403	-3.33608
MERGE.26507.1	XM_013800588.2	0.99431	4.84681e-05	MERGE.26507.1	LOC106360912	106360912	-2.82008	-3.33608
MERGE.71511.10	XM_013800588.2	0.991027	0.000120403	MERGE.71511.10	LOC106360912	106360912	-1.42281	-3.33608
MERGE.32605.1	XM_013892330.2	-0.99479	4.06396e-05	MERGE.32605.1	LOC106450632	106450632	1.06398	-1.12053
MERGE.60150.1	XM_013892330.2	-0.996642	1.68928e-05	MERGE.60150.1	LOC106450632	106450632	1.14238	-1.12053
MERGE.38036.1	XM_013884965.2	0.99356	6.20841e-05	MERGE.38036.1	LOC106443398	106443398	-2.28257	-3.21311
MERGE.20911.1	XM_013884965.2	-0.998859	1.95306e-06	MERGE.20911.1	LOC106443398	106443398	1.46685	-3.21311
XR_002654460.1	XM_013884965.2	0.991753	0.000101738	LOC106364679	LOC106443398	106443398	-2.46829	-3.21311
MERGE.31856.1	XM_013884965.2	-0.990937	0.000122829	MERGE.31856.1	LOC106443398	106443398	1.76659	-3.21311
MERGE.53457.1	XM_013884965.2	0.992521	8.36838e-05	MERGE.53457.1	LOC106443398	106443398	-1.05487	-3.21311
MERGE.74576.1	XM_013884965.2	0.991493	0.000108249	MERGE.74576.1	LOC106443398	106443398	-1.81365	-3.21311
MERGE.25026.1	XM_013822619.2	0.990356	0.000139063	MERGE.25026.1	LOC106382586	106382586	-1.64338	-1.1836
MERGE.8428.9	XM_013822619.2	-0.992924	7.49379e-05	MERGE.8428.9	LOC106382586	106382586	1.97266	-1.1836
MERGE.51094.1	XM_013822619.2	-0.991029	0.000120369	MERGE.51094.1	LOC106382586	106382586	1.98226	-1.1836
MERGE.19771.1	XM_013822619.2	-0.990274	0.000141442	MERGE.19771.1	LOC106382586	106382586	1.72945	-1.1836
MERGE.64248.1	XM_013822619.2	0.996401	1.9401e-05	MERGE.64248.1	LOC106382586	106382586	-1.4818	-1.1836
MERGE.71455.1	XM_013822619.2	-0.994297	4.86891e-05	MERGE.71455.1	LOC106382586	106382586	1.79403	-1.1836
MERGE.83357.1	XM_013822619.2	0.990165	0.000144622	MERGE.83357.1	LOC106382586	106382586	-1.4668	-1.1836
MERGE.77326.1	XM_013822619.2	0.990164	0.000144648	MERGE.77326.1	LOC106382586	106382586	-1.79219	-1.1836
MERGE.71170.1	XM_013820747.2	-0.994149	5.12554e-05	MERGE.71170.1	LOC106380905	106380905	1.046	-1.26761
MERGE.38003.2	XM_013820747.2	0.993664	6.00869e-05	MERGE.38003.2	LOC106380905	106380905	-2.29466	-1.26761
MERGE.26345.1	XM_013820747.2	0.99425	4.94912e-05	MERGE.26345.1	LOC106380905	106380905	-2.1438	-1.26761
MERGE.15241.1	XM_013820747.2	0.992352	8.75175e-05	MERGE.15241.1	LOC106380905	106380905	-1.39725	-1.26761
MERGE.45910.1	XM_013820747.2	0.992406	8.62871e-05	MERGE.45910.1	LOC106380905	106380905	-2.96464	-1.26761
MERGE.80140.1	XM_013820747.2	0.996557	1.77652e-05	MERGE.80140.1	LOC106380905	106380905	-3.43574	-1.26761
MERGE.37815.1	XM_013820747.2	0.995199	3.45155e-05	MERGE.37815.1	LOC106380905	106380905	-1.67268	-1.26761
MERGE.62667.1	XM_013820747.2	0.990439	0.000136695	MERGE.62667.1	LOC106380905	106380905	-2.21424	-1.26761
MERGE.78911.1	XM_013820747.2	0.993818	5.72106e-05	MERGE.78911.1	LOC106380905	106380905	-1.24236	-1.26761
MERGE.4448.4	XM_013820747.2	0.991479	0.000108611	MERGE.4448.4	LOC106380905	106380905	-2.33834	-1.26761
XR_001277850.2	XM_013820747.2	0.994398	4.69888e-05	LOC106388449	LOC106380905	106380905	-1.11907	-1.26761
MERGE.65393.1	XM_013820747.2	-0.997772	7.44178e-06	MERGE.65393.1	LOC106380905	106380905	1.1544	-1.26761
MERGE.43423.1	XM_013820747.2	0.993861	5.64187e-05	MERGE.43423.1	LOC106380905	106380905	-1.40851	-1.26761
MERGE.53943.1	XM_013820747.2	0.991925	9.75538e-05	MERGE.53943.1	LOC106380905	106380905	-2.57422	-1.26761
MERGE.13500.3	XM_013870362.2	0.99164	0.000104547	MERGE.13500.3	LOC106429607	106429607	-1.20425	-1.36145
XR_002653907.1	XM_013809414.2	-0.995388	3.18546e-05	XR_002653907.1	LOC106369282	106369282	-1.40503	1.07688
MERGE.30102.4	XM_013809414.2	0.991538	0.000107111	MERGE.30102.4	LOC106369282	106369282	3.10085	1.07688
MERGE.71511.10	XM_013809414.2	-0.992435	8.56177e-05	MERGE.71511.10	LOC106369282	106369282	-1.42281	1.07688
MERGE.45227.7	XM_013809414.2	-0.99032	0.000140104	MERGE.45227.7	LOC106369282	106369282	-1.95449	1.07688
MERGE.7640.1	XM_013805037.2	-0.995717	2.74748e-05	MERGE.7640.1	BNAC05G12600D	106365600	2.62571	-1.11872
XR_002660663.1	XM_013805037.2	0.992559	8.28386e-05	XR_002660663.1	BNAC05G12600D	106365600	-1.28266	-1.11872
MERGE.23443.1	XM_013805037.2	0.996902	1.43828e-05	MERGE.23443.1	BNAC05G12600D	106365600	-1.17987	-1.11872
MERGE.73994.1	XM_013805037.2	0.994693	4.21661e-05	MERGE.73994.1	BNAC05G12600D	106365600	-1.0692	-1.11872
MERGE.54208.1	XM_013805037.2	-0.993597	6.13616e-05	MERGE.54208.1	BNAC05G12600D	106365600	3.98469	-1.11872
MERGE.38041.3	XM_013805037.2	0.990001	0.000149478	MERGE.38041.3	BNAC05G12600D	106365600	-1.19818	-1.11872
MERGE.52335.3	XM_013805037.2	0.998257	4.55264e-06	MERGE.52335.3	BNAC05G12600D	106365600	-1.82182	-1.11872
MERGE.58902.1	XM_013805037.2	-0.992299	8.87238e-05	MERGE.58902.1	BNAC05G12600D	106365600	3.09033	-1.11872
MERGE.26068.1	XM_013805037.2	-0.993034	7.26176e-05	MERGE.26068.1	BNAC05G12600D	106365600	2.38078	-1.11872
XR_002653539.1	XM_013805037.2	-0.992707	7.95807e-05	LOC106418854	BNAC05G12600D	106365600	1.14527	-1.11872
MERGE.68707.1	XM_013805037.2	-0.992181	9.14716e-05	MERGE.68707.1	BNAC05G12600D	106365600	2.28922	-1.11872
MERGE.6809.6	XM_013805037.2	-0.990091	0.000146805	MERGE.6809.6	BNAC05G12600D	106365600	2.64047	-1.11872
MERGE.84057.1	XM_013805037.2	0.990052	0.000147953	MERGE.84057.1	BNAC05G12600D	106365600	-1.04074	-1.11872
MERGE.7976.5	XM_013805037.2	0.996569	1.76331e-05	MERGE.7976.5	BNAC05G12600D	106365600	-3.28053	-1.11872
MERGE.55912.3	XM_013805037.2	0.993517	6.29021e-05	MERGE.55912.3	BNAC05G12600D	106365600	-2.77522	-1.11872
MERGE.7124.1	XM_013805037.2	0.995127	3.5562e-05	MERGE.7124.1	BNAC05G12600D	106365600	-2.15437	-1.11872
MERGE.72131.1	XM_013805037.2	0.991972	9.64258e-05	MERGE.72131.1	BNAC05G12600D	106365600	-1.26394	-1.11872
MERGE.4388.6	XM_013827237.2	-0.998223	4.73421e-06	MERGE.4388.6	LOC106387387	106387387	1.7936	-1.26935
MERGE.6023.1	XM_013827237.2	0.991296	0.000113301	MERGE.6023.1	LOC106387387	106387387	-1.02571	-1.26935
MERGE.40664.1	XM_013841923.2	0.9955	3.03263e-05	MERGE.40664.1	LOC106401410	106401410	-2.18825	-1.17669
MERGE.81814.3	XM_013841923.2	0.990457	0.00013616	MERGE.81814.3	LOC106401410	106401410	-1.01962	-1.17669
XR_001273196.2	XM_013875376.2	0.993463	6.39537e-05	LOC106364428	LOC106434505	106434505	-2.11088	-1.45491
MERGE.48657.3	XM_013875376.2	-0.991458	0.000109142	MERGE.48657.3	LOC106434505	106434505	2.84892	-1.45491
MERGE.51989.2	XM_013875376.2	-0.992527	8.35518e-05	MERGE.51989.2	LOC106434505	106434505	1.80809	-1.45491
MERGE.63365.1	XM_013875376.2	-0.994794	4.05895e-05	MERGE.63365.1	LOC106434505	106434505	1.78609	-1.45491
MERGE.11004.1	XM_013875376.2	-0.990508	0.000134712	MERGE.11004.1	LOC106434505	106434505	5.64728	-1.45491
MERGE.7457.1	XM_013875376.2	-0.996028	2.3633e-05	MERGE.7457.1	LOC106434505	106434505	3.03919	-1.45491
MERGE.73759.1	XM_013880171.2	0.992347	8.76319e-05	MERGE.73759.1	LOC106438883	106438883	1.47441	4.35777
MERGE.39688.2	XM_013880171.2	-0.997165	1.20444e-05	MERGE.39688.2	LOC106438883	106438883	-1.28556	4.35777
MERGE.30217.1	XM_013880171.2	-0.992863	7.62151e-05	MERGE.30217.1	LOC106438883	106438883	-1.21342	4.35777
MERGE.56757.1	XM_013880171.2	0.993855	5.65346e-05	MERGE.56757.1	LOC106438883	106438883	1.23021	4.35777
MERGE.59633.9	XM_013880171.2	0.991322	0.000112629	MERGE.59633.9	LOC106438883	106438883	4.91959	4.35777
MERGE.27841.1	XM_013880171.2	0.990089	0.00014685	MERGE.27841.1	LOC106438883	106438883	1.48034	4.35777
MERGE.8967.1	XM_013880171.2	0.991262	0.000114208	MERGE.8967.1	LOC106438883	106438883	1.98511	4.35777
MERGE.82047.1	XM_013848051.2	0.991876	9.87415e-05	MERGE.82047.1	LOC106407225	106407225	1.63427	2.26
MERGE.36271.1	XM_013848051.2	-0.99437	4.74603e-05	MERGE.36271.1	LOC106407225	106407225	-1.32042	2.26
MERGE.85262.1	XM_013848051.2	0.993109	7.10745e-05	MERGE.85262.1	LOC106407225	106407225	4.26544	2.26
MERGE.79007.1	XM_013848051.2	-0.997362	1.0432e-05	MERGE.79007.1	LOC106407225	106407225	-1.81011	2.26
MERGE.32955.1	XM_013848051.2	0.996631	1.70055e-05	MERGE.32955.1	LOC106407225	106407225	1.89031	2.26
MERGE.71689.2	XM_013848051.2	0.99435	4.77865e-05	MERGE.71689.2	LOC106407225	106407225	2.3032	2.26
MERGE.80063.1	XM_013848051.2	0.994692	4.21926e-05	MERGE.80063.1	LOC106407225	106407225	4.08282	2.26
MERGE.69202.3	XM_013848051.2	0.991479	0.000108592	MERGE.69202.3	LOC106407225	106407225	1.82528	2.26
MERGE.82884.1	XM_013848051.2	0.993612	6.10869e-05	MERGE.82884.1	LOC106407225	106407225	1.13068	2.26
MERGE.21394.2	XM_013848051.2	0.997215	1.16241e-05	MERGE.21394.2	LOC106407225	106407225	8.42391	2.26
MERGE.12726.1	XM_013848051.2	-0.994631	4.31664e-05	MERGE.12726.1	LOC106407225	106407225	-1.19199	2.26
MERGE.1825.1	XM_013848051.2	0.998692	2.56469e-06	MERGE.1825.1	LOC106407225	106407225	3.77476	2.26
MERGE.73986.12	XM_013848051.2	0.992102	9.33185e-05	MERGE.73986.12	LOC106407225	106407225	3.45649	2.26
MERGE.7731.1	XM_013848051.2	-0.990396	0.000137905	MERGE.7731.1	LOC106407225	106407225	-1.82041	2.26
MERGE.53260.1	XM_013848051.2	0.99347	6.38159e-05	MERGE.53260.1	LOC106407225	106407225	3.45392	2.26
MERGE.56971.2	XM_013848051.2	0.992265	8.95231e-05	MERGE.56971.2	LOC106407225	106407225	3.4237	2.26
MERGE.53730.1	XM_013848051.2	-0.994147	5.12856e-05	MERGE.53730.1	LOC106407225	106407225	-2.45108	2.26
MERGE.32956.1	XM_013827714.2	0.997287	1.1027e-05	MERGE.32956.1	BNAA10G16440D	106387791	1.97944	1.18411
MERGE.33304.1	XM_013827714.2	0.998618	2.86369e-06	MERGE.33304.1	BNAA10G16440D	106387791	1.62799	1.18411
MERGE.58242.1	XM_013827714.2	0.996601	1.731e-05	MERGE.58242.1	BNAA10G16440D	106387791	1.02242	1.18411
MERGE.56956.2	XM_013827714.2	-0.992828	7.6976e-05	MERGE.56956.2	BNAA10G16440D	106387791	-1.28143	1.18411
MERGE.56956.3	XM_013827714.2	-0.993404	6.5117e-05	MERGE.56956.3	BNAA10G16440D	106387791	-1.65974	1.18411
MERGE.19558.6	XM_013827714.2	-0.997129	1.23519e-05	MERGE.19558.6	BNAA10G16440D	106387791	-2.41728	1.18411
MERGE.21394.2	XM_013827714.2	0.994758	4.11511e-05	MERGE.21394.2	BNAA10G16440D	106387791	8.42391	1.18411
MERGE.53260.1	XM_013827714.2	0.997655	8.24029e-06	MERGE.53260.1	BNAA10G16440D	106387791	3.45392	1.18411
MERGE.66624.3	XM_013827714.2	0.991936	9.72856e-05	MERGE.66624.3	BNAA10G16440D	106387791	3.92143	1.18411
MERGE.14544.1	XM_013827714.2	0.992688	8.00055e-05	MERGE.14544.1	BNAA10G16440D	106387791	3.40843	1.18411
MERGE.11004.1	XM_013827714.2	0.99146	0.000109088	MERGE.11004.1	BNAA10G16440D	106387791	5.64728	1.18411
MERGE.73854.1	XM_013827714.2	-0.991416	0.000110224	MERGE.73854.1	BNAA10G16440D	106387791	-2.42427	1.18411
MERGE.65698.2	XM_013887648.2	0.994137	5.14668e-05	MERGE.65698.2	LOC106445984	106445984	-1.87955	-1.45001
MERGE.16713.1	XM_013887648.2	0.997104	1.25665e-05	MERGE.16713.1	LOC106445984	106445984	-1.9323	-1.45001
MERGE.8887.1	XM_013887648.2	0.990095	0.000146673	MERGE.8887.1	LOC106445984	106445984	-1.29575	-1.45001
MERGE.46355.2	XM_013887648.2	0.991039	0.000120077	MERGE.46355.2	LOC106445984	106445984	-1.49057	-1.45001
MERGE.68009.3	XM_013887648.2	0.991623	0.000104979	MERGE.68009.3	LOC106445984	106445984	-1.90069	-1.45001
MERGE.30430.1	XM_013887648.2	-0.993939	5.49881e-05	MERGE.30430.1	LOC106445984	106445984	2.06099	-1.45001
MERGE.43326.1	XM_013887648.2	0.995957	2.44903e-05	MERGE.43326.1	LOC106445984	106445984	-1.47855	-1.45001
MERGE.46238.1	XM_013887648.2	0.994109	5.19459e-05	MERGE.46238.1	LOC106445984	106445984	-1.15571	-1.45001
MERGE.12784.1	XM_013887648.2	0.991966	9.6553e-05	MERGE.12784.1	LOC106445984	106445984	-2.29083	-1.45001
MERGE.54860.1	XM_013887648.2	-0.990398	0.000137849	MERGE.54860.1	LOC106445984	106445984	1.05684	-1.45001
MERGE.71339.10	XM_013887648.2	0.99005	0.000148024	MERGE.71339.10	LOC106445984	106445984	-4.51074	-1.45001
MERGE.12791.1	XM_013887648.2	0.996163	2.2054e-05	MERGE.12791.1	LOC106445984	106445984	-1.44341	-1.45001
MERGE.40868.1	XM_013887648.2	-0.991865	9.89997e-05	MERGE.40868.1	LOC106445984	106445984	1.77179	-1.45001
MERGE.2348.1	XM_013887648.2	0.991558	0.000106605	MERGE.2348.1	LOC106445984	106445984	-1.51374	-1.45001
MERGE.83174.1	XM_013887648.2	0.990337	0.000139597	MERGE.83174.1	LOC106445984	106445984	-2.34705	-1.45001
MERGE.80494.2	XM_013887648.2	0.992086	9.36915e-05	MERGE.80494.2	LOC106445984	106445984	-1.7177	-1.45001
XR_001271140.2	XM_013887648.2	0.991877	9.87018e-05	LOC106349986	LOC106445984	106445984	-2.12445	-1.45001
MERGE.28016.1	XM_013887648.2	0.991583	0.000105982	MERGE.28016.1	LOC106445984	106445984	-1.00266	-1.45001
MERGE.54573.1	XM_013887648.2	0.99295	7.43883e-05	MERGE.54573.1	LOC106445984	106445984	-2.26253	-1.45001
MERGE.64057.1	XM_013887648.2	-0.993225	6.86874e-05	MERGE.64057.1	LOC106445984	106445984	1.53425	-1.45001
MERGE.71704.1	XM_013887648.2	0.996028	2.36395e-05	MERGE.71704.1	LOC106445984	106445984	-2.99021	-1.45001
MERGE.35771.1	XM_013887648.2	0.994394	4.70538e-05	MERGE.35771.1	LOC106445984	106445984	-1.23346	-1.45001
MERGE.43423.1	XM_013887648.2	0.990319	0.000140142	MERGE.43423.1	LOC106445984	106445984	-1.40851	-1.45001
MERGE.36117.1	XM_013887648.2	0.991963	9.66404e-05	MERGE.36117.1	LOC106445984	106445984	-3.9449	-1.45001
MERGE.24981.1	XM_013798726.2	0.994498	4.53323e-05	MERGE.24981.1	LOC106358947	106358947	-2.18436	-1.8958
MERGE.68009.2	XM_013798726.2	0.995267	3.35438e-05	MERGE.68009.2	LOC106358947	106358947	-2.0431	-1.8958
MERGE.20671.1	XM_013798726.2	0.99281	7.73561e-05	MERGE.20671.1	LOC106358947	106358947	-1.43223	-1.8958
MERGE.29303.7	XM_013798726.2	0.997886	6.69921e-06	MERGE.29303.7	LOC106358947	106358947	-1.16476	-1.8958
MERGE.6268.1	XM_013798726.2	0.992212	9.07503e-05	MERGE.6268.1	LOC106358947	106358947	-1.03234	-1.8958
MERGE.46355.2	XM_013798726.2	0.995574	2.93392e-05	MERGE.46355.2	LOC106358947	106358947	-1.49057	-1.8958
MERGE.15647.1	XM_013798726.2	0.997802	7.23968e-06	MERGE.15647.1	LOC106358947	106358947	-1.73452	-1.8958
XR_002658902.1	XM_013798726.2	0.995448	3.10358e-05	LOC111206594	LOC106358947	106358947	-1.81051	-1.8958
MERGE.30430.1	XM_013798726.2	-0.990834	0.000125627	MERGE.30430.1	LOC106358947	106358947	2.06099	-1.8958
MERGE.2231.1	XM_013798726.2	0.995464	3.08207e-05	MERGE.2231.1	LOC106358947	106358947	-1.1446	-1.8958
MERGE.41548.1	XM_013798726.2	0.992331	8.79868e-05	MERGE.41548.1	LOC106358947	106358947	-1.43922	-1.8958
MERGE.53779.1	XM_013798726.2	0.991945	9.70563e-05	MERGE.53779.1	LOC106358947	106358947	-3.1138	-1.8958
MERGE.84127.1	XM_013798726.2	0.990175	0.000144328	MERGE.84127.1	LOC106358947	106358947	-3.41196	-1.8958
MERGE.13275.4	XM_013798726.2	0.992412	8.61383e-05	MERGE.13275.4	LOC106358947	106358947	-1.02828	-1.8958
MERGE.54860.1	XM_013798726.2	-0.990503	0.000134858	MERGE.54860.1	LOC106358947	106358947	1.05684	-1.8958
MERGE.66249.2	XM_013798726.2	0.994729	4.16046e-05	MERGE.66249.2	LOC106358947	106358947	-2.62945	-1.8958
MERGE.62741.21	XM_013798726.2	0.996605	1.72685e-05	MERGE.62741.21	LOC106358947	106358947	-1.98145	-1.8958
MERGE.27360.1	XM_013798726.2	-0.991509	0.000107847	MERGE.27360.1	LOC106358947	106358947	1.34301	-1.8958
MERGE.72864.1	XM_013798726.2	0.993393	6.53256e-05	MERGE.72864.1	LOC106358947	106358947	-1.21476	-1.8958
MERGE.15247.1	XM_013798726.2	-0.993173	6.97531e-05	MERGE.15247.1	LOC106358947	106358947	2.08516	-1.8958
MERGE.53156.1	XM_013798726.2	0.995712	2.75388e-05	MERGE.53156.1	LOC106358947	106358947	-1.54206	-1.8958
XR_002654820.1	XM_013798726.2	0.994198	5.03918e-05	LOC111201875	LOC106358947	106358947	-1.72894	-1.8958
XR_001271045.2	XM_013798726.2	0.992294	8.88486e-05	LOC106348930	LOC106358947	106358947	-4.54155	-1.8958
MERGE.83174.1	XM_013798726.2	0.990118	0.000145999	MERGE.83174.1	LOC106358947	106358947	-2.34705	-1.8958
XR_002657433.1	XM_013798726.2	0.990308	0.000140435	LOC106402008	LOC106358947	106358947	-1.30193	-1.8958
MERGE.80494.2	XM_013798726.2	0.990604	0.000131999	MERGE.80494.2	LOC106358947	106358947	-1.7177	-1.8958
MERGE.39034.2	XM_013798726.2	-0.996878	1.46024e-05	MERGE.39034.2	LOC106358947	106358947	1.35742	-1.8958
MERGE.58621.2	XM_013798726.2	-0.995286	3.32865e-05	MERGE.58621.2	LOC106358947	106358947	1.23875	-1.8958
MERGE.24226.1	XM_013798726.2	-0.994501	4.52759e-05	MERGE.24226.1	LOC106358947	106358947	2.28222	-1.8958
MERGE.26658.1	XM_013798726.2	-0.994744	4.1359e-05	MERGE.26658.1	LOC106358947	106358947	1.5475	-1.8958
MERGE.80334.1	XM_013798726.2	0.998306	4.30406e-06	MERGE.80334.1	LOC106358947	106358947	-1.37559	-1.8958
XR_001272249.2	XM_013798726.2	0.993911	5.5507e-05	XR_001272249.2	LOC106358947	106358947	-2.47111	-1.8958
MERGE.8249.1	XM_013798726.2	0.99987	2.53171e-08	MERGE.8249.1	LOC106358947	106358947	-1.42402	-1.8958
MERGE.1504.24	XM_013798726.2	-0.99071	0.000129052	MERGE.1504.24	LOC106358947	106358947	1.88051	-1.8958
MERGE.35771.1	XM_013798726.2	0.992106	9.3222e-05	MERGE.35771.1	LOC106358947	106358947	-1.23346	-1.8958
MERGE.36117.1	XM_013798726.2	0.99201	9.54994e-05	MERGE.36117.1	LOC106358947	106358947	-3.9449	-1.8958
MERGE.67864.1	XM_013798726.2	-0.993601	6.12906e-05	MERGE.67864.1	LOC106358947	106358947	1.04331	-1.8958
MERGE.4563.2	XM_013798726.2	0.996898	1.44195e-05	MERGE.4563.2	LOC106358947	106358947	-1.2393	-1.8958
MERGE.31403.1	XM_013798726.2	0.990603	0.000132036	MERGE.31403.1	LOC106358947	106358947	-3.00909	-1.8958
MERGE.27406.1	XM_013893160.2	-0.995965	2.43882e-05	MERGE.27406.1	LOC106451260	106451260	4.11477	-1.90453
MERGE.29303.2	XM_013893160.2	0.994459	4.59621e-05	MERGE.29303.2	LOC106451260	106451260	-1.84798	-1.90453
MERGE.82273.19	XM_013893160.2	-0.999235	8.782e-07	MERGE.82273.19	LOC106451260	106451260	4.80229	-1.90453
MERGE.2967.1	XM_013893160.2	-0.996178	2.18888e-05	MERGE.2967.1	LOC106451260	106451260	2.20678	-1.90453
MERGE.38041.3	XM_013893160.2	0.99038	0.000138378	MERGE.38041.3	LOC106451260	106451260	-1.19818	-1.90453
MERGE.46886.1	XM_013893160.2	-0.991076	0.000119104	MERGE.46886.1	LOC106451260	106451260	2.41132	-1.90453
MERGE.12427.1	XM_013893160.2	-0.99217	9.17122e-05	MERGE.12427.1	LOC106451260	106451260	3.23309	-1.90453
XR_001271191.2	XM_013893160.2	-0.993568	6.19261e-05	LOC106351047	LOC106451260	106451260	2.8739	-1.90453
XR_001282704.2	XM_013893160.2	-0.994054	5.29313e-05	LOC106413909	LOC106451260	106451260	1.7835	-1.90453
MERGE.9445.1	XM_013893160.2	-0.991314	0.00011284	MERGE.9445.1	LOC106451260	106451260	2.56236	-1.90453
MERGE.55466.1	XM_013893160.2	0.99021	0.000143286	MERGE.55466.1	LOC106451260	106451260	-1.77843	-1.90453
MERGE.41280.1	XM_013893160.2	-0.994991	3.75705e-05	MERGE.41280.1	LOC106451260	106451260	2.19699	-1.90453
MERGE.1124.4	XM_013893160.2	0.993364	6.59146e-05	MERGE.1124.4	LOC106451260	106451260	-2.98856	-1.90453
MERGE.72194.1	XM_013893160.2	0.991124	0.000117813	MERGE.72194.1	LOC106451260	106451260	-1.10032	-1.90453
MERGE.7222.6	XM_013893160.2	-0.990975	0.000121813	MERGE.7222.6	LOC106451260	106451260	3.07509	-1.90453
MERGE.48501.1	XM_013893160.2	-0.996084	2.29688e-05	MERGE.48501.1	LOC106451260	106451260	2.01661	-1.90453
MERGE.35739.1	XM_013893160.2	-0.992308	8.85238e-05	MERGE.35739.1	LOC106451260	106451260	1.75121	-1.90453
MERGE.47833.1	XM_013893160.2	-0.996393	1.94878e-05	MERGE.47833.1	LOC106451260	106451260	3.99554	-1.90453
MERGE.9519.1	XM_013893160.2	-0.99053	0.000134109	MERGE.9519.1	LOC106451260	106451260	3.10601	-1.90453
MERGE.35183.1	XM_013893160.2	-0.992276	8.92575e-05	MERGE.35183.1	LOC106451260	106451260	2.10654	-1.90453
MERGE.50931.1	XM_013893160.2	-0.997138	1.22775e-05	MERGE.50931.1	LOC106451260	106451260	1.05994	-1.90453
MERGE.66277.1	XM_013893160.2	-0.998026	5.83929e-06	MERGE.66277.1	LOC106451260	106451260	5.9707	-1.90453
MERGE.77711.2	XM_013893160.2	0.997224	1.1548e-05	MERGE.77711.2	LOC106451260	106451260	-1.12182	-1.90453
MERGE.927.12	XM_013893160.2	-0.99329	6.73944e-05	MERGE.927.12	LOC106451260	106451260	1.3759	-1.90453
MERGE.1516.1	XM_013893160.2	-0.990498	0.000135008	MERGE.1516.1	LOC106451260	106451260	2.99512	-1.90453
MERGE.57072.1	XM_013893160.2	0.990981	0.000121655	MERGE.57072.1	LOC106451260	106451260	-1.70731	-1.90453
MERGE.67558.6	XM_013893160.2	0.992123	9.28218e-05	MERGE.67558.6	LOC106451260	106451260	-3.20333	-1.90453
XR_001278185.2	XM_013859962.2	0.992457	8.51229e-05	XR_001278185.2	LOC106419203	106419203	-1.34806	-3.09624
MERGE.10385.3	XM_013859962.2	0.990375	0.000138523	MERGE.10385.3	LOC106419203	106419203	-1.88707	-3.09624
MERGE.62081.1	XM_013859962.2	0.995976	2.42571e-05	MERGE.62081.1	LOC106419203	106419203	-1.2072	-3.09624
MERGE.82261.1	XM_013859962.2	0.990277	0.00014135	MERGE.82261.1	LOC106419203	106419203	-1.46848	-3.09624
MERGE.27115.1	XM_013859962.2	-0.997293	1.09824e-05	MERGE.27115.1	LOC106419203	106419203	2.45694	-3.09624
MERGE.8359.1	XM_013859962.2	-0.991292	0.000113413	MERGE.8359.1	LOC106419203	106419203	2.91741	-3.09624
MERGE.47418.1	XM_013859962.2	-0.99302	7.2902e-05	MERGE.47418.1	LOC106419203	106419203	1.9411	-3.09624
MERGE.39440.1	XM_013859962.2	0.994286	4.88872e-05	MERGE.39440.1	LOC106419203	106419203	-1.27639	-3.09624
MERGE.8379.3	XM_013859962.2	0.998289	4.38934e-06	MERGE.8379.3	LOC106419203	106419203	-1.4605	-3.09624
MERGE.65334.12	XM_013859962.2	-0.990624	0.000131461	MERGE.65334.12	LOC106419203	106419203	2.15482	-3.09624
MERGE.73826.3	XM_013879842.2	-0.994842	3.98456e-05	MERGE.73826.3	LOC106438609	106438609	1.30646	-1.66129
MERGE.6809.7	XM_013879842.2	-0.990356	0.000139074	MERGE.6809.7	LOC106438609	106438609	2.06289	-1.66129
MERGE.51620.3	XM_013875041.2	0.993628	6.07661e-05	MERGE.51620.3	LOC106434207	106434207	-6.08387	-1.83192
MERGE.11407.1	XM_013875041.2	0.996185	2.18032e-05	MERGE.11407.1	LOC106434207	106434207	-2.9095	-1.83192
MERGE.22897.1	XM_013875041.2	0.997801	7.24825e-06	MERGE.22897.1	LOC106434207	106434207	-4.04406	-1.83192
MERGE.19378.2	XM_013875041.2	0.993363	6.59318e-05	MERGE.19378.2	LOC106434207	106434207	-4.97672	-1.83192
MERGE.32815.1	XM_013875041.2	0.996496	1.8399e-05	MERGE.32815.1	LOC106434207	106434207	-1.33615	-1.83192
MERGE.33922.2	XM_013875041.2	0.994073	5.25986e-05	MERGE.33922.2	LOC106434207	106434207	-4.57124	-1.83192
MERGE.11621.1	XM_013875041.2	-0.993729	5.88666e-05	MERGE.11621.1	LOC106434207	106434207	1.25403	-1.83192
MERGE.13858.1	XM_013875041.2	-0.991336	0.000112261	MERGE.13858.1	LOC106434207	106434207	2.31722	-1.83192
MERGE.32589.1	XM_013875041.2	0.992676	8.02689e-05	MERGE.32589.1	LOC106434207	106434207	-3.45709	-1.83192
MERGE.20028.1	XM_013875041.2	-0.994702	4.20305e-05	MERGE.20028.1	LOC106434207	106434207	3.44331	-1.83192
MERGE.82047.1	XM_013867999.2	0.993095	7.13497e-05	MERGE.82047.1	LOC106427268	106427268	1.63427	1.84069
MERGE.40906.1	XM_013867999.2	0.992917	7.50809e-05	MERGE.40906.1	LOC106427268	106427268	2.27949	1.84069
MERGE.64947.1	XM_013867999.2	0.993835	5.68943e-05	MERGE.64947.1	LOC106427268	106427268	2.53557	1.84069
MERGE.16297.1	XM_013867999.2	0.992778	7.80452e-05	MERGE.16297.1	LOC106427268	106427268	3.63659	1.84069
MERGE.56790.1	XM_013867999.2	-0.990287	0.000141041	MERGE.56790.1	LOC106427268	106427268	-1.38085	1.84069
MERGE.49736.1	XM_013867999.2	0.991288	0.000113509	MERGE.49736.1	LOC106427268	106427268	2.44273	1.84069
MERGE.14262.1	XM_013867999.2	-0.991444	0.000109495	MERGE.14262.1	LOC106427268	106427268	-1.03696	1.84069
MERGE.31094.1	XM_013867999.2	0.991803	0.000100511	MERGE.31094.1	LOC106427268	106427268	5.03334	1.84069
MERGE.2183.4	XM_013867999.2	-0.99415	5.12335e-05	MERGE.2183.4	LOC106427268	106427268	-3.23214	1.84069
MERGE.27186.11	XM_013867999.2	0.997526	9.17087e-06	MERGE.27186.11	LOC106427268	106427268	2.68004	1.84069
MERGE.21780.1	XM_013867999.2	0.991963	9.66416e-05	MERGE.21780.1	LOC106427268	106427268	2.17898	1.84069
MERGE.83368.1	XM_013867999.2	0.992056	9.44187e-05	MERGE.83368.1	LOC106427268	106427268	3.03467	1.84069
MERGE.20768.1	XM_013867999.2	0.992083	9.3763e-05	MERGE.20768.1	LOC106427268	106427268	1.84059	1.84069
MERGE.61813.3	XM_013867999.2	-0.994025	5.34435e-05	MERGE.61813.3	LOC106427268	106427268	-2.12709	1.84069
MERGE.389.5	XM_013879276.2	0.99569	2.78284e-05	MERGE.389.5	LOC106438189	106438189	8.56493	1.2807
MERGE.29896.14	XM_013879276.2	0.994798	4.05235e-05	MERGE.29896.14	LOC106438189	106438189	6.2007	1.2807
MERGE.55584.1	XM_013879276.2	-0.990957	0.000122306	MERGE.55584.1	LOC106438189	106438189	-1.07219	1.2807
MERGE.34203.1	XM_013879276.2	-0.99535	3.23795e-05	MERGE.34203.1	LOC106438189	106438189	-9.0068	1.2807
MERGE.58775.1	XM_013879276.2	0.991088	0.000118776	MERGE.58775.1	LOC106438189	106438189	1.81261	1.2807
XR_002657835.1	XM_013879276.2	0.991436	0.00010969	XR_002657835.1	LOC106438189	106438189	2.97869	1.2807
MERGE.75901.4	XM_013879276.2	0.992934	7.47077e-05	MERGE.75901.4	LOC106438189	106438189	2.31216	1.2807
MERGE.26507.1	XM_013879276.2	-0.993202	6.91553e-05	MERGE.26507.1	LOC106438189	106438189	-2.82008	1.2807
MERGE.59979.3	XM_013879276.2	-0.990514	0.000134555	MERGE.59979.3	LOC106438189	106438189	-9.51428	1.2807
MERGE.13858.1	XM_013879276.2	0.997477	9.54039e-06	MERGE.13858.1	LOC106438189	106438189	2.31722	1.2807
MERGE.35336.1	XM_013879276.2	-0.992951	7.43657e-05	MERGE.35336.1	LOC106438189	106438189	-2.77623	1.2807
MERGE.77306.3	XM_013879276.2	0.990235	0.000142565	MERGE.77306.3	LOC106438189	106438189	2.59234	1.2807
MERGE.73131.10	XM_013879276.2	-0.990211	0.000143258	MERGE.73131.10	LOC106438189	106438189	-7.09117	1.2807
MERGE.46703.29	XM_013796069.2	-0.994598	4.37007e-05	MERGE.46703.29	BNAC05G08180D	106356281	1.99162	-1.89991
MERGE.30082.1	XM_013796069.2	-0.993004	7.32396e-05	MERGE.30082.1	BNAC05G08180D	106356281	2.46398	-1.89991
MERGE.45882.1	XM_013796069.2	-0.998938	1.68976e-06	MERGE.45882.1	BNAC05G08180D	106356281	1.82388	-1.89991
XR_001283430.2	XM_013796069.2	0.99601	2.38443e-05	LOC106417764	BNAC05G08180D	106356281	-1.25178	-1.89991
MERGE.40282.1	XM_013796069.2	0.995261	3.36288e-05	MERGE.40282.1	BNAC05G08180D	106356281	-1.21356	-1.89991
MERGE.76464.2	XM_013889100.2	0.993173	6.97602e-05	MERGE.76464.2	XM_013889100.2	XM_013889100.2	-1.81622	-1.79118
MERGE.27705.3	XM_013889100.2	0.995094	3.60372e-05	MERGE.27705.3	XM_013889100.2	XM_013889100.2	-1.40819	-1.79118
MERGE.39675.1	XM_013889100.2	0.994233	4.97889e-05	MERGE.39675.1	XM_013889100.2	XM_013889100.2	-1.14283	-1.79118
XR_001283430.2	XM_013811284.2	0.994349	4.78108e-05	LOC106417764	LOC106371241	106371241	-1.25178	-1.10565
MERGE.55425.1	XM_013811284.2	-0.992149	9.22191e-05	MERGE.55425.1	LOC106371241	106371241	1.43051	-1.10565
MERGE.46703.30	XM_013811284.2	-0.992764	7.83412e-05	MERGE.46703.30	LOC106371241	106371241	1.33511	-1.10565
MERGE.71609.1	XM_013842886.2	-0.995029	3.70101e-05	MERGE.71609.1	LOC106402198	106402198	-2.81842	1.42123
MERGE.20671.3	XM_013842886.2	-0.992038	9.48485e-05	MERGE.20671.3	LOC106402198	106402198	-1.87089	1.42123
MERGE.77181.3	XM_013842886.2	0.99296	7.41686e-05	MERGE.77181.3	LOC106402198	106402198	3.11407	1.42123
MERGE.40695.1	XM_013842886.2	-0.994566	4.4218e-05	MERGE.40695.1	LOC106402198	106402198	-2.96434	1.42123
MERGE.50128.1	XM_013842886.2	-0.996841	1.4954e-05	MERGE.50128.1	LOC106402198	106402198	-1.22974	1.42123
MERGE.42076.1	XM_013842886.2	-0.996364	1.98037e-05	MERGE.42076.1	LOC106402198	106402198	-4.03203	1.42123
MERGE.13588.3	XM_013842886.2	0.99062	0.000131558	MERGE.13588.3	LOC106402198	106402198	2.75619	1.42123
MERGE.54860.1	XM_013842886.2	0.990664	0.000130331	MERGE.54860.1	LOC106402198	106402198	1.05684	1.42123
MERGE.14925.1	XM_013842886.2	-0.994581	4.39635e-05	MERGE.14925.1	LOC106402198	106402198	-1.16129	1.42123
MERGE.8632.11	XM_013842886.2	-0.991704	0.000102961	MERGE.8632.11	LOC106402198	106402198	-1.33321	1.42123
MERGE.27360.1	XM_013842886.2	0.995858	2.57027e-05	MERGE.27360.1	LOC106402198	106402198	1.34301	1.42123
MERGE.71339.10	XM_013842886.2	-0.995336	3.25795e-05	MERGE.71339.10	LOC106402198	106402198	-4.51074	1.42123
MERGE.4250.1	XM_013842886.2	-0.993284	6.75004e-05	MERGE.4250.1	LOC106402198	106402198	-1.97685	1.42123
MERGE.48952.1	XM_013842886.2	-0.995005	3.73686e-05	MERGE.48952.1	LOC106402198	106402198	-1.10345	1.42123
MERGE.32941.1	XM_013842886.2	-0.993096	7.13335e-05	MERGE.32941.1	LOC106402198	106402198	-1.98463	1.42123
MERGE.83174.1	XM_013842886.2	-0.992703	7.96794e-05	MERGE.83174.1	LOC106402198	106402198	-2.34705	1.42123
MERGE.71102.1	XM_013842886.2	-0.991042	0.000120007	MERGE.71102.1	LOC106402198	106402198	-1.91602	1.42123
MERGE.7769.1	XM_013842886.2	0.995214	3.43106e-05	MERGE.7769.1	LOC106402198	106402198	1.22278	1.42123
MERGE.18561.2	XM_013842886.2	0.993513	6.29932e-05	MERGE.18561.2	LOC106402198	106402198	1.96538	1.42123
MERGE.54573.1	XM_013842886.2	-0.992538	8.33123e-05	MERGE.54573.1	LOC106402198	106402198	-2.26253	1.42123
MERGE.30429.1	XM_013842886.2	0.992074	9.39878e-05	MERGE.30429.1	LOC106402198	106402198	2.47017	1.42123
MERGE.14911.1	XM_013842886.2	0.99727	1.11721e-05	MERGE.14911.1	LOC106402198	106402198	1.68252	1.42123
MERGE.31403.1	XM_013842886.2	-0.991889	9.84184e-05	MERGE.31403.1	LOC106402198	106402198	-3.00909	1.42123
MERGE.79215.1	XM_013817308.2	-0.99049	0.000135237	MERGE.79215.1	LOC106377127	106377127	2.14509	-1.53745
MERGE.7521.1	XM_013817308.2	-0.990901	0.000123815	MERGE.7521.1	LOC106377127	106377127	1.45121	-1.53745
MERGE.30217.1	XM_013817308.2	0.994588	4.38484e-05	MERGE.30217.1	LOC106377127	106377127	-1.21342	-1.53745
MERGE.14533.1	XM_013817308.2	0.992222	9.05197e-05	MERGE.14533.1	LOC106377127	106377127	-1.03186	-1.53745
MERGE.66270.1	XM_013817308.2	-0.991085	0.000118849	MERGE.66270.1	LOC106377127	106377127	1.0141	-1.53745
MERGE.36160.1	XM_013817308.2	0.990674	0.000130044	MERGE.36160.1	LOC106377127	106377127	-1.592	-1.53745
MERGE.52570.1	XM_013888669.2	0.992656	8.07133e-05	MERGE.52570.1	LOC106446858	106446858	-3.26502	-1.68889
XR_002661020.1	XM_013888669.2	0.99789	6.67346e-06	LOC106417975	LOC106446858	106446858	-3.2085	-1.68889
MERGE.79606.1	XM_013888669.2	0.998137	5.20058e-06	MERGE.79606.1	LOC106446858	106446858	-1.36374	-1.68889
MERGE.7640.1	XM_013888669.2	-0.991587	0.000105867	MERGE.7640.1	LOC106446858	106446858	2.62571	-1.68889
MERGE.58689.1	XM_013888669.2	-0.99126	0.000114258	MERGE.58689.1	LOC106446858	106446858	2.98128	-1.68889
MERGE.77181.3	XM_013888669.2	-0.992476	8.46945e-05	MERGE.77181.3	LOC106446858	106446858	3.11407	-1.68889
MERGE.18440.1	XM_013888669.2	0.995588	2.91561e-05	MERGE.18440.1	LOC106446858	106446858	-1.83081	-1.68889
MERGE.68137.1	XM_013888669.2	0.993624	6.08444e-05	MERGE.68137.1	LOC106446858	106446858	-1.44752	-1.68889
MERGE.6268.1	XM_013888669.2	0.993751	5.84578e-05	MERGE.6268.1	LOC106446858	106446858	-1.03234	-1.68889
MERGE.3317.2	XM_013888669.2	0.990208	0.000143348	MERGE.3317.2	LOC106446858	106446858	-1.01549	-1.68889
MERGE.21417.1	XM_013888669.2	0.992666	8.04883e-05	MERGE.21417.1	LOC106446858	106446858	-1.19542	-1.68889
MERGE.23723.1	XM_013888669.2	-0.996112	2.26455e-05	MERGE.23723.1	LOC106446858	106446858	4.76583	-1.68889
MERGE.36330.1	XM_013888669.2	-0.992902	7.53966e-05	MERGE.36330.1	LOC106446858	106446858	2.43842	-1.68889
MERGE.68333.1	XM_013888669.2	0.991462	0.000109025	MERGE.68333.1	LOC106446858	106446858	-1.47006	-1.68889
MERGE.22214.1	XM_013888669.2	0.996897	1.44297e-05	MERGE.22214.1	LOC106446858	106446858	-1.06375	-1.68889
MERGE.51500.2	XM_013888669.2	0.995219	3.42253e-05	MERGE.51500.2	LOC106446858	106446858	-1.38691	-1.68889
MERGE.34119.1	XM_013888669.2	0.995433	3.12407e-05	MERGE.34119.1	LOC106446858	106446858	-1.64575	-1.68889
MERGE.67558.1	XM_013888669.2	0.994773	4.09057e-05	MERGE.67558.1	LOC106446858	106446858	-2.5806	-1.68889
MERGE.51244.1	XM_013888669.2	0.996636	1.69553e-05	MERGE.51244.1	LOC106446858	106446858	-4.25184	-1.68889
MERGE.11772.2	XM_013888669.2	-0.992109	9.31636e-05	MERGE.11772.2	LOC106446858	106446858	1.83282	-1.68889
MERGE.72864.1	XM_013888669.2	0.996354	1.99108e-05	MERGE.72864.1	LOC106446858	106446858	-1.21476	-1.68889
MERGE.15247.1	XM_013888669.2	-0.996527	1.80667e-05	MERGE.15247.1	LOC106446858	106446858	2.08516	-1.68889
MERGE.43811.1	XM_013888669.2	-0.993747	5.85349e-05	MERGE.43811.1	LOC106446858	106446858	1.96984	-1.68889
MERGE.60237.2	XM_013888669.2	0.996071	2.31229e-05	MERGE.60237.2	LOC106446858	106446858	-1.81997	-1.68889
MERGE.34297.1	XM_013888669.2	0.993569	6.18972e-05	MERGE.34297.1	LOC106446858	106446858	-1.43682	-1.68889
MERGE.85265.2	XM_013888669.2	-0.993562	6.20462e-05	MERGE.85265.2	LOC106446858	106446858	1.86067	-1.68889
MERGE.54709.1	XM_013888669.2	0.99834	4.1334e-06	MERGE.54709.1	LOC106446858	106446858	-2.99853	-1.68889
MERGE.48425.2	XM_013888669.2	0.992912	7.51842e-05	MERGE.48425.2	LOC106446858	106446858	-1.6764	-1.68889
MERGE.55912.3	XM_013888669.2	0.990403	0.000137709	MERGE.55912.3	LOC106446858	106446858	-2.77522	-1.68889
XR_001281903.2	XM_013888669.2	-0.992241	9.00739e-05	LOC106409003	LOC106446858	106446858	1.86537	-1.68889
MERGE.54946.1	XM_013888669.2	0.995956	2.44942e-05	MERGE.54946.1	LOC106446858	106446858	-1.29468	-1.68889
MERGE.30049.1	XM_013888669.2	0.99209	9.35938e-05	MERGE.30049.1	LOC106446858	106446858	-1.82039	-1.68889
MERGE.1504.24	XM_013888669.2	-0.993011	7.31067e-05	MERGE.1504.24	LOC106446858	106446858	1.88051	-1.68889
MERGE.60559.1	XM_013888669.2	0.995839	2.59383e-05	MERGE.60559.1	LOC106446858	106446858	-1.57721	-1.68889
MERGE.76623.1	XM_013888669.2	0.997349	1.05361e-05	MERGE.76623.1	LOC106446858	106446858	-3.03698	-1.68889
MERGE.25185.3	XM_013888669.2	0.994574	4.40864e-05	MERGE.25185.3	LOC106446858	106446858	-1.21331	-1.68889
MERGE.1504.3	XM_013888669.2	-0.994308	4.85043e-05	MERGE.1504.3	LOC106446858	106446858	1.33861	-1.68889
MERGE.55609.1	XM_013888669.2	0.990709	0.000129074	MERGE.55609.1	LOC106446858	106446858	-1.96863	-1.68889
XR_002653380.1	XM_013878942.2	0.996137	2.23606e-05	LOC111199464	LOC106437921	106437921	-2.24403	-3.22643
MERGE.70776.1	XM_013878942.2	0.99077	0.000127399	MERGE.70776.1	LOC106437921	106437921	-1.1628	-3.22643
MERGE.85262.1	XM_013878942.2	-0.992303	8.86321e-05	MERGE.85262.1	LOC106437921	106437921	4.26544	-3.22643
MERGE.85675.1	XM_013878942.2	0.994834	3.9966e-05	MERGE.85675.1	LOC106437921	106437921	-1.64259	-3.22643
MERGE.66821.3	XM_013878942.2	-0.993854	5.65405e-05	MERGE.66821.3	LOC106437921	106437921	1.19025	-3.22643
MERGE.41431.1	XM_013878942.2	-0.990186	0.000143986	MERGE.41431.1	LOC106437921	106437921	3.38829	-3.22643
MERGE.16792.1	XM_013878942.2	0.994303	4.85928e-05	MERGE.16792.1	LOC106437921	106437921	-2.39314	-3.22643
MERGE.75901.4	XM_013878942.2	-0.991673	0.000103709	MERGE.75901.4	LOC106437921	106437921	2.31216	-3.22643
MERGE.66200.1	XM_013878942.2	0.990985	0.000121529	MERGE.66200.1	LOC106437921	106437921	-3.21741	-3.22643
MERGE.7222.6	XM_013878942.2	-0.9925	8.41604e-05	MERGE.7222.6	LOC106437921	106437921	3.07509	-3.22643
MERGE.12726.1	XM_013878942.2	0.995375	3.20312e-05	MERGE.12726.1	LOC106437921	106437921	-1.19199	-3.22643
MERGE.2367.1	XM_013878942.2	0.992833	7.68702e-05	MERGE.2367.1	LOC106437921	106437921	-4.37647	-3.22643
MERGE.160.1	XM_013878942.2	-0.990994	0.000121295	MERGE.160.1	LOC106437921	106437921	2.26746	-3.22643
MERGE.53730.1	XM_013878942.2	0.990729	0.000128536	MERGE.53730.1	LOC106437921	106437921	-2.45108	-3.22643
MERGE.77326.1	XM_013878942.2	0.995996	2.40126e-05	MERGE.77326.1	LOC106437921	106437921	-1.79219	-3.22643
MERGE.20671.1	XM_013811171.2	-0.99537	3.21015e-05	MERGE.20671.1	LOC106371131	106371131	-1.43223	1.96063
MERGE.79073.1	XM_013811171.2	-0.997443	9.80183e-06	MERGE.79073.1	LOC106371131	106371131	-1.31123	1.96063
XR_001287251.2	XM_013811171.2	-0.994196	5.04252e-05	LOC106437393	LOC106371131	106371131	-1.14741	1.96063
MERGE.14123.2	XM_013811171.2	0.991591	0.000105759	MERGE.14123.2	LOC106371131	106371131	1.58183	1.96063
MERGE.68137.1	XM_013811171.2	-0.993658	6.021e-05	MERGE.68137.1	LOC106371131	106371131	-1.44752	1.96063
MERGE.6268.1	XM_013811171.2	-0.994063	5.2768e-05	MERGE.6268.1	LOC106371131	106371131	-1.03234	1.96063
MERGE.21417.1	XM_013811171.2	-0.991041	0.000120023	MERGE.21417.1	LOC106371131	106371131	-1.19542	1.96063
MERGE.70971.1	XM_013811171.2	0.998378	3.94178e-06	MERGE.70971.1	LOC106371131	106371131	1.2767	1.96063
MERGE.68333.1	XM_013811171.2	-0.991165	0.000116747	MERGE.68333.1	LOC106371131	106371131	-1.47006	1.96063
MERGE.79075.1	XM_013811171.2	-0.996719	1.61318e-05	MERGE.79075.1	LOC106371131	106371131	-1.30644	1.96063
MERGE.30430.1	XM_013811171.2	0.992737	7.89428e-05	MERGE.30430.1	LOC106371131	106371131	2.06099	1.96063
MERGE.66249.2	XM_013811171.2	-0.995861	2.56674e-05	MERGE.66249.2	LOC106371131	106371131	-2.62945	1.96063
MERGE.48982.2	XM_013811171.2	0.994974	3.78264e-05	MERGE.48982.2	LOC106371131	106371131	1.62932	1.96063
MERGE.72864.1	XM_013811171.2	-0.990863	0.000124855	MERGE.72864.1	LOC106371131	106371131	-1.21476	1.96063
MERGE.15247.1	XM_013811171.2	0.991639	0.000104572	MERGE.15247.1	LOC106371131	106371131	2.08516	1.96063
MERGE.43811.1	XM_013811171.2	0.991821	0.00010006	MERGE.43811.1	LOC106371131	106371131	1.96984	1.96063
MERGE.14292.1	XM_013811171.2	0.996084	2.2973e-05	MERGE.14292.1	LOC106371131	106371131	1.55102	1.96063
MERGE.52313.1	XM_013811171.2	-0.998049	5.70356e-06	MERGE.52313.1	LOC106371131	106371131	-1.42215	1.96063
MERGE.7222.8	XM_013811171.2	0.993614	6.10455e-05	MERGE.7222.8	LOC106371131	106371131	2.14339	1.96063
MERGE.40868.1	XM_013811171.2	0.993244	6.83193e-05	MERGE.40868.1	LOC106371131	106371131	1.77179	1.96063
MERGE.8360.1	XM_013811171.2	0.990156	0.000144876	MERGE.8360.1	LOC106371131	106371131	1.93992	1.96063
MERGE.373.2	XM_013811171.2	-0.996902	1.43817e-05	MERGE.373.2	LOC106371131	106371131	-1.96714	1.96063
MERGE.80494.2	XM_013811171.2	-0.996903	1.43727e-05	MERGE.80494.2	LOC106371131	106371131	-1.7177	1.96063
MERGE.47854.1	XM_013811171.2	-0.990096	0.000146645	MERGE.47854.1	LOC106371131	106371131	-1.40041	1.96063
MERGE.48425.2	XM_013811171.2	-0.994451	4.61043e-05	MERGE.48425.2	LOC106371131	106371131	-1.6764	1.96063
MERGE.5817.2	XM_013811171.2	-0.992971	7.39296e-05	MERGE.5817.2	LOC106371131	106371131	-2.8949	1.96063
MERGE.62941.2	XM_013811171.2	-0.994872	3.93697e-05	MERGE.62941.2	LOC106371131	106371131	-2.93433	1.96063
MERGE.64057.1	XM_013811171.2	0.993509	6.307e-05	MERGE.64057.1	LOC106371131	106371131	1.53425	1.96063
XR_001272249.2	XM_013811171.2	-0.991656	0.000104146	XR_001272249.2	LOC106371131	106371131	-2.47111	1.96063
MERGE.35771.1	XM_013811171.2	-0.994482	4.55824e-05	MERGE.35771.1	LOC106371131	106371131	-1.23346	1.96063
MERGE.17636.1	XM_013811171.2	0.992498	8.42159e-05	MERGE.17636.1	LOC106371131	106371131	1.62942	1.96063
MERGE.36117.1	XM_013811171.2	-0.994796	4.05471e-05	MERGE.36117.1	LOC106371131	106371131	-3.9449	1.96063
MERGE.55685.1	XM_013811171.2	-0.99698	1.36697e-05	MERGE.55685.1	LOC106371131	106371131	-1.20172	1.96063
MERGE.25185.3	XM_013811171.2	-0.994433	4.64006e-05	MERGE.25185.3	LOC106371131	106371131	-1.21331	1.96063
MERGE.67864.1	XM_013811171.2	0.995925	2.48752e-05	MERGE.67864.1	LOC106371131	106371131	1.04331	1.96063
MERGE.8766.1	XM_013811171.2	0.991557	0.000106637	MERGE.8766.1	LOC106371131	106371131	1.86916	1.96063
MERGE.55609.1	XM_013811171.2	-0.99111	0.000118206	MERGE.55609.1	LOC106371131	106371131	-1.96863	1.96063
MERGE.65024.3	XM_013797634.2	0.991664	0.000103941	MERGE.65024.3	BNAA06G06360D	106357914	-1.17231	-1.27227
MERGE.81583.1	XM_013797634.2	-0.991499	0.000108098	MERGE.81583.1	BNAA06G06360D	106357914	1.55098	-1.27227
MERGE.81583.2	XM_013797634.2	-0.991949	9.6964e-05	MERGE.81583.2	BNAA06G06360D	106357914	1.70142	-1.27227
XR_002653661.1	XM_013797634.2	0.993837	5.68547e-05	LOC111199856	BNAA06G06360D	106357914	-2.01385	-1.27227
MERGE.85675.1	XM_013797634.2	0.997077	1.27992e-05	MERGE.85675.1	BNAA06G06360D	106357914	-1.64259	-1.27227
XR_001286619.2	XM_013797634.2	0.990644	0.000130883	LOC106433607	BNAA06G06360D	106357914	-1.11646	-1.27227
MERGE.1504.19	XM_013797634.2	-0.994203	5.03065e-05	MERGE.1504.19	BNAA06G06360D	106357914	1.60516	-1.27227
XR_001281879.2	XM_013797634.2	0.991925	9.75494e-05	LOC106407697	BNAA06G06360D	106357914	-2.25035	-1.27227
MERGE.66947.1	XM_013797634.2	-0.991062	0.000119473	MERGE.66947.1	BNAA06G06360D	106357914	1.33155	-1.27227
MERGE.83276.1	XM_013797634.2	0.990379	0.000138408	MERGE.83276.1	BNAA06G06360D	106357914	-1.53309	-1.27227
MERGE.2367.1	XM_013797634.2	0.993993	5.40088e-05	MERGE.2367.1	BNAA06G06360D	106357914	-4.37647	-1.27227
MERGE.34120.1	XM_013797634.2	0.992008	9.55553e-05	MERGE.34120.1	BNAA06G06360D	106357914	-1.98851	-1.27227
MERGE.68243.1	XM_013797634.2	0.990727	0.000128575	MERGE.68243.1	BNAA06G06360D	106357914	-1.8266	-1.27227
MERGE.70359.1	XM_013797634.2	0.996701	1.63052e-05	MERGE.70359.1	BNAA06G06360D	106357914	-1.09384	-1.27227
MERGE.77326.1	XM_013797634.2	0.993785	5.7819e-05	MERGE.77326.1	BNAA06G06360D	106357914	-1.79219	-1.27227
MERGE.20121.1	XM_013846415.2	0.990882	0.000124317	MERGE.20121.1	LOC106405863	106405863	-1.33996	-1.11123
MERGE.38986.2	XM_013846415.2	0.997412	1.00384e-05	MERGE.38986.2	LOC106405863	106405863	-1.67681	-1.11123
MERGE.34689.45	XM_013846415.2	-0.995561	2.95142e-05	MERGE.34689.45	LOC106405863	106405863	1.42008	-1.11123
XR_001283469.2	XM_013846415.2	0.992598	8.1987e-05	LOC106417834	LOC106405863	106405863	-1.78552	-1.11123
MERGE.60012.1	XM_013846415.2	0.997148	1.21859e-05	MERGE.60012.1	LOC106405863	106405863	-1.1669	-1.11123
MERGE.21842.1	XM_013804451.2	0.991714	0.000102709	MERGE.21842.1	LOC106364983	106364983	-1.06673	-1.07589
MERGE.4675.2	XM_013804451.2	0.990495	0.000135096	MERGE.4675.2	LOC106364983	106364983	-2.81258	-1.07589
MERGE.19596.15	XM_013804451.2	0.993821	5.71504e-05	MERGE.19596.15	LOC106364983	106364983	-1.24357	-1.07589
MERGE.13827.1	XM_013804451.2	0.990425	0.000137081	MERGE.13827.1	LOC106364983	106364983	-1.23656	-1.07589
MERGE.48808.2	XM_013804451.2	0.997815	7.15913e-06	MERGE.48808.2	LOC106364983	106364983	-2.44076	-1.07589
MERGE.50767.3	XM_013804451.2	0.992347	8.76289e-05	MERGE.50767.3	LOC106364983	106364983	-2.79583	-1.07589
MERGE.17972.1	XM_013804451.2	0.993302	6.71419e-05	MERGE.17972.1	LOC106364983	106364983	-2.12766	-1.07589
MERGE.38782.6	XM_013804451.2	0.992311	8.84585e-05	MERGE.38782.6	LOC106364983	106364983	-1.23527	-1.07589
MERGE.68402.1	XM_013804451.2	0.991452	0.00010928	MERGE.68402.1	LOC106364983	106364983	-1.32888	-1.07589
MERGE.51388.2	XM_013804451.2	0.993545	6.23676e-05	MERGE.51388.2	LOC106364983	106364983	-1.66868	-1.07589
MERGE.59031.1	XM_013804451.2	0.99011	0.000146223	MERGE.59031.1	LOC106364983	106364983	-2.54631	-1.07589
MERGE.19312.1	XM_022690043.1	0.998085	5.49691e-06	MERGE.19312.1	LOC106392576	106392576	-1.09683	-1.35732
MERGE.82261.1	XM_022690043.1	0.990686	0.000129723	MERGE.82261.1	LOC106392576	106392576	-1.46848	-1.35732
MERGE.64781.2	XM_022690043.1	0.992879	7.5887e-05	MERGE.64781.2	LOC106392576	106392576	-1.75838	-1.35732
MERGE.19840.2	XM_013827586.2	0.996163	2.20522e-05	MERGE.19840.2	BNAC08G18270D	106387681	2.21616	1.04658
MERGE.4675.2	XM_013827586.2	-0.995298	3.31133e-05	MERGE.4675.2	BNAC08G18270D	106387681	-2.81258	1.04658
MERGE.57177.5	XM_013827586.2	-0.99432	4.82967e-05	MERGE.57177.5	BNAC08G18270D	106387681	-1.74726	1.04658
MERGE.83138.7	XM_013827586.2	0.992774	7.81408e-05	MERGE.83138.7	BNAC08G18270D	106387681	1.87806	1.04658
MERGE.1312.3	XM_013827586.2	-0.996789	1.54528e-05	MERGE.1312.3	BNAC08G18270D	106387681	-2.14062	1.04658
MERGE.48808.1	XM_013827586.2	-0.996576	1.75685e-05	MERGE.48808.1	BNAC08G18270D	106387681	-1.43184	1.04658
MERGE.12264.1	XM_013827586.2	-0.992548	8.30902e-05	MERGE.12264.1	BNAC08G18270D	106387681	-2.28054	1.04658
MERGE.85262.1	XM_013854749.2	0.994501	4.52697e-05	MERGE.85262.1	LOC106414032	106414032	4.26544	1.80765
MERGE.85675.1	XM_013854749.2	-0.996109	2.26846e-05	MERGE.85675.1	LOC106414032	106414032	-1.64259	1.80765
MERGE.66821.3	XM_013854749.2	0.992079	9.38627e-05	MERGE.66821.3	LOC106414032	106414032	1.19025	1.80765
MERGE.41431.1	XM_013854749.2	0.993476	6.37145e-05	MERGE.41431.1	LOC106414032	106414032	3.38829	1.80765
MERGE.16792.1	XM_013854749.2	-0.995765	2.68693e-05	MERGE.16792.1	LOC106414032	106414032	-2.39314	1.80765
MERGE.55094.3	XM_013854749.2	0.990238	0.000142478	MERGE.55094.3	LOC106414032	106414032	1.08351	1.80765
MERGE.66200.1	XM_013854749.2	-0.993533	6.26007e-05	MERGE.66200.1	LOC106414032	106414032	-3.21741	1.80765
MERGE.7222.6	XM_013854749.2	0.99201	9.55006e-05	MERGE.7222.6	LOC106414032	106414032	3.07509	1.80765
MERGE.12726.1	XM_013854749.2	-0.994022	5.35011e-05	MERGE.12726.1	LOC106414032	106414032	-1.19199	1.80765
MERGE.2367.1	XM_013854749.2	-0.994919	3.86602e-05	MERGE.2367.1	LOC106414032	106414032	-4.37647	1.80765
MERGE.35336.1	XM_013854749.2	-0.990352	0.000139179	MERGE.35336.1	LOC106414032	106414032	-2.77623	1.80765
MERGE.79858.11	XM_013854749.2	0.991118	0.000117971	MERGE.79858.11	LOC106414032	106414032	3.77303	1.80765
MERGE.77326.1	XM_013854749.2	-0.998219	4.75625e-06	MERGE.77326.1	LOC106414032	106414032	-1.79219	1.80765
MERGE.62198.2	XM_013784574.2	0.993648	6.03933e-05	MERGE.62198.2	LOC106345371	106345371	-4.13309	-1.59836
XR_002663527.1	XM_013784574.2	0.994805	4.04194e-05	LOC106437811	LOC106345371	106345371	-5.09422	-1.59836
XR_001279103.2	XM_013784574.2	0.994189	5.05503e-05	XR_001279103.2	LOC106345371	106345371	-7.02784	-1.59836
MERGE.21842.1	XM_013816153.2	0.991145	0.000117282	MERGE.21842.1	BNAC01G20110D	106376110	-1.06673	-1.03915
MERGE.86178.1	XM_013816153.2	0.99024	0.000142412	MERGE.86178.1	BNAC01G20110D	106376110	-1.76203	-1.03915
MERGE.21506.1	XM_013816153.2	0.990776	0.000127233	MERGE.21506.1	BNAC01G20110D	106376110	-1.31115	-1.03915
XR_001280544.2	XM_013816153.2	0.993975	5.43327e-05	LOC106401820	BNAC01G20110D	106376110	-2.41985	-1.03915
MERGE.81002.3	XM_013816153.2	0.990496	0.000135062	MERGE.81002.3	BNAC01G20110D	106376110	-3.05343	-1.03915
MERGE.44002.2	XM_013816153.2	0.992203	9.0963e-05	MERGE.44002.2	BNAC01G20110D	106376110	-1.37658	-1.03915
XR_002655446.1	XM_013816153.2	0.991507	0.0001079	LOC111202549	BNAC01G20110D	106376110	-3.6931	-1.03915
MERGE.51388.2	XM_013816153.2	0.99251	8.39401e-05	MERGE.51388.2	BNAC01G20110D	106376110	-1.66868	-1.03915
MERGE.62928.1	XM_013816153.2	0.993249	6.82033e-05	MERGE.62928.1	BNAC01G20110D	106376110	-1.74827	-1.03915
MERGE.46888.4	XM_013885743.2	-0.992741	7.88571e-05	MERGE.46888.4	LOC106444247	106444247	-1.66458	1.45512
MERGE.68923.2	XM_013885743.2	-0.99524	3.39389e-05	MERGE.68923.2	LOC106444247	106444247	-1.03225	1.45512
MERGE.22029.1	XM_013830856.2	0.993159	7.00399e-05	MERGE.22029.1	XM_013830856.2	XM_013830856.2	1.4537	1.21382
MERGE.68025.1	XM_013830856.2	0.998081	5.51969e-06	MERGE.68025.1	XM_013830856.2	XM_013830856.2	2.02947	1.21382
MERGE.68009.2	XM_013843476.2	-0.992674	8.03056e-05	MERGE.68009.2	BNAC06G05400D	106402692	-2.0431	1.71728
MERGE.20671.3	XM_013843476.2	-0.997544	9.04366e-06	MERGE.20671.3	BNAC06G05400D	106402692	-1.87089	1.71728
MERGE.27406.1	XM_013843476.2	0.997306	1.08782e-05	MERGE.27406.1	BNAC06G05400D	106402692	4.11477	1.71728
MERGE.58689.1	XM_013843476.2	0.995377	3.20082e-05	MERGE.58689.1	BNAC06G05400D	106402692	2.98128	1.71728
MERGE.77181.3	XM_013843476.2	0.992523	8.36485e-05	MERGE.77181.3	BNAC06G05400D	106402692	3.11407	1.71728
MERGE.68615.1	XM_013843476.2	0.990128	0.000145717	MERGE.68615.1	BNAC06G05400D	106402692	1.53589	1.71728
MERGE.19840.5	XM_013843476.2	0.990638	0.000131068	MERGE.19840.5	BNAC06G05400D	106402692	3.09431	1.71728
MERGE.23723.1	XM_013843476.2	0.990875	0.000124523	MERGE.23723.1	BNAC06G05400D	106402692	4.76583	1.71728
MERGE.2967.1	XM_013843476.2	0.994934	3.84376e-05	MERGE.2967.1	BNAC06G05400D	106402692	2.20678	1.71728
MERGE.36330.1	XM_013843476.2	0.996331	2.01675e-05	MERGE.36330.1	BNAC06G05400D	106402692	2.43842	1.71728
MERGE.49541.1	XM_013843476.2	0.990106	0.000146361	MERGE.49541.1	BNAC06G05400D	106402692	3.21044	1.71728
MERGE.42076.1	XM_013843476.2	-0.995298	3.31109e-05	MERGE.42076.1	BNAC06G05400D	106402692	-4.03203	1.71728
MERGE.13588.3	XM_013843476.2	0.994643	4.29641e-05	MERGE.13588.3	BNAC06G05400D	106402692	2.75619	1.71728
MERGE.46886.1	XM_013843476.2	0.998915	1.76674e-06	MERGE.46886.1	BNAC06G05400D	106402692	2.41132	1.71728
MERGE.85692.1	XM_013843476.2	0.990354	0.000139119	MERGE.85692.1	BNAC06G05400D	106402692	2.194	1.71728
MERGE.51676.2	XM_013843476.2	-0.991659	0.000104062	MERGE.51676.2	BNAC06G05400D	106402692	-1.07877	1.71728
MERGE.25435.1	XM_013843476.2	0.996828	1.50797e-05	MERGE.25435.1	BNAC06G05400D	106402692	1.07558	1.71728
XR_001271191.2	XM_013843476.2	0.991829	9.98825e-05	LOC106351047	BNAC06G05400D	106402692	2.8739	1.71728
MERGE.18560.1	XM_013843476.2	0.990096	0.00014665	MERGE.18560.1	BNAC06G05400D	106402692	2.49606	1.71728
MERGE.70422.1	XM_013843476.2	-0.994932	3.84572e-05	MERGE.70422.1	BNAC06G05400D	106402692	-1.81432	1.71728
MERGE.67558.1	XM_013843476.2	-0.990663	0.000130371	MERGE.67558.1	BNAC06G05400D	106402692	-2.5806	1.71728
MERGE.61470.1	XM_013843476.2	0.994574	4.40825e-05	MERGE.61470.1	BNAC06G05400D	106402692	2.08971	1.71728
MERGE.40641.1	XM_013843476.2	0.993705	5.93155e-05	MERGE.40641.1	BNAC06G05400D	106402692	3.14457	1.71728
MERGE.6829.1	XM_013843476.2	0.990023	0.000148801	MERGE.6829.1	BNAC06G05400D	106402692	1.15646	1.71728
MERGE.58902.1	XM_013843476.2	0.99662	1.71165e-05	MERGE.58902.1	BNAC06G05400D	106402692	3.09033	1.71728
MERGE.11772.2	XM_013843476.2	0.992894	7.55565e-05	MERGE.11772.2	BNAC06G05400D	106402692	1.83282	1.71728
MERGE.27360.1	XM_013843476.2	0.991722	0.000102513	MERGE.27360.1	BNAC06G05400D	106402692	1.34301	1.71728
MERGE.72194.1	XM_013843476.2	-0.997919	6.49389e-06	MERGE.72194.1	BNAC06G05400D	106402692	-1.10032	1.71728
XR_001273300.2	XM_013843476.2	0.995394	3.17785e-05	LOC106364752	BNAC06G05400D	106402692	1.4489	1.71728
MERGE.47833.1	XM_013843476.2	0.99742	9.97368e-06	MERGE.47833.1	BNAC06G05400D	106402692	3.99554	1.71728
MERGE.18561.2	XM_013843476.2	0.997757	7.54008e-06	MERGE.18561.2	BNAC06G05400D	106402692	1.96538	1.71728
MERGE.61071.4	XM_013843476.2	-0.990437	0.000136735	MERGE.61071.4	BNAC06G05400D	106402692	-1.28329	1.71728
MERGE.80966.2	XM_013843476.2	-0.993318	6.68199e-05	MERGE.80966.2	BNAC06G05400D	106402692	-2.89541	1.71728
MERGE.77711.2	XM_013843476.2	-0.995461	3.08542e-05	MERGE.77711.2	BNAC06G05400D	106402692	-1.12182	1.71728
MERGE.54946.1	XM_013843476.2	-0.991418	0.000110152	MERGE.54946.1	BNAC06G05400D	106402692	-1.29468	1.71728
MERGE.61956.1	XM_013843476.2	-0.99324	6.83864e-05	MERGE.61956.1	BNAC06G05400D	106402692	-1.36348	1.71728
MERGE.30429.1	XM_013843476.2	0.994569	4.41586e-05	MERGE.30429.1	BNAC06G05400D	106402692	2.47017	1.71728
MERGE.62577.1	XM_013843476.2	0.990575	0.000132822	MERGE.62577.1	BNAC06G05400D	106402692	1.84039	1.71728
MERGE.67558.6	XM_013843476.2	-0.998234	4.67527e-06	MERGE.67558.6	BNAC06G05400D	106402692	-3.20333	1.71728
MERGE.596.1	XM_013843476.2	0.992017	9.53288e-05	MERGE.596.1	BNAC06G05400D	106402692	2.60428	1.71728
MERGE.31403.1	XM_013843476.2	-0.992403	8.63513e-05	MERGE.31403.1	BNAC06G05400D	106402692	-3.00909	1.71728
MERGE.85516.1	XM_013843476.2	0.997371	1.03617e-05	MERGE.85516.1	BNAC06G05400D	106402692	2.9597	1.71728
MERGE.6902.1	XM_013840196.2	0.993912	5.54889e-05	MERGE.6902.1	BNAA08G07720D	106399739	4.50041	2.87324
MERGE.390.1	XM_013840196.2	0.991091	0.000118691	MERGE.390.1	BNAA08G07720D	106399739	2.18673	2.87324
MERGE.79917.1	XM_013840196.2	0.993731	5.8822e-05	MERGE.79917.1	BNAA08G07720D	106399739	2.68628	2.87324
MERGE.65629.1	XM_013840196.2	0.991375	0.000111266	MERGE.65629.1	BNAA08G07720D	106399739	1.73896	2.87324
MERGE.25368.1	XM_013840196.2	0.99551	3.01994e-05	MERGE.25368.1	BNAA08G07720D	106399739	5.31396	2.87324
MERGE.82642.1	XM_013840196.2	-0.993379	6.56103e-05	MERGE.82642.1	BNAA08G07720D	106399739	-1.0408	2.87324
MERGE.66939.1	XM_013840196.2	0.995303	3.30407e-05	MERGE.66939.1	BNAA08G07720D	106399739	4.12403	2.87324
MERGE.40757.1	XM_013840196.2	0.991357	0.000111718	MERGE.40757.1	BNAA08G07720D	106399739	4.54008	2.87324
MERGE.12643.1	XM_013840196.2	0.993197	6.92628e-05	MERGE.12643.1	BNAA08G07720D	106399739	1.38314	2.87324
MERGE.38846.1	XM_013840196.2	0.991491	0.000108288	MERGE.38846.1	BNAA08G07720D	106399739	2.17787	2.87324
MERGE.57910.1	XM_013840196.2	0.992744	7.87846e-05	MERGE.57910.1	BNAA08G07720D	106399739	1.73546	2.87324
MERGE.12246.2	XM_013851978.2	0.993045	7.23854e-05	MERGE.12246.2	LOC106411255	106411255	-1.35659	-1.26446
MERGE.21220.3	XM_013851978.2	-0.994544	4.45711e-05	MERGE.21220.3	LOC106411255	106411255	1.87551	-1.26446
MERGE.14617.3	XM_013851978.2	0.996944	1.39964e-05	MERGE.14617.3	LOC106411255	106411255	-1.87867	-1.26446
MERGE.75020.1	XM_013851978.2	-0.992376	8.6965e-05	MERGE.75020.1	LOC106411255	106411255	1.45296	-1.26446
MERGE.44629.5	XM_013851978.2	-0.991375	0.00011126	MERGE.44629.5	LOC106411255	106411255	1.87745	-1.26446
MERGE.74741.3	XM_013851978.2	-0.9922	9.10237e-05	MERGE.74741.3	LOC106411255	106411255	2.03499	-1.26446
MERGE.44405.2	XM_013821319.2	-0.990043	0.00014822	MERGE.44405.2	LOC106381424	106381424	-1.15407	2.18755
MERGE.30102.4	XM_013821319.2	0.992404	8.6322e-05	MERGE.30102.4	LOC106381424	106381424	3.10085	2.18755
MERGE.82074.1	XM_013821319.2	-0.990884	0.000124277	MERGE.82074.1	LOC106381424	106381424	-2.43307	2.18755
XR_002662274.1	XM_013821319.2	0.996949	1.39487e-05	LOC111211089	LOC106381424	106381424	1.21224	2.18755
MERGE.61359.1	XM_013821319.2	0.993481	6.36152e-05	MERGE.61359.1	LOC106381424	106381424	2.90918	2.18755
MERGE.27972.1	XM_013853162.2	-0.994145	5.1329e-05	MERGE.27972.1	LOC106412258	106412258	-1.6815	1.19906
MERGE.31275.1	XM_013853162.2	-0.997447	9.77003e-06	MERGE.31275.1	LOC106412258	106412258	-1.61292	1.19906
MERGE.26486.1	XM_013853162.2	0.993146	7.0308e-05	MERGE.26486.1	LOC106412258	106412258	2.30292	1.19906
MERGE.20789.1	XM_013853162.2	0.990407	0.000137611	MERGE.20789.1	LOC106412258	106412258	1.76469	1.19906
MERGE.75835.1	XM_013853162.2	-0.990315	0.000140254	MERGE.75835.1	LOC106412258	106412258	-1.62058	1.19906
MERGE.75313.4	XM_013853162.2	-0.9928	7.75779e-05	MERGE.75313.4	LOC106412258	106412258	-1.86357	1.19906
MERGE.22252.1	XM_013853162.2	0.995554	2.96004e-05	MERGE.22252.1	LOC106412258	106412258	1.0078	1.19906
MERGE.47285.1	XM_013853162.2	0.992343	8.77207e-05	MERGE.47285.1	LOC106412258	106412258	2.50635	1.19906
XR_001275652.2	XM_013853162.2	-0.998604	2.92013e-06	LOC106376731	LOC106412258	106412258	-1.77323	1.19906
MERGE.30102.1	XM_013853162.2	0.99039	0.000138092	MERGE.30102.1	LOC106412258	106412258	4.71017	1.19906
MERGE.67060.1	XM_013853162.2	0.995282	3.33422e-05	MERGE.67060.1	LOC106412258	106412258	2.35433	1.19906
MERGE.64720.1	XM_013853162.2	0.995254	3.37382e-05	MERGE.64720.1	LOC106412258	106412258	1.51064	1.19906
MERGE.75891.1	XM_013853162.2	-0.995082	3.62208e-05	MERGE.75891.1	LOC106412258	106412258	-1.13824	1.19906
XR_001283487.2	XM_013853162.2	-0.992796	7.76627e-05	XR_001283487.2	LOC106412258	106412258	-1.14631	1.19906
MERGE.43499.1	XM_013850795.2	0.990757	0.000127743	MERGE.43499.1	LOC106410302	106410302	1.09962	1.33968
MERGE.51809.1	XM_013850795.2	0.995096	3.60107e-05	MERGE.51809.1	LOC106410302	106410302	4.75281	1.33968
MERGE.1299.2	XM_013850795.2	-0.991016	0.000120707	MERGE.1299.2	LOC106410302	106410302	-2.52352	1.33968
MERGE.14373.1	XM_013850795.2	0.992472	8.47964e-05	MERGE.14373.1	LOC106410302	106410302	1.09484	1.33968
MERGE.22671.1	XM_013850795.2	0.997327	1.07069e-05	MERGE.22671.1	LOC106410302	106410302	3.5617	1.33968
MERGE.63365.1	XM_013850795.2	0.99006	0.000147716	MERGE.63365.1	LOC106410302	106410302	1.78609	1.33968
MERGE.36271.1	XM_013822447.2	-0.995568	2.94149e-05	MERGE.36271.1	LOC106382427	106382427	-1.32042	1.95823
MERGE.32956.1	XM_013822447.2	0.992191	9.12252e-05	MERGE.32956.1	LOC106382427	106382427	1.97944	1.95823
MERGE.63249.2	XM_013822447.2	0.993755	5.83772e-05	MERGE.63249.2	LOC106382427	106382427	5.79905	1.95823
MERGE.85262.1	XM_013822447.2	0.990432	0.000136871	MERGE.85262.1	LOC106382427	106382427	4.26544	1.95823
MERGE.79007.1	XM_013822447.2	-0.990971	0.000121915	MERGE.79007.1	LOC106382427	106382427	-1.81011	1.95823
MERGE.32955.1	XM_013822447.2	0.993245	6.82915e-05	MERGE.32955.1	LOC106382427	106382427	1.89031	1.95823
MERGE.58242.1	XM_013822447.2	0.995118	3.5694e-05	MERGE.58242.1	LOC106382427	106382427	1.02242	1.95823
MERGE.19558.6	XM_013822447.2	-0.991646	0.000104403	MERGE.19558.6	LOC106382427	106382427	-2.41728	1.95823
MERGE.69202.3	XM_013822447.2	0.992615	8.16027e-05	MERGE.69202.3	LOC106382427	106382427	1.82528	1.95823
MERGE.21394.2	XM_013822447.2	0.997107	1.25404e-05	MERGE.21394.2	LOC106382427	106382427	8.42391	1.95823
MERGE.7222.6	XM_013822447.2	0.993985	5.41542e-05	MERGE.7222.6	LOC106382427	106382427	3.07509	1.95823
MERGE.12726.1	XM_013822447.2	-0.996222	2.1379e-05	MERGE.12726.1	LOC106382427	106382427	-1.19199	1.95823
MERGE.1825.1	XM_013822447.2	0.995202	3.44796e-05	MERGE.1825.1	LOC106382427	106382427	3.77476	1.95823
MERGE.35739.1	XM_013822447.2	0.992171	9.17066e-05	MERGE.35739.1	LOC106382427	106382427	1.75121	1.95823
MERGE.7731.1	XM_013822447.2	-0.993916	5.54147e-05	MERGE.7731.1	LOC106382427	106382427	-1.82041	1.95823
MERGE.53260.1	XM_013822447.2	0.997013	1.33739e-05	MERGE.53260.1	LOC106382427	106382427	3.45392	1.95823
MERGE.29689.7	XM_013822447.2	-0.992953	7.43132e-05	MERGE.29689.7	LOC106382427	106382427	-1.95778	1.95823
MERGE.66624.3	XM_013822447.2	0.990472	0.000135745	MERGE.66624.3	LOC106382427	106382427	3.92143	1.95823
MERGE.53730.1	XM_013822447.2	-0.996844	1.49273e-05	MERGE.53730.1	LOC106382427	106382427	-2.45108	1.95823
MERGE.7521.1	XM_013820795.2	0.992936	7.46843e-05	MERGE.7521.1	LOC106380944	106380944	1.45121	1.42506
MERGE.39688.2	XM_013820795.2	-0.992376	8.6961e-05	MERGE.39688.2	LOC106380944	106380944	-1.28556	1.42506
MERGE.19658.1	XM_013820795.2	-0.991752	0.00010177	MERGE.19658.1	LOC106380944	106380944	-2.08799	1.42506
MERGE.40078.1	XM_013820795.2	0.99147	0.000108836	MERGE.40078.1	LOC106380944	106380944	1.72311	1.42506
MERGE.70137.2	XM_013820795.2	-0.995138	3.54011e-05	MERGE.70137.2	LOC106380944	106380944	-1.39135	1.42506
MERGE.68459.3	XM_013820795.2	0.992346	8.76511e-05	MERGE.68459.3	LOC106380944	106380944	2.22307	1.42506
MERGE.8967.1	XM_013820795.2	0.995559	2.95458e-05	MERGE.8967.1	LOC106380944	106380944	1.98511	1.42506
MERGE.1504.7	XM_013820795.2	0.99657	1.76281e-05	MERGE.1504.7	LOC106380944	106380944	1.2761	1.42506
MERGE.36271.1	XM_013800255.2	0.99163	0.000104801	MERGE.36271.1	LOC106360634	106360634	-1.32042	-1.55075
MERGE.79007.1	XM_013800255.2	0.993585	6.15908e-05	MERGE.79007.1	LOC106360634	106360634	-1.81011	-1.55075
MERGE.32955.1	XM_013800255.2	-0.998223	4.73133e-06	MERGE.32955.1	LOC106360634	106360634	1.89031	-1.55075
MERGE.71689.2	XM_013800255.2	-0.996217	2.14379e-05	MERGE.71689.2	LOC106360634	106360634	2.3032	-1.55075
MERGE.80063.1	XM_013800255.2	-0.991083	0.000118926	MERGE.80063.1	LOC106360634	106360634	4.08282	-1.55075
MERGE.82884.1	XM_013800255.2	-0.998024	5.85498e-06	MERGE.82884.1	LOC106360634	106360634	1.13068	-1.55075
MERGE.1825.1	XM_013800255.2	-0.996605	1.72653e-05	MERGE.1825.1	LOC106360634	106360634	3.77476	-1.55075
MERGE.73986.12	XM_013800255.2	-0.990463	0.000136004	MERGE.73986.12	LOC106360634	106360634	3.45649	-1.55075
MERGE.7914.1	XM_013800255.2	0.990667	0.000130255	MERGE.7914.1	LOC106360634	106360634	-3.13141	-1.55075
MERGE.40282.1	XM_013800255.2	0.990672	0.00013011	MERGE.40282.1	LOC106360634	106360634	-1.21356	-1.55075
MERGE.81911.2	XM_013800255.2	-0.992678	8.02245e-05	MERGE.81911.2	LOC106360634	106360634	1.48446	-1.55075
MERGE.82213.3	XM_013800255.2	-0.993846	5.6684e-05	MERGE.82213.3	LOC106360634	106360634	1.40451	-1.55075
XR_002652554.1	XM_013800255.2	0.991592	0.000105739	XR_002652554.1	LOC106360634	106360634	-1.1533	-1.55075
MERGE.19312.1	XM_022700075.1	0.991033	0.000120245	MERGE.19312.1	LOC106379043	106379043	-1.09683	-1.0044
MERGE.14397.1	XM_022700075.1	0.995996	2.40108e-05	MERGE.14397.1	LOC106379043	106379043	-1.69779	-1.0044
MERGE.59077.5	XM_022700075.1	0.991256	0.00011434	MERGE.59077.5	LOC106379043	106379043	-3.43326	-1.0044
MERGE.12992.1	XM_022700075.1	0.990094	0.000146694	MERGE.12992.1	LOC106379043	106379043	-1.50888	-1.0044
MERGE.55569.2	XM_022700075.1	0.990126	0.000145761	MERGE.55569.2	LOC106379043	106379043	-3.13583	-1.0044
MERGE.64781.2	XM_022700075.1	0.993131	7.06155e-05	MERGE.64781.2	LOC106379043	106379043	-1.75838	-1.0044
MERGE.25824.4	XM_022700075.1	0.99456	4.4315e-05	MERGE.25824.4	LOC106379043	106379043	-1.27716	-1.0044
MERGE.44554.3	XM_022713289.1	0.998386	3.90303e-06	MERGE.44554.3	LOC111211938	111211938	-1.44196	-1.28506
MERGE.55516.1	XM_022713289.1	0.990869	0.000124685	MERGE.55516.1	LOC111211938	111211938	-4.94706	-1.28506
MERGE.12992.1	XM_022713289.1	0.990463	0.000136005	MERGE.12992.1	LOC111211938	111211938	-1.50888	-1.28506
MERGE.61653.2	XM_022713289.1	0.99833	4.18222e-06	MERGE.61653.2	LOC111211938	111211938	-2.26044	-1.28506
MERGE.55569.2	XM_022713289.1	0.993777	5.79649e-05	MERGE.55569.2	LOC111211938	111211938	-3.13583	-1.28506
MERGE.39746.1	XM_022713289.1	0.991224	0.000115181	MERGE.39746.1	LOC111211938	111211938	-1.06524	-1.28506
MERGE.25824.2	XM_022713289.1	0.991077	0.000119069	MERGE.25824.2	LOC111211938	111211938	-5.53225	-1.28506
MERGE.39442.19	XM_013877600.2	0.996557	1.77621e-05	MERGE.39442.19	BNAC02G09510D	106436643	1.65699	1.54671
MERGE.45198.1	XM_013877600.2	0.990044	0.000148199	MERGE.45198.1	BNAC02G09510D	106436643	4.04244	1.54671
MERGE.25234.2	XM_013877600.2	0.994702	4.20276e-05	MERGE.25234.2	BNAC02G09510D	106436643	1.43178	1.54671
MERGE.80117.46	XM_013877600.2	0.991519	0.000107577	MERGE.80117.46	BNAC02G09510D	106436643	2.31811	1.54671
MERGE.6902.1	XM_013846038.2	0.990046	0.000148133	MERGE.6902.1	LOC106405514	106405514	4.50041	2.87385
MERGE.3317.2	XM_013846038.2	-0.992159	9.19847e-05	MERGE.3317.2	LOC106405514	106405514	-1.01549	2.87385
MERGE.55336.1	XM_013846038.2	0.990058	0.000147767	MERGE.55336.1	LOC106405514	106405514	3.80079	2.87385
MERGE.17824.1	XM_013846038.2	0.993556	6.21603e-05	MERGE.17824.1	LOC106405514	106405514	2.74796	2.87385
XR_002660319.1	XM_013846038.2	-0.993009	7.31346e-05	LOC111208321	LOC106405514	106405514	-1.24971	2.87385
MERGE.31339.1	XM_013846038.2	-0.990655	0.000130582	MERGE.31339.1	LOC106405514	106405514	-1.92044	2.87385
MERGE.44076.3	XM_013846038.2	-0.993518	6.28914e-05	MERGE.44076.3	LOC106405514	106405514	-1.00791	2.87385
MERGE.31969.1	XM_013846038.2	0.996429	1.91003e-05	MERGE.31969.1	LOC106405514	106405514	1.93758	2.87385
MERGE.31516.2	XM_013846038.2	0.994689	4.22338e-05	MERGE.31516.2	LOC106405514	106405514	5.71812	2.87385
MERGE.72972.1	XM_013864332.2	-0.990125	0.000145794	MERGE.72972.1	BNAC03G28910D	106423561	1.56463	-1.01517
MERGE.26164.1	XM_013864332.2	0.99182	0.000100087	MERGE.26164.1	BNAC03G28910D	106423561	-1.33125	-1.01517
MERGE.80170.7	XM_013864332.2	-0.991141	0.000117382	MERGE.80170.7	BNAC03G28910D	106423561	1.29101	-1.01517
MERGE.80343.1	XM_013864332.2	0.995969	2.43461e-05	MERGE.80343.1	BNAC03G28910D	106423561	-1.43002	-1.01517
XR_001274773.2	XM_013864332.2	-0.998688	2.57973e-06	LOC106372672	BNAC03G28910D	106423561	2.09098	-1.01517
MERGE.70396.1	XM_013875165.2	0.992729	7.91024e-05	MERGE.70396.1	LOC106434326	106434326	1.78667	3.48542
MERGE.35005.1	XM_013874746.2	0.994597	4.3715e-05	MERGE.35005.1	BNAC04G54100D	106433906	-1.58247	-1.02535
MERGE.10762.1	XM_013874746.2	0.997804	7.22804e-06	MERGE.10762.1	BNAC04G54100D	106433906	-1.61507	-1.02535
XR_001288433.2	XM_013874746.2	0.991514	0.000107715	LOC106445360	BNAC04G54100D	106433906	-2.70312	-1.02535
MERGE.61726.2	XM_013874746.2	0.993016	7.2999e-05	MERGE.61726.2	BNAC04G54100D	106433906	-3.32504	-1.02535
MERGE.70430.2	XM_013874746.2	0.993047	7.2349e-05	MERGE.70430.2	BNAC04G54100D	106433906	-1.17625	-1.02535
MERGE.83375.1	XM_013874746.2	0.995051	3.6676e-05	MERGE.83375.1	BNAC04G54100D	106433906	-1.17151	-1.02535
MERGE.11900.5	XM_013874746.2	0.990785	0.00012699	MERGE.11900.5	BNAC04G54100D	106433906	-2.2097	-1.02535
MERGE.24981.1	XM_013891805.2	0.992521	8.37029e-05	MERGE.24981.1	LOC106450149	106450149	-2.18436	-2.09305
MERGE.72193.1	XM_013891805.2	0.991052	0.000119739	MERGE.72193.1	LOC106450149	106450149	-1.77568	-2.09305
MERGE.65060.1	XM_013891805.2	0.991038	0.000120123	MERGE.65060.1	LOC106450149	106450149	-1.20345	-2.09305
MERGE.6268.1	XM_013891805.2	0.991794	0.000100719	MERGE.6268.1	LOC106450149	106450149	-1.03234	-2.09305
MERGE.31859.1	XM_013891805.2	0.991984	9.61334e-05	MERGE.31859.1	LOC106450149	106450149	-3.16373	-2.09305
MERGE.27128.2	XM_013891805.2	0.991988	9.60425e-05	MERGE.27128.2	LOC106450149	106450149	-1.55235	-2.09305
XR_002663545.1	XM_013891805.2	0.999075	1.2829e-06	LOC106438439	LOC106450149	106450149	-1.98644	-2.09305
MERGE.22214.1	XM_013891805.2	0.992608	8.17632e-05	MERGE.22214.1	LOC106450149	106450149	-1.06375	-2.09305
MERGE.46435.1	XM_013891805.2	0.996796	1.53805e-05	MERGE.46435.1	LOC106450149	106450149	-3.87796	-2.09305
MERGE.61791.4	XM_013891805.2	0.992726	7.91823e-05	MERGE.61791.4	LOC106450149	106450149	-3.19955	-2.09305
MERGE.26434.1	XM_013891805.2	0.99464	4.30131e-05	MERGE.26434.1	LOC106450149	106450149	-1.857	-2.09305
MERGE.13275.4	XM_013891805.2	0.99395	5.4793e-05	MERGE.13275.4	LOC106450149	106450149	-1.02828	-2.09305
MERGE.72864.1	XM_013891805.2	0.990273	0.000141464	MERGE.72864.1	LOC106450149	106450149	-1.21476	-2.09305
MERGE.63935.2	XM_013891805.2	0.995778	2.67027e-05	MERGE.63935.2	LOC106450149	106450149	-2.14754	-2.09305
MERGE.166.1	XM_013891805.2	0.990655	0.000130588	MERGE.166.1	LOC106450149	106450149	-1.54527	-2.09305
MERGE.64781.2	XM_013891805.2	0.992225	9.04295e-05	MERGE.64781.2	LOC106450149	106450149	-1.75838	-2.09305
MERGE.85265.2	XM_013891805.2	-0.996224	2.13624e-05	MERGE.85265.2	LOC106450149	106450149	1.86067	-2.09305
MERGE.31658.1	XM_013891805.2	0.995399	3.17051e-05	MERGE.31658.1	LOC106450149	106450149	-1.52685	-2.09305
XR_001281903.2	XM_013891805.2	-0.995189	3.46604e-05	LOC106409003	LOC106450149	106450149	1.86537	-2.09305
MERGE.48063.1	XM_013891805.2	0.992578	8.24316e-05	MERGE.48063.1	LOC106450149	106450149	-2.63786	-2.09305
MERGE.49227.1	XM_013891805.2	0.995355	3.23125e-05	MERGE.49227.1	LOC106450149	106450149	-2.0414	-2.09305
MERGE.25185.3	XM_013891805.2	0.991444	0.0001095	MERGE.25185.3	LOC106450149	106450149	-1.21331	-2.09305
MERGE.55609.1	XM_013891805.2	0.997022	1.3288e-05	MERGE.55609.1	LOC106450149	106450149	-1.96863	-2.09305
MERGE.8674.1	XM_013811928.2	0.990892	0.000124045	MERGE.8674.1	BNAC02G04960D	106371824	3.34267	1.01932
MERGE.82668.1	XM_013811928.2	0.993781	5.79002e-05	MERGE.82668.1	BNAC02G04960D	106371824	1.68231	1.01932
XR_002661459.1	XM_013811928.2	0.995321	3.27939e-05	LOC111210054	BNAC02G04960D	106371824	1.79588	1.01932
MERGE.61818.1	XM_013811928.2	0.994157	5.11104e-05	MERGE.61818.1	BNAC02G04960D	106371824	1.66598	1.01932
MERGE.57212.1	XM_013811928.2	0.999111	1.18488e-06	MERGE.57212.1	BNAC02G04960D	106371824	2.24586	1.01932
MERGE.80592.1	XM_013811928.2	0.9916	0.000105534	MERGE.80592.1	BNAC02G04960D	106371824	2.02925	1.01932
MERGE.45100.1	XM_013811928.2	0.992712	7.94753e-05	MERGE.45100.1	BNAC02G04960D	106371824	1.17983	1.01932
MERGE.3210.2	XM_013811928.2	-0.990597	0.0001322	MERGE.3210.2	BNAC02G04960D	106371824	-1.3273	1.01932
MERGE.46449.4	XM_013811928.2	0.991427	0.000109938	MERGE.46449.4	BNAC02G04960D	106371824	2.06585	1.01932
MERGE.1064.4	XM_013811928.2	-0.992418	8.60153e-05	MERGE.1064.4	BNAC02G04960D	106371824	-1.27829	1.01932
MERGE.67554.2	XM_022701213.1	0.993193	6.93531e-05	MERGE.67554.2	LOC111205421	111205421	-1.76476	-1.72671
MERGE.24517.1	XM_022701213.1	0.993959	5.46325e-05	MERGE.24517.1	LOC111205421	111205421	-1.37256	-1.72671
XR_001273143.2	XM_022701213.1	-0.990372	0.000138597	LOC106364228	LOC111205421	111205421	2.13993	-1.72671
MERGE.12616.1	XM_022701213.1	0.997182	1.1903e-05	MERGE.12616.1	LOC111205421	111205421	-2.21019	-1.72671
MERGE.2943.3	XM_013841554.2	0.993002	7.32891e-05	MERGE.2943.3	LOC106401115	106401115	2.85923	2.73954
MERGE.46410.1	XM_013841554.2	0.990882	0.00012433	MERGE.46410.1	LOC106401115	106401115	2.67317	2.73954
MERGE.85793.2	XM_013841554.2	-0.99338	6.55845e-05	MERGE.85793.2	LOC106401115	106401115	-1.29034	2.73954
MERGE.66126.1	XM_013841554.2	0.992791	7.77677e-05	MERGE.66126.1	LOC106401115	106401115	1.94252	2.73954
MERGE.75587.1	XM_013841554.2	-0.99391	5.55206e-05	MERGE.75587.1	LOC106401115	106401115	-2.19609	2.73954
MERGE.77840.4	XM_013841554.2	0.990815	0.000126148	MERGE.77840.4	LOC106401115	106401115	2.86066	2.73954
MERGE.35582.1	XM_013841554.2	0.990018	0.00014897	MERGE.35582.1	LOC106401115	106401115	1.16925	2.73954
MERGE.47190.1	XM_013883872.2	0.990197	0.000143684	MERGE.47190.1	LOC106442125	106442125	1.90641	1.3143
MERGE.389.5	XM_013883872.2	0.992059	9.43272e-05	MERGE.389.5	LOC106442125	106442125	8.56493	1.3143
MERGE.76244.1	XM_013883872.2	0.991859	9.91542e-05	MERGE.76244.1	LOC106442125	106442125	3.55888	1.3143
XR_001282411.2	XM_013883872.2	0.990717	0.000128865	LOC106411631	LOC106442125	106442125	1.90314	1.3143
MERGE.51419.1	XM_013883872.2	0.991261	0.000114225	MERGE.51419.1	LOC106442125	106442125	3.73186	1.3143
MERGE.2223.1	XM_013883872.2	0.991135	0.000117529	MERGE.2223.1	LOC106442125	106442125	1.15186	1.3143
MERGE.28012.1	XM_013883872.2	0.993726	5.8916e-05	MERGE.28012.1	LOC106442125	106442125	2.62217	1.3143
MERGE.32589.1	XM_013883872.2	-0.990958	0.00012227	MERGE.32589.1	LOC106442125	106442125	-3.45709	1.3143
MERGE.72295.7	XM_013883872.2	-0.990022	0.00014883	MERGE.72295.7	LOC106442125	106442125	-1.91079	1.3143
MERGE.665.1	XM_013883872.2	0.991413	0.000110287	MERGE.665.1	LOC106442125	106442125	1.48088	1.3143
MERGE.68459.3	XM_013883872.2	0.992203	9.09451e-05	MERGE.68459.3	LOC106442125	106442125	2.22307	1.3143
MERGE.7819.1	XM_013883872.2	-0.991012	0.000120814	MERGE.7819.1	LOC106442125	106442125	-1.57893	1.3143
XR_001288433.2	XM_013794004.2	0.990266	0.000141664	LOC106445360	LOC106354135	106354135	-2.70312	-3.35454
MERGE.6710.4	XM_013794004.2	0.996682	1.64944e-05	MERGE.6710.4	LOC106354135	106354135	-2.17899	-3.35454
MERGE.58002.2	XM_013794004.2	0.995341	3.2505e-05	MERGE.58002.2	LOC106354135	106354135	-2.47794	-3.35454
XR_001270911.2	XM_013794004.2	0.99412	5.17672e-05	XR_001270911.2	LOC106354135	106354135	-2.37854	-3.35454
MERGE.33292.16	XM_013794004.2	0.996463	1.87391e-05	MERGE.33292.16	LOC106354135	106354135	-3.57047	-3.35454
XR_001280118.2	XM_013794004.2	0.9941	5.2118e-05	LOC106399671	LOC106354135	106354135	-3.52252	-3.35454
MERGE.55816.6	XM_013861868.2	0.991022	0.000120555	MERGE.55816.6	LOC106421021	106421021	1.47319	1.28485
MERGE.63710.2	XM_013861868.2	-0.993287	6.74462e-05	MERGE.63710.2	LOC106421021	106421021	-1.76641	1.28485
MERGE.4448.11	XM_013861868.2	-0.990865	0.000124783	MERGE.4448.11	LOC106421021	106421021	-1.07543	1.28485
XR_002661020.1	XM_013822335.2	0.997459	9.67882e-06	LOC106417975	LOC106382328	106382328	-3.2085	-1.92038
MERGE.37103.1	XM_013822335.2	-0.990316	0.000140224	MERGE.37103.1	LOC106382328	106382328	2.32421	-1.92038
MERGE.79606.1	XM_013822335.2	0.994867	3.94603e-05	MERGE.79606.1	LOC106382328	106382328	-1.36374	-1.92038
MERGE.18440.1	XM_013822335.2	0.994139	5.1419e-05	MERGE.18440.1	LOC106382328	106382328	-1.83081	-1.92038
MERGE.73994.1	XM_013822335.2	0.990955	0.000122351	MERGE.73994.1	LOC106382328	106382328	-1.0692	-1.92038
MERGE.23723.1	XM_013822335.2	-0.996633	1.69817e-05	MERGE.23723.1	LOC106382328	106382328	4.76583	-1.92038
MERGE.51094.1	XM_013822335.2	-0.991081	0.000118965	MERGE.51094.1	LOC106382328	106382328	1.98226	-1.92038
MERGE.36330.1	XM_013822335.2	-0.990626	0.000131385	MERGE.36330.1	LOC106382328	106382328	2.43842	-1.92038
MERGE.22214.1	XM_013822335.2	0.995577	2.9299e-05	MERGE.22214.1	LOC106382328	106382328	-1.06375	-1.92038
MERGE.36045.1	XM_013822335.2	-0.991758	0.000101606	MERGE.36045.1	LOC106382328	106382328	1.45881	-1.92038
MERGE.51500.2	XM_013822335.2	0.996491	1.84495e-05	MERGE.51500.2	LOC106382328	106382328	-1.38691	-1.92038
MERGE.34119.1	XM_013822335.2	0.998043	5.74018e-06	MERGE.34119.1	LOC106382328	106382328	-1.64575	-1.92038
MERGE.1504.19	XM_013822335.2	-0.991671	0.00010377	MERGE.1504.19	LOC106382328	106382328	1.60516	-1.92038
MERGE.45819.1	XM_013822335.2	0.991406	0.000110473	MERGE.45819.1	LOC106382328	106382328	-1.7145	-1.92038
MERGE.67558.1	XM_013822335.2	0.990814	0.00012618	MERGE.67558.1	LOC106382328	106382328	-2.5806	-1.92038
MERGE.28099.1	XM_013822335.2	0.992713	7.94667e-05	MERGE.28099.1	LOC106382328	106382328	-1.38666	-1.92038
MERGE.45980.2	XM_013822335.2	-0.991403	0.000110534	MERGE.45980.2	LOC106382328	106382328	3.85585	-1.92038
MERGE.51244.1	XM_013822335.2	0.993388	6.54244e-05	MERGE.51244.1	LOC106382328	106382328	-4.25184	-1.92038
MERGE.11772.2	XM_013822335.2	-0.993741	5.86475e-05	MERGE.11772.2	LOC106382328	106382328	1.83282	-1.92038
MERGE.68709.1	XM_013822335.2	-0.993225	6.86993e-05	MERGE.68709.1	LOC106382328	106382328	2.18292	-1.92038
MERGE.55094.3	XM_013822335.2	-0.99023	0.000142715	MERGE.55094.3	LOC106382328	106382328	1.08351	-1.92038
MERGE.60237.2	XM_013822335.2	0.996101	2.27691e-05	MERGE.60237.2	LOC106382328	106382328	-1.81997	-1.92038
MERGE.34297.1	XM_013822335.2	0.993915	5.54274e-05	MERGE.34297.1	LOC106382328	106382328	-1.43682	-1.92038
MERGE.85265.2	XM_013822335.2	-0.991193	0.000115994	MERGE.85265.2	LOC106382328	106382328	1.86067	-1.92038
MERGE.54709.1	XM_013822335.2	0.996295	2.0565e-05	MERGE.54709.1	LOC106382328	106382328	-2.99853	-1.92038
MERGE.55912.3	XM_013822335.2	0.993931	5.51401e-05	MERGE.55912.3	LOC106382328	106382328	-2.77522	-1.92038
MERGE.34120.1	XM_013822335.2	0.992052	9.44984e-05	MERGE.34120.1	LOC106382328	106382328	-1.98851	-1.92038
MERGE.54946.1	XM_013822335.2	0.994901	3.89309e-05	MERGE.54946.1	LOC106382328	106382328	-1.29468	-1.92038
MERGE.49737.1	XM_013822335.2	-0.994181	5.06877e-05	MERGE.49737.1	LOC106382328	106382328	1.5341	-1.92038
MERGE.30049.1	XM_013822335.2	0.993469	6.38354e-05	MERGE.30049.1	LOC106382328	106382328	-1.82039	-1.92038
MERGE.60559.1	XM_013822335.2	0.9949	3.89442e-05	MERGE.60559.1	LOC106382328	106382328	-1.57721	-1.92038
MERGE.76623.1	XM_013822335.2	0.996915	1.4264e-05	MERGE.76623.1	LOC106382328	106382328	-3.03698	-1.92038
MERGE.19006.4	XM_013822335.2	-0.99197	9.64534e-05	MERGE.19006.4	LOC106382328	106382328	3.4489	-1.92038
MERGE.1504.3	XM_013822335.2	-0.997967	6.19778e-06	MERGE.1504.3	LOC106382328	106382328	1.33861	-1.92038
MERGE.58884.1	XM_013822335.2	-0.992021	9.52545e-05	MERGE.58884.1	LOC106382328	106382328	1.83404	-1.92038
MERGE.67278.1	XM_013822335.2	0.990178	0.000144245	MERGE.67278.1	LOC106382328	106382328	-1.6793	-1.92038
MERGE.67306.1	XM_013872547.2	0.99121	0.000115567	MERGE.67306.1	LOC106431727	106431727	1.27521	2.2392
MERGE.65207.1	XM_013872547.2	0.995205	3.44395e-05	MERGE.65207.1	LOC106431727	106431727	1.46415	2.2392
MERGE.58775.1	XM_013872547.2	0.997629	8.42248e-06	MERGE.58775.1	LOC106431727	106431727	1.81261	2.2392
MERGE.68258.1	XM_013872547.2	0.991822	0.000100049	MERGE.68258.1	LOC106431727	106431727	1.3134	2.2392
MERGE.75901.4	XM_013872547.2	0.993261	6.7966e-05	MERGE.75901.4	LOC106431727	106431727	2.31216	2.2392
MERGE.59979.3	XM_013872547.2	-0.993543	6.23996e-05	MERGE.59979.3	LOC106431727	106431727	-9.51428	2.2392
MERGE.58584.1	XM_013872547.2	-0.993586	6.15687e-05	MERGE.58584.1	LOC106431727	106431727	-2.91832	2.2392
MERGE.35336.1	XM_013872547.2	-0.992387	8.67266e-05	MERGE.35336.1	LOC106431727	106431727	-2.77623	2.2392
MERGE.81993.2	XM_022702549.1	0.990449	0.000136399	MERGE.81993.2	LOC111206179	111206179	-1.30523	-1.92444
MERGE.46810.2	XM_022702549.1	0.99094	0.000122753	MERGE.46810.2	LOC111206179	111206179	-2.50154	-1.92444
MERGE.11139.1	XM_022702549.1	-0.99049	0.000135243	MERGE.11139.1	LOC111206179	111206179	1.13961	-1.92444
MERGE.49385.6	XM_022702549.1	0.994872	3.9382e-05	MERGE.49385.6	LOC111206179	111206179	-1.43797	-1.92444
MERGE.82780.1	XM_022705120.1	0.99414	5.14036e-05	MERGE.82780.1	XM_022705120.1	XM_022705120.1	-1.29541	-1.29819
MERGE.83138.7	XM_022705120.1	-0.997178	1.19362e-05	MERGE.83138.7	XM_022705120.1	XM_022705120.1	1.87806	-1.29819
MERGE.63567.1	XM_022705120.1	0.991556	0.000106649	MERGE.63567.1	XM_022705120.1	XM_022705120.1	-1.7738	-1.29819
MERGE.1498.1	XM_022705120.1	0.994787	4.06897e-05	MERGE.1498.1	XM_022705120.1	XM_022705120.1	-1.04382	-1.29819
XR_002653059.1	XM_022705120.1	0.990118	0.000146005	LOC111198926	XM_022705120.1	XM_022705120.1	-2.1571	-1.29819
MERGE.7124.1	XM_022705120.1	0.99373	5.8839e-05	MERGE.7124.1	XM_022705120.1	XM_022705120.1	-2.15437	-1.29819
MERGE.37085.1	XM_022705120.1	-0.993813	5.73071e-05	MERGE.37085.1	XM_022705120.1	XM_022705120.1	1.05093	-1.29819
MERGE.72131.1	XM_022705120.1	0.994926	3.85487e-05	MERGE.72131.1	XM_022705120.1	XM_022705120.1	-1.26394	-1.29819
MERGE.81583.2	XM_022711528.1	-0.992945	7.44817e-05	MERGE.81583.2	LOC106452046	106452046	1.70142	-1.27211
MERGE.21506.1	XM_022711528.1	0.9933	6.71803e-05	MERGE.21506.1	LOC106452046	106452046	-1.31115	-1.27211
MERGE.37785.1	XM_022711528.1	0.992567	8.26782e-05	MERGE.37785.1	LOC106452046	106452046	-1.56179	-1.27211
MERGE.51388.2	XM_022711528.1	0.992355	8.74361e-05	MERGE.51388.2	LOC106452046	106452046	-1.66868	-1.27211
MERGE.19020.1	XM_022711528.1	0.995542	2.97675e-05	MERGE.19020.1	LOC106452046	106452046	-1.57403	-1.27211
MERGE.72131.2	XM_022711528.1	0.998787	2.20769e-06	MERGE.72131.2	LOC106452046	106452046	-1.38537	-1.27211
MERGE.7778.4	XM_022711528.1	-0.994511	4.51191e-05	MERGE.7778.4	LOC106452046	106452046	2.98878	-1.27211
MERGE.38902.18	XM_022711528.1	0.995627	2.86476e-05	MERGE.38902.18	LOC106452046	106452046	-2.62411	-1.27211
MERGE.37994.1	XM_022711528.1	0.992032	9.49699e-05	MERGE.37994.1	LOC106452046	106452046	-1.07112	-1.27211
MERGE.58535.1	XM_013838770.2	0.998178	4.975e-06	MERGE.58535.1	LOC106398178	106398178	1.52714	5.18099
MERGE.15495.1	XM_013838770.2	0.990243	0.000142343	MERGE.15495.1	LOC106398178	106398178	3.58912	5.18099
MERGE.9938.1	XM_013838770.2	0.992191	9.12234e-05	MERGE.9938.1	LOC106398178	106398178	1.20085	5.18099
MERGE.80592.1	XM_013838770.2	0.99452	4.49628e-05	MERGE.80592.1	LOC106398178	106398178	2.02925	5.18099
MERGE.35931.2	XM_013838770.2	0.990598	0.000132186	MERGE.35931.2	LOC106398178	106398178	1.15242	5.18099
MERGE.49858.1	XM_013838770.2	-0.991937	9.72558e-05	MERGE.49858.1	LOC106398178	106398178	-1.23403	5.18099
MERGE.20510.1	XM_013838770.2	0.993987	5.41266e-05	MERGE.20510.1	LOC106398178	106398178	7.07033	5.18099
MERGE.22029.1	XM_013850470.2	0.992529	8.35071e-05	MERGE.22029.1	LOC106409932	106409932	1.4537	2.50526
MERGE.68147.1	XM_013850470.2	0.992731	7.90587e-05	MERGE.68147.1	LOC106409932	106409932	1.02395	2.50526
MERGE.68025.1	XM_013850470.2	0.993157	7.00709e-05	MERGE.68025.1	LOC106409932	106409932	2.02947	2.50526
MERGE.18131.2	XM_013850470.2	0.994378	4.73258e-05	MERGE.18131.2	LOC106409932	106409932	1.49518	2.50526
MERGE.9867.12	XM_013827664.2	-0.994682	4.23411e-05	MERGE.9867.12	XM_013827664.2	XM_013827664.2	-3.25508	1.16058
MERGE.33304.1	XM_013827664.2	0.990427	0.000137029	MERGE.33304.1	XM_013827664.2	XM_013827664.2	1.62799	1.16058
MERGE.56790.1	XM_013827664.2	-0.994325	4.8218e-05	MERGE.56790.1	XM_013827664.2	XM_013827664.2	-1.38085	1.16058
MERGE.32596.1	XM_013827664.2	0.990052	0.000147951	MERGE.32596.1	XM_013827664.2	XM_013827664.2	1.58968	1.16058
MERGE.56956.2	XM_013827664.2	-0.998129	5.24826e-06	MERGE.56956.2	XM_013827664.2	XM_013827664.2	-1.28143	1.16058
MERGE.56956.3	XM_013827664.2	-0.991295	0.000113341	MERGE.56956.3	XM_013827664.2	XM_013827664.2	-1.65974	1.16058
MERGE.32817.2	XM_013827664.2	0.991369	0.000111408	MERGE.32817.2	XM_013827664.2	XM_013827664.2	1.42543	1.16058
MERGE.9704.2	XM_013827664.2	0.994545	4.45576e-05	MERGE.9704.2	XM_013827664.2	XM_013827664.2	2.08421	1.16058
MERGE.14544.1	XM_013827664.2	0.99397	5.44354e-05	MERGE.14544.1	XM_013827664.2	XM_013827664.2	3.40843	1.16058
MERGE.73854.1	XM_013827664.2	-0.991515	0.000107692	MERGE.73854.1	XM_013827664.2	XM_013827664.2	-2.42427	1.16058
MERGE.61813.3	XM_013827664.2	-0.990446	0.00013649	MERGE.61813.3	XM_013827664.2	XM_013827664.2	-2.12709	1.16058
MERGE.37139.1	XM_013827664.2	0.998274	4.46552e-06	MERGE.37139.1	XM_013827664.2	XM_013827664.2	1.03951	1.16058
MERGE.39339.2	XM_013823020.2	-0.990322	0.000140037	MERGE.39339.2	LOC106382935	106382935	1.59323	-5.14324
MERGE.42076.1	XM_013823020.2	0.99261	8.17263e-05	MERGE.42076.1	LOC106382935	106382935	-4.03203	-5.14324
MERGE.85692.1	XM_013823020.2	-0.992307	8.85355e-05	MERGE.85692.1	LOC106382935	106382935	2.194	-5.14324
MERGE.14925.1	XM_013823020.2	0.990424	0.000137102	MERGE.14925.1	LOC106382935	106382935	-1.16129	-5.14324
MERGE.27360.1	XM_013823020.2	-0.991151	0.000117107	MERGE.27360.1	LOC106382935	106382935	1.34301	-5.14324
MERGE.75934.3	XM_013823020.2	0.993044	7.24126e-05	MERGE.75934.3	LOC106382935	106382935	-1.4114	-5.14324
MERGE.4250.1	XM_013823020.2	0.996065	2.31915e-05	MERGE.4250.1	LOC106382935	106382935	-1.97685	-5.14324
MERGE.48952.1	XM_013823020.2	0.991094	0.000118634	MERGE.48952.1	LOC106382935	106382935	-1.10345	-5.14324
MERGE.20882.1	XM_013823020.2	0.993782	5.7866e-05	MERGE.20882.1	LOC106382935	106382935	-1.07799	-5.14324
XR_001277201.2	XM_013823020.2	0.996703	1.62919e-05	LOC106385488	LOC106382935	106382935	-4.39754	-5.14324
MERGE.80966.2	XM_013823020.2	0.990856	0.000125047	MERGE.80966.2	LOC106382935	106382935	-2.89541	-5.14324
MERGE.40282.1	XM_013823020.2	0.99033	0.000139807	MERGE.40282.1	LOC106382935	106382935	-1.21356	-5.14324
MERGE.57748.1	XM_013823020.2	0.992378	8.69101e-05	MERGE.57748.1	LOC106382935	106382935	-1.05546	-5.14324
MERGE.67558.6	XM_013823020.2	0.99168	0.000103534	MERGE.67558.6	LOC106382935	106382935	-3.20333	-5.14324
MERGE.14911.1	XM_013823020.2	-0.992135	9.25556e-05	MERGE.14911.1	LOC106382935	106382935	1.68252	-5.14324
MERGE.81533.1	XM_013851676.2	-0.991877	9.87103e-05	MERGE.81533.1	BNAC07G44010D	106411006	-1.8307	1.97907
XR_001284391.2	XM_013851676.2	-0.990695	0.000129476	LOC106422215	BNAC07G44010D	106411006	-1.81313	1.97907
MERGE.19840.6	XM_013851676.2	0.993434	6.45205e-05	MERGE.19840.6	BNAC07G44010D	106411006	2.73699	1.97907
MERGE.24981.1	XM_013882308.2	0.99619	2.17438e-05	MERGE.24981.1	LOC106440599	106440599	-2.18436	-1.10624
XR_001272215.2	XM_013882308.2	0.992222	9.05124e-05	LOC106357022	LOC106440599	106440599	-1.07301	-1.10624
MERGE.20671.1	XM_013882308.2	0.99174	0.000102068	MERGE.20671.1	LOC106440599	106440599	-1.43223	-1.10624
MERGE.29303.7	XM_013882308.2	0.999367	6.01118e-07	MERGE.29303.7	LOC106440599	106440599	-1.16476	-1.10624
MERGE.46355.2	XM_013882308.2	0.992227	9.03919e-05	MERGE.46355.2	LOC106440599	106440599	-1.49057	-1.10624
MERGE.15647.1	XM_013882308.2	0.997547	9.01972e-06	MERGE.15647.1	LOC106440599	106440599	-1.73452	-1.10624
XR_002658902.1	XM_013882308.2	0.993261	6.79679e-05	LOC111206594	LOC106440599	106440599	-1.81051	-1.10624
MERGE.65573.1	XM_013882308.2	0.990095	0.000146681	MERGE.65573.1	LOC106440599	106440599	-1.02092	-1.10624
MERGE.2231.1	XM_013882308.2	0.996364	1.98022e-05	MERGE.2231.1	LOC106440599	106440599	-1.1446	-1.10624
MERGE.13275.4	XM_013882308.2	0.994084	5.23911e-05	MERGE.13275.4	LOC106440599	106440599	-1.02828	-1.10624
MERGE.66249.2	XM_013882308.2	0.99194	9.71742e-05	MERGE.66249.2	LOC106440599	106440599	-2.62945	-1.10624
MERGE.62741.21	XM_013882308.2	0.997549	9.00372e-06	MERGE.62741.21	LOC106440599	106440599	-1.98145	-1.10624
MERGE.53156.1	XM_013882308.2	0.998172	5.01152e-06	MERGE.53156.1	LOC106440599	106440599	-1.54206	-1.10624
MERGE.27186.1	XM_013882308.2	-0.994636	4.30876e-05	MERGE.27186.1	LOC106440599	106440599	1.79016	-1.10624
XR_002654820.1	XM_013882308.2	0.998215	4.77451e-06	LOC111201875	LOC106440599	106440599	-1.72894	-1.10624
XR_001271045.2	XM_013882308.2	0.994896	3.90101e-05	LOC106348930	LOC106440599	106440599	-4.54155	-1.10624
XR_002657433.1	XM_013882308.2	0.994177	5.07597e-05	LOC106402008	LOC106440599	106440599	-1.30193	-1.10624
MERGE.39034.2	XM_013882308.2	-0.995328	3.2693e-05	MERGE.39034.2	LOC106440599	106440599	1.35742	-1.10624
MERGE.58621.2	XM_013882308.2	-0.996186	2.17881e-05	MERGE.58621.2	LOC106440599	106440599	1.23875	-1.10624
MERGE.24226.1	XM_013882308.2	-0.994837	3.99163e-05	MERGE.24226.1	LOC106440599	106440599	2.28222	-1.10624
MERGE.26658.1	XM_013882308.2	-0.997387	1.02321e-05	MERGE.26658.1	LOC106440599	106440599	1.5475	-1.10624
MERGE.80334.1	XM_013882308.2	0.995534	2.98777e-05	MERGE.80334.1	LOC106440599	106440599	-1.37559	-1.10624
XR_001272249.2	XM_013882308.2	0.991874	9.87849e-05	XR_001272249.2	LOC106440599	106440599	-2.47111	-1.10624
MERGE.8249.1	XM_013882308.2	0.998227	4.71344e-06	MERGE.8249.1	LOC106440599	106440599	-1.42402	-1.10624
XR_001289299.2	XM_013882308.2	0.990062	0.000147652	LOC106449844	LOC106440599	106440599	-2.56478	-1.10624
MERGE.4563.2	XM_013882308.2	0.994833	3.99722e-05	MERGE.4563.2	LOC106440599	106440599	-1.2393	-1.10624
MERGE.42818.2	XM_022689324.1	-0.993567	6.19346e-05	MERGE.42818.2	LOC106453309	106453309	1.33001	-1.14973
MERGE.62237.4	XM_022689324.1	-0.99273	7.90841e-05	MERGE.62237.4	LOC106453309	106453309	2.28106	-1.14973
MERGE.41279.3	XM_013836985.2	-0.992225	9.04345e-05	MERGE.41279.3	LOC106396561	106396561	2.33104	-1.06882
MERGE.20940.5	XM_013836985.2	-0.993438	6.44402e-05	MERGE.20940.5	LOC106396561	106396561	1.24615	-1.06882
MERGE.82751.2	XM_013836985.2	0.992447	8.53672e-05	MERGE.82751.2	LOC106396561	106396561	-1.73107	-1.06882
MERGE.61313.1	XM_013836985.2	-0.994062	5.27879e-05	MERGE.61313.1	LOC106396561	106396561	1.2779	-1.06882
MERGE.70239.2	XM_013836985.2	-0.990338	0.000139587	MERGE.70239.2	LOC106396561	106396561	1.6423	-1.06882
MERGE.37562.3	XM_013836985.2	-0.994178	5.07443e-05	MERGE.37562.3	LOC106396561	106396561	1.12556	-1.06882
XR_001271181.2	XM_013836985.2	0.995164	3.5022e-05	LOC106351003	LOC106396561	106396561	-1.04031	-1.06882
XR_001283487.2	XM_013836985.2	0.991333	0.000112338	XR_001283487.2	LOC106396561	106396561	-1.14631	-1.06882
MERGE.65698.2	XM_022718877.1	0.994581	4.39682e-05	MERGE.65698.2	LOC106450246	106450246	-1.87955	-2.37957
MERGE.59436.1	XM_022718877.1	0.991413	0.000110291	MERGE.59436.1	LOC106450246	106450246	-1.27066	-2.37957
MERGE.8887.1	XM_022718877.1	0.991194	0.000115973	MERGE.8887.1	LOC106450246	106450246	-1.29575	-2.37957
MERGE.78429.2	XM_022718877.1	0.992606	8.18069e-05	MERGE.78429.2	LOC106450246	106450246	-2.84157	-2.37957
MERGE.7976.4	XM_022718877.1	0.992061	9.42907e-05	MERGE.7976.4	LOC106450246	106450246	-3.02965	-2.37957
MERGE.38356.1	XM_022718877.1	0.990218	0.000143075	MERGE.38356.1	LOC106450246	106450246	-2.41674	-2.37957
MERGE.8001.1	XM_022718877.1	0.993566	6.19636e-05	MERGE.8001.1	LOC106450246	106450246	-2.47743	-2.37957
XR_001271140.2	XM_022718877.1	0.997179	1.193e-05	LOC106349986	LOC106450246	106450246	-2.12445	-2.37957
MERGE.15172.2	XM_022718877.1	0.992333	8.79571e-05	MERGE.15172.2	LOC106450246	106450246	-4.71624	-2.37957
MERGE.57791.1	XM_022718877.1	0.990947	0.000122572	MERGE.57791.1	LOC106450246	106450246	-1.36438	-2.37957
XR_002660875.1	XM_022718877.1	0.993022	7.2872e-05	XR_002660875.1	LOC106450246	106450246	-2.65196	-2.37957
MERGE.71704.1	XM_022718877.1	0.993475	6.37194e-05	MERGE.71704.1	LOC106450246	106450246	-2.99021	-2.37957
XR_001283670.2	XM_013822884.2	0.995859	2.56833e-05	LOC106418452	BNAA04G27590D	106382812	-2.65494	-1.36305
MERGE.4999.6	XM_013822884.2	0.994982	3.77004e-05	MERGE.4999.6	BNAA04G27590D	106382812	-1.64048	-1.36305
MERGE.14925.1	XM_013822884.2	0.991096	0.000118556	MERGE.14925.1	BNAA04G27590D	106382812	-1.16129	-1.36305
MERGE.50079.1	XM_013822884.2	0.99605	2.3376e-05	MERGE.50079.1	BNAA04G27590D	106382812	-1.62915	-1.36305
MERGE.61358.1	XM_013822884.2	0.992299	8.8736e-05	MERGE.61358.1	BNAA04G27590D	106382812	-1.91177	-1.36305
MERGE.32264.4	XM_013822884.2	-0.993494	6.3349e-05	MERGE.32264.4	BNAA04G27590D	106382812	1.99277	-1.36305
MERGE.68110.2	XM_013822884.2	0.997943	6.34342e-06	MERGE.68110.2	BNAA04G27590D	106382812	-1.12491	-1.36305
MERGE.7914.1	XM_013822884.2	0.994405	4.68733e-05	MERGE.7914.1	BNAA04G27590D	106382812	-3.13141	-1.36305
MERGE.81615.1	XM_013822884.2	0.997703	7.91115e-06	MERGE.81615.1	BNAA04G27590D	106382812	-1.3731	-1.36305
MERGE.40282.1	XM_013822884.2	0.992886	7.57276e-05	MERGE.40282.1	BNAA04G27590D	106382812	-1.21356	-1.36305
MERGE.57748.1	XM_013822884.2	0.994575	4.4067e-05	MERGE.57748.1	BNAA04G27590D	106382812	-1.05546	-1.36305
MERGE.65515.1	XM_013822884.2	-0.996439	1.89944e-05	MERGE.65515.1	BNAA04G27590D	106382812	1.74307	-1.36305
XR_002652554.1	XM_013822884.2	0.990621	0.000131539	XR_002652554.1	BNAA04G27590D	106382812	-1.1533	-1.36305
MERGE.7809.2	XM_013881376.2	-0.991217	0.000115384	MERGE.7809.2	LOC106439845	106439845	-1.98425	1.80046
MERGE.11544.1	XM_013881376.2	0.996623	1.70834e-05	MERGE.11544.1	LOC106439845	106439845	1.18566	1.80046
MERGE.82275.1	XM_013881376.2	0.991873	9.88012e-05	MERGE.82275.1	LOC106439845	106439845	4.42557	1.80046
MERGE.28694.15	XM_013881376.2	0.990727	0.000128596	MERGE.28694.15	LOC106439845	106439845	4.44687	1.80046
MERGE.68258.1	XM_013881376.2	0.996464	1.87371e-05	MERGE.68258.1	LOC106439845	106439845	1.3134	1.80046
MERGE.11140.1	XM_013801140.2	0.993928	5.51994e-05	MERGE.11140.1	LOC106361405	106361405	-1.41526	-1.75838
MERGE.65698.2	XM_013801140.2	0.998245	4.61749e-06	MERGE.65698.2	LOC106361405	106361405	-1.87955	-1.75838
MERGE.16713.1	XM_013801140.2	0.996949	1.39487e-05	MERGE.16713.1	LOC106361405	106361405	-1.9323	-1.75838
MERGE.13884.1	XM_013801140.2	0.993711	5.9205e-05	MERGE.13884.1	LOC106361405	106361405	-4.26316	-1.75838
MERGE.68009.3	XM_013801140.2	0.994766	4.10266e-05	MERGE.68009.3	LOC106361405	106361405	-1.90069	-1.75838
MERGE.46510.1	XM_013801140.2	0.990665	0.000130293	MERGE.46510.1	LOC106361405	106361405	-1.01573	-1.75838
MERGE.43326.1	XM_013801140.2	0.991424	0.00011001	MERGE.43326.1	LOC106361405	106361405	-1.47855	-1.75838
MERGE.52268.1	XM_013801140.2	0.99081	0.000126295	MERGE.52268.1	LOC106361405	106361405	-1.18722	-1.75838
MERGE.78429.2	XM_013801140.2	0.991319	0.000112724	MERGE.78429.2	LOC106361405	106361405	-2.84157	-1.75838
MERGE.46238.1	XM_013801140.2	0.992791	7.77622e-05	MERGE.46238.1	LOC106361405	106361405	-1.15571	-1.75838
MERGE.12784.1	XM_013801140.2	0.993749	5.84974e-05	MERGE.12784.1	LOC106361405	106361405	-2.29083	-1.75838
MERGE.55516.1	XM_013801140.2	0.990767	0.000127489	MERGE.55516.1	LOC106361405	106361405	-4.94706	-1.75838
MERGE.28815.3	XM_013801140.2	0.99157	0.000106305	MERGE.28815.3	LOC106361405	106361405	-1.14077	-1.75838
MERGE.8001.1	XM_013801140.2	0.990108	0.00014629	MERGE.8001.1	LOC106361405	106361405	-2.47743	-1.75838
XR_001271140.2	XM_013801140.2	0.995521	3.00434e-05	LOC106349986	LOC106361405	106361405	-2.12445	-1.75838
MERGE.19364.2	XM_013801140.2	0.992404	8.63337e-05	MERGE.19364.2	LOC106361405	106361405	-1.64203	-1.75838
XR_002660875.1	XM_013801140.2	0.991483	0.00010849	XR_002660875.1	LOC106361405	106361405	-2.65196	-1.75838
MERGE.71704.1	XM_013801140.2	0.998917	1.75895e-06	MERGE.71704.1	LOC106361405	106361405	-2.99021	-1.75838
MERGE.35771.1	XM_013801140.2	0.991382	0.000111073	MERGE.35771.1	LOC106361405	106361405	-1.23346	-1.75838
MERGE.22964.2	XM_013852083.2	-0.994968	3.79248e-05	MERGE.22964.2	LOC106411335	106411335	2.55037	-2.30984
MERGE.83268.1	XM_013852083.2	0.992364	8.72486e-05	MERGE.83268.1	LOC106411335	106411335	-1.32358	-2.30984
MERGE.45910.1	XM_013852083.2	0.991433	0.000109768	MERGE.45910.1	LOC106411335	106411335	-2.96464	-2.30984
MERGE.4986.1	XM_013852083.2	-0.993983	5.41995e-05	MERGE.4986.1	LOC106411335	106411335	1.63318	-2.30984
MERGE.58160.4	XM_013852083.2	-0.991707	0.000102886	MERGE.58160.4	LOC106411335	106411335	1.83203	-2.30984
MERGE.37815.1	XM_013852083.2	0.990478	0.000135581	MERGE.37815.1	LOC106411335	106411335	-1.67268	-2.30984
MERGE.27962.1	XM_013852083.2	0.990391	0.000138058	MERGE.27962.1	LOC106411335	106411335	-1.60217	-2.30984
MERGE.78911.1	XM_013852083.2	0.995188	3.46805e-05	MERGE.78911.1	LOC106411335	106411335	-1.24236	-2.30984
MERGE.18316.1	XM_013852083.2	-0.993525	6.27589e-05	MERGE.18316.1	LOC106411335	106411335	1.40762	-2.30984
MERGE.4448.4	XM_013852083.2	0.991894	9.83052e-05	MERGE.4448.4	LOC106411335	106411335	-2.33834	-2.30984
MERGE.4448.9	XM_013852083.2	0.991221	0.000115265	MERGE.4448.9	LOC106411335	106411335	-1.91427	-2.30984
MERGE.66676.1	XM_013852083.2	0.99307	7.18801e-05	MERGE.66676.1	LOC106411335	106411335	-1.63593	-2.30984
MERGE.42398.1	XM_013794447.2	0.990834	0.000125651	MERGE.42398.1	LOC106354497	106354497	-2.4081	-1.95994
MERGE.76771.1	XM_013794447.2	0.996976	1.36988e-05	MERGE.76771.1	LOC106354497	106354497	-1.36152	-1.95994
MERGE.76979.3	XM_013794447.2	0.995439	3.1157e-05	MERGE.76979.3	LOC106354497	106354497	-3.57015	-1.95994
MERGE.68618.1	XM_013850431.2	0.994042	5.3145e-05	MERGE.68618.1	LOC106409880	106409880	1.33629	2.93942
XR_002660663.1	XM_013850431.2	-0.992816	7.72246e-05	XR_002660663.1	LOC106409880	106409880	-1.28266	2.93942
MERGE.23443.1	XM_013850431.2	-0.991822	0.000100034	MERGE.23443.1	LOC106409880	106409880	-1.17987	2.93942
MERGE.63239.1	XM_013850431.2	0.991308	0.000112998	MERGE.63239.1	LOC106409880	106409880	1.86861	2.93942
MERGE.68492.1	XM_013850431.2	0.994577	4.40405e-05	MERGE.68492.1	LOC106409880	106409880	2.86226	2.93942
MERGE.67967.1	XM_013850431.2	0.991271	0.000113963	MERGE.67967.1	LOC106409880	106409880	2.14132	2.93942
MERGE.38934.3	XM_013850431.2	0.990117	0.000146026	MERGE.38934.3	LOC106409880	106409880	2.32252	2.93942
MERGE.85241.2	XM_013850431.2	0.992677	8.02328e-05	MERGE.85241.2	LOC106409880	106409880	1.09725	2.93942
MERGE.7520.1	XM_013850431.2	0.996017	2.37704e-05	MERGE.7520.1	LOC106409880	106409880	1.37197	2.93942
MERGE.72295.7	XM_013850431.2	-0.9936	6.13068e-05	MERGE.72295.7	LOC106409880	106409880	-1.91079	2.93942
MERGE.35183.1	XM_013850431.2	0.991447	0.000109418	MERGE.35183.1	LOC106409880	106409880	2.10654	2.93942
MERGE.1516.1	XM_013850431.2	0.990064	0.000147597	MERGE.1516.1	LOC106409880	106409880	2.99512	2.93942
MERGE.27972.1	XM_013834759.2	-0.993924	5.52604e-05	MERGE.27972.1	LOC106394165	106394165	-1.6815	2.02188
MERGE.26486.1	XM_013834759.2	0.991169	0.000116645	MERGE.26486.1	LOC106394165	106394165	2.30292	2.02188
MERGE.8428.5	XM_013834759.2	0.990552	0.00013348	MERGE.8428.5	LOC106394165	106394165	1.29451	2.02188
MERGE.29563.2	XM_013834759.2	0.992839	7.67418e-05	MERGE.29563.2	LOC106394165	106394165	2.29417	2.02188
MERGE.69254.1	XM_013834759.2	0.997064	1.29185e-05	MERGE.69254.1	LOC106394165	106394165	2.11751	2.02188
MERGE.42611.3	XM_013790946.2	0.991191	0.000116047	MERGE.42611.3	LOC106351128	106351128	-2.31764	-3.14678
XR_002664130.1	XM_013790946.2	0.992518	8.37692e-05	LOC111215007	LOC106351128	106351128	-1.23577	-3.14678
XR_002654820.1	XM_013790946.2	0.9949	3.89422e-05	LOC111201875	LOC106351128	106351128	-1.72894	-3.14678
XR_002657433.1	XM_013790946.2	0.99358	6.16952e-05	LOC106402008	LOC106351128	106351128	-1.30193	-3.14678
MERGE.73041.3	XM_013790946.2	0.990011	0.00014917	MERGE.73041.3	LOC106351128	106351128	-3.77299	-3.14678
MERGE.58621.2	XM_013790946.2	-0.990567	0.000133056	MERGE.58621.2	LOC106351128	106351128	1.23875	-3.14678
MERGE.40877.1	XM_013790946.2	0.993562	6.2039e-05	MERGE.40877.1	LOC106351128	106351128	-1.78257	-3.14678
MERGE.52331.1	XM_013863972.2	0.993579	6.17036e-05	MERGE.52331.1	LOC106423188	106423188	1.65679	1.9516
MERGE.64947.1	XM_013863972.2	0.996591	1.74111e-05	MERGE.64947.1	LOC106423188	106423188	2.53557	1.9516
MERGE.16297.1	XM_013863972.2	0.997282	1.10752e-05	MERGE.16297.1	LOC106423188	106423188	3.63659	1.9516
MERGE.4235.1	XM_013863972.2	-0.990751	0.000127919	MERGE.4235.1	LOC106423188	106423188	-2.99978	1.9516
MERGE.49736.1	XM_013863972.2	0.990567	0.000133064	MERGE.49736.1	LOC106423188	106423188	2.44273	1.9516
MERGE.14262.1	XM_013863972.2	-0.994383	4.7239e-05	MERGE.14262.1	LOC106423188	106423188	-1.03696	1.9516
MERGE.10327.1	XM_013863972.2	0.991051	0.000119775	MERGE.10327.1	LOC106423188	106423188	3.78383	1.9516
MERGE.2906.1	XM_013863972.2	-0.990156	0.000144876	MERGE.2906.1	LOC106423188	106423188	-1.50904	1.9516
MERGE.2183.4	XM_013863972.2	-0.99643	1.90948e-05	MERGE.2183.4	LOC106423188	106423188	-3.23214	1.9516
MERGE.27186.11	XM_013863972.2	0.997923	6.46819e-06	MERGE.27186.11	LOC106423188	106423188	2.68004	1.9516
MERGE.27841.1	XM_013863972.2	0.990755	0.000127804	MERGE.27841.1	LOC106423188	106423188	1.48034	1.9516
MERGE.20768.1	XM_013863972.2	0.992336	8.7886e-05	MERGE.20768.1	LOC106423188	106423188	1.84059	1.9516
MERGE.61813.3	XM_013863972.2	-0.993914	5.54513e-05	MERGE.61813.3	LOC106423188	106423188	-2.12709	1.9516
MERGE.84010.2	XM_013793523.2	0.990524	0.000134263	MERGE.84010.2	LOC106353732	106353732	-1.09685	-1.67216
MERGE.29630.2	XM_013808037.2	-0.992943	7.45163e-05	MERGE.29630.2	LOC106368141	106368141	2.2747	-1.9158
MERGE.46191.1	XM_013808037.2	0.993909	5.55329e-05	MERGE.46191.1	LOC106368141	106368141	-1.83112	-1.9158
MERGE.68342.1	XM_013808037.2	0.996843	1.49327e-05	MERGE.68342.1	LOC106368141	106368141	-1.0626	-1.9158
MERGE.21220.3	XM_013808037.2	-0.996841	1.49533e-05	MERGE.21220.3	LOC106368141	106368141	1.87551	-1.9158
MERGE.83138.5	XM_013808037.2	-0.990716	0.000128894	MERGE.83138.5	LOC106368141	106368141	1.68307	-1.9158
XR_001277468.2	XM_013808037.2	0.99632	2.02846e-05	LOC106386338	LOC106368141	106368141	-1.08819	-1.9158
MERGE.2943.1	XM_013808037.2	-0.990333	0.000139728	MERGE.2943.1	LOC106368141	106368141	3.3676	-1.9158
MERGE.27579.3	XM_013808037.2	0.992082	9.37893e-05	MERGE.27579.3	LOC106368141	106368141	-1.08408	-1.9158
MERGE.44629.5	XM_013808037.2	-0.993122	7.07983e-05	MERGE.44629.5	LOC106368141	106368141	1.87745	-1.9158
MERGE.27972.1	XM_013823973.2	-0.995896	2.52329e-05	MERGE.27972.1	LOC106383921	106383921	-1.6815	1.42661
MERGE.68615.1	XM_013823973.2	0.993191	6.93858e-05	MERGE.68615.1	LOC106383921	106383921	1.53589	1.42661
MERGE.20789.1	XM_013823973.2	0.995715	2.75048e-05	MERGE.20789.1	LOC106383921	106383921	1.76469	1.42661
MERGE.85692.1	XM_013823973.2	0.992958	7.42018e-05	MERGE.85692.1	LOC106383921	106383921	2.194	1.42661
MERGE.49323.1	XM_013823973.2	-0.997543	9.04731e-06	MERGE.49323.1	LOC106383921	106383921	-1.52024	1.42661
MERGE.22252.1	XM_013823973.2	0.994932	3.84656e-05	MERGE.22252.1	LOC106383921	106383921	1.0078	1.42661
MERGE.47285.1	XM_013823973.2	0.996099	2.27936e-05	MERGE.47285.1	LOC106383921	106383921	2.50635	1.42661
MERGE.59633.6	XM_013823973.2	0.997973	6.15804e-06	MERGE.59633.6	LOC106383921	106383921	3.11725	1.42661
MERGE.29689.1	XM_013823973.2	-0.990782	0.000127058	MERGE.29689.1	LOC106383921	106383921	-1.63488	1.42661
XR_001277201.2	XM_013823973.2	-0.99095	0.000122486	LOC106385488	LOC106383921	106383921	-4.39754	1.42661
MERGE.82118.3	XM_013823973.2	0.994718	4.17703e-05	MERGE.82118.3	LOC106383921	106383921	2.42239	1.42661
MERGE.49385.6	XM_022718652.1	0.993734	5.87631e-05	MERGE.49385.6	LOC106448504	106448504	-1.43797	-1.30314
MERGE.38851.3	XM_013842472.2	0.998274	4.4643e-06	MERGE.38851.3	XM_013842472.2	XM_013842472.2	-2.33972	-1.21269
MERGE.20929.4	XM_013842472.2	0.993226	6.86763e-05	MERGE.20929.4	XM_013842472.2	XM_013842472.2	-1.08256	-1.21269
MERGE.68222.4	XM_013842472.2	0.992111	9.31174e-05	MERGE.68222.4	XM_013842472.2	XM_013842472.2	-1.28919	-1.21269
XR_002660684.1	XM_022705914.1	-0.993638	6.05766e-05	LOC106364058	LOC106395104	106395104	-2.07233	2.81815
MERGE.19097.5	XM_022705914.1	0.996821	1.51465e-05	MERGE.19097.5	LOC106395104	106395104	2.41774	2.81815
MERGE.56095.6	XM_022705914.1	-0.990849	0.000125231	MERGE.56095.6	LOC106395104	106395104	-1.65311	2.81815
MERGE.11871.3	XM_022705914.1	-0.992638	8.10891e-05	MERGE.11871.3	LOC106395104	106395104	-4.66545	2.81815
XR_001273463.2	XM_022705914.1	-0.990053	0.000147923	LOC106365329	LOC106395104	106395104	-1.3959	2.81815
MERGE.5981.1	XM_022705914.1	0.993373	6.57381e-05	MERGE.5981.1	LOC106395104	106395104	2.39423	2.81815
XR_001289420.2	XM_022705914.1	0.990354	0.000139114	LOC106450513	LOC106395104	106395104	2.0888	2.81815
MERGE.36103.3	XM_022705914.1	0.992256	8.97173e-05	MERGE.36103.3	LOC106395104	106395104	1.1632	2.81815
MERGE.44000.1	XM_022705914.1	0.995164	3.5023e-05	MERGE.44000.1	LOC106395104	106395104	1.15603	2.81815
MERGE.16962.3	XM_022705914.1	0.995741	2.71647e-05	MERGE.16962.3	LOC106395104	106395104	1.30254	2.81815
XR_001270557.2	XM_022694793.1	-0.993091	7.14326e-05	XR_001270557.2	LOC106428292	106428292	-2.10464	1.32639
MERGE.59839.1	XM_013894689.2	0.99361	6.11144e-05	MERGE.59839.1	LOC106452539	106452539	1.46473	1.89818
MERGE.4985.1	XM_013894689.2	0.990448	0.000136422	MERGE.4985.1	LOC106452539	106452539	2.0129	1.89818
MERGE.19840.5	XM_013894689.2	0.996296	2.05565e-05	MERGE.19840.5	LOC106452539	106452539	3.09431	1.89818
MERGE.49585.1	XM_013894689.2	0.993415	6.48993e-05	MERGE.49585.1	LOC106452539	106452539	3.48304	1.89818
MERGE.7828.6	XM_013894689.2	0.998029	5.82253e-06	MERGE.7828.6	LOC106452539	106452539	1.08336	1.89818
MERGE.49541.1	XM_013894689.2	0.991621	0.000105025	MERGE.49541.1	LOC106452539	106452539	3.21044	1.89818
MERGE.1504.14	XM_013894689.2	0.991021	0.000120585	MERGE.1504.14	LOC106452539	106452539	1.02204	1.89818
MERGE.13588.3	XM_013894689.2	0.990281	0.000141241	MERGE.13588.3	LOC106452539	106452539	2.75619	1.89818
MERGE.45986.1	XM_013894689.2	0.992003	9.56751e-05	MERGE.45986.1	LOC106452539	106452539	4.14891	1.89818
XR_001271191.2	XM_013894689.2	0.990472	0.000135728	LOC106351047	LOC106452539	106452539	2.8739	1.89818
MERGE.59000.3	XM_013894689.2	-0.992697	7.9805e-05	MERGE.59000.3	LOC106452539	106452539	-2.93817	1.89818
MERGE.40641.1	XM_013894689.2	0.997234	1.14626e-05	MERGE.40641.1	LOC106452539	106452539	3.14457	1.89818
MERGE.55466.1	XM_013894689.2	-0.992322	8.8195e-05	MERGE.55466.1	LOC106452539	106452539	-1.77843	1.89818
MERGE.82642.1	XM_013894689.2	-0.993472	6.3789e-05	MERGE.82642.1	LOC106452539	106452539	-1.0408	1.89818
MERGE.40757.1	XM_013894689.2	0.990353	0.000139149	MERGE.40757.1	LOC106452539	106452539	4.54008	1.89818
MERGE.55633.1	XM_013894689.2	0.996534	1.80001e-05	MERGE.55633.1	LOC106452539	106452539	1.61194	1.89818
MERGE.32941.1	XM_013894689.2	-0.991529	0.000107327	MERGE.32941.1	LOC106452539	106452539	-1.98463	1.89818
MERGE.26168.2	XM_013894689.2	0.99087	0.000124651	MERGE.26168.2	LOC106452539	106452539	3.4748	1.89818
MERGE.72194.1	XM_013894689.2	-0.992253	8.97864e-05	MERGE.72194.1	LOC106452539	106452539	-1.10032	1.89818
MERGE.11711.1	XM_013894689.2	-0.991779	0.000101107	MERGE.11711.1	LOC106452539	106452539	-1.16389	1.89818
XR_001278140.2	XM_013894689.2	0.994446	4.6185e-05	LOC106389867	LOC106452539	106452539	1.14984	1.89818
MERGE.9519.1	XM_013894689.2	0.995379	3.19777e-05	MERGE.9519.1	LOC106452539	106452539	3.10601	1.89818
MERGE.18561.2	XM_013894689.2	0.991585	0.000105912	MERGE.18561.2	LOC106452539	106452539	1.96538	1.89818
MERGE.44076.3	XM_013894689.2	-0.991558	0.000106598	MERGE.44076.3	LOC106452539	106452539	-1.00791	1.89818
MERGE.38846.1	XM_013894689.2	0.995913	2.50202e-05	MERGE.38846.1	LOC106452539	106452539	2.17787	1.89818
MERGE.57072.1	XM_013894689.2	-0.993242	6.83425e-05	MERGE.57072.1	LOC106452539	106452539	-1.70731	1.89818
MERGE.31969.1	XM_013894689.2	0.991976	9.63206e-05	MERGE.31969.1	LOC106452539	106452539	1.93758	1.89818
MERGE.31516.2	XM_013894689.2	0.992828	7.69731e-05	MERGE.31516.2	LOC106452539	106452539	5.71812	1.89818
MERGE.19840.2	XM_013851960.2	-0.99582	2.61754e-05	MERGE.19840.2	LOC106411246	106411246	2.21616	-1.93642
MERGE.70359.2	XM_013851960.2	0.993036	7.25753e-05	MERGE.70359.2	LOC106411246	106411246	-1.36652	-1.93642
MERGE.57177.5	XM_013851960.2	0.994587	4.38676e-05	MERGE.57177.5	LOC106411246	106411246	-1.74726	-1.93642
MERGE.83138.7	XM_013851960.2	-0.992207	9.08643e-05	MERGE.83138.7	LOC106411246	106411246	1.87806	-1.93642
MERGE.1312.3	XM_013851960.2	0.991082	0.000118948	MERGE.1312.3	LOC106411246	106411246	-2.14062	-1.93642
MERGE.63567.1	XM_013851960.2	0.991979	9.62462e-05	MERGE.63567.1	LOC106411246	106411246	-1.7738	-1.93642
MERGE.48808.1	XM_013851960.2	0.991355	0.000111792	MERGE.48808.1	LOC106411246	106411246	-1.43184	-1.93642
MERGE.1498.1	XM_013851960.2	0.990098	0.000146574	MERGE.1498.1	LOC106411246	106411246	-1.04382	-1.93642
MERGE.9444.2	XM_013851960.2	-0.990131	0.000145625	MERGE.9444.2	LOC106411246	106411246	1.795	-1.93642
MERGE.38902.18	XM_013851960.2	0.99179	0.000100836	MERGE.38902.18	LOC106411246	106411246	-2.62411	-1.93642
MERGE.28876.2	XM_013841036.2	0.997616	8.52024e-06	MERGE.28876.2	LOC106400639	106400639	1.40628	1.52978
MERGE.59987.1	XM_013841036.2	0.991831	9.98259e-05	MERGE.59987.1	LOC106400639	106400639	1.09958	1.52978
XR_002661020.1	XM_022691838.1	0.992856	7.63622e-05	LOC106417975	LOC111200620	111200620	-3.2085	-1.60942
MERGE.37103.1	XM_022691838.1	-0.991005	0.000121006	MERGE.37103.1	LOC111200620	111200620	2.32421	-1.60942
MERGE.78967.1	XM_022691838.1	0.993207	6.90569e-05	MERGE.78967.1	LOC111200620	111200620	-1.54211	-1.60942
MERGE.25026.1	XM_022691838.1	0.993031	7.26852e-05	MERGE.25026.1	LOC111200620	111200620	-1.64338	-1.60942
MERGE.23723.1	XM_022691838.1	-0.990498	0.000135002	MERGE.23723.1	LOC111200620	111200620	4.76583	-1.60942
MERGE.51094.1	XM_022691838.1	-0.990619	0.000131595	MERGE.51094.1	LOC111200620	111200620	1.98226	-1.60942
MERGE.20775.25	XM_022691838.1	0.991906	9.79949e-05	MERGE.20775.25	LOC111200620	111200620	-2.77774	-1.60942
MERGE.35037.3	XM_022691838.1	-0.990253	0.00014203	MERGE.35037.3	LOC111200620	111200620	4.25052	-1.60942
MERGE.6617.1	XM_022691838.1	0.992054	9.44656e-05	MERGE.6617.1	LOC111200620	111200620	-1.06191	-1.60942
MERGE.36045.1	XM_022691838.1	-0.997499	9.37316e-06	MERGE.36045.1	LOC111200620	111200620	1.45881	-1.60942
MERGE.14125.1	XM_022691838.1	-0.990138	0.000145411	MERGE.14125.1	LOC111200620	111200620	1.67627	-1.60942
MERGE.82273.29	XM_022691838.1	-0.994918	3.86771e-05	MERGE.82273.29	LOC111200620	111200620	3.37116	-1.60942
MERGE.67558.1	XM_022691838.1	0.990908	0.000123611	MERGE.67558.1	LOC111200620	111200620	-2.5806	-1.60942
MERGE.6829.1	XM_022691838.1	-0.995184	3.47342e-05	MERGE.6829.1	LOC111200620	111200620	1.15646	-1.60942
MERGE.15684.1	XM_022691838.1	0.99227	8.93919e-05	MERGE.15684.1	LOC111200620	111200620	-1.35109	-1.60942
MERGE.41431.1	XM_022691838.1	-0.995418	3.14455e-05	MERGE.41431.1	LOC111200620	111200620	3.38829	-1.60942
MERGE.85793.2	XM_022691838.1	0.990768	0.000127438	MERGE.85793.2	LOC111200620	111200620	-1.29034	-1.60942
MERGE.55094.3	XM_022691838.1	-0.998518	3.29201e-06	MERGE.55094.3	LOC111200620	111200620	1.08351	-1.60942
MERGE.66200.1	XM_022691838.1	0.990772	0.00012735	MERGE.66200.1	LOC111200620	111200620	-3.21741	-1.60942
MERGE.54709.1	XM_022691838.1	0.99189	9.84008e-05	MERGE.54709.1	LOC111200620	111200620	-2.99853	-1.60942
MERGE.40007.1	XM_022691838.1	0.993324	6.6697e-05	MERGE.40007.1	LOC111200620	111200620	-1.78594	-1.60942
MERGE.24226.1	XM_022691838.1	-0.99234	8.77945e-05	MERGE.24226.1	LOC111200620	111200620	2.28222	-1.60942
MERGE.80966.2	XM_022691838.1	0.990466	0.000135916	MERGE.80966.2	LOC111200620	111200620	-2.89541	-1.60942
MERGE.80334.1	XM_022691838.1	0.99007	0.000147431	MERGE.80334.1	LOC111200620	111200620	-1.37559	-1.60942
MERGE.1504.24	XM_022691838.1	-0.99377	5.80986e-05	MERGE.1504.24	LOC111200620	111200620	1.88051	-1.60942
MERGE.71541.1	XM_022691838.1	0.991542	0.000107008	MERGE.71541.1	LOC111200620	111200620	-1.42002	-1.60942
MERGE.67661.1	XM_022691838.1	0.997142	1.22411e-05	MERGE.67661.1	LOC111200620	111200620	-1.92936	-1.60942
MERGE.76623.1	XM_022691838.1	0.994342	4.79217e-05	MERGE.76623.1	LOC111200620	111200620	-3.03698	-1.60942
MERGE.19006.4	XM_022691838.1	-0.994348	4.78258e-05	MERGE.19006.4	LOC111200620	111200620	3.4489	-1.60942
MERGE.4563.2	XM_022691838.1	0.992485	8.45052e-05	MERGE.4563.2	LOC111200620	111200620	-1.2393	-1.60942
MERGE.20671.3	XM_013896800.2	0.994385	4.72058e-05	MERGE.20671.3	LOC106454685	106454685	-1.87089	-1.55933
MERGE.77181.3	XM_013896800.2	-0.992415	8.60803e-05	MERGE.77181.3	LOC106454685	106454685	3.11407	-1.55933
MERGE.68137.1	XM_013896800.2	0.990978	0.00012172	MERGE.68137.1	LOC106454685	106454685	-1.44752	-1.55933
MERGE.4985.1	XM_013896800.2	-0.996587	1.7456e-05	MERGE.4985.1	LOC106454685	106454685	2.0129	-1.55933
MERGE.19840.5	XM_013896800.2	-0.998844	2.00224e-06	MERGE.19840.5	LOC106454685	106454685	3.09431	-1.55933
MERGE.7828.6	XM_013896800.2	-0.99497	3.78874e-05	MERGE.7828.6	LOC106454685	106454685	1.08336	-1.55933
MERGE.36330.1	XM_013896800.2	-0.990159	0.000144801	MERGE.36330.1	LOC106454685	106454685	2.43842	-1.55933
MERGE.49541.1	XM_013896800.2	-0.992952	7.4342e-05	MERGE.49541.1	LOC106454685	106454685	3.21044	-1.55933
MERGE.13588.3	XM_013896800.2	-0.99613	2.2435e-05	MERGE.13588.3	LOC106454685	106454685	2.75619	-1.55933
MERGE.45986.1	XM_013896800.2	-0.990676	0.00012999	MERGE.45986.1	LOC106454685	106454685	4.14891	-1.55933
MERGE.59000.3	XM_013896800.2	0.99226	8.96386e-05	MERGE.59000.3	LOC106454685	106454685	-2.93817	-1.55933
MERGE.40641.1	XM_013896800.2	-0.998017	5.8936e-06	MERGE.40641.1	LOC106454685	106454685	3.14457	-1.55933
MERGE.58902.1	XM_013896800.2	-0.992979	7.37745e-05	MERGE.58902.1	LOC106454685	106454685	3.09033	-1.55933
MERGE.26068.1	XM_013896800.2	-0.991426	0.000109947	MERGE.26068.1	LOC106454685	106454685	2.38078	-1.55933
MERGE.43811.1	XM_013896800.2	-0.990268	0.0001416	MERGE.43811.1	LOC106454685	106454685	1.96984	-1.55933
MERGE.1124.4	XM_013896800.2	0.991239	0.000114797	MERGE.1124.4	LOC106454685	106454685	-2.98856	-1.55933
MERGE.55633.1	XM_013896800.2	-0.999852	3.26924e-08	MERGE.55633.1	LOC106454685	106454685	1.61194	-1.55933
MERGE.32941.1	XM_013896800.2	0.991435	0.000109729	MERGE.32941.1	LOC106454685	106454685	-1.98463	-1.55933
MERGE.72194.1	XM_013896800.2	0.993418	6.48375e-05	MERGE.72194.1	LOC106454685	106454685	-1.10032	-1.55933
XR_001273300.2	XM_013896800.2	-0.990298	0.000140739	LOC106364752	LOC106454685	106454685	1.4489	-1.55933
MERGE.11711.1	XM_013896800.2	0.990121	0.00014592	MERGE.11711.1	LOC106454685	106454685	-1.16389	-1.55933
MERGE.9519.1	XM_013896800.2	-0.992544	8.31862e-05	MERGE.9519.1	LOC106454685	106454685	3.10601	-1.55933
MERGE.18561.2	XM_013896800.2	-0.993978	5.42854e-05	MERGE.18561.2	LOC106454685	106454685	1.96538	-1.55933
MERGE.44076.3	XM_013896800.2	0.991381	0.000111119	MERGE.44076.3	LOC106454685	106454685	-1.00791	-1.55933
MERGE.38846.1	XM_013896800.2	-0.990392	0.000138021	MERGE.38846.1	LOC106454685	106454685	2.17787	-1.55933
MERGE.54946.1	XM_013896800.2	0.9915	0.000108065	MERGE.54946.1	LOC106454685	106454685	-1.29468	-1.55933
MERGE.60559.1	XM_013896800.2	0.99233	8.80089e-05	MERGE.60559.1	LOC106454685	106454685	-1.57721	-1.55933
MERGE.65334.12	XM_013896800.2	-0.991519	0.000107592	MERGE.65334.12	LOC106454685	106454685	2.15482	-1.55933
MERGE.22098.1	XM_013806125.2	0.990808	0.000126354	MERGE.22098.1	LOC106366515	106366515	-1.96133	-1.07744
MERGE.63085.1	XM_013806125.2	-0.997058	1.29712e-05	MERGE.63085.1	LOC106366515	106366515	1.2106	-1.07744
MERGE.30052.6	XM_013806125.2	-0.996912	1.42865e-05	MERGE.30052.6	LOC106366515	106366515	1.86755	-1.07744
MERGE.62618.1	XM_013806125.2	-0.990711	0.000129024	MERGE.62618.1	LOC106366515	106366515	1.62479	-1.07744
MERGE.6442.1	XM_013798195.2	-0.991611	0.000105261	MERGE.6442.1	XM_013798195.2	XM_013798195.2	1.04799	-3.11539
MERGE.81837.2	XM_013798195.2	0.998329	4.18563e-06	MERGE.81837.2	XM_013798195.2	XM_013798195.2	-2.62468	-3.11539
XR_001275786.2	XM_013798195.2	0.990836	0.000125595	LOC106377320	XM_013798195.2	XM_013798195.2	-3.21795	-3.11539
MERGE.20775.7	XM_013798195.2	0.993552	6.22404e-05	MERGE.20775.7	XM_013798195.2	XM_013798195.2	-2.49967	-3.11539
MERGE.59112.5	XM_013798195.2	0.99242	8.59649e-05	MERGE.59112.5	XM_013798195.2	XM_013798195.2	-1.04242	-3.11539
MERGE.16228.5	XM_013798195.2	0.992135	9.25345e-05	MERGE.16228.5	XM_013798195.2	XM_013798195.2	-1.36122	-3.11539
MERGE.52331.1	XM_022705338.1	-0.990047	0.000148097	MERGE.52331.1	XM_022705338.1	XM_022705338.1	1.65679	-2.01416
MERGE.39688.2	XM_022705338.1	0.991112	0.000118156	MERGE.39688.2	XM_022705338.1	XM_022705338.1	-1.28556	-2.01416
MERGE.16297.1	XM_022705338.1	-0.991112	0.000118152	MERGE.16297.1	XM_022705338.1	XM_022705338.1	3.63659	-2.01416
MERGE.56757.1	XM_022705338.1	-0.993569	6.19067e-05	MERGE.56757.1	XM_022705338.1	XM_022705338.1	1.23021	-2.01416
MERGE.59633.9	XM_022705338.1	-0.995534	2.98759e-05	MERGE.59633.9	XM_022705338.1	XM_022705338.1	4.91959	-2.01416
MERGE.54151.2	XM_022705338.1	0.990292	0.000140912	MERGE.54151.2	XM_022705338.1	XM_022705338.1	-1.02649	-2.01416
MERGE.11140.1	XM_013838436.2	0.995049	3.67034e-05	MERGE.11140.1	LOC106397809	106397809	-1.41526	-1.35823
MERGE.65698.2	XM_013838436.2	0.99315	7.02207e-05	MERGE.65698.2	LOC106397809	106397809	-1.87955	-1.35823
MERGE.16713.1	XM_013838436.2	0.990424	0.000137119	MERGE.16713.1	LOC106397809	106397809	-1.9323	-1.35823
MERGE.50463.1	XM_013838436.2	0.991956	9.68028e-05	MERGE.50463.1	LOC106397809	106397809	-2.33354	-1.35823
MERGE.74158.3	XM_013838436.2	0.996367	1.97772e-05	MERGE.74158.3	LOC106397809	106397809	-1.6092	-1.35823
MERGE.13884.1	XM_013838436.2	0.998541	3.18986e-06	MERGE.13884.1	LOC106397809	106397809	-4.26316	-1.35823
MERGE.38003.2	XM_013838436.2	0.992462	8.50172e-05	MERGE.38003.2	LOC106397809	106397809	-2.29466	-1.35823
MERGE.46355.2	XM_013838436.2	0.993648	6.03914e-05	MERGE.46355.2	LOC106397809	106397809	-1.49057	-1.35823
MERGE.68009.3	XM_013838436.2	0.99919	9.83211e-07	MERGE.68009.3	LOC106397809	106397809	-1.90069	-1.35823
MERGE.46510.1	XM_013838436.2	0.995873	2.55162e-05	MERGE.46510.1	LOC106397809	106397809	-1.01573	-1.35823
MERGE.15647.1	XM_013838436.2	0.992097	9.34329e-05	MERGE.15647.1	LOC106397809	106397809	-1.73452	-1.35823
MERGE.15241.1	XM_013838436.2	0.996096	2.28332e-05	MERGE.15241.1	LOC106397809	106397809	-1.39725	-1.35823
MERGE.52268.1	XM_013838436.2	0.997066	1.28978e-05	MERGE.52268.1	LOC106397809	106397809	-1.18722	-1.35823
MERGE.2231.1	XM_013838436.2	0.990478	0.000135567	MERGE.2231.1	LOC106397809	106397809	-1.1446	-1.35823
MERGE.45306.1	XM_013838436.2	0.994517	4.50099e-05	MERGE.45306.1	LOC106397809	106397809	-3.64003	-1.35823
MERGE.55516.1	XM_013838436.2	0.991342	0.000112106	MERGE.55516.1	LOC106397809	106397809	-4.94706	-1.35823
MERGE.28815.3	XM_013838436.2	0.993116	7.09116e-05	MERGE.28815.3	LOC106397809	106397809	-1.14077	-1.35823
MERGE.40868.1	XM_013838436.2	-0.990685	0.000129739	MERGE.40868.1	LOC106397809	106397809	1.77179	-1.35823
XR_001271045.2	XM_013838436.2	0.991277	0.000113798	LOC106348930	LOC106397809	106397809	-4.54155	-1.35823
MERGE.26658.1	XM_013838436.2	-0.990477	0.000135611	MERGE.26658.1	LOC106397809	106397809	1.5475	-1.35823
XR_001272249.2	XM_013838436.2	0.995355	3.23152e-05	XR_001272249.2	LOC106397809	106397809	-2.47111	-1.35823
MERGE.71704.1	XM_013838436.2	0.994126	5.16572e-05	MERGE.71704.1	LOC106397809	106397809	-2.99021	-1.35823
MERGE.43423.1	XM_013838436.2	0.993401	6.51817e-05	MERGE.43423.1	LOC106397809	106397809	-1.40851	-1.35823
MERGE.67306.1	XM_013845297.2	-0.995582	2.92338e-05	MERGE.67306.1	LOC106404586	106404586	1.27521	-1.03434
XR_002664833.1	XM_013845297.2	0.995408	3.15878e-05	LOC106345923	LOC106404586	106404586	-2.49367	-1.03434
MERGE.65207.1	XM_013845297.2	-0.995144	3.53088e-05	MERGE.65207.1	LOC106404586	106404586	1.46415	-1.03434
MERGE.38620.1	XM_013845297.2	-0.994093	5.22311e-05	MERGE.38620.1	LOC106404586	106404586	1.09779	-1.03434
MERGE.32198.11	XM_013845297.2	-0.995805	2.63641e-05	MERGE.32198.11	LOC106404586	106404586	1.18047	-1.03434
MERGE.73625.12	XM_013845297.2	0.998286	4.406e-06	MERGE.73625.12	LOC106404586	106404586	-1.99224	-1.03434
XR_001284130.2	XM_013845297.2	-0.996619	1.7127e-05	LOC106421193	LOC106404586	106404586	1.09416	-1.03434
XR_002660663.1	XR_001271929.2	-0.995382	3.19455e-05	XR_002660663.1	XR_001271929.2	XR_001271929.2	-1.28266	1.31917
MERGE.23443.1	XR_001271929.2	-0.99419	5.0539e-05	MERGE.23443.1	XR_001271929.2	XR_001271929.2	-1.17987	1.31917
MERGE.82273.19	XR_001271929.2	0.99253	8.34996e-05	MERGE.82273.19	XR_001271929.2	XR_001271929.2	4.80229	1.31917
MERGE.38041.3	XR_001271929.2	-0.990891	0.000124085	MERGE.38041.3	XR_001271929.2	XR_001271929.2	-1.19818	1.31917
MERGE.12427.1	XR_001271929.2	0.990646	0.000130849	MERGE.12427.1	XR_001271929.2	XR_001271929.2	3.23309	1.31917
MERGE.68492.1	XR_001271929.2	0.990346	0.000139362	MERGE.68492.1	XR_001271929.2	XR_001271929.2	2.86226	1.31917
MERGE.1505.1	XR_001271929.2	0.993852	5.65841e-05	MERGE.1505.1	XR_001271929.2	XR_001271929.2	2.00189	1.31917
MERGE.53734.1	XR_001271929.2	0.991327	0.000112499	MERGE.53734.1	XR_001271929.2	XR_001271929.2	1.54721	1.31917
MERGE.51419.1	XR_001271929.2	0.994699	4.20761e-05	MERGE.51419.1	XR_001271929.2	XR_001271929.2	3.73186	1.31917
MERGE.9445.1	XR_001271929.2	0.993544	6.23893e-05	MERGE.9445.1	XR_001271929.2	XR_001271929.2	2.56236	1.31917
MERGE.1124.4	XR_001271929.2	-0.990702	0.000129283	MERGE.1124.4	XR_001271929.2	XR_001271929.2	-2.98856	1.31917
MERGE.7520.1	XR_001271929.2	0.992327	8.80752e-05	MERGE.7520.1	XR_001271929.2	XR_001271929.2	1.37197	1.31917
MERGE.48501.1	XR_001271929.2	0.994034	5.32833e-05	MERGE.48501.1	XR_001271929.2	XR_001271929.2	2.01661	1.31917
MERGE.1638.1	XR_001271929.2	-0.991766	0.000101427	MERGE.1638.1	XR_001271929.2	XR_001271929.2	-3.27675	1.31917
MERGE.82273.12	XR_001271929.2	0.991399	0.000110641	MERGE.82273.12	XR_001271929.2	XR_001271929.2	4.75068	1.31917
MERGE.72295.7	XR_001271929.2	-0.990263	0.000141764	MERGE.72295.7	XR_001271929.2	XR_001271929.2	-1.91079	1.31917
MERGE.35183.1	XR_001271929.2	0.998835	2.03534e-06	MERGE.35183.1	XR_001271929.2	XR_001271929.2	2.10654	1.31917
MERGE.66277.1	XR_001271929.2	0.993381	6.55745e-05	MERGE.66277.1	XR_001271929.2	XR_001271929.2	5.9707	1.31917
MERGE.35931.1	XR_001271929.2	0.990716	0.000128887	MERGE.35931.1	XR_001271929.2	XR_001271929.2	1.37878	1.31917
MERGE.1516.1	XR_001271929.2	0.997181	1.19077e-05	MERGE.1516.1	XR_001271929.2	XR_001271929.2	2.99512	1.31917
MERGE.13076.1	XM_013833085.2	-0.997891	6.66782e-06	MERGE.13076.1	BNAC09G00370D	106392276	1.35405	-1.94068
MERGE.10835.1	XM_013833085.2	0.992426	8.58265e-05	MERGE.10835.1	BNAC09G00370D	106392276	-1.02281	-1.94068
MERGE.26232.1	XM_013814437.2	0.9915	0.000108059	MERGE.26232.1	LOC106374398	106374398	-1.23123	-1.70626
MERGE.13129.1	XM_013814437.2	0.993172	6.9768e-05	MERGE.13129.1	LOC106374398	106374398	-1.5004	-1.70626
MERGE.12992.1	XM_013814437.2	0.991967	9.65415e-05	MERGE.12992.1	LOC106374398	106374398	-1.50888	-1.70626
MERGE.55569.2	XM_013814437.2	0.990814	0.000126186	MERGE.55569.2	LOC106374398	106374398	-3.13583	-1.70626
MERGE.64191.1	XM_013814437.2	0.993333	6.6526e-05	MERGE.64191.1	LOC106374398	106374398	-2.10613	-1.70626
MERGE.64611.3	XM_013814437.2	0.994563	4.42599e-05	MERGE.64611.3	LOC106374398	106374398	-2.12926	-1.70626
MERGE.72406.2	XM_013876489.2	0.991976	9.63115e-05	MERGE.72406.2	BNACNNG30940D	106435584	-1.55797	-1.86623
MERGE.6710.4	XM_013876489.2	0.994144	5.13419e-05	MERGE.6710.4	BNACNNG30940D	106435584	-2.17899	-1.86623
XR_001270456.2	XM_013876489.2	0.991208	0.000115621	XR_001270456.2	BNACNNG30940D	106435584	-1.02292	-1.86623
MERGE.34689.45	XM_013876489.2	-0.990229	0.000142752	MERGE.34689.45	BNACNNG30940D	106435584	1.42008	-1.86623
MERGE.2967.1	XM_013836627.2	0.993587	6.15574e-05	MERGE.2967.1	LOC106396281	106396281	2.20678	2.30307
MERGE.69050.1	XM_013836627.2	0.992796	7.76529e-05	MERGE.69050.1	LOC106396281	106396281	5.15787	2.30307
MERGE.85447.1	XM_013836627.2	0.998414	3.77251e-06	MERGE.85447.1	LOC106396281	106396281	1.26821	2.30307
MERGE.58242.1	XM_013836627.2	0.991658	0.000104097	MERGE.58242.1	LOC106396281	106396281	1.02242	2.30307
MERGE.58789.1	XM_013836627.2	0.993273	6.77227e-05	MERGE.58789.1	LOC106396281	106396281	1.01621	2.30307
MERGE.26659.1	XM_013836627.2	0.990203	0.000143496	MERGE.26659.1	LOC106396281	106396281	2.26365	2.30307
MERGE.46887.1	XM_013836627.2	0.994461	4.59302e-05	MERGE.46887.1	LOC106396281	106396281	3.13505	2.30307
MERGE.9445.1	XM_013836627.2	0.993424	6.47186e-05	MERGE.9445.1	LOC106396281	106396281	2.56236	2.30307
MERGE.25148.1	XM_013836627.2	0.998341	4.12799e-06	MERGE.25148.1	LOC106396281	106396281	4.39232	2.30307
MERGE.35739.1	XM_013836627.2	0.990213	0.000143206	MERGE.35739.1	LOC106396281	106396281	1.75121	2.30307
MERGE.8428.11	XM_013836627.2	0.997493	9.41951e-06	MERGE.8428.11	LOC106396281	106396281	1.89576	2.30307
MERGE.47833.1	XM_013836627.2	0.990022	0.000148834	MERGE.47833.1	LOC106396281	106396281	3.99554	2.30307
MERGE.29689.1	XM_013836627.2	-0.991987	9.60577e-05	MERGE.29689.1	LOC106396281	106396281	-1.63488	2.30307
MERGE.5134.2	XM_013836627.2	-0.995725	2.73769e-05	MERGE.5134.2	LOC106396281	106396281	-1.79076	2.30307
MERGE.38003.2	XM_013812139.2	0.991781	0.000101041	MERGE.38003.2	LOC106372012	106372012	-2.29466	-1.12467
MERGE.77781.2	XM_013812139.2	0.99411	5.1936e-05	MERGE.77781.2	LOC106372012	106372012	-1.45596	-1.12467
MERGE.27705.3	XM_013812139.2	0.994384	4.72181e-05	MERGE.27705.3	LOC106372012	106372012	-1.40819	-1.12467
MERGE.52570.1	XM_013878274.2	-0.994598	4.36984e-05	MERGE.52570.1	LOC106437377	106437377	-3.26502	3.72511
XR_002661020.1	XM_013878274.2	-0.992594	8.20728e-05	LOC106417975	LOC106437377	106437377	-3.2085	3.72511
MERGE.37103.1	XM_013878274.2	0.990413	0.000137431	MERGE.37103.1	LOC106437377	106437377	2.32421	3.72511
MERGE.77181.3	XM_013878274.2	0.991343	0.000112096	MERGE.77181.3	LOC106437377	106437377	3.11407	3.72511
MERGE.69326.3	XM_013878274.2	0.99122	0.000115294	MERGE.69326.3	LOC106437377	106437377	4.44915	3.72511
MERGE.25026.1	XM_013878274.2	-0.991091	0.000118712	MERGE.25026.1	LOC106437377	106437377	-1.64338	3.72511
MERGE.23723.1	XM_013878274.2	0.997702	7.91648e-06	MERGE.23723.1	LOC106437377	106437377	4.76583	3.72511
MERGE.51094.1	XM_013878274.2	0.994765	4.10321e-05	MERGE.51094.1	LOC106437377	106437377	1.98226	3.72511
MERGE.36330.1	XM_013878274.2	0.994484	4.55573e-05	MERGE.36330.1	LOC106437377	106437377	2.43842	3.72511
MERGE.35037.3	XM_013878274.2	0.990711	0.00012903	MERGE.35037.3	LOC106437377	106437377	4.25052	3.72511
MERGE.42076.1	XM_013878274.2	-0.992198	9.10788e-05	MERGE.42076.1	LOC106437377	106437377	-4.03203	3.72511
MERGE.36045.1	XM_013878274.2	0.993887	5.59319e-05	MERGE.36045.1	LOC106437377	106437377	1.45881	3.72511
XR_001271191.2	XM_013878274.2	0.994805	4.0407e-05	LOC106351047	LOC106437377	106437377	2.8739	3.72511
MERGE.34119.1	XM_013878274.2	-0.990235	0.000142558	MERGE.34119.1	LOC106437377	106437377	-1.64575	3.72511
XR_001282704.2	XM_013878274.2	0.994257	4.9378e-05	LOC106413909	LOC106437377	106437377	1.7835	3.72511
MERGE.67558.1	XM_013878274.2	-0.994908	3.88285e-05	MERGE.67558.1	LOC106437377	106437377	-2.5806	3.72511
MERGE.6829.1	XM_013878274.2	0.998019	5.88132e-06	MERGE.6829.1	LOC106437377	106437377	1.15646	3.72511
MERGE.45980.2	XM_013878274.2	0.994245	4.95811e-05	MERGE.45980.2	LOC106437377	106437377	3.85585	3.72511
MERGE.11772.2	XM_013878274.2	0.998443	3.63392e-06	MERGE.11772.2	LOC106437377	106437377	1.83282	3.72511
MERGE.68709.1	XM_013878274.2	0.990879	0.000124397	MERGE.68709.1	LOC106437377	106437377	2.18292	3.72511
MERGE.41431.1	XM_013878274.2	0.993825	5.70737e-05	MERGE.41431.1	LOC106437377	106437377	3.38829	3.72511
MERGE.29056.1	XM_013878274.2	-0.990765	0.000127543	MERGE.29056.1	LOC106437377	106437377	-1.59598	3.72511
MERGE.55094.3	XM_013878274.2	0.996593	1.73918e-05	MERGE.55094.3	LOC106437377	106437377	1.08351	3.72511
MERGE.66200.1	XM_013878274.2	-0.993835	5.68925e-05	MERGE.66200.1	LOC106437377	106437377	-3.21741	3.72511
MERGE.60237.2	XM_013878274.2	-0.990335	0.000139667	MERGE.60237.2	LOC106437377	106437377	-1.81997	3.72511
MERGE.2255.1	XM_013878274.2	0.995612	2.88397e-05	MERGE.2255.1	LOC106437377	106437377	1.9272	3.72511
MERGE.54709.1	XM_013878274.2	-0.994784	4.07425e-05	MERGE.54709.1	LOC106437377	106437377	-2.99853	3.72511
MERGE.18561.2	XM_013878274.2	0.991604	0.000105449	MERGE.18561.2	LOC106437377	106437377	1.96538	3.72511
MERGE.80966.2	XM_013878274.2	-0.996943	1.40025e-05	MERGE.80966.2	LOC106437377	106437377	-2.89541	3.72511
MERGE.33845.1	XM_013878274.2	-0.994141	5.13878e-05	MERGE.33845.1	LOC106437377	106437377	-1.38535	3.72511
MERGE.54946.1	XM_013878274.2	-0.997105	1.25615e-05	MERGE.54946.1	LOC106437377	106437377	-1.29468	3.72511
MERGE.60559.1	XM_013878274.2	-0.990238	0.000142469	MERGE.60559.1	LOC106437377	106437377	-1.57721	3.72511
MERGE.61956.1	XM_013878274.2	-0.992433	8.56655e-05	MERGE.61956.1	LOC106437377	106437377	-1.36348	3.72511
MERGE.67661.1	XM_013878274.2	-0.991732	0.000102248	MERGE.67661.1	LOC106437377	106437377	-1.92936	3.72511
MERGE.76623.1	XM_013878274.2	-0.995967	2.43596e-05	MERGE.76623.1	LOC106437377	106437377	-3.03698	3.72511
MERGE.19006.4	XM_013878274.2	0.996105	2.27223e-05	MERGE.19006.4	LOC106437377	106437377	3.4489	3.72511
XR_002655541.1	XM_013828093.2	0.993693	5.95351e-05	LOC111202640	LOC106388107	106388107	-2.34161	-2.33536
MERGE.16306.1	XM_013828093.2	0.996137	2.23553e-05	MERGE.16306.1	LOC106388107	106388107	-1.58855	-2.33536
MERGE.75906.1	XM_013828093.2	0.998019	5.88225e-06	MERGE.75906.1	LOC106388107	106388107	-1.48571	-2.33536
MERGE.66249.1	XM_013828093.2	0.992583	8.2319e-05	MERGE.66249.1	LOC106388107	106388107	-2.15332	-2.33536
MERGE.45410.1	XM_013828093.2	0.994029	5.33672e-05	MERGE.45410.1	LOC106388107	106388107	-2.30979	-2.33536
MERGE.33815.1	XM_013828093.2	-0.990023	0.000148814	MERGE.33815.1	LOC106388107	106388107	1.1438	-2.33536
MERGE.75094.1	XM_013828093.2	0.998187	4.92585e-06	MERGE.75094.1	LOC106388107	106388107	-1.1192	-2.33536
XR_001275099.2	XM_013828093.2	0.993752	5.84282e-05	LOC106374816	LOC106388107	106388107	-2.06625	-2.33536
MERGE.61758.1	XM_013828093.2	0.993129	7.06576e-05	MERGE.61758.1	LOC106388107	106388107	-1.04764	-2.33536
MERGE.166.1	XM_013828093.2	0.990146	0.00014516	MERGE.166.1	LOC106388107	106388107	-1.54527	-2.33536
MERGE.9973.2	XM_013828093.2	0.992167	9.18049e-05	MERGE.9973.2	LOC106388107	106388107	-1.59204	-2.33536
XR_001288716.2	XM_013828093.2	0.992817	7.72064e-05	LOC106446330	LOC106388107	106388107	-1.94276	-2.33536
XR_002652563.1	XM_013836888.2	-0.991046	0.00011989	XR_002652563.1	XM_013836888.2	XM_013836888.2	-3.02859	2.20405
MERGE.19378.2	XM_013836888.2	-0.991775	0.000101193	MERGE.19378.2	XM_013836888.2	XM_013836888.2	-4.97672	2.20405
MERGE.33922.2	XM_013836888.2	-0.990568	0.000133031	MERGE.33922.2	XM_013836888.2	XM_013836888.2	-4.57124	2.20405
MERGE.47251.1	XM_013836888.2	0.993568	6.19216e-05	MERGE.47251.1	XM_013836888.2	XM_013836888.2	1.24701	2.20405
MERGE.66380.1	XM_013836888.2	-0.992013	9.54294e-05	MERGE.66380.1	XM_013836888.2	XM_013836888.2	-2.33348	2.20405
MERGE.83467.1	XM_013836888.2	0.990689	0.000129647	MERGE.83467.1	XM_013836888.2	XM_013836888.2	2.57768	2.20405
MERGE.63935.24	XM_013836888.2	-0.994373	4.73975e-05	MERGE.63935.24	XM_013836888.2	XM_013836888.2	-2.00673	2.20405
MERGE.8428.7	XM_013836888.2	0.990013	0.000149113	MERGE.8428.7	XM_013836888.2	XM_013836888.2	1.3206	2.20405
MERGE.9537.6	XM_013867283.2	0.992214	9.07082e-05	MERGE.9537.6	LOC106426570	106426570	2.05965	2.24053
MERGE.64311.9	XM_013867283.2	0.993327	6.66432e-05	MERGE.64311.9	LOC106426570	106426570	3.08913	2.24053
XR_001287363.2	XM_013867283.2	-0.996434	1.9051e-05	LOC106437956	LOC106426570	106426570	-1.11778	2.24053
MERGE.6617.1	XM_013827048.2	0.993237	6.84483e-05	MERGE.6617.1	BNAC06G22970D	106387228	-1.06191	-1.93793
XR_002654088.1	XM_013827048.2	-0.991707	0.000102868	XR_002654088.1	BNAC06G22970D	106387228	1.30815	-1.93793
MERGE.33180.2	XM_013827048.2	0.991207	0.000115647	MERGE.33180.2	BNAC06G22970D	106387228	-1.47164	-1.93793
MERGE.75906.1	XM_013827048.2	0.99458	4.39891e-05	MERGE.75906.1	BNAC06G22970D	106387228	-1.48571	-1.93793
MERGE.61791.4	XM_013827048.2	0.990408	0.000137562	MERGE.61791.4	BNAC06G22970D	106387228	-3.19955	-1.93793
MERGE.27962.1	XM_013827048.2	0.990233	0.000142623	MERGE.27962.1	BNAC06G22970D	106387228	-1.60217	-1.93793
MERGE.45410.1	XM_013827048.2	0.993995	5.39809e-05	MERGE.45410.1	BNAC06G22970D	106387228	-2.30979	-1.93793
MERGE.33815.1	XM_013827048.2	-0.996026	2.36623e-05	MERGE.33815.1	BNAC06G22970D	106387228	1.1438	-1.93793
MERGE.75094.1	XM_013827048.2	0.995476	3.06532e-05	MERGE.75094.1	BNAC06G22970D	106387228	-1.1192	-1.93793
MERGE.4448.9	XM_013827048.2	0.990534	0.000133997	MERGE.4448.9	BNAC06G22970D	106387228	-1.91427	-1.93793
XR_001275099.2	XM_013827048.2	0.993007	7.31809e-05	LOC106374816	BNAC06G22970D	106387228	-2.06625	-1.93793
MERGE.61758.1	XM_013827048.2	0.997155	1.21267e-05	MERGE.61758.1	BNAC06G22970D	106387228	-1.04764	-1.93793
MERGE.16689.1	XM_013878778.2	0.993984	5.41756e-05	MERGE.16689.1	XM_013878778.2	XM_013878778.2	-3.79673	-1.07253
MERGE.70697.4	XM_013878778.2	0.99232	8.82499e-05	MERGE.70697.4	XM_013878778.2	XM_013878778.2	-2.76715	-1.07253
MERGE.81214.1	XM_013878778.2	0.994502	4.52538e-05	MERGE.81214.1	XM_013878778.2	XM_013878778.2	-1.41188	-1.07253
XR_002655933.1	XM_013878778.2	0.994921	3.86296e-05	LOC111198331	XM_013878778.2	XM_013878778.2	-1.42594	-1.07253
MERGE.31859.1	XM_022720708.1	0.992911	7.52009e-05	MERGE.31859.1	LOC106346550	106346550	-3.16373	-2.97295
MERGE.13500.8	XM_022720708.1	0.998902	1.80846e-06	MERGE.13500.8	LOC106346550	106346550	-1.10758	-2.97295
MERGE.21842.1	XM_022720708.1	0.993856	5.65099e-05	MERGE.21842.1	LOC106346550	106346550	-1.06673	-2.97295
MERGE.85195.1	XM_022720708.1	0.994515	4.50448e-05	MERGE.85195.1	LOC106346550	106346550	-1.03319	-2.97295
MERGE.37990.13	XM_022720708.1	0.998051	5.69187e-06	MERGE.37990.13	LOC106346550	106346550	-2.82072	-2.97295
MERGE.51193.1	XM_022720708.1	0.992798	7.76137e-05	MERGE.51193.1	LOC106346550	106346550	-3.58346	-2.97295
MERGE.41441.4	XM_022720708.1	0.996463	1.87392e-05	MERGE.41441.4	LOC106346550	106346550	-2.83566	-2.97295
MERGE.41439.1	XM_022720708.1	0.992339	8.78037e-05	MERGE.41439.1	LOC106346550	106346550	-1.39449	-2.97295
MERGE.20578.1	XM_022720708.1	0.993102	7.12094e-05	MERGE.20578.1	LOC106346550	106346550	-2.06178	-2.97295
MERGE.18069.2	XM_022720708.1	0.990133	0.000145564	MERGE.18069.2	LOC106346550	106346550	-1.10996	-2.97295
MERGE.31366.1	XM_022720708.1	0.993872	5.62052e-05	MERGE.31366.1	LOC106346550	106346550	-2.26968	-2.97295
MERGE.24330.1	XM_022720708.1	0.99152	0.000107562	MERGE.24330.1	LOC106346550	106346550	-1.63332	-2.97295
MERGE.166.1	XM_022720708.1	0.990356	0.000139063	MERGE.166.1	LOC106346550	106346550	-1.54527	-2.97295
MERGE.46244.1	XM_022720708.1	0.99238	8.68734e-05	MERGE.46244.1	LOC106346550	106346550	-1.22412	-2.97295
MERGE.75665.1	XM_022720708.1	0.992055	9.44245e-05	MERGE.75665.1	LOC106346550	106346550	-1.62013	-2.97295
MERGE.59031.1	XM_022720708.1	0.990048	0.000148065	MERGE.59031.1	LOC106346550	106346550	-2.54631	-2.97295
MERGE.52570.1	XM_013840146.2	0.990245	0.000142268	MERGE.52570.1	LOC106399688	106399688	-3.26502	-2.19999
XR_002661020.1	XM_013840146.2	0.990571	0.000132931	LOC106417975	LOC106399688	106399688	-3.2085	-2.19999
XR_002660684.1	XM_013840146.2	0.990492	0.000135184	LOC106364058	LOC106399688	106399688	-2.07233	-2.19999
MERGE.3317.2	XM_013840146.2	0.996091	2.28943e-05	MERGE.3317.2	LOC106399688	106399688	-1.01549	-2.19999
MERGE.68615.2	XM_013840146.2	-0.993712	5.91755e-05	MERGE.68615.2	LOC106399688	106399688	2.08536	-2.19999
MERGE.21417.1	XM_013840146.2	0.992718	7.93416e-05	MERGE.21417.1	LOC106399688	106399688	-1.19542	-2.19999
XR_001273463.2	XM_013840146.2	0.991672	0.000103744	LOC106365329	LOC106399688	106399688	-1.3959	-2.19999
XR_002659969.1	XM_013840146.2	0.995012	3.72607e-05	LOC111207720	LOC106399688	106399688	-1.9571	-2.19999
MERGE.51500.2	XM_013840146.2	0.997565	8.88911e-06	MERGE.51500.2	LOC106399688	106399688	-1.38691	-2.19999
MERGE.34119.1	XM_013840146.2	0.993564	6.20027e-05	MERGE.34119.1	LOC106399688	106399688	-1.64575	-2.19999
MERGE.60237.2	XM_013840146.2	0.995091	3.60952e-05	MERGE.60237.2	LOC106399688	106399688	-1.81997	-2.19999
MERGE.34297.1	XM_013840146.2	0.991276	0.000113842	MERGE.34297.1	LOC106399688	106399688	-1.43682	-2.19999
MERGE.36103.3	XM_013840146.2	-0.993228	6.86301e-05	MERGE.36103.3	LOC106399688	106399688	1.1632	-2.19999
MERGE.35722.1	XM_013840146.2	0.990699	0.000129351	MERGE.35722.1	LOC106399688	106399688	-1.34861	-2.19999
XR_001281903.2	XM_013840146.2	-0.991752	0.000101769	LOC106409003	LOC106399688	106399688	1.86537	-2.19999
MERGE.49737.1	XM_013840146.2	-0.991344	0.000112063	MERGE.49737.1	LOC106399688	106399688	1.5341	-2.19999
MERGE.78429.1	XM_013840146.2	0.990525	0.00013423	MERGE.78429.1	LOC106399688	106399688	-2.04326	-2.19999
MERGE.60559.1	XM_013840146.2	0.994524	4.4902e-05	MERGE.60559.1	LOC106399688	106399688	-1.57721	-2.19999
MERGE.58884.1	XM_013840146.2	-0.994253	4.94391e-05	MERGE.58884.1	LOC106399688	106399688	1.83404	-2.19999
MERGE.34014.1	XM_022718470.1	0.991859	9.9148e-05	MERGE.34014.1	LOC106446764	106446764	-1.53863	-1.24405
MERGE.8170.6	XM_022718470.1	0.990694	0.00012951	MERGE.8170.6	LOC106446764	106446764	-1.0448	-1.24405
MERGE.26114.15	XM_022718470.1	0.992271	8.93779e-05	MERGE.26114.15	LOC106446764	106446764	-2.15389	-1.24405
MERGE.6023.1	XM_013835080.2	0.990792	0.000126792	MERGE.6023.1	XM_013835080.2	XM_013835080.2	-1.02571	-1.27823
MERGE.82160.1	XM_013825052.2	-0.997473	9.57177e-06	MERGE.82160.1	LOC106385095	106385095	-1.14976	2.5418
MERGE.2906.1	XM_013825052.2	-0.990869	0.000124681	MERGE.2906.1	LOC106385095	106385095	-1.50904	2.5418
MERGE.64867.1	XM_013825052.2	0.992227	9.03865e-05	MERGE.64867.1	LOC106385095	106385095	1.03595	2.5418
MERGE.2183.4	XM_013825052.2	-0.993249	6.82193e-05	MERGE.2183.4	LOC106385095	106385095	-3.23214	2.5418
MERGE.62459.1	XM_013825052.2	-0.994155	5.11497e-05	MERGE.62459.1	LOC106385095	106385095	-2.03253	2.5418
MERGE.75934.3	XM_013825052.2	-0.995256	3.37078e-05	MERGE.75934.3	LOC106385095	106385095	-1.4114	2.5418
MERGE.4250.1	XM_013825052.2	-0.99516	3.50856e-05	MERGE.4250.1	LOC106385095	106385095	-1.97685	2.5418
MERGE.56046.1	XM_013825052.2	-0.992012	9.54513e-05	MERGE.56046.1	LOC106385095	106385095	-1.96751	2.5418
MERGE.36160.1	XM_013825052.2	-0.994287	4.88726e-05	MERGE.36160.1	LOC106385095	106385095	-1.592	2.5418
MERGE.53637.1	XM_013825052.2	-0.993941	5.49556e-05	MERGE.53637.1	LOC106385095	106385095	-2.16006	2.5418
MERGE.71102.1	XM_013825052.2	-0.994974	3.78328e-05	MERGE.71102.1	LOC106385095	106385095	-1.91602	2.5418
MERGE.20882.1	XM_013825052.2	-0.994265	4.92447e-05	MERGE.20882.1	LOC106385095	106385095	-1.07799	2.5418
XR_001277201.2	XM_013825052.2	-0.991101	0.000118446	LOC106385488	LOC106385095	106385095	-4.39754	2.5418
MERGE.76034.1	XM_013825052.2	0.990345	0.000139381	MERGE.76034.1	LOC106385095	106385095	3.01355	2.5418
MERGE.20768.1	XM_013825052.2	0.992514	8.38427e-05	MERGE.20768.1	LOC106385095	106385095	1.84059	2.5418
XR_002656484.1	XM_013825052.2	-0.994029	5.33681e-05	XR_002656484.1	LOC106385095	106385095	-2.67627	2.5418
MERGE.65060.3	XM_013824747.2	0.991644	0.000104446	MERGE.65060.3	LOC106384842	106384842	-1.18335	-1.99022
MERGE.50463.1	XM_013824747.2	0.991858	9.91692e-05	MERGE.50463.1	LOC106384842	106384842	-2.33354	-1.99022
MERGE.74158.3	XM_013824747.2	0.997515	9.25536e-06	MERGE.74158.3	LOC106384842	106384842	-1.6092	-1.99022
MERGE.46510.1	XM_013824747.2	0.994648	4.28888e-05	MERGE.46510.1	LOC106384842	106384842	-1.01573	-1.99022
MERGE.42611.3	XM_013824747.2	0.991427	0.000109933	MERGE.42611.3	LOC106384842	106384842	-2.31764	-1.99022
MERGE.52268.1	XM_013824747.2	0.991616	0.000105147	MERGE.52268.1	LOC106384842	106384842	-1.18722	-1.99022
MERGE.45306.1	XM_013824747.2	0.995665	2.8154e-05	MERGE.45306.1	LOC106384842	106384842	-3.64003	-1.99022
MERGE.44554.3	XM_013824747.2	0.993324	6.67037e-05	MERGE.44554.3	LOC106384842	106384842	-1.44196	-1.99022
MERGE.55516.1	XM_013824747.2	0.9906	0.000132117	MERGE.55516.1	LOC106384842	106384842	-4.94706	-1.99022
MERGE.61653.2	XM_013824747.2	0.997365	1.04079e-05	MERGE.61653.2	LOC106384842	106384842	-2.26044	-1.99022
MERGE.55569.1	XM_013824747.2	0.996307	2.04307e-05	MERGE.55569.1	LOC106384842	106384842	-1.76289	-1.99022
MERGE.55569.2	XM_013824747.2	0.994859	3.95759e-05	MERGE.55569.2	LOC106384842	106384842	-3.13583	-1.99022
MERGE.5146.1	XM_013824747.2	0.997082	1.27581e-05	MERGE.5146.1	LOC106384842	106384842	-2.54214	-1.99022
MERGE.26658.1	XM_013824747.2	-0.990169	0.000144506	MERGE.26658.1	LOC106384842	106384842	1.5475	-1.99022
MERGE.61813.1	XM_013824747.2	0.992308	8.85163e-05	MERGE.61813.1	LOC106384842	106384842	-1.20712	-1.99022
MERGE.25824.4	XM_013824747.2	0.99163	0.000104798	MERGE.25824.4	LOC106384842	106384842	-1.27716	-1.99022
MERGE.52570.1	XM_013861608.2	-0.995993	2.40539e-05	MERGE.52570.1	LOC106420764	106420764	-3.26502	3.79142
MERGE.79606.1	XM_013861608.2	-0.991949	9.69704e-05	MERGE.79606.1	LOC106420764	106420764	-1.36374	3.79142
MERGE.77181.3	XM_013861608.2	0.994963	3.79912e-05	MERGE.77181.3	LOC106420764	106420764	3.11407	3.79142
MERGE.69326.3	XM_013861608.2	0.992685	8.00606e-05	MERGE.69326.3	LOC106420764	106420764	4.44915	3.79142
MERGE.68137.1	XM_013861608.2	-0.991846	9.94587e-05	MERGE.68137.1	LOC106420764	106420764	-1.44752	3.79142
MERGE.3317.2	XM_013861608.2	-0.991309	0.000112978	MERGE.3317.2	LOC106420764	106420764	-1.01549	3.79142
MERGE.68615.2	XM_013861608.2	0.996373	1.97084e-05	MERGE.68615.2	LOC106420764	106420764	2.08536	3.79142
MERGE.19840.5	XM_013861608.2	0.993533	6.25962e-05	MERGE.19840.5	LOC106420764	106420764	3.09431	3.79142
MERGE.23723.1	XM_013861608.2	0.994949	3.82051e-05	MERGE.23723.1	LOC106420764	106420764	4.76583	3.79142
MERGE.36330.1	XM_013861608.2	0.992085	9.3714e-05	MERGE.36330.1	LOC106420764	106420764	2.43842	3.79142
XR_001271191.2	XM_013861608.2	0.9911	0.000118473	LOC106351047	LOC106420764	106420764	2.8739	3.79142
MERGE.51500.2	XM_013861608.2	-0.993661	6.01554e-05	MERGE.51500.2	LOC106420764	106420764	-1.38691	3.79142
MERGE.67558.1	XM_013861608.2	-0.993366	6.58622e-05	MERGE.67558.1	LOC106420764	106420764	-2.5806	3.79142
MERGE.45980.2	XM_013861608.2	0.99541	3.15478e-05	MERGE.45980.2	LOC106420764	106420764	3.85585	3.79142
MERGE.51244.1	XM_013861608.2	-0.990416	0.00013733	MERGE.51244.1	LOC106420764	106420764	-4.25184	3.79142
MERGE.11772.2	XM_013861608.2	0.993351	6.61581e-05	MERGE.11772.2	LOC106420764	106420764	1.83282	3.79142
MERGE.15247.1	XM_013861608.2	0.991254	0.0001144	MERGE.15247.1	LOC106420764	106420764	2.08516	3.79142
MERGE.43811.1	XM_013861608.2	0.993755	5.83856e-05	MERGE.43811.1	LOC106420764	106420764	1.96984	3.79142
MERGE.55633.1	XM_013861608.2	0.995844	2.58707e-05	MERGE.55633.1	LOC106420764	106420764	1.61194	3.79142
MERGE.54709.1	XM_013861608.2	-0.993294	6.73003e-05	MERGE.54709.1	LOC106420764	106420764	-2.99853	3.79142
MERGE.48425.2	XM_013861608.2	-0.991572	0.000106245	MERGE.48425.2	LOC106420764	106420764	-1.6764	3.79142
MERGE.18561.2	XM_013861608.2	0.992087	9.36812e-05	MERGE.18561.2	LOC106420764	106420764	1.96538	3.79142
MERGE.33845.1	XM_013861608.2	-0.993321	6.67564e-05	MERGE.33845.1	LOC106420764	106420764	-1.38535	3.79142
MERGE.54946.1	XM_013861608.2	-0.997083	1.27506e-05	MERGE.54946.1	LOC106420764	106420764	-1.29468	3.79142
MERGE.60559.1	XM_013861608.2	-0.999663	1.70685e-07	MERGE.60559.1	LOC106420764	106420764	-1.57721	3.79142
MERGE.76623.1	XM_013861608.2	-0.99096	0.000122211	MERGE.76623.1	LOC106420764	106420764	-3.03698	3.79142
MERGE.52331.1	XM_013880296.2	0.996844	1.4928e-05	MERGE.52331.1	XM_013880296.2	XM_013880296.2	1.65679	1.52463
MERGE.51772.1	XM_013880296.2	-0.991588	0.000105855	MERGE.51772.1	XM_013880296.2	XM_013880296.2	-3.40281	1.52463
MERGE.64947.1	XM_013880296.2	0.992258	8.96866e-05	MERGE.64947.1	XM_013880296.2	XM_013880296.2	2.53557	1.52463
MERGE.16297.1	XM_013880296.2	0.993692	5.95647e-05	MERGE.16297.1	XM_013880296.2	XM_013880296.2	3.63659	1.52463
MERGE.10327.1	XM_013880296.2	0.990981	0.000121634	MERGE.10327.1	XM_013880296.2	XM_013880296.2	3.78383	1.52463
MERGE.59633.9	XM_013880296.2	0.991845	9.94858e-05	MERGE.59633.9	XM_013880296.2	XM_013880296.2	4.91959	1.52463
MERGE.51772.1	XM_013807346.2	0.99162	0.000105039	MERGE.51772.1	LOC106367561	106367561	-3.40281	-1.48114
XR_001275972.2	XM_013807346.2	0.991154	0.000117021	LOC106379319	LOC106367561	106367561	-2.09919	-1.48114
MERGE.45882.1	XM_013807346.2	-0.99417	5.08916e-05	MERGE.45882.1	LOC106367561	106367561	1.82388	-1.48114
MERGE.9444.5	XM_013807346.2	-0.99371	5.92182e-05	MERGE.9444.5	LOC106367561	106367561	2.0091	-1.48114
MERGE.26164.1	XM_013807346.2	0.991911	9.78863e-05	MERGE.26164.1	LOC106367561	106367561	-1.33125	-1.48114
MERGE.73986.12	XM_013807346.2	-0.990757	0.000127766	MERGE.73986.12	LOC106367561	106367561	3.45649	-1.48114
MERGE.29653.3	XM_013807346.2	0.99347	6.38319e-05	MERGE.29653.3	LOC106367561	106367561	-1.31143	-1.48114
MERGE.59839.1	XM_013894771.2	0.994886	3.91573e-05	MERGE.59839.1	LOC106452613	106452613	1.46473	1.07014
MERGE.49585.1	XM_013894771.2	0.994747	4.13229e-05	MERGE.49585.1	LOC106452613	106452613	3.48304	1.07014
MERGE.80196.1	XM_013894771.2	0.994431	4.64351e-05	MERGE.80196.1	LOC106452613	106452613	1.17498	1.07014
MERGE.49736.1	XM_013894771.2	0.997281	1.10812e-05	MERGE.49736.1	LOC106452613	106452613	2.44273	1.07014
MERGE.59000.3	XM_013894771.2	-0.992605	8.18218e-05	MERGE.59000.3	LOC106452613	106452613	-2.93817	1.07014
MERGE.40641.1	XM_013894771.2	0.990172	0.000144406	MERGE.40641.1	LOC106452613	106452613	3.14457	1.07014
MERGE.8632.11	XM_013894771.2	-0.992315	8.83592e-05	MERGE.8632.11	LOC106452613	106452613	-1.33321	1.07014
MERGE.14533.1	XM_013894771.2	-0.995785	2.66096e-05	MERGE.14533.1	LOC106452613	106452613	-1.03186	1.07014
MERGE.2183.4	XM_013894771.2	-0.992016	9.5368e-05	MERGE.2183.4	LOC106452613	106452613	-3.23214	1.07014
MERGE.4250.1	XM_013894771.2	-0.990049	0.000148044	MERGE.4250.1	LOC106452613	106452613	-1.97685	1.07014
MERGE.32941.1	XM_013894771.2	-0.994538	4.46757e-05	MERGE.32941.1	LOC106452613	106452613	-1.98463	1.07014
MERGE.83368.1	XM_013894771.2	0.992168	9.17767e-05	MERGE.83368.1	LOC106452613	106452613	3.03467	1.07014
XR_001278140.2	XM_013894771.2	0.998669	2.65518e-06	LOC106389867	LOC106452613	106452613	1.14984	1.07014
MERGE.70137.2	XM_013894771.2	-0.990075	0.000147259	MERGE.70137.2	LOC106452613	106452613	-1.39135	1.07014
MERGE.63992.1	XM_013894771.2	-0.991553	0.000106717	MERGE.63992.1	LOC106452613	106452613	-1.59989	1.07014
MERGE.57072.1	XM_013894771.2	-0.990223	0.000142929	MERGE.57072.1	LOC106452613	106452613	-1.70731	1.07014
MERGE.20768.1	XM_013894771.2	0.996266	2.08896e-05	MERGE.20768.1	LOC106452613	106452613	1.84059	1.07014
XR_002653380.1	XM_013842055.2	0.998644	2.75697e-06	LOC111199464	LOC106401519	106401519	-2.24403	-2.5823
MERGE.70776.1	XM_013842055.2	0.992493	8.43105e-05	MERGE.70776.1	LOC106401519	106401519	-1.1628	-2.5823
MERGE.85675.1	XM_013842055.2	0.991799	0.000100604	MERGE.85675.1	LOC106401519	106401519	-1.64259	-2.5823
XR_002664833.1	XM_013842055.2	0.992487	8.44457e-05	LOC106345923	LOC106401519	106401519	-2.49367	-2.5823
MERGE.66821.3	XM_013842055.2	-0.993204	6.9124e-05	MERGE.66821.3	LOC106401519	106401519	1.19025	-2.5823
MERGE.69202.3	XM_013842055.2	-0.990238	0.000142484	MERGE.69202.3	LOC106401519	106401519	1.82528	-2.5823
MERGE.16792.1	XM_013842055.2	0.990302	0.000140617	MERGE.16792.1	LOC106401519	106401519	-2.39314	-2.5823
MERGE.75901.4	XM_013842055.2	-0.993033	7.26296e-05	MERGE.75901.4	LOC106401519	106401519	2.31216	-2.5823
MERGE.26507.1	XM_013842055.2	0.991157	0.000116949	MERGE.26507.1	LOC106401519	106401519	-2.82008	-2.5823
MERGE.12726.1	XM_013842055.2	0.992087	9.36655e-05	MERGE.12726.1	LOC106401519	106401519	-1.19199	-2.5823
MERGE.2367.1	XM_013842055.2	0.990126	0.00014576	MERGE.2367.1	LOC106401519	106401519	-4.37647	-2.5823
MERGE.77326.1	XM_013842055.2	0.991976	9.63277e-05	MERGE.77326.1	LOC106401519	106401519	-1.79219	-2.5823
MERGE.26345.1	XM_013877697.2	-0.993831	5.69764e-05	MERGE.26345.1	LOC106436751	106436751	-2.1438	1.88266
MERGE.45910.1	XM_013877697.2	-0.993088	7.15023e-05	MERGE.45910.1	LOC106436751	106436751	-2.96464	1.88266
MERGE.80140.1	XM_013877697.2	-0.99827	4.4871e-06	MERGE.80140.1	LOC106436751	106436751	-3.43574	1.88266
MERGE.4986.1	XM_013877697.2	0.993562	6.20321e-05	MERGE.4986.1	LOC106436751	106436751	1.63318	1.88266
MERGE.65879.5	XM_013877697.2	-0.990317	0.00014018	MERGE.65879.5	LOC106436751	106436751	-2.09952	1.88266
MERGE.58160.4	XM_013877697.2	0.996902	1.43817e-05	MERGE.58160.4	LOC106436751	106436751	1.83203	1.88266
MERGE.37815.1	XM_013877697.2	-0.993856	5.65023e-05	MERGE.37815.1	LOC106436751	106436751	-1.67268	1.88266
MERGE.62667.1	XM_013877697.2	-0.992995	7.34349e-05	MERGE.62667.1	LOC106436751	106436751	-2.21424	1.88266
MERGE.47552.3	XM_013877697.2	-0.992213	9.07312e-05	MERGE.47552.3	LOC106436751	106436751	-2.22476	1.88266
MERGE.78911.1	XM_013877697.2	-0.994279	4.90032e-05	MERGE.78911.1	LOC106436751	106436751	-1.24236	1.88266
MERGE.4448.4	XM_013877697.2	-0.994869	3.9422e-05	MERGE.4448.4	LOC106436751	106436751	-2.33834	1.88266
MERGE.4448.9	XM_013877697.2	-0.990351	0.000139192	MERGE.4448.9	LOC106436751	106436751	-1.91427	1.88266
XR_001277850.2	XM_013877697.2	-0.990157	0.000144847	LOC106388449	LOC106436751	106436751	-1.11907	1.88266
MERGE.65393.1	XM_013877697.2	0.99322	6.88056e-05	MERGE.65393.1	LOC106436751	106436751	1.1544	1.88266
MERGE.43423.1	XM_013877697.2	-0.991296	0.000113312	MERGE.43423.1	LOC106436751	106436751	-1.40851	1.88266
MERGE.53943.1	XM_013877697.2	-0.995595	2.90638e-05	MERGE.53943.1	LOC106436751	106436751	-2.57422	1.88266
MERGE.8170.6	XM_013866681.2	-0.991286	0.000113575	MERGE.8170.6	LOC106425969	106425969	-1.0448	1.61292
MERGE.58620.1	XM_013866681.2	0.990345	0.000139372	MERGE.58620.1	LOC106425969	106425969	1.66247	1.61292
MERGE.78354.1	XM_013866681.2	0.990772	0.000127329	MERGE.78354.1	LOC106425969	106425969	1.17417	1.61292
MERGE.20671.3	XM_013793429.2	-0.990652	0.000130656	MERGE.20671.3	LOC106353656	106353656	-1.87089	3.18718
MERGE.27406.1	XM_013793429.2	0.9915	0.000108066	MERGE.27406.1	LOC106353656	106353656	4.11477	3.18718
MERGE.68615.1	XM_013793429.2	0.996804	1.53095e-05	MERGE.68615.1	LOC106353656	106353656	1.53589	3.18718
MERGE.2967.1	XM_013793429.2	0.99324	6.8397e-05	MERGE.2967.1	LOC106353656	106353656	2.20678	3.18718
MERGE.35037.3	XM_013793429.2	0.990234	0.000142585	MERGE.35037.3	LOC106353656	106353656	4.25052	3.18718
MERGE.42076.1	XM_013793429.2	-0.991214	0.000115456	MERGE.42076.1	LOC106353656	106353656	-4.03203	3.18718
MERGE.46886.1	XM_013793429.2	0.996478	1.85858e-05	MERGE.46886.1	LOC106353656	106353656	2.41132	3.18718
MERGE.85692.1	XM_013793429.2	0.99752	9.22046e-06	MERGE.85692.1	LOC106353656	106353656	2.194	3.18718
MERGE.51676.2	XM_013793429.2	-0.990493	0.000135134	MERGE.51676.2	LOC106353656	106353656	-1.07877	3.18718
MERGE.25435.1	XM_013793429.2	0.993812	5.73221e-05	MERGE.25435.1	LOC106353656	106353656	1.07558	3.18718
MERGE.70422.1	XM_013793429.2	-0.99435	4.77869e-05	MERGE.70422.1	LOC106353656	106353656	-1.81432	3.18718
MERGE.61470.1	XM_013793429.2	0.99172	0.000102542	MERGE.61470.1	LOC106353656	106353656	2.08971	3.18718
MERGE.47285.1	XM_013793429.2	0.993104	7.11697e-05	MERGE.47285.1	LOC106353656	106353656	2.50635	3.18718
MERGE.27360.1	XM_013793429.2	0.990119	0.00014597	MERGE.27360.1	LOC106353656	106353656	1.34301	3.18718
MERGE.72194.1	XM_013793429.2	-0.991751	0.000101801	MERGE.72194.1	LOC106353656	106353656	-1.10032	3.18718
MERGE.47833.1	XM_013793429.2	0.994227	4.99003e-05	MERGE.47833.1	LOC106353656	106353656	3.99554	3.18718
MERGE.18561.2	XM_013793429.2	0.990955	0.000122345	MERGE.18561.2	LOC106353656	106353656	1.96538	3.18718
MERGE.20882.1	XM_013793429.2	-0.994147	5.12786e-05	MERGE.20882.1	LOC106353656	106353656	-1.07799	3.18718
MERGE.61071.4	XM_013793429.2	-0.996352	1.99387e-05	MERGE.61071.4	LOC106353656	106353656	-1.28329	3.18718
XR_001277201.2	XM_013793429.2	-0.994994	3.75321e-05	LOC106385488	LOC106353656	106353656	-4.39754	3.18718
MERGE.80966.2	XM_013793429.2	-0.990466	0.000135921	MERGE.80966.2	LOC106353656	106353656	-2.89541	3.18718
MERGE.77711.2	XM_013793429.2	-0.991444	0.00010949	MERGE.77711.2	LOC106353656	106353656	-1.12182	3.18718
MERGE.61956.1	XM_013793429.2	-0.993013	7.30504e-05	MERGE.61956.1	LOC106353656	106353656	-1.36348	3.18718
MERGE.67558.6	XM_013793429.2	-0.996161	2.20741e-05	MERGE.67558.6	LOC106353656	106353656	-3.20333	3.18718
MERGE.31403.1	XM_013793429.2	-0.993764	5.82108e-05	MERGE.31403.1	LOC106353656	106353656	-3.00909	3.18718
MERGE.85516.1	XM_013793429.2	0.992602	8.19007e-05	MERGE.85516.1	LOC106353656	106353656	2.9597	3.18718
MERGE.39339.2	XM_013797532.2	-0.99288	7.58538e-05	MERGE.39339.2	LOC106357831	106357831	1.59323	-1.93294
MERGE.36271.1	XM_013797532.2	0.997118	1.24483e-05	MERGE.36271.1	LOC106357831	106357831	-1.32042	-1.93294
MERGE.63249.2	XM_013797532.2	-0.992572	8.2568e-05	MERGE.63249.2	LOC106357831	106357831	5.79905	-1.93294
MERGE.41279.3	XM_013797532.2	-0.992162	9.19074e-05	MERGE.41279.3	LOC106357831	106357831	2.33104	-1.93294
MERGE.30082.1	XM_013797532.2	-0.994005	5.38061e-05	MERGE.30082.1	LOC106357831	106357831	2.46398	-1.93294
MERGE.35037.3	XM_013797532.2	-0.99424	4.96677e-05	MERGE.35037.3	LOC106357831	106357831	4.25052	-1.93294
MERGE.32955.1	XM_013797532.2	-0.996706	1.62545e-05	MERGE.32955.1	LOC106357831	106357831	1.89031	-1.93294
MERGE.71689.2	XM_013797532.2	-0.993301	6.71592e-05	MERGE.71689.2	LOC106357831	106357831	2.3032	-1.93294
MERGE.14125.1	XM_013797532.2	-0.990245	0.000142283	MERGE.14125.1	LOC106357831	106357831	1.67627	-1.93294
MERGE.47285.1	XM_013797532.2	-0.992538	8.33066e-05	MERGE.47285.1	LOC106357831	106357831	2.50635	-1.93294
MERGE.82884.1	XM_013797532.2	-0.997133	1.23211e-05	MERGE.82884.1	LOC106357831	106357831	1.13068	-1.93294
MERGE.85793.2	XM_013797532.2	0.990311	0.00014037	MERGE.85793.2	LOC106357831	106357831	-1.29034	-1.93294
MERGE.67060.1	XM_013797532.2	-0.994224	4.99522e-05	MERGE.67060.1	LOC106357831	106357831	2.35433	-1.93294
MERGE.76467.1	XM_013797532.2	-0.994499	4.53126e-05	MERGE.76467.1	LOC106357831	106357831	1.24422	-1.93294
MERGE.1825.1	XM_013797532.2	-0.99471	4.19027e-05	MERGE.1825.1	LOC106357831	106357831	3.77476	-1.93294
MERGE.73665.1	XM_013797532.2	0.995679	2.79694e-05	MERGE.73665.1	LOC106357831	106357831	-1.47717	-1.93294
XR_001271181.2	XM_013797532.2	0.990199	0.000143626	LOC106351003	LOC106357831	106357831	-1.04031	-1.93294
MERGE.42818.1	XM_013823092.2	0.997097	1.26277e-05	MERGE.42818.1	LOC106382991	106382991	1.88556	1.30225
MERGE.45168.1	XM_013823092.2	0.995953	2.45321e-05	MERGE.45168.1	LOC106382991	106382991	1.41121	1.30225
MERGE.27422.1	XM_013823092.2	0.990992	0.000121362	MERGE.27422.1	LOC106382991	106382991	1.12897	1.30225
MERGE.9444.5	XM_013823092.2	0.994099	5.21301e-05	MERGE.9444.5	LOC106382991	106382991	2.0091	1.30225
MERGE.58264.2	XM_013823092.2	-0.990483	0.00013542	MERGE.58264.2	LOC106382991	106382991	-1.56631	1.30225
MERGE.29689.2	XM_013823092.2	-0.993263	6.79193e-05	MERGE.29689.2	LOC106382991	106382991	-1.49842	1.30225
MERGE.59613.1	XM_022708259.1	-0.99541	3.15567e-05	MERGE.59613.1	LOC106367881	106367881	-1.17763	1.40142
MERGE.67215.4	XM_022708259.1	0.993459	6.4042e-05	MERGE.67215.4	LOC106367881	106367881	1.51202	1.40142
MERGE.32500.1	XM_022708259.1	0.990773	0.00012731	MERGE.32500.1	LOC106367881	106367881	1.76982	1.40142
MERGE.55501.3	XM_022708259.1	-0.996462	1.87492e-05	MERGE.55501.3	LOC106367881	106367881	-1.09129	1.40142
MERGE.29630.2	XM_013887405.2	0.991897	9.8217e-05	MERGE.29630.2	LOC106445774	106445774	2.2747	2.09955
MERGE.51094.1	XM_013887405.2	0.995222	3.41854e-05	MERGE.51094.1	LOC106445774	106445774	1.98226	2.09955
MERGE.27499.1	XM_013887405.2	0.993598	6.13433e-05	MERGE.27499.1	LOC106445774	106445774	1.86102	2.09955
MERGE.6617.1	XM_013887405.2	-0.991878	9.86838e-05	MERGE.6617.1	LOC106445774	106445774	-1.06191	2.09955
XR_001273463.2	XM_013887405.2	-0.994225	4.99255e-05	LOC106365329	LOC106445774	106445774	-1.3959	2.09955
XR_002659969.1	XM_013887405.2	-0.996458	1.87965e-05	LOC111207720	LOC106445774	106445774	-1.9571	2.09955
MERGE.33180.2	XM_013887405.2	-0.99126	0.000114244	MERGE.33180.2	LOC106445774	106445774	-1.47164	2.09955
MERGE.64248.1	XM_013887405.2	-0.992667	8.04627e-05	MERGE.64248.1	LOC106445774	106445774	-1.4818	2.09955
MERGE.36103.3	XM_013887405.2	0.991406	0.000110461	MERGE.36103.3	LOC106445774	106445774	1.1632	2.09955
MERGE.83357.1	XM_013887405.2	-0.992561	8.27953e-05	MERGE.83357.1	LOC106445774	106445774	-1.4668	2.09955
MERGE.23172.1	XM_013887405.2	0.993193	6.93454e-05	MERGE.23172.1	LOC106445774	106445774	1.54211	2.09955
MERGE.19006.4	XM_013887405.2	0.992197	9.10926e-05	MERGE.19006.4	LOC106445774	106445774	3.4489	2.09955
MERGE.58884.1	XM_013887405.2	0.99378	5.79114e-05	MERGE.58884.1	LOC106445774	106445774	1.83404	2.09955
XR_001275934.2	XM_013887405.2	-0.992155	9.20849e-05	LOC106379248	LOC106445774	106445774	-1.36062	2.09955
MERGE.63462.1	XM_013887405.2	-0.99027	0.00014156	MERGE.63462.1	LOC106445774	106445774	-2.68964	2.09955
MERGE.9867.12	XM_022688487.1	-0.990307	0.000140472	MERGE.9867.12	LOC106350842	106350842	-3.25508	1.31389
MERGE.16470.1	XM_022688487.1	0.995506	3.02491e-05	MERGE.16470.1	LOC106350842	106350842	2.04486	1.31389
XR_001277326.2	XM_022688487.1	0.990443	0.000136574	XR_001277326.2	LOC106350842	106350842	1.08465	1.31389
XR_001275972.2	XM_022688487.1	-0.992069	9.41052e-05	LOC106379319	LOC106350842	106350842	-2.09919	1.31389
MERGE.32817.2	XM_022688487.1	0.993266	6.78752e-05	MERGE.32817.2	LOC106350842	106350842	1.42543	1.31389
MERGE.80343.1	XM_022688487.1	-0.990671	0.00013013	MERGE.80343.1	LOC106350842	106350842	-1.43002	1.31389
MERGE.41549.1	XM_022688487.1	0.995582	2.92297e-05	MERGE.41549.1	LOC106350842	106350842	1.69549	1.31389
XR_002656512.1	XM_022688487.1	-0.996259	2.09613e-05	LOC111204097	LOC106350842	106350842	-1.60943	1.31389
MERGE.37139.1	XM_022688487.1	0.991369	0.000111412	MERGE.37139.1	LOC106350842	106350842	1.03951	1.31389
MERGE.46191.1	XM_013797090.2	-0.990782	0.000127076	MERGE.46191.1	LOC106357417	106357417	-1.83112	2.4533
XR_002661217.1	XM_013797090.2	-0.990309	0.000140429	XR_002661217.1	LOC106357417	106357417	-1.34222	2.4533
MERGE.61843.1	XM_013797090.2	0.992255	8.975e-05	MERGE.61843.1	LOC106357417	106357417	3.80217	2.4533
XR_002657835.1	XM_013797090.2	0.991105	0.000118322	XR_002657835.1	LOC106357417	106357417	2.97869	2.4533
MERGE.16792.1	XM_013797090.2	-0.995761	2.69128e-05	MERGE.16792.1	LOC106357417	106357417	-2.39314	2.4533
MERGE.62389.1	XM_013797090.2	0.9901	0.000146536	MERGE.62389.1	LOC106357417	106357417	1.67673	2.4533
MERGE.75901.4	XM_013797090.2	0.994491	4.54445e-05	MERGE.75901.4	LOC106357417	106357417	2.31216	2.4533
MERGE.26507.1	XM_013797090.2	-0.991359	0.000111674	MERGE.26507.1	LOC106357417	106357417	-2.82008	2.4533
MERGE.59979.3	XM_013797090.2	-0.990959	0.000122232	MERGE.59979.3	LOC106357417	106357417	-9.51428	2.4533
MERGE.13858.1	XM_013797090.2	0.991186	0.000116178	MERGE.13858.1	LOC106357417	106357417	2.31722	2.4533
MERGE.35336.1	XM_013797090.2	-0.997143	1.22342e-05	MERGE.35336.1	LOC106357417	106357417	-2.77623	2.4533
MERGE.79858.11	XM_013797090.2	0.994642	4.29903e-05	MERGE.79858.11	LOC106357417	106357417	3.77303	2.4533
MERGE.34.27	XM_013860993.2	0.994035	5.32639e-05	MERGE.34.27	LOC106420151	106420151	2.6338	2.30483
MERGE.8001.3	XM_013860993.2	0.996383	1.95965e-05	MERGE.8001.3	LOC106420151	106420151	2.72005	2.30483
MERGE.65024.2	XM_013843127.2	0.990209	0.000143338	MERGE.65024.2	LOC106402408	106402408	-1.19625	-1.45596
MERGE.79606.1	XM_013843127.2	0.993436	6.4488e-05	MERGE.79606.1	LOC106402408	106402408	-1.36374	-1.45596
MERGE.7640.1	XM_013843127.2	-0.991831	9.98187e-05	MERGE.7640.1	LOC106402408	106402408	2.62571	-1.45596
MERGE.18440.1	XM_013843127.2	0.996363	1.98179e-05	MERGE.18440.1	LOC106402408	106402408	-1.83081	-1.45596
MERGE.30891.1	XM_013843127.2	0.993748	5.8517e-05	MERGE.30891.1	LOC106402408	106402408	-1.03195	-1.45596
MERGE.68137.1	XM_013843127.2	0.991969	9.64804e-05	MERGE.68137.1	LOC106402408	106402408	-1.44752	-1.45596
MERGE.6268.1	XM_013843127.2	0.991919	9.76948e-05	MERGE.6268.1	LOC106402408	106402408	-1.03234	-1.45596
MERGE.3317.2	XM_013843127.2	0.991574	0.000106204	MERGE.3317.2	LOC106402408	106402408	-1.01549	-1.45596
MERGE.82863.1	XM_013843127.2	0.992978	7.37967e-05	MERGE.82863.1	LOC106402408	106402408	-3.69167	-1.45596
MERGE.21417.1	XM_013843127.2	0.994071	5.26245e-05	MERGE.21417.1	LOC106402408	106402408	-1.19542	-1.45596
MERGE.70971.1	XM_013843127.2	-0.991114	0.000118095	MERGE.70971.1	LOC106402408	106402408	1.2767	-1.45596
XR_001278185.2	XM_013843127.2	0.993423	6.47411e-05	XR_001278185.2	LOC106402408	106402408	-1.34806	-1.45596
MERGE.68333.1	XM_013843127.2	0.999156	1.06701e-06	MERGE.68333.1	LOC106402408	106402408	-1.47006	-1.45596
MERGE.22214.1	XM_013843127.2	0.990267	0.000141637	MERGE.22214.1	LOC106402408	106402408	-1.06375	-1.45596
MERGE.62081.1	XM_013843127.2	0.993216	6.88824e-05	MERGE.62081.1	LOC106402408	106402408	-1.2072	-1.45596
MERGE.26434.1	XM_013843127.2	0.992693	7.99011e-05	MERGE.26434.1	LOC106402408	106402408	-1.857	-1.45596
MERGE.81744.1	XM_013843127.2	0.994052	5.2967e-05	MERGE.81744.1	LOC106402408	106402408	-1.08663	-1.45596
MERGE.51244.1	XM_013843127.2	0.991539	0.000107078	MERGE.51244.1	LOC106402408	106402408	-4.25184	-1.45596
MERGE.63935.2	XM_013843127.2	0.994385	4.7198e-05	MERGE.63935.2	LOC106402408	106402408	-2.14754	-1.45596
MERGE.43811.1	XM_013843127.2	-0.990466	0.000135912	MERGE.43811.1	LOC106402408	106402408	1.96984	-1.45596
MERGE.27115.1	XM_013843127.2	-0.995951	2.45525e-05	MERGE.27115.1	LOC106402408	106402408	2.45694	-1.45596
MERGE.83718.3	XM_013843127.2	0.993856	5.65074e-05	MERGE.83718.3	LOC106402408	106402408	-1.1076	-1.45596
MERGE.17824.1	XM_013843127.2	-0.993441	6.43816e-05	MERGE.17824.1	LOC106402408	106402408	2.74796	-1.45596
XR_002660319.1	XM_013843127.2	0.992654	8.07561e-05	LOC111208321	LOC106402408	106402408	-1.24971	-1.45596
MERGE.34297.1	XM_013843127.2	0.993538	6.25088e-05	MERGE.34297.1	LOC106402408	106402408	-1.43682	-1.45596
MERGE.7222.8	XM_013843127.2	-0.99181	0.000100328	MERGE.7222.8	LOC106402408	106402408	2.14339	-1.45596
MERGE.47418.1	XM_013843127.2	-0.993489	6.34529e-05	MERGE.47418.1	LOC106402408	106402408	1.9411	-1.45596
MERGE.47854.1	XM_013843127.2	0.993577	6.17443e-05	MERGE.47854.1	LOC106402408	106402408	-1.40041	-1.45596
MERGE.48425.2	XM_013843127.2	0.993368	6.58305e-05	MERGE.48425.2	LOC106402408	106402408	-1.6764	-1.45596
MERGE.48063.1	XM_013843127.2	0.991227	0.000115104	MERGE.48063.1	LOC106402408	106402408	-2.63786	-1.45596
MERGE.55685.1	XM_013843127.2	0.990403	0.000137715	MERGE.55685.1	LOC106402408	106402408	-1.20172	-1.45596
MERGE.25185.3	XM_013843127.2	0.994989	3.76054e-05	MERGE.25185.3	LOC106402408	106402408	-1.21331	-1.45596
MERGE.39440.1	XM_013843127.2	0.993912	5.5491e-05	MERGE.39440.1	LOC106402408	106402408	-1.27639	-1.45596
MERGE.8379.3	XM_013843127.2	0.993945	5.48884e-05	MERGE.8379.3	LOC106402408	106402408	-1.4605	-1.45596
MERGE.65334.12	XM_013843127.2	-0.995063	3.65024e-05	MERGE.65334.12	LOC106402408	106402408	2.15482	-1.45596
MERGE.55609.1	XM_013843127.2	0.990717	0.000128874	MERGE.55609.1	LOC106402408	106402408	-1.96863	-1.45596
MERGE.48143.1	XM_013810480.2	0.991257	0.000114338	MERGE.48143.1	LOC106370466	106370466	-1.86174	-1.64162
MERGE.5490.1	XM_013810480.2	-0.990824	0.0001259	MERGE.5490.1	LOC106370466	106370466	1.26638	-1.64162
MERGE.14262.1	XM_013810480.2	0.992841	7.66839e-05	MERGE.14262.1	LOC106370466	106370466	-1.03696	-1.64162
MERGE.27186.11	XM_013810480.2	-0.991249	0.000114547	MERGE.27186.11	LOC106370466	106370466	2.68004	-1.64162
MERGE.4250.1	XM_013810480.2	0.991385	0.000111006	MERGE.4250.1	LOC106370466	106370466	-1.97685	-1.64162
MERGE.21780.1	XM_013810480.2	-0.991784	0.000100974	MERGE.21780.1	LOC106370466	106370466	2.17898	-1.64162
MERGE.71102.1	XM_013810480.2	0.99067	0.00013017	MERGE.71102.1	LOC106370466	106370466	-1.91602	-1.64162
MERGE.70888.2	XM_013810480.2	0.990342	0.000139457	MERGE.70888.2	LOC106370466	106370466	-2.19306	-1.64162
XR_001275970.2	XM_013810480.2	0.993324	6.66997e-05	XR_001275970.2	LOC106370466	106370466	-1.74713	-1.64162
MERGE.26066.1	XM_013845288.2	0.991708	0.000102861	MERGE.26066.1	LOC106404573	106404573	1.09816	2.68285
XR_002657841.1	XM_013845288.2	0.994765	4.10386e-05	LOC111205338	LOC106404573	106404573	4.74833	2.68285
MERGE.22943.1	XM_013845288.2	0.993444	6.43392e-05	MERGE.22943.1	LOC106404573	106404573	1.33553	2.68285
XR_001280160.2	XM_013845288.2	-0.993385	6.54907e-05	LOC106399790	LOC106404573	106404573	-2.26814	2.68285
XR_001279764.2	XM_013845288.2	-0.992855	7.6384e-05	XR_001279764.2	LOC106404573	106404573	-2.0956	2.68285
MERGE.79042.2	XM_013845288.2	0.997913	6.52907e-06	MERGE.79042.2	LOC106404573	106404573	3.21977	2.68285
MERGE.1504.29	XM_013845288.2	0.993912	5.54878e-05	MERGE.1504.29	LOC106404573	106404573	2.02974	2.68285
MERGE.2511.1	XM_013845288.2	-0.990189	0.000143923	MERGE.2511.1	LOC106404573	106404573	-2.27604	2.68285
MERGE.21670.2	XM_013845288.2	-0.994228	4.98774e-05	MERGE.21670.2	LOC106404573	106404573	-1.46403	2.68285
MERGE.73825.5	XM_013845288.2	0.990757	0.000127766	MERGE.73825.5	LOC106404573	106404573	3.80349	2.68285
MERGE.78967.1	XM_013874281.2	-0.99713	1.23409e-05	MERGE.78967.1	LOC106433457	106433457	-1.54211	1.43789
MERGE.25026.1	XM_013874281.2	-0.992535	8.33892e-05	MERGE.25026.1	LOC106433457	106433457	-1.64338	1.43789
MERGE.72682.1	XM_013874281.2	-0.990678	0.000129951	MERGE.72682.1	LOC106433457	106433457	-1.89942	1.43789
MERGE.16306.1	XM_013874281.2	-0.992769	7.8232e-05	MERGE.16306.1	LOC106433457	106433457	-1.58855	1.43789
MERGE.20775.25	XM_013874281.2	-0.992286	8.90306e-05	MERGE.20775.25	LOC106433457	106433457	-2.77774	1.43789
XR_002654180.1	XM_013874281.2	-0.993322	6.67539e-05	LOC111200529	LOC106433457	106433457	-2.40743	1.43789
MERGE.6617.1	XM_013874281.2	-0.990483	0.000135424	MERGE.6617.1	LOC106433457	106433457	-1.06191	1.43789
MERGE.36045.1	XM_013874281.2	0.990612	0.000131775	MERGE.36045.1	LOC106433457	106433457	1.45881	1.43789
MERGE.19771.1	XM_013874281.2	0.991554	0.000106699	MERGE.19771.1	LOC106433457	106433457	1.72945	1.43789
MERGE.41431.1	XM_013874281.2	0.992945	7.44813e-05	MERGE.41431.1	LOC106433457	106433457	3.38829	1.43789
MERGE.67554.2	XM_013874281.2	-0.990166	0.000144577	MERGE.67554.2	LOC106433457	106433457	-1.76476	1.43789
MERGE.85793.2	XM_013874281.2	-0.99358	6.16896e-05	MERGE.85793.2	LOC106433457	106433457	-1.29034	1.43789
MERGE.55094.3	XM_013874281.2	0.993335	6.6494e-05	MERGE.55094.3	LOC106433457	106433457	1.08351	1.43789
MERGE.71455.1	XM_013874281.2	0.994959	3.80533e-05	MERGE.71455.1	LOC106433457	106433457	1.79403	1.43789
XR_001275099.2	XM_013874281.2	-0.990168	0.000144536	LOC106374816	LOC106433457	106433457	-2.06625	1.43789
MERGE.51087.3	XM_013874281.2	0.99274	7.88754e-05	MERGE.51087.3	LOC106433457	106433457	1.09036	1.43789
MERGE.75587.1	XM_013874281.2	-0.991508	0.000107861	MERGE.75587.1	LOC106433457	106433457	-2.19609	1.43789
XR_001273143.2	XM_013874281.2	0.99512	3.56592e-05	LOC106364228	LOC106433457	106433457	2.13993	1.43789
MERGE.71541.1	XM_013874281.2	-0.991894	9.8291e-05	MERGE.71541.1	LOC106433457	106433457	-1.42002	1.43789
MERGE.67661.1	XM_013874281.2	-0.996864	1.47344e-05	MERGE.67661.1	LOC106433457	106433457	-1.92936	1.43789
XR_001282940.2	XM_013790008.2	0.995575	2.93298e-05	LOC106414816	LOC106350062	106350062	-1.40275	-1.24633
MERGE.31859.1	XM_013790008.2	0.991153	0.00011706	MERGE.31859.1	LOC106350062	106350062	-3.16373	-1.24633
MERGE.72376.1	XM_013790008.2	0.991486	0.000108419	MERGE.72376.1	LOC106350062	106350062	-1.42296	-1.24633
MERGE.85195.1	XM_013790008.2	0.994073	5.25964e-05	MERGE.85195.1	LOC106350062	106350062	-1.03319	-1.24633
MERGE.83977.3	XM_013790008.2	0.996509	1.82628e-05	MERGE.83977.3	LOC106350062	106350062	-1.08423	-1.24633
MERGE.41441.4	XM_013790008.2	0.990614	0.000131727	MERGE.41441.4	LOC106350062	106350062	-2.83566	-1.24633
MERGE.21662.2	XM_013790008.2	0.992701	7.97232e-05	MERGE.21662.2	LOC106350062	106350062	-2.04895	-1.24633
MERGE.27696.1	XM_013790008.2	0.994684	4.23192e-05	MERGE.27696.1	LOC106350062	106350062	-2.23013	-1.24633
MERGE.18069.2	XM_013790008.2	0.993271	6.77706e-05	MERGE.18069.2	LOC106350062	106350062	-1.10996	-1.24633
XR_001271979.2	XM_013790008.2	0.991942	9.71296e-05	LOC106356117	LOC106350062	106350062	-2.07027	-1.24633
MERGE.31366.1	XM_013790008.2	0.998244	4.62177e-06	MERGE.31366.1	LOC106350062	106350062	-2.26968	-1.24633
MERGE.31658.1	XM_013790008.2	0.99501	3.72907e-05	MERGE.31658.1	LOC106350062	106350062	-1.52685	-1.24633
MERGE.36254.4	XM_013790008.2	0.99124	0.000114761	MERGE.36254.4	LOC106350062	106350062	-3.39155	-1.24633
MERGE.43863.1	XM_013790008.2	0.991344	0.000112069	MERGE.43863.1	LOC106350062	106350062	-1.0115	-1.24633
MERGE.59031.1	XM_013790008.2	0.992157	9.20391e-05	MERGE.59031.1	LOC106350062	106350062	-2.54631	-1.24633
MERGE.8379.1	XM_013790008.2	0.994327	4.81893e-05	MERGE.8379.1	LOC106350062	106350062	-1.23232	-1.24633
MERGE.36271.1	XM_013825605.2	-0.991496	0.000108174	MERGE.36271.1	LOC106385707	106385707	-1.32042	6.69585
MERGE.32956.1	XM_013825605.2	0.991182	0.000116296	MERGE.32956.1	LOC106385707	106385707	1.97944	6.69585
MERGE.63249.2	XM_013825605.2	0.998138	5.19599e-06	MERGE.63249.2	LOC106385707	106385707	5.79905	6.69585
MERGE.58242.1	XM_013825605.2	0.993001	7.32975e-05	MERGE.58242.1	LOC106385707	106385707	1.02242	6.69585
MERGE.58789.1	XM_013825605.2	0.992616	8.15759e-05	MERGE.58789.1	LOC106385707	106385707	1.01621	6.69585
MERGE.19558.6	XM_013825605.2	-0.990268	0.000141604	MERGE.19558.6	LOC106385707	106385707	-2.41728	6.69585
MERGE.21394.2	XM_013825605.2	0.992796	7.76685e-05	MERGE.21394.2	LOC106385707	106385707	8.42391	6.69585
MERGE.76467.1	XM_013825605.2	0.990079	0.000147144	MERGE.76467.1	LOC106385707	106385707	1.24422	6.69585
MERGE.7731.1	XM_013825605.2	-0.993241	6.83767e-05	MERGE.7731.1	LOC106385707	106385707	-1.82041	6.69585
MERGE.53260.1	XM_013825605.2	0.996394	1.94778e-05	MERGE.53260.1	LOC106385707	106385707	3.45392	6.69585
MERGE.29689.7	XM_013825605.2	-0.992908	7.52575e-05	MERGE.29689.7	LOC106385707	106385707	-1.95778	6.69585
MERGE.29689.1	XM_013825605.2	-0.992942	7.45541e-05	MERGE.29689.1	LOC106385707	106385707	-1.63488	6.69585
MERGE.66624.3	XM_013825605.2	0.994029	5.33654e-05	MERGE.66624.3	LOC106385707	106385707	3.92143	6.69585
MERGE.53730.1	XM_013825605.2	-0.992526	8.3581e-05	MERGE.53730.1	LOC106385707	106385707	-2.45108	6.69585
XR_001282879.2	XM_013834394.1	-0.990829	0.000125781	LOC106414453	LOC106393721	106393721	-2.42756	1.17287
MERGE.49323.1	XM_013834394.1	-0.990787	0.000126928	MERGE.49323.1	LOC106393721	106393721	-1.52024	1.17287
MERGE.4783.14	XM_013820456.2	-0.991986	9.6083e-05	MERGE.4783.14	LOC106380654	106380654	1.12007	-1.92253
MERGE.61843.1	XM_013820456.2	-0.992334	8.79349e-05	MERGE.61843.1	LOC106380654	106380654	3.80217	-1.92253
MERGE.2943.1	XM_013820456.2	-0.995978	2.42293e-05	MERGE.2943.1	LOC106380654	106380654	3.3676	-1.92253
MERGE.27579.3	XM_013820456.2	0.9955	3.0328e-05	MERGE.27579.3	LOC106380654	106380654	-1.08408	-1.92253
XR_001270661.2	XM_013820456.2	-0.994982	3.77125e-05	XR_001270661.2	LOC106380654	106380654	3.6955	-1.92253
XR_002656240.1	XM_013820456.2	0.995889	2.53126e-05	XR_002656240.1	LOC106380654	106380654	-1.22595	-1.92253
MERGE.41055.2	XM_013820456.2	0.991963	9.66193e-05	MERGE.41055.2	LOC106380654	106380654	-2.52591	-1.92253
MERGE.15495.1	XM_013884607.2	-0.99564	2.84703e-05	MERGE.15495.1	LOC106442987	106442987	3.58912	-2.39781
MERGE.61818.1	XM_013884607.2	-0.993336	6.64593e-05	MERGE.61818.1	LOC106442987	106442987	1.66598	-2.39781
MERGE.46449.4	XM_013884607.2	-0.99002	0.000148897	MERGE.46449.4	LOC106442987	106442987	2.06585	-2.39781
MERGE.27615.1	XM_013884607.2	-0.995013	3.72386e-05	MERGE.27615.1	LOC106442987	106442987	1.92511	-2.39781
MERGE.62677.1	XM_013884607.2	-0.992263	8.95667e-05	MERGE.62677.1	LOC106442987	106442987	1.37415	-2.39781
MERGE.80589.1	XM_013884607.2	-0.991459	0.000109112	MERGE.80589.1	LOC106442987	106442987	1.61491	-2.39781
MERGE.79858.10	XM_013884607.2	-0.993124	7.07563e-05	MERGE.79858.10	LOC106442987	106442987	3.27395	-2.39781
MERGE.68009.2	XM_013837381.2	0.999616	2.21589e-07	MERGE.68009.2	LOC106396877	106396877	-2.0431	-1.87675
MERGE.20671.3	XM_013837381.2	0.993082	7.163e-05	MERGE.20671.3	LOC106396877	106396877	-1.87089	-1.87675
MERGE.79606.1	XM_013837381.2	0.990794	0.000126734	MERGE.79606.1	LOC106396877	106396877	-1.36374	-1.87675
MERGE.58689.1	XM_013837381.2	-0.996394	1.94795e-05	MERGE.58689.1	LOC106396877	106396877	2.98128	-1.87675
MERGE.77181.3	XM_013837381.2	-0.99454	4.46299e-05	MERGE.77181.3	LOC106396877	106396877	3.11407	-1.87675
MERGE.14123.2	XM_013837381.2	-0.992854	7.64094e-05	MERGE.14123.2	LOC106396877	106396877	1.58183	-1.87675
MERGE.68137.1	XM_013837381.2	0.994071	5.26257e-05	MERGE.68137.1	LOC106396877	106396877	-1.44752	-1.87675
MERGE.46355.2	XM_013837381.2	0.992041	9.47725e-05	MERGE.46355.2	LOC106396877	106396877	-1.49057	-1.87675
MERGE.15647.1	XM_013837381.2	0.990173	0.00014438	MERGE.15647.1	LOC106396877	106396877	-1.73452	-1.87675
MERGE.36330.1	XM_013837381.2	-0.99559	2.91247e-05	MERGE.36330.1	LOC106396877	106396877	2.43842	-1.87675
MERGE.42076.1	XM_013837381.2	0.994274	4.90791e-05	MERGE.42076.1	LOC106396877	106396877	-4.03203	-1.87675
MERGE.13588.3	XM_013837381.2	-0.991983	9.6161e-05	MERGE.13588.3	LOC106396877	106396877	2.75619	-1.87675
MERGE.30430.1	XM_013837381.2	-0.9942	5.03643e-05	MERGE.30430.1	LOC106396877	106396877	2.06099	-1.87675
MERGE.25435.1	XM_013837381.2	-0.99625	2.10651e-05	MERGE.25435.1	LOC106396877	106396877	1.07558	-1.87675
MERGE.41548.1	XM_013837381.2	0.995483	3.05527e-05	MERGE.41548.1	LOC106396877	106396877	-1.43922	-1.87675
MERGE.70422.1	XM_013837381.2	0.992299	8.87342e-05	MERGE.70422.1	LOC106396877	106396877	-1.81432	-1.87675
MERGE.54860.1	XM_013837381.2	-0.991987	9.60483e-05	MERGE.54860.1	LOC106396877	106396877	1.05684	-1.87675
MERGE.67558.1	XM_013837381.2	0.995464	3.08103e-05	MERGE.67558.1	LOC106396877	106396877	-2.5806	-1.87675
MERGE.66249.2	XM_013837381.2	0.992659	8.06455e-05	MERGE.66249.2	LOC106396877	106396877	-2.62945	-1.87675
MERGE.6829.1	XM_013837381.2	-0.990076	0.000147228	MERGE.6829.1	LOC106396877	106396877	1.15646	-1.87675
MERGE.51244.1	XM_013837381.2	0.992386	8.67395e-05	MERGE.51244.1	LOC106396877	106396877	-4.25184	-1.87675
MERGE.27360.1	XM_013837381.2	-0.997043	1.31055e-05	MERGE.27360.1	LOC106396877	106396877	1.34301	-1.87675
MERGE.72864.1	XM_013837381.2	0.991135	0.000117521	MERGE.72864.1	LOC106396877	106396877	-1.21476	-1.87675
MERGE.15247.1	XM_013837381.2	-0.994741	4.14067e-05	MERGE.15247.1	LOC106396877	106396877	2.08516	-1.87675
MERGE.43811.1	XM_013837381.2	-0.991246	0.00011462	MERGE.43811.1	LOC106396877	106396877	1.96984	-1.87675
MERGE.83174.1	XM_013837381.2	0.993939	5.49923e-05	MERGE.83174.1	LOC106396877	106396877	-2.34705	-1.87675
MERGE.80494.2	XM_013837381.2	0.991868	9.89332e-05	MERGE.80494.2	LOC106396877	106396877	-1.7177	-1.87675
MERGE.39034.2	XM_013837381.2	-0.99233	8.80215e-05	MERGE.39034.2	LOC106396877	106396877	1.35742	-1.87675
MERGE.54709.1	XM_013837381.2	0.993492	6.3385e-05	MERGE.54709.1	LOC106396877	106396877	-2.99853	-1.87675
MERGE.18561.2	XM_013837381.2	-0.991494	0.000108213	MERGE.18561.2	LOC106396877	106396877	1.96538	-1.87675
MERGE.80334.1	XM_013837381.2	0.996335	2.01189e-05	MERGE.80334.1	LOC106396877	106396877	-1.37559	-1.87675
MERGE.54946.1	XM_013837381.2	0.99061	0.000131841	MERGE.54946.1	LOC106396877	106396877	-1.29468	-1.87675
MERGE.8249.1	XM_013837381.2	0.996057	2.3294e-05	MERGE.8249.1	LOC106396877	106396877	-1.42402	-1.87675
MERGE.35771.1	XM_013837381.2	0.991995	9.58565e-05	MERGE.35771.1	LOC106396877	106396877	-1.23346	-1.87675
MERGE.36117.1	XM_013837381.2	0.992359	8.73467e-05	MERGE.36117.1	LOC106396877	106396877	-3.9449	-1.87675
MERGE.76623.1	XM_013837381.2	0.991404	0.000110517	MERGE.76623.1	LOC106396877	106396877	-3.03698	-1.87675
MERGE.67864.1	XM_013837381.2	-0.996541	1.79266e-05	MERGE.67864.1	LOC106396877	106396877	1.04331	-1.87675
MERGE.14911.1	XM_013837381.2	-0.990191	0.000143861	MERGE.14911.1	LOC106396877	106396877	1.68252	-1.87675
MERGE.4563.2	XM_013837381.2	0.992704	7.96438e-05	MERGE.4563.2	LOC106396877	106396877	-1.2393	-1.87675
MERGE.31403.1	XM_013837381.2	0.997382	1.02696e-05	MERGE.31403.1	LOC106396877	106396877	-3.00909	-1.87675
MERGE.85516.1	XM_013837381.2	-0.997163	1.20645e-05	MERGE.85516.1	LOC106396877	106396877	2.9597	-1.87675
MERGE.48717.2	XM_013854793.2	-0.994455	4.60418e-05	MERGE.48717.2	LOC106414081	106414081	-5.03104	1.35646
MERGE.7809.2	XM_013854793.2	-0.994117	5.18109e-05	MERGE.7809.2	LOC106414081	106414081	-1.98425	1.35646
MERGE.40906.1	XM_013854793.2	0.99272	7.93111e-05	MERGE.40906.1	LOC106414081	106414081	2.27949	1.35646
MERGE.5490.1	XM_013854793.2	0.993585	6.15949e-05	MERGE.5490.1	LOC106414081	106414081	1.26638	1.35646
MERGE.20527.1	XM_013854793.2	-0.992691	7.99449e-05	MERGE.20527.1	LOC106414081	106414081	-1.51021	1.35646
MERGE.82275.1	XM_013854793.2	0.990959	0.000122246	MERGE.82275.1	LOC106414081	106414081	4.42557	1.35646
MERGE.55336.1	XM_013854793.2	0.990032	0.000148542	MERGE.55336.1	LOC106414081	106414081	3.80079	1.35646
MERGE.21780.1	XM_013854793.2	0.995272	3.3483e-05	MERGE.21780.1	LOC106414081	106414081	2.17898	1.35646
MERGE.66380.1	XM_013854793.2	-0.992316	8.83275e-05	MERGE.66380.1	LOC106414081	106414081	-2.33348	1.35646
MERGE.8083.1	XM_013854793.2	0.990042	0.000148255	MERGE.8083.1	LOC106414081	106414081	1.11315	1.35646
XR_001275970.2	XM_013854793.2	-0.993007	7.31738e-05	XR_001275970.2	LOC106414081	106414081	-1.74713	1.35646
MERGE.63462.1	XM_013854793.2	-0.99142	0.000110105	MERGE.63462.1	LOC106414081	106414081	-2.68964	1.35646
MERGE.78967.1	XM_022715135.1	0.991238	0.000114825	MERGE.78967.1	LOC111213387	111213387	-1.54211	-3.11938
MERGE.25026.1	XM_022715135.1	0.995345	3.24474e-05	MERGE.25026.1	LOC111213387	111213387	-1.64338	-3.11938
MERGE.72682.1	XM_022715135.1	0.993474	6.37408e-05	MERGE.72682.1	LOC111213387	111213387	-1.89942	-3.11938
MERGE.85262.1	XM_022715135.1	-0.990694	0.000129491	MERGE.85262.1	LOC111213387	111213387	4.26544	-3.11938
MERGE.51094.1	XM_022715135.1	-0.996209	2.15321e-05	MERGE.51094.1	LOC111213387	111213387	1.98226	-3.11938
XR_002654180.1	XM_022715135.1	0.992771	7.8189e-05	LOC111200529	LOC111213387	111213387	-2.40743	-3.11938
MERGE.6617.1	XM_022715135.1	0.993233	6.85292e-05	MERGE.6617.1	LOC111213387	111213387	-1.06191	-3.11938
MERGE.19771.1	XM_022715135.1	-0.993968	5.44729e-05	MERGE.19771.1	LOC111213387	111213387	1.72945	-3.11938
MERGE.33180.2	XM_022715135.1	0.991735	0.000102192	MERGE.33180.2	LOC111213387	111213387	-1.47164	-3.11938
MERGE.64248.1	XM_022715135.1	0.992765	7.83259e-05	MERGE.64248.1	LOC111213387	111213387	-1.4818	-3.11938
MERGE.27962.1	XM_022715135.1	0.992182	9.14533e-05	MERGE.27962.1	LOC111213387	111213387	-1.60217	-3.11938
MERGE.41431.1	XM_022715135.1	-0.992161	9.19339e-05	MERGE.41431.1	LOC111213387	111213387	3.38829	-3.11938
MERGE.55094.3	XM_022715135.1	-0.992255	8.97436e-05	MERGE.55094.3	LOC111213387	111213387	1.08351	-3.11938
MERGE.71455.1	XM_022715135.1	-0.99728	1.10907e-05	MERGE.71455.1	LOC111213387	111213387	1.79403	-3.11938
MERGE.67661.1	XM_022715135.1	0.995359	3.22557e-05	MERGE.67661.1	LOC111213387	111213387	-1.92936	-3.11938
MERGE.19006.4	XM_022715135.1	-0.996256	2.10054e-05	MERGE.19006.4	LOC111213387	111213387	3.4489	-3.11938
MERGE.77326.1	XM_022715135.1	0.991094	0.000118628	MERGE.77326.1	LOC111213387	111213387	-1.79219	-3.11938
MERGE.68949.1	XM_013862754.2	-0.995461	3.08567e-05	MERGE.68949.1	LOC106421924	106421924	1.29194	-1.77762
MERGE.20671.3	XM_013862754.2	0.990181	0.000144152	MERGE.20671.3	LOC106421924	106421924	-1.87089	-1.77762
MERGE.16489.1	XM_013862754.2	-0.997494	9.40844e-06	MERGE.16489.1	LOC106421924	106421924	2.70144	-1.77762
MERGE.14123.2	XM_013862754.2	-0.993767	5.81554e-05	MERGE.14123.2	LOC106421924	106421924	1.58183	-1.77762
MERGE.58179.1	XM_013862754.2	-0.999357	6.19402e-07	MERGE.58179.1	LOC106421924	106421924	1.68222	-1.77762
MERGE.13588.3	XM_013862754.2	-0.990288	0.000141021	MERGE.13588.3	LOC106421924	106421924	2.75619	-1.77762
MERGE.14744.1	XM_013862754.2	0.995584	2.9203e-05	MERGE.14744.1	LOC106421924	106421924	-1.60813	-1.77762
MERGE.51676.2	XM_013862754.2	0.995759	2.69366e-05	MERGE.51676.2	LOC106421924	106421924	-1.07877	-1.77762
MERGE.19037.1	XM_013862754.2	-0.991152	0.000117079	MERGE.19037.1	LOC106421924	106421924	2.06906	-1.77762
MERGE.68647.1	XM_013862754.2	0.993022	7.28777e-05	MERGE.68647.1	LOC106421924	106421924	-1.30425	-1.77762
XR_001273300.2	XM_013862754.2	-0.99538	3.19713e-05	LOC106364752	LOC106421924	106421924	1.4489	-1.77762
MERGE.75845.1	XM_013862754.2	0.990362	0.000138891	MERGE.75845.1	LOC106421924	106421924	-1.4809	-1.77762
MERGE.84057.1	XM_013862754.2	0.995518	3.00871e-05	MERGE.84057.1	LOC106421924	106421924	-1.04074	-1.77762
MERGE.30429.1	XM_013862754.2	-0.993858	5.64737e-05	MERGE.30429.1	LOC106421924	106421924	2.47017	-1.77762
MERGE.62577.1	XM_013862754.2	-0.996221	2.139e-05	MERGE.62577.1	LOC106421924	106421924	1.84039	-1.77762
MERGE.37142.4	XM_013862754.2	0.991234	0.000114921	MERGE.37142.4	LOC106421924	106421924	-1.00495	-1.77762
MERGE.8766.1	XM_013862754.2	-0.993223	6.87391e-05	MERGE.8766.1	LOC106421924	106421924	1.86916	-1.77762
MERGE.20671.3	XM_022697459.1	-0.993115	7.09389e-05	MERGE.20671.3	LOC111203579	111203579	-1.87089	1.98546
MERGE.27406.1	XM_022697459.1	0.995864	2.56267e-05	MERGE.27406.1	LOC111203579	111203579	4.11477	1.98546
MERGE.82273.19	XM_022697459.1	0.991843	9.95412e-05	MERGE.82273.19	LOC111203579	111203579	4.80229	1.98546
MERGE.49585.1	XM_022697459.1	0.991279	0.000113752	MERGE.49585.1	LOC111203579	111203579	3.48304	1.98546
MERGE.2967.1	XM_022697459.1	0.997342	1.05865e-05	MERGE.2967.1	LOC111203579	111203579	2.20678	1.98546
MERGE.49541.1	XM_022697459.1	0.99042	0.00013723	MERGE.49541.1	LOC111203579	111203579	3.21044	1.98546
MERGE.42076.1	XM_022697459.1	-0.991841	9.95852e-05	MERGE.42076.1	LOC111203579	111203579	-4.03203	1.98546
MERGE.46886.1	XM_022697459.1	0.996773	1.56045e-05	MERGE.46886.1	LOC111203579	111203579	2.41132	1.98546
MERGE.85692.1	XM_022697459.1	0.993146	7.02949e-05	MERGE.85692.1	LOC111203579	111203579	2.194	1.98546
MERGE.51676.2	XM_022697459.1	-0.990236	0.000142524	MERGE.51676.2	LOC111203579	111203579	-1.07877	1.98546
XR_001271191.2	XM_022697459.1	0.991727	0.000102392	LOC106351047	LOC111203579	111203579	2.8739	1.98546
MERGE.18560.1	XM_022697459.1	0.992557	8.28947e-05	MERGE.18560.1	LOC111203579	111203579	2.49606	1.98546
MERGE.1505.2	XM_022697459.1	0.991741	0.000102047	MERGE.1505.2	LOC111203579	111203579	1.62646	1.98546
MERGE.61470.1	XM_022697459.1	0.994434	4.63778e-05	MERGE.61470.1	LOC111203579	111203579	2.08971	1.98546
MERGE.40641.1	XM_022697459.1	0.993057	7.21302e-05	MERGE.40641.1	LOC111203579	111203579	3.14457	1.98546
MERGE.58902.1	XM_022697459.1	0.99144	0.000109589	MERGE.58902.1	LOC111203579	111203579	3.09033	1.98546
MERGE.72194.1	XM_022697459.1	-0.998106	5.378e-06	MERGE.72194.1	LOC111203579	111203579	-1.10032	1.98546
MERGE.56046.1	XM_022697459.1	-0.991312	0.000112903	MERGE.56046.1	LOC111203579	111203579	-1.96751	1.98546
XR_001273300.2	XM_022697459.1	0.990756	0.000127781	LOC106364752	LOC111203579	111203579	1.4489	1.98546
MERGE.48501.1	XM_022697459.1	0.992365	8.72144e-05	MERGE.48501.1	LOC111203579	111203579	2.01661	1.98546
MERGE.35739.1	XM_022697459.1	0.992961	7.41396e-05	MERGE.35739.1	LOC111203579	111203579	1.75121	1.98546
MERGE.57262.1	XM_022697459.1	0.991914	9.78057e-05	MERGE.57262.1	LOC111203579	111203579	2.37999	1.98546
MERGE.83368.1	XM_022697459.1	0.991292	0.000113419	MERGE.83368.1	LOC111203579	111203579	3.03467	1.98546
MERGE.47833.1	XM_022697459.1	0.996856	1.48143e-05	MERGE.47833.1	LOC111203579	111203579	3.99554	1.98546
MERGE.50931.1	XM_022697459.1	0.994425	4.65409e-05	MERGE.50931.1	LOC111203579	111203579	1.05994	1.98546
MERGE.18561.2	XM_022697459.1	0.995279	3.33809e-05	MERGE.18561.2	LOC111203579	111203579	1.96538	1.98546
MERGE.20882.1	XM_022697459.1	-0.995292	3.31999e-05	MERGE.20882.1	LOC111203579	111203579	-1.07799	1.98546
XR_001277201.2	XM_022697459.1	-0.991471	0.00010881	LOC106385488	LOC111203579	111203579	-4.39754	1.98546
MERGE.80966.2	XM_022697459.1	-0.99197	9.64605e-05	MERGE.80966.2	LOC111203579	111203579	-2.89541	1.98546
MERGE.77711.2	XM_022697459.1	-0.998229	4.69995e-06	MERGE.77711.2	LOC111203579	111203579	-1.12182	1.98546
MERGE.57072.1	XM_022697459.1	-0.992638	8.11003e-05	MERGE.57072.1	LOC111203579	111203579	-1.70731	1.98546
MERGE.61956.1	XM_022697459.1	-0.990223	0.00014292	MERGE.61956.1	LOC111203579	111203579	-1.36348	1.98546
MERGE.30429.1	XM_022697459.1	0.993108	7.10861e-05	MERGE.30429.1	LOC111203579	111203579	2.47017	1.98546
MERGE.67558.6	XM_022697459.1	-0.999964	1.95349e-09	MERGE.67558.6	LOC111203579	111203579	-3.20333	1.98546
MERGE.596.1	XM_022697459.1	0.990662	0.000130388	MERGE.596.1	LOC111203579	111203579	2.60428	1.98546
MERGE.85516.1	XM_022697459.1	0.990515	0.000134533	MERGE.85516.1	LOC111203579	111203579	2.9597	1.98546
MERGE.33807.1	XM_013831919.2	-0.99289	7.56522e-05	MERGE.33807.1	LOC106391301	106391301	1.02877	-1.5437
MERGE.83579.1	XM_013831919.2	0.993161	7.00037e-05	MERGE.83579.1	LOC106391301	106391301	-1.31856	-1.5437
MERGE.21329.2	XM_013831919.2	0.994219	5.00332e-05	MERGE.21329.2	LOC106391301	106391301	-1.89456	-1.5437
XR_002655541.1	XM_013825418.2	0.992076	9.39253e-05	LOC111202640	BNAC03G24900D	106385506	-2.34161	-1.44737
MERGE.25608.1	XM_013825418.2	0.993165	6.99247e-05	MERGE.25608.1	BNAC03G24900D	106385506	-1.23047	-1.44737
MERGE.75906.1	XM_013825418.2	0.997413	1.0027e-05	MERGE.75906.1	BNAC03G24900D	106385506	-1.48571	-1.44737
MERGE.45410.1	XM_013825418.2	0.995946	2.46183e-05	MERGE.45410.1	BNAC03G24900D	106385506	-2.30979	-1.44737
MERGE.41441.4	XM_013825418.2	0.993818	5.71995e-05	MERGE.41441.4	BNAC03G24900D	106385506	-2.83566	-1.44737
MERGE.33815.1	XM_013825418.2	-0.990153	0.000144977	MERGE.33815.1	BNAC03G24900D	106385506	1.1438	-1.44737
MERGE.75094.1	XM_013825418.2	0.994677	4.2424e-05	MERGE.75094.1	BNAC03G24900D	106385506	-1.1192	-1.44737
MERGE.17972.1	XM_013825418.2	0.994406	4.68502e-05	MERGE.17972.1	BNAC03G24900D	106385506	-2.12766	-1.44737
MERGE.80194.1	XM_013825418.2	0.995654	2.82851e-05	MERGE.80194.1	BNAC03G24900D	106385506	-1.2028	-1.44737
XR_001275099.2	XM_013825418.2	0.993445	6.43153e-05	LOC106374816	BNAC03G24900D	106385506	-2.06625	-1.44737
MERGE.85933.1	XM_013825418.2	0.995036	3.6904e-05	MERGE.85933.1	BNAC03G24900D	106385506	-1.39355	-1.44737
MERGE.61758.1	XM_013825418.2	0.994252	4.94643e-05	MERGE.61758.1	BNAC03G24900D	106385506	-1.04764	-1.44737
MERGE.24330.1	XM_013825418.2	0.994216	5.00912e-05	MERGE.24330.1	BNAC03G24900D	106385506	-1.63332	-1.44737
MERGE.166.1	XM_013825418.2	0.995084	3.61905e-05	MERGE.166.1	BNAC03G24900D	106385506	-1.54527	-1.44737
MERGE.68402.1	XM_013825418.2	0.993239	6.84217e-05	MERGE.68402.1	BNAC03G24900D	106385506	-1.32888	-1.44737
MERGE.9973.2	XM_013825418.2	0.995132	3.5492e-05	MERGE.9973.2	BNAC03G24900D	106385506	-1.59204	-1.44737
MERGE.68243.1	XM_013825418.2	0.994243	4.96121e-05	MERGE.68243.1	BNAC03G24900D	106385506	-1.8266	-1.44737
XR_001281878.2	XM_013825418.2	0.994365	4.75386e-05	LOC106407696	BNAC03G24900D	106385506	-2.43637	-1.44737
MERGE.75845.2	XM_013790248.2	0.990893	0.000124029	MERGE.75845.2	BNACNNG28080D	106350347	-1.50817	-1.25478
MERGE.27972.1	XM_013790248.2	0.99553	2.99288e-05	MERGE.27972.1	BNACNNG28080D	106350347	-1.6815	-1.25478
MERGE.68615.1	XM_013790248.2	-0.993952	5.47552e-05	MERGE.68615.1	BNACNNG28080D	106350347	1.53589	-1.25478
MERGE.20789.1	XM_013790248.2	-0.994915	3.87166e-05	MERGE.20789.1	BNACNNG28080D	106350347	1.76469	-1.25478
MERGE.85692.1	XM_013790248.2	-0.994266	4.92164e-05	MERGE.85692.1	BNACNNG28080D	106350347	2.194	-1.25478
MERGE.49323.1	XM_013790248.2	0.997011	1.3384e-05	MERGE.49323.1	BNACNNG28080D	106350347	-1.52024	-1.25478
MERGE.22252.1	XM_013790248.2	-0.993347	6.62433e-05	MERGE.22252.1	BNACNNG28080D	106350347	1.0078	-1.25478
MERGE.47285.1	XM_013790248.2	-0.996347	1.99972e-05	MERGE.47285.1	BNACNNG28080D	106350347	2.50635	-1.25478
MERGE.59633.6	XM_013790248.2	-0.997651	8.26965e-06	MERGE.59633.6	BNACNNG28080D	106350347	3.11725	-1.25478
MERGE.29689.1	XM_013790248.2	0.991601	0.000105518	MERGE.29689.1	BNACNNG28080D	106350347	-1.63488	-1.25478
XR_001277201.2	XM_013790248.2	0.992432	8.56853e-05	LOC106385488	BNACNNG28080D	106350347	-4.39754	-1.25478
MERGE.82118.3	XM_013790248.2	-0.995957	2.44856e-05	MERGE.82118.3	BNACNNG28080D	106350347	2.42239	-1.25478
MERGE.86061.1	XM_022698589.1	0.992842	7.668e-05	MERGE.86061.1	LOC106383476	106383476	-1.15717	-2.72301
MERGE.61119.5	XM_022698589.1	0.99513	3.55168e-05	MERGE.61119.5	LOC106383476	106383476	-2.393	-2.72301
MERGE.8249.3	XM_022698589.1	0.996528	1.80632e-05	MERGE.8249.3	LOC106383476	106383476	-2.23055	-2.72301
MERGE.16573.4	XM_022698589.1	0.99372	5.90249e-05	MERGE.16573.4	LOC106383476	106383476	-3.1108	-2.72301
MERGE.43978.2	XM_013842814.2	0.991366	0.000111504	MERGE.43978.2	XM_013842814.2	XM_013842814.2	1.56169	4.03458
MERGE.37103.1	XM_013841520.2	-0.99084	0.000125482	MERGE.37103.1	LOC106401082	106401082	2.32421	-1.89405
MERGE.7640.1	XM_013841520.2	-0.990959	0.000122245	MERGE.7640.1	LOC106401082	106401082	2.62571	-1.89405
MERGE.59956.5	XM_013841520.2	0.994407	4.68398e-05	MERGE.59956.5	LOC106401082	106401082	-2.66117	-1.89405
MERGE.73994.1	XM_013841520.2	0.996289	2.06367e-05	MERGE.73994.1	LOC106401082	106401082	-1.0692	-1.89405
MERGE.81583.2	XM_013841520.2	-0.992048	9.45987e-05	MERGE.81583.2	LOC106401082	106401082	1.70142	-1.89405
MERGE.54208.1	XM_013841520.2	-0.995013	3.72362e-05	MERGE.54208.1	LOC106401082	106401082	3.98469	-1.89405
MERGE.70359.2	XM_013841520.2	0.991764	0.00010148	MERGE.70359.2	LOC106401082	106401082	-1.36652	-1.89405
MERGE.57177.5	XM_013841520.2	0.992667	8.04694e-05	MERGE.57177.5	LOC106401082	106401082	-1.74726	-1.89405
MERGE.83138.7	XM_013841520.2	-0.991667	0.00010387	MERGE.83138.7	LOC106401082	106401082	1.87806	-1.89405
MERGE.68709.1	XM_013841520.2	-0.992898	7.54822e-05	MERGE.68709.1	LOC106401082	106401082	2.18292	-1.89405
MERGE.68707.1	XM_013841520.2	-0.994329	4.8151e-05	MERGE.68707.1	LOC106401082	106401082	2.28922	-1.89405
MERGE.9444.2	XM_013841520.2	-0.992056	9.4415e-05	MERGE.9444.2	LOC106401082	106401082	1.795	-1.89405
MERGE.6809.6	XM_013841520.2	-0.998351	4.07868e-06	MERGE.6809.6	LOC106401082	106401082	2.64047	-1.89405
MERGE.55912.3	XM_013841520.2	0.993128	7.06644e-05	MERGE.55912.3	LOC106401082	106401082	-2.77522	-1.89405
MERGE.7124.1	XM_013841520.2	0.999515	3.52566e-07	MERGE.7124.1	LOC106401082	106401082	-2.15437	-1.89405
MERGE.72131.1	XM_013841520.2	0.992645	8.0949e-05	MERGE.72131.1	LOC106401082	106401082	-1.26394	-1.89405
MERGE.38902.18	XM_013841520.2	0.990661	0.000130428	MERGE.38902.18	LOC106401082	106401082	-2.62411	-1.89405
MERGE.76279.2	XM_013825502.2	0.993274	6.77103e-05	MERGE.76279.2	LOC106385591	106385591	-1.70102	-1.40996
MERGE.30891.1	XM_013825502.2	0.99393	5.5148e-05	MERGE.30891.1	LOC106385591	106385591	-1.03195	-1.40996
MERGE.27128.2	XM_013825502.2	0.992056	9.44065e-05	MERGE.27128.2	LOC106385591	106385591	-1.55235	-1.40996
MERGE.83977.3	XM_013825502.2	0.993531	6.26437e-05	MERGE.83977.3	LOC106385591	106385591	-1.08423	-1.40996
MERGE.26434.1	XM_013825502.2	0.990999	0.00012115	MERGE.26434.1	LOC106385591	106385591	-1.857	-1.40996
MERGE.45819.1	XM_013825502.2	0.994485	4.55404e-05	MERGE.45819.1	LOC106385591	106385591	-1.7145	-1.40996
MERGE.46407.1	XM_013825502.2	0.995504	3.02715e-05	MERGE.46407.1	LOC106385591	106385591	-1.44506	-1.40996
MERGE.34297.1	XM_013825502.2	0.992883	7.58053e-05	MERGE.34297.1	LOC106385591	106385591	-1.43682	-1.40996
MERGE.37785.1	XM_013825502.2	0.995053	3.66443e-05	MERGE.37785.1	LOC106385591	106385591	-1.56179	-1.40996
MERGE.79406.1	XM_013825502.2	0.998374	3.96168e-06	MERGE.79406.1	LOC106385591	106385591	-1.05702	-1.40996
MERGE.30049.1	XM_013825502.2	0.99332	6.67926e-05	MERGE.30049.1	LOC106385591	106385591	-1.82039	-1.40996
MERGE.48063.1	XM_013825502.2	0.994346	4.78534e-05	MERGE.48063.1	LOC106385591	106385591	-2.63786	-1.40996
MERGE.43863.1	XM_013825502.2	0.997995	6.02384e-06	MERGE.43863.1	LOC106385591	106385591	-1.0115	-1.40996
MERGE.1504.3	XM_013825502.2	-0.991692	0.000103258	MERGE.1504.3	LOC106385591	106385591	1.33861	-1.40996
MERGE.72131.2	XM_013825502.2	0.995055	3.66119e-05	MERGE.72131.2	LOC106385591	106385591	-1.38537	-1.40996
MERGE.67278.1	XM_013825502.2	0.99044	0.000136645	MERGE.67278.1	LOC106385591	106385591	-1.6793	-1.40996
MERGE.38902.18	XM_013825502.2	0.991053	0.000119716	MERGE.38902.18	LOC106385591	106385591	-2.62411	-1.40996
MERGE.37994.1	XM_013825502.2	0.999881	2.13363e-08	MERGE.37994.1	LOC106385591	106385591	-1.07112	-1.40996
MERGE.68615.1	XM_013811843.2	0.993361	6.59616e-05	MERGE.68615.1	LOC106371746	106371746	1.53589	1.16617
MERGE.20789.1	XM_013811843.2	0.997439	9.82636e-06	MERGE.20789.1	LOC106371746	106371746	1.76469	1.16617
MERGE.75835.1	XM_013811843.2	-0.991891	9.83735e-05	MERGE.75835.1	LOC106371746	106371746	-1.62058	1.16617
MERGE.85692.1	XM_013811843.2	0.993448	6.42532e-05	MERGE.85692.1	LOC106371746	106371746	2.194	1.16617
MERGE.77217.1	XM_013811843.2	0.998094	5.44853e-06	MERGE.77217.1	LOC106371746	106371746	1.58992	1.16617
MERGE.19037.1	XM_013811843.2	0.99228	8.91761e-05	MERGE.19037.1	LOC106371746	106371746	2.06906	1.16617
MERGE.26659.1	XM_013811843.2	0.993516	6.2928e-05	MERGE.26659.1	LOC106371746	106371746	2.26365	1.16617
MERGE.22252.1	XM_013811843.2	0.991485	0.00010845	MERGE.22252.1	LOC106371746	106371746	1.0078	1.16617
MERGE.61071.4	XM_013811843.2	-0.995907	2.51002e-05	MERGE.61071.4	LOC106371746	106371746	-1.28329	1.16617
MERGE.58160.8	XM_022718335.1	0.993178	6.96459e-05	MERGE.58160.8	LOC111215099	111215099	3.97713	2.07033
MERGE.82696.65	XM_022718335.1	0.992505	8.4051e-05	MERGE.82696.65	LOC111215099	111215099	1.84362	2.07033
MERGE.21328.5	XM_022718335.1	-0.99735	1.0526e-05	MERGE.21328.5	LOC111215099	111215099	-1.45568	2.07033
[truncated: 67,901 more rows]

## Sheet: P26R_SB_vs_P26R_MB
Source	Target	Correlation	P.value	Source.GeneSymbol	Target.GeneSymbol	Target.GeneID	Source.log2FC	Target.log2FC
[truncated: 19,824 more rows]
