# Supplementary material for: Comparative study on abortion characteristics of Nsa CMS and Pol CMS and analysis of long non-coding RNAs related to pollen abortion in Brassica napus
Source: PLoS One. 2023 Apr 13;18(4):e0284287. doi: 10.1371/journal.pone.0284287 (PMC10101420; doi:10.1371/journal.pone.0284287)
Supplement: S4 Table — (XLSX) [file pone.0284287.s004.xlsx]

## Sheet: 1258A_SB_vs_1258A_MB
#Term	Database	ID	Input number	Background number	All input number	All background number	Input frequency	Background frequency	P-Value	Corrected P-Value	input_gene	Hyperlink_change
Biosynthesis of secondary metabolites	KEGG PATHWAY	bna01110	421	3457	3726	35034	0.11299	0.0986756	8.49454e-15	1.03633e-12	-,106407641:up|-,106381915:up|-,106383072:down|-,106413869:up|-,106376268:up|-,106410302:down|-,106429798:up|GPAT4-C2,106358370:down|-,106410063:down|-,106415509:down|-,106363727:up|-,106451089:up|-,106440564:down|-,106355630:down|-,106445008:down|-,106345971:down|-,106402802:down|-,106396668:down|-,106349415:up|-,106396106:down|-,106426241:up|CHSB1,106367233:up|-,106410767:up|-,106414225:up|-,10…	http://www.genome.jp/kegg-bin/show_pathway?bna01110/bna:106352757%09red/bna:106392263%09blue/bna:106400658%09blue/bna:106401783%09blue/bna:106355630%09red/bna:106385998%09red/bna:106385992%09red/bna:106397919%09blue/bna:106452617%09blue/bna:106401829%09blue/bna:106416254%09blue/bna:106347881%09blue/bna:106449712%09blue/bna:106357495%09blue/bna:106450993%09red/bna:106392161%09red/bna:106420189%09r…
Plant hormone signal transduction	KEGG PATHWAY	bna04075	163	1042	3726	35034	0.0437466	0.0297425	2.10121e-13	1.28174e-11	-,106440756:up|-,106348245:up|-,106417632:down|-,106416441:up|-,106449149:up|-,106351396:down|-,106443570:up|-,106453943:down|-,106412088:down|-,106371706:down|-,106439012:down|-,106431492:down|-,106436714:up|-,106347489:down|-,106353450:down|ABI1.1,106376079:down|-,106441059:up|-,106446184:down|-,106433617:down|-,106431861:down|-,106369086:down|-,106385728:down|-,106364668:down|-,106412097:up|-,…	http://www.genome.jp/kegg-bin/show_pathway?bna04075/bna:106358052%09red/bna:106413837%09red/bna:106421574%09blue/bna:106429516%09red/bna:106408637%09blue/bna:106441137%09blue/bna:106414038%09blue/bna:106447659%09red/bna:106441556%09red/bna:106390147%09red/bna:106432504%09red/bna:106356457%09blue/bna:106347489%09red/bna:106438296%09red/bna:106400711%09red/bna:106424221%09red/bna:106450801%09red/bn…
Ribosome biogenesis in eukaryotes	KEGG PATHWAY	bna03008	69	290	3726	35034	0.0185185	0.00827767	4.59653e-13	1.86925e-11	-,106366115:up|-,106392202:up|-,106400943:up|-,106366505:up|-,106364633:up|-,106432496:up|-,106384981:up|-,106449690:up|-,106445191:up|-,106419177:up|-,106382234:up|-,106371983:up|-,106420065:up|-,106442211:up|-,106381595:up|-,106380627:up|-,106391187:up|-,106406808:up|-,106421121:up|-,106353240:up|-,106419551:up|-,106415791:up|-,106389458:up|-,106438771:up|-,106410714:up|-,106353127:up|-,1064523…	http://www.genome.jp/kegg-bin/show_pathway?bna03008/bna:106362310%09blue/bna:106367165%09blue/bna:106387562%09blue/bna:106400803%09blue/bna:106366115%09blue/bna:106420065%09blue/bna:106381583%09blue/bna:106449690%09blue/bna:106392202%09blue/bna:106438744%09blue/bna:106376528%09blue/bna:106427723%09blue/bna:106382234%09blue/bna:106427066%09blue/bna:106389458%09blue/bna:106445191%09blue/bna:1063876…
Metabolic pathways	KEGG PATHWAY	bna01100	664	6204	3726	35034	0.178207	0.177085	3.49026e-12	1.06453e-10	-,106407641:up|-,106381915:up|-,106383072:down|-,106413869:up|-,106403388:up|-,106419631:up|-,106376268:up|-,106423856:down|-,106429798:up|GPAT4-C2,106358370:down|-,106377366:down|-,106415509:down|-,106395007:down|-,106363727:up|-,106367226:up|-,106435170:up|-,106420157:up|-,106355630:down|-,106439843:down|-,106368659:down|-,106345971:down|-,106454364:up|-,106402802:down|-,106396668:down|-,106451…	http://www.genome.jp/kegg-bin/show_pathway?bna01100/bna:106352757%09red/bna:106347415%09red/bna:106392263%09blue/bna:106352752%09blue/bna:106352751%09blue/bna:106357502%09blue/bna:106365761%09red/bna:106401783%09blue/bna:106355630%09red/bna:106385998%09red/bna:106365006%09red/bna:106385992%09red/bna:106452617%09blue/bna:106401829%09blue/bna:106416255%09blue/bna:106416254%09blue/bna:106347881%09bl…
alpha-Linolenic acid metabolism	KEGG PATHWAY	bna00592	38	132	3726	35034	0.0101986	0.00376777	9.23506e-10	2.25335e-08	-,106446378:down|-,106446379:down|-,106440734:down|-,106383072:down|-,106431167:down|-,106348746:down|-,106429839:down|-,106382478:down|-,106430278:down|-,106353334:down|-,106424215:down|-,106401308:down|-,106440735:down|-,106417789:down|-,106398246:down|-,106449311:down|-,106377835:down|-,106346097:down|-,106410653:down|-,106381296:down|ADH1,106392161:down|-,106389792:down|-,106380862:down|-,106…	http://www.genome.jp/kegg-bin/show_pathway?bna00592/bna:106348746%09red/bna:106431167%09red/bna:106446378%09red/bna:106430278%09red/bna:106449311%09red/bna:106375554%09red/bna:106415581%09red/bna:106387621%09red/bna:106410653%09red/bna:106437957%09red/bna:106367432%09red/bna:106382478%09red/bna:106353334%09red/bna:106424215%09red/bna:106381296%09red/bna:106392161%09red/bna:106402802%09red/bna:106…
Starch and sucrose metabolism	KEGG PATHWAY	bna00500	101	725	3726	35034	0.0271068	0.0206942	9.4279e-07	1.91701e-05	-,106346913:down|-,106357287:up|-,106422763:down|-,106451284:down|-,106395051:down|-,106419631:up|-,106415110:down|-,106397871:down|-,106423856:down|-,106347568:up|-,106357495:up|-,106397279:down|-,106375305:down|-,106441054:up|-,106365510:down|-,106440602:up|-,106379267:down|-,106385287:up|-,106395967:up|-,106403999:down|-,106347999:down|-,106429268:down|-,106348525:up|-,106423001:down|-,1064134…	http://www.genome.jp/kegg-bin/show_pathway?bna00500/bna:106366674%09blue/bna:106423094%09blue/bna:106446946%09red/bna:106365006%09red/bna:106348525%09blue/bna:106423687%09blue/bna:106446949%09red/bna:106410767%09blue/bna:106403999%09red/bna:106449712%09blue/bna:106357495%09blue/bna:106357287%09blue/bna:106395967%09blue/bna:106422763%09red/bna:106397279%09red/bna:106437457%09blue/bna:106451284%09r…
Linoleic acid metabolism	KEGG PATHWAY	bna00591	15	39	3726	35034	0.00402576	0.0011132	6.60856e-06	0.000115178	-,106453908:up|-,106383072:down|-,106433973:down|-,106430278:down|-,106377835:down|-,106396874:down|-,106403712:down|-,106380862:down|-,106353334:down|-,106358574:down|-,106424215:down|-,106410653:down|-,106381296:down|-,106376623:down|-,106387621:down	http://www.genome.jp/kegg-bin/show_pathway?bna00591/bna:106380862%09red/bna:106376623%09red/bna:106377835%09red/bna:106424215%09red/bna:106453908%09blue/bna:106430278%09red/bna:106358574%09red/bna:106410653%09red/bna:106433973%09red/bna:106381296%09red/bna:106403712%09red/bna:106387621%09red/bna:106396874%09red/bna:106353334%09red/bna:106383072%09red
Sulfur metabolism	KEGG PATHWAY	bna00920	27	132	3726	35034	0.00724638	0.00376777	5.24144e-05	0.00079932	-,106412042:down|-,106438858:up|-,106435512:down|-,106441275:down|-,106439617:down|-,106439738:down|-,106382921:up|-,106418329:down|-,106357712:down|-,106451780:down|-,106452251:down|-,106453075:down|-,106402810:down|-,106346634:down|-,106361236:down|-,106360391:up|-,106366895:down|-,106423176:down|-,106377307:up|-,106423443:up|-,106348090:up|-,106441276:down|-,106444997:up|-,106396803:up|-,10640…	http://www.genome.jp/kegg-bin/show_pathway?bna00920/bna:106354107%09red/bna:106377307%09blue/bna:106423443%09blue/bna:106418329%09red/bna:106453075%09red/bna:106423176%09red/bna:106360391%09blue/bna:106441275%09red/bna:106441276%09red/bna:106357712%09red/bna:106396803%09blue/bna:106361236%09red/bna:106348090%09blue/bna:106444997%09blue/bna:106382921%09blue/bna:106438858%09blue/bna:106412334%09red…
Carotenoid biosynthesis	KEGG PATHWAY	bna00906	21	89	3726	35034	0.00563607	0.00254039	6.10274e-05	0.00082726	-,106423568:down|-,106439368:down|BnaC.PSY.e,106386282:down|-,106419785:up|BnaC.PSY.a,106387714:down|-,106352760:down|-,106357937:down|ZDS,106453079:down|-,106444094:down|-,106377177:down|-,106374933:up|-,106360921:up|BCH,106406976:down|-,106350180:down|LYCB,106452665:down|-,106414823:down|-,106394225:down|-,106387316:down|-,106371001:down|BnaA.PSY.b,106371962:down|-,106402186:down	http://www.genome.jp/kegg-bin/show_pathway?bna00906/bna:106439368%09red/bna:106374933%09blue/bna:106350180%09red/bna:106402186%09red/bna:106357937%09red/bna:106360921%09blue/bna:106419785%09blue/bna:106377177%09red/bna:106387316%09red/bna:106387714%09red/bna:106453079%09red/bna:106406976%09red/bna:106444094%09red/bna:106423568%09red/bna:106386282%09red/bna:106371001%09red/bna:106414823%09red/bna:…
beta-Alanine metabolism	KEGG PATHWAY	bna00410	26	131	3726	35034	0.00697799	0.00373922	0.000109395	0.00133462	-,106402478:down|-,106427199:down|-,106348748:down|-,106448277:down|-,106431030:up|-,106385479:up|-,106408937:up|-,106403388:up|-,106402089:down|-,106350219:down|-,106446950:down|-,106391704:down|-,106402283:up|-,106426239:up|-,106411109:down|-,106401473:up|-,106431049:up|-,106387720:up|-,106357645:down|-,106387661:up|-,106347415:down|-,106386332:up|-,106367536:up|-,106351654:down|-,106452022:dow…	http://www.genome.jp/kegg-bin/show_pathway?bna00410/bna:106387720%09blue/bna:106452022%09red/bna:106411109%09red/bna:106387661%09blue/bna:106367536%09blue/bna:106348748%09red/bna:106448277%09red/bna:106403388%09blue/bna:106427199%09red/bna:106426241%09blue/bna:106347415%09red/bna:106385479%09blue/bna:106431049%09blue/bna:106350219%09red/bna:106391704%09red/bna:106351654%09red/bna:106431030%09blue…
Purine metabolism	KEGG PATHWAY	bna00230	62	474	3726	35034	0.0166398	0.0135297	0.000470169	0.0052146	-,106384951:down|-,106377555:up|-,106438870:up|-,106420157:up|-,106431657:up|-,106437660:up|-,106445195:down|NF-YB11A,106358435:up|-,106361903:down|-,106433662:up|-,106439617:down|-,106366878:down|-,106439738:down|-,106416607:up|-,106419087:up|-,106357712:down|-,106419551:up|-,106388472:up|-,106368204:up|-,106362151:up|-,106450993:down|-,106364394:up|-,106411879:up|-,106368446:up|-,106436610:up|-…	http://www.genome.jp/kegg-bin/show_pathway?bna00230/bna:106362148%09blue/bna:106354683%09blue/bna:106366878%09red/bna:106454933%09blue/bna:106366512%09blue/bna:106414278%09blue/bna:106430171%09blue/bna:106409334%09blue/bna:106451529%09blue/bna:106420157%09blue/bna:106435549%09blue/bna:106385775%09blue/bna:106362382%09blue/bna:106354375%09blue/bna:106410642%09blue/bna:106356007%09blue/bna:10641616…
Pentose and glucuronate interconversions	KEGG PATHWAY	bna00040	48	347	3726	35034	0.0128824	0.00990466	0.000670368	0.00681541	-,106423001:down|-,106382476:down|-,106422643:down|-,106393609:down|-,106430295:down|-,106357287:up|-,106432649:down|BPL1,106439876:up|-,106448277:down|-,106445845:down|-,106408937:up|-,106424219:down|-,106434563:up|-,106419631:up|-,106350219:down|-,106429268:down|-,106397789:down|-,106387293:down|-,106439508:down|-,106366185:up|-,106452978:down|-,106367682:down|-,106439158:up|-,106367786:up|-,10…	http://www.genome.jp/kegg-bin/show_pathway?bna00040/bna:106411109%09red/bna:106350219%09red/bna:106385287%09blue/bna:106410439%09red/bna:106382476%09red/bna:106448277%09red/bna:106393609%09red/bna:106365801%09red/bna:106379851%09blue/bna:106379267%09red/bna:106397789%09red/bna:106367786%09blue/bna:106432649%09red/bna:106403184%09red/bna:106367682%09red/bna:106403999%09red/bna:106424219%09red/bna:…
Amino sugar and nucleotide sugar metabolism	KEGG PATHWAY	bna00520	57	441	3726	35034	0.0152979	0.0125878	0.000989864	0.0092652	-,106346913:down|-,106450969:up|-,106401518:up|-,106380457:up|-,106443843:up|-,106348034:down|-,106367181:down|-,106410790:up|-,106381063:down|-,106397509:down|-,106386541:up|-,106348917:up|-,106372172:up|-,106382047:down|-,106353093:down|-,106451390:down|-,106413429:down|-,106369788:up|-,106389666:down|agps1,106366674:up|-,106389800:up|-,106388327:up|-,106438249:up|-,106446732:down|-,106445572:d…	http://www.genome.jp/kegg-bin/show_pathway?bna00520/bna:106366674%09blue/bna:106362044%09red/bna:106391840%09red/bna:106348917%09blue/bna:106369788%09blue/bna:106443843%09blue/bna:106423094%09blue/bna:106446732%09red/bna:106353093%09red/bna:106441054%09blue/bna:106450969%09blue/bna:106382378%09red/bna:106413429%09red/bna:106365920%09blue/bna:106423687%09blue/bna:106353172%09red/bna:106366489%09bl…
Fatty acid degradation	KEGG PATHWAY	bna00071	23	130	3726	35034	0.00617284	0.00371068	0.00106322	0.0092652	-,106348748:down|-,106348746:down|-,106382478:down|-,106448277:down|-,106408937:up|-,106350219:down|-,106386401:down|-,106401308:down|-,106348972:up|-,106452056:up|-,106398246:down|-,106346097:down|-,106411109:down|ADH1,106392161:down|-,106389792:down|-,106434209:up|-,106415581:down|-,106402802:down|-,106407599:down|-,106445786:up|-,106388108:down|-,106375554:down|-,106403192:down	http://www.genome.jp/kegg-bin/show_pathway?bna00071/bna:106348746%09red/bna:106411109%09red/bna:106445786%09blue/bna:106350219%09red/bna:106348748%09red/bna:106434209%09blue/bna:106375554%09red/bna:106415581%09red/bna:106448277%09red/bna:106382478%09red/bna:106407599%09red/bna:106402802%09red/bna:106392161%09red/bna:106386401%09red/bna:106398246%09red/bna:106452056%09blue/bna:106388108%09red/bna:…
Phenylpropanoid biosynthesis	KEGG PATHWAY	bna00940	69	569	3726	35034	0.0185185	0.0162414	0.00145045	0.011797	-,106369846:up|-,106374986:up|-,106376363:down|CADa-2,106377215:up|-,106402235:down|-,106385406:up|-,106435511:up|-,106451284:down|-,106374320:up|ELI3-BN-1,106373897:down|-,106447397:up|-,106353745:up|-,106418764:down|-,106347881:up|-,106444972:down|-,106397871:down|-,106353480:up|-,106385992:down|-,106411305:up|-,106361386:down|-,106397425:down|-,106375305:down|-,106376873:down|-,106392944:down|…	http://www.genome.jp/kegg-bin/show_pathway?bna00940/bna:106352757%09red/bna:106391500%09blue/bna:106373897%09red/bna:106397871%09red/bna:106364743%09blue/bna:106376363%09red/bna:106368671%09blue/bna:106454579%09red/bna:106446946%09red/bna:106434512%09red/bna:106421646%09red/bna:106414831%09blue/bna:106361386%09red/bna:106444972%09red/bna:106411305%09blue/bna:106446949%09red/bna:106374320%09blue/b…
Ribosome	KEGG PATHWAY	bna03010	130	1214	3726	35034	0.03489	0.0346521	0.00176467	0.0134556	-,106380167:up|-,106387488:up|-,106380455:up|-,106444910:up|-,106404586:up|-,106354529:up|-,106385693:up|-,106413672:up|-,106399351:up|-,106428465:up|-,106388871:up|-,106360799:up|-,106367522:up|-,106442163:up|-,106357718:up|-,106420535:up|-,106397606:up|-,106349421:up|-,106438023:up|-,106356374:up|-,106421587:up|-,106382791:up|-,106431865:up|-,106402376:up|-,106441366:up|-,106377142:up|-,1063660…	http://www.genome.jp/kegg-bin/show_pathway?bna03010/bna:106353827%09blue/bna:106413744%09blue/bna:106361738%09blue/bna:106423888%09blue/bna:106404586%09blue/bna:106423011%09blue/bna:106444910%09blue/bna:106382791%09blue/bna:106402376%09blue/bna:106388871%09blue/bna:106407316%09blue/bna:106385693%09blue/bna:106375954%09blue/bna:106370155%09blue/bna:106353381%09blue/bna:106413672%09blue/bna:1064020…
Glutathione metabolism	KEGG PATHWAY	bna00480	41	310	3726	35034	0.0110038	0.00884855	0.00323123	0.0231889	-,106446298:up|-,106382554:down|-,106357996:up|-,106370505:up|-,106348665:down|-,106387610:down|-,106403388:up|-,106427885:up|-,106375714:down|-,106347221:down|-,106357326:up|-,106419087:up|-,106437324:up|-,106447233:down|-,106388606:up|-,106376966:up|-,106367543:down|-,106389066:up|-,106401842:up|-,106423404:down|-,106354426:up|-,106401473:up|-,106420556:down|-,106447277:down|-,106450055:down|-,…	http://www.genome.jp/kegg-bin/show_pathway?bna00480/bna:106420556%09red/bna:106438339%09red/bna:106351341%09blue/bna:106367536%09blue/bna:106446298%09blue/bna:106351342%09blue/bna:106438356%09red/bna:106447277%09red/bna:106410317%09red/bna:106347221%09red/bna:106403388%09blue/bna:106423404%09red/bna:106452617%09blue/bna:106401842%09blue/bna:106354426%09blue/bna:106450171%09blue/bna:106382554%09re…
Cutin, suberine and wax biosynthesis	KEGG PATHWAY	bna00073	17	99	3726	35034	0.00456253	0.00282583	0.00580278	0.03933	-,106434156:down|-,106399573:up|-,106381281:up|-,106426066:down|-,106416471:down|-,106388032:down|-,106370867:down|-,106436644:up|-,106437796:down|-,106407020:down|-,106377374:down|-,106371648:down|-,106409128:up|-,106451050:down|-,106395007:down|-,106357059:up|-,106404973:up	http://www.genome.jp/kegg-bin/show_pathway?bna00073/bna:106357059%09blue/bna:106377374%09red/bna:106434156%09red/bna:106395007%09red/bna:106370867%09red/bna:106388032%09red/bna:106381281%09blue/bna:106426066%09red/bna:106407020%09red/bna:106451050%09red/bna:106404973%09blue/bna:106416471%09red/bna:106437796%09red/bna:106409128%09blue/bna:106371648%09red/bna:106436644%09blue/bna:106399573%09blue
Vitamin B6 metabolism	KEGG PATHWAY	bna00750	10	45	3726	35034	0.00268384	0.00128447	0.00709273	0.0438089	-,106436352:down|-,106348515:up|-,106366377:up|-,106375529:down|-,106351387:up|-,106371607:up|-,106354245:up|-,106433826:down|-,106427114:up|-,106367699:up	http://www.genome.jp/kegg-bin/show_pathway?bna00750/bna:106348515%09blue/bna:106371607%09blue/bna:106354245%09blue/bna:106367699%09blue/bna:106375529%09red/bna:106433826%09red/bna:106427114%09blue/bna:106366377%09blue/bna:106436352%09red/bna:106351387%09blue
Limonene and pinene degradation	KEGG PATHWAY	bna00903	15	85	3726	35034	0.00402576	0.00242621	0.0074383	0.0438089	-,106407641:up|-,106440059:down|-,106439880:down|-,106436552:up|-,106437474:down|-,106401412:down|-,106448277:down|-,106349347:down|-,106408937:up|-,106432919:up|-,106365154:down|-,106432658:down|-,106350219:down|-,106411109:down|-,106432895:down	http://www.genome.jp/kegg-bin/show_pathway?bna00903/bna:106411109%09red/bna:106439880%09red/bna:106437474%09red/bna:106432919%09blue/bna:106350219%09red/bna:106349347%09red/bna:106408937%09blue/bna:106436552%09blue/bna:106401412%09red/bna:106407641%09blue/bna:106448277%09red/bna:106432895%09red/bna:106440059%09red/bna:106432658%09red/bna:106365154%09red
Pyrimidine metabolism	KEGG PATHWAY	bna00240	47	388	3726	35034	0.0126141	0.011075	0.00754088	0.0438089	-,106402478:down|-,106427199:down|-,106400856:down|-,106431657:up|-,106416303:up|NF-YB11A,106358435:up|-,106432342:up|-,106377555:up|-,106419087:up|-,106357502:up|-,106362151:up|-,106368446:up|-,106436610:up|-,106376966:up|-,106347560:up|-,106409313:up|-,106409334:up|-,106439886:up|-,106354683:up|-,106414278:up|-,106352751:up|-,106352752:up|-,106445468:up|-,106394047:up|-,106420157:up|-,106452903…	http://www.genome.jp/kegg-bin/show_pathway?bna00240/bna:106362148%09blue/bna:106452022%09red/bna:106347415%09red/bna:106354683%09blue/bna:106352752%09blue/bna:106352751%09blue/bna:106454933%09blue/bna:106414278%09blue/bna:106348342%09blue/bna:106449027%09blue/bna:106409334%09blue/bna:106451529%09blue/bna:106366051%09blue/bna:106420157%09blue/bna:106435549%09blue/bna:106385775%09blue/bna:106409313…
Phenylalanine metabolism	KEGG PATHWAY	bna00360	22	149	3726	35034	0.00590446	0.00425301	0.00908262	0.0503673	-,106371447:up|-,106348399:down|-,106402089:down|-,106375928:down|-,106411305:up|-,106397425:down|-,106371451:up|-,106346576:down|PAL-BN-1,106391500:up|-,106363727:up|-,106426291:up|-,106407350:down|-,106352757:down|-,106399731:down|-,106452673:down|-,106440999:up|4CL-D,106397021:down|-,106361880:up|-,106441358:down|-,106407706:up|-,106357964:down|-,106398793:down	http://www.genome.jp/kegg-bin/show_pathway?bna00360/bna:106352757%09red/bna:106375928%09red/bna:106452673%09red/bna:106411305%09blue/bna:106397425%09red/bna:106348399%09red/bna:106441358%09red/bna:106399731%09red/bna:106391500%09blue/bna:106407350%09red/bna:106371451%09blue/bna:106363727%09blue/bna:106397021%09red/bna:106407706%09blue/bna:106357964%09red/bna:106402089%09red/bna:106398793%09red/bn…
Terpenoid backbone biosynthesis	KEGG PATHWAY	bna00900	23	161	3726	35034	0.00617284	0.00459554	0.0108476	0.0575395	-,106365752:down|-,106418704:up|-,106371612:down|-,106391316:down|-,106454354:up|-,106401636:down|-,106431384:up|-,106348972:up|-,106346730:up|-,106431385:up|-,106366495:down|-,106368637:down|-,106413053:up|-,106366165:down|-,106414355:down|-,106381945:up|-,106440564:down|-,106355630:down|-,106396261:up|-,106411721:up|-,106388030:down|-,106430936:down|-,106354395:up	http://www.genome.jp/kegg-bin/show_pathway?bna00900/bna:106368637%09red/bna:106431384%09blue/bna:106431385%09blue/bna:106371612%09red/bna:106366495%09red/bna:106454354%09blue/bna:106413053%09blue/bna:106430936%09red/bna:106381945%09blue/bna:106388030%09red/bna:106355630%09red/bna:106365752%09red/bna:106366165%09red/bna:106391316%09red/bna:106440564%09red/bna:106346730%09blue/bna:106411721%09blue/…
Tyrosine metabolism	KEGG PATHWAY	bna00350	20	136	3726	35034	0.00536769	0.00388194	0.0128778	0.0652045	-,106363727:up|-,106434209:up|-,106365244:down|-,106440999:up|ADH1,106392161:down|-,106407350:down|-,106380944:down|-,106386401:down|-,106390253:down|-,106441358:down|-,106407706:up|-,106346576:down|-,106357964:down|-,106359591:up|-,106365245:down|-,106401881:down|-,106402089:down|-,106399731:down|-,106375928:down|-,106452056:up	http://www.genome.jp/kegg-bin/show_pathway?bna00350/bna:106407706%09blue/bna:106402089%09red/bna:106386401%09red/bna:106441358%09red/bna:106380944%09red/bna:106346576%09red/bna:106392161%09red/bna:106452056%09blue/bna:106375928%09red/bna:106399731%09red/bna:106401881%09red/bna:106407350%09red/bna:106434209%09blue/bna:106365245%09red/bna:106365244%09red/bna:106440999%09blue/bna:106357964%09red/bna…
Carbon metabolism	KEGG PATHWAY	bna01200	90	861	3726	35034	0.0241546	0.0245761	0.0136138	0.0652045	-,106376661:up|-,106413869:up|-,106381915:up|-,106429559:up|-,106386401:down|-,106347139:up|-,106396272:up|-,106391531:down|-,106445357:up|-,106402810:down|-,106446447:down|-,106415509:down|-,106436083:down|accA1-2,106451057:down|-,106348257:down|-,106432607:up|-,106401829:up|-,106407811:down|-,106346212:up|-,106376498:up|-,106444997:up|-,106396803:up|-,106446298:up|-,106380628:down|-,106438973:u…	http://www.genome.jp/kegg-bin/show_pathway?bna01200/bna:106446634%09blue/bna:106434209%09blue/bna:106406721%09blue/bna:106423444%09blue/bna:106452617%09blue/bna:106401829%09blue/bna:106396272%09blue/bna:106449712%09blue/bna:106358527%09red/bna:106396803%09blue/bna:106444997%09blue/bna:106412042%09red/bna:106400973%09red/bna:106445357%09blue/bna:106389066%09blue/bna:106412334%09red/bna:106380628%0…
Tryptophan metabolism	KEGG PATHWAY	bna00380	19	128	3726	35034	0.0050993	0.00365359	0.013896	0.0652045	-,106376414:down|-,106440733:down|-,106395273:up|-,106446405:down|-,106407811:down|-,106440374:up|-,106372559:down|-,106421339:down|-,106448277:down|-,106408937:up|-,106381367:down|-,106380686:down|LSC650,106358221:down|-,106436083:down|-,106350219:down|-,106411109:down|-,106375778:down|-,106353777:up|-,106348972:up	http://www.genome.jp/kegg-bin/show_pathway?bna00380/bna:106358221%09red/bna:106380686%09red/bna:106407811%09red/bna:106411109%09red/bna:106372559%09red/bna:106348972%09blue/bna:106440733%09red/bna:106350219%09red/bna:106436083%09red/bna:106381367%09red/bna:106421339%09red/bna:106395273%09blue/bna:106408937%09blue/bna:106448277%09red/bna:106376414%09red/bna:106440374%09blue/bna:106375778%09red/bna…
Glyoxylate and dicarboxylate metabolism	KEGG PATHWAY	bna00630	33	263	3726	35034	0.00885668	0.00750699	0.0145531	0.0657583	-,106440733:down|-,106358154:up|-,106413869:up|-,106354452:down|GLN1.3,106435967:down|-,106367959:up|-,106361137:up|gln,106410718:down|-,106347406:up|-,106348972:up|-,106396466:down|-,106446447:down|-,106432031:up|-,106439352:down|-,106436083:down|-,106415509:down|-,106376661:up|-,106392215:up|-,106418936:down|-,106445872:down|rbcS,106352647:up|-,106401829:up|-,106407442:down|-,106410465:down|-,1…	http://www.genome.jp/kegg-bin/show_pathway?bna00630/bna:106352649%09blue/bna:106413977%09red/bna:106439352%09red/bna:106445872%09red/bna:106396466%09red/bna:106432031%09blue/bna:106401829%09blue/bna:106436083%09red/bna:106439570%09blue/bna:106376498%09blue/bna:106413869%09blue/bna:106424805%09blue/bna:106358221%09red/bna:106407442%09red/bna:106367959%09blue/bna:106446447%09red/bna:106352647%09blu…
Peroxisome	KEGG PATHWAY	bna04146	35	286	3726	35034	0.00939345	0.0081635	0.0166183	0.0724082	-,106440733:down|-,106382478:down|-,106360981:down|-,106447057:up|-,106407020:down|-,106438733:down|-,106401308:down|-,106394913:down|-,106432971:up|-,106436240:down|-,106439352:down|-,106441150:up|-,106436083:down|-,106371648:down|-,106446673:up|-,106416471:down|-,106449407:down|-,106420167:down|-,106407442:down|-,106410465:down|-,106410505:up|-,106402802:down|-,106381689:down|-,106407599:down|-…	http://www.genome.jp/kegg-bin/show_pathway?bna04146/bna:106441150%09blue/bna:106445786%09blue/bna:106415622%09red/bna:106407020%09red/bna:106439352%09red/bna:106377019%09red/bna:106416471%09red/bna:106352491%09blue/bna:106436644%09blue/bna:106382478%09red/bna:106407599%09red/bna:106436083%09red/bna:106360981%09red/bna:106402802%09red/bna:106358221%09red/bna:106407442%09red/bna:106394913%09red/bna…
Arginine biosynthesis	KEGG PATHWAY	bna00220	18	123	3726	35034	0.00483092	0.00351088	0.0183289	0.076387	-,106429263:up|-,106375795:up|gln,106410718:down|-,106347406:up|GLN1.3,106439570:up|-,106447369:up|-,106407350:down|-,106368203:up|-,106445872:down|-,106411403:down|-,106382823:up|-,106354452:down|GLN1.4,106372226:up|-,106426860:up|-,106422789:down|GLN1.3,106435967:down|-,106445194:up|-,106416254:up	http://www.genome.jp/kegg-bin/show_pathway?bna00220/bna:106354452%09red/bna:106372226%09blue/bna:106445194%09blue/bna:106416254%09blue/bna:106447369%09blue/bna:106347406%09blue/bna:106410718%09red/bna:106439570%09blue/bna:106407350%09red/bna:106435967%09red/bna:106382823%09blue/bna:106411403%09red/bna:106429263%09blue/bna:106422789%09red/bna:106375795%09blue/bna:106426860%09blue/bna:106445872%09r…
Fatty acid metabolism	KEGG PATHWAY	bna01212	28	219	3726	35034	0.00751476	0.00625107	0.0187837	0.076387	-,106348748:down|-,106348746:down|-,106382478:down|-,106418889:up|-,106354530:up|FatB,106346329:down|BOXAR-5,106425465:up|-,106401308:down|-,106358076:up|-,106348972:up|bkr2,106361756:up|-,106398246:down|-,106346097:down|accA1-2,106451057:down|-,106389792:down|-,106438946:up|-,106432607:up|-,106402802:down|-,106415581:down|-,106346212:up|-,106407599:down|-,106425361:up|-,106445786:up|-,106415535:…	http://www.genome.jp/kegg-bin/show_pathway?bna01212/bna:106348746%09red/bna:106445786%09blue/bna:106432607%09blue/bna:106346329%09red/bna:106348748%09red/bna:106375554%09red/bna:106415581%09red/bna:106382478%09red/bna:106425465%09blue/bna:106407599%09red/bna:106361756%09blue/bna:106415535%09red/bna:106451057%09red/bna:106402802%09red/bna:106425361%09blue/bna:106438946%09blue/bna:106354530%09blue/…
Stilbenoid, diarylheptanoid and gingerol biosynthesis	KEGG PATHWAY	bna00945	16	106	3726	35034	0.00429415	0.00302563	0.0199689	0.0777736	-,106407641:up|-,106440059:down|-,106439880:down|-,106436552:up|-,106396668:down|-,106437474:down|-,106446740:down|-,106401412:down|-,106348399:down|-,106361880:up|-,106349347:down|-,106365154:down|-,106432658:down|-,106438010:up|-,106432919:up|-,106432895:down	http://www.genome.jp/kegg-bin/show_pathway?bna00945/bna:106348399%09red/bna:106401412%09red/bna:106439880%09red/bna:106437474%09red/bna:106432919%09blue/bna:106349347%09red/bna:106361880%09blue/bna:106438010%09blue/bna:106436552%09blue/bna:106407641%09blue/bna:106432895%09red/bna:106440059%09red/bna:106446740%09red/bna:106396668%09red/bna:106432658%09red/bna:106365154%09red
Biosynthesis of amino acids	KEGG PATHWAY	bna01230	86	835	3726	35034	0.0230811	0.023834	0.0209259	0.0777736	-,106381915:up|-,106388717:up|GLN1.3,106435967:down|-,106396272:up|-,106445357:up|-,106429798:up|-,106346576:down|-,106415509:down|-,106397603:down|-,106363727:up|-,106401829:up|-,106345971:down|-,106438537:up|-,106375912:down|-,106429263:up|-,106411403:down|-,106421017:up|-,106367434:down|-,106396106:down|-,106396803:up|-,106438973:up|-,106347406:up|-,106396466:down|-,106368203:up|-,106444997:up…	http://www.genome.jp/kegg-bin/show_pathway?bna01230/bna:106439570%09blue/bna:106401829%09blue/bna:106396272%09blue/bna:106416254%09blue/bna:106382823%09blue/bna:106396803%09blue/bna:106375795%09blue/bna:106444997%09blue/bna:106381915%09blue/bna:106445357%09blue/bna:106395965%09red/bna:106353715%09blue/bna:106437660%09blue/bna:106412334%09red/bna:106412042%09red/bna:106397603%09red/bna:106358583%0…
Glucosinolate biosynthesis	KEGG PATHWAY	bna00966	5	17	3726	35034	0.00134192	0.000485243	0.0210371	0.0777736	-,106446405:down|-,106381367:down|CYP83A1-5,106430121:up|CYP79F1,106367453:up|-,106380686:down	http://www.genome.jp/kegg-bin/show_pathway?bna00966/bna:106430121%09blue/bna:106380686%09red/bna:106446405%09red/bna:106367453%09blue/bna:106381367%09red
Ubiquinone and other terpenoid-quinone biosynthesis	KEGG PATHWAY	bna00130	18	128	3726	35034	0.00483092	0.00365359	0.0251682	0.0903094	-,106348399:down|-,106363727:up|VTE4-750,106406285:down|-,106397425:down|-,106441358:down|-,106440999:up|-,106426291:up|-,106393361:down|4CL-D,106397021:down|-,106411305:up|-,106415089:up|-,106407706:up|-,106346576:down|-,106397335:up|-,106411207:down|-,106357964:down|-,106399731:down|-,106423191:up	http://www.genome.jp/kegg-bin/show_pathway?bna00130/bna:106407706%09blue/bna:106440999%09blue/bna:106441358%09red/bna:106348399%09red/bna:106346576%09red/bna:106426291%09blue/bna:106357964%09red/bna:106423191%09blue/bna:106399731%09red/bna:106406285%09red/bna:106411207%09red/bna:106415089%09blue/bna:106397335%09blue/bna:106393361%09red/bna:106363727%09blue/bna:106397021%09red/bna:106411305%09blue…
Glycolysis / Gluconeogenesis	KEGG PATHWAY	bna00010	42	374	3726	35034	0.0112721	0.0106753	0.0303562	0.105813	-,106370897:up|ADH1,106392161:down|-,106373279:down|-,106451107:up|-,106358154:up|-,106408937:up|-,106411347:down|-,106448277:down|-,106347227:up|-,106348917:up|-,106429798:up|-,106386401:down|-,106350219:down|-,106372077:up|-,106421674:up|-,106396272:up|-,106452056:up|-,106446528:up|-,106437660:up|-,106446634:up|-,106371229:down|-,106445357:up|-,106388673:up|-,106447623:up|-,106411109:down|-,106…	http://www.genome.jp/kegg-bin/show_pathway?bna00010/bna:106446634%09blue/bna:106411109%09red/bna:106350219%09red/bna:106429559%09blue/bna:106434209%09blue/bna:106447623%09blue/bna:106448277%09red/bna:106386401%09red/bna:106373279%09red/bna:106347227%09blue/bna:106411347%09red/bna:106446528%09blue/bna:106396272%09blue/bna:106425542%09blue/bna:106371229%09red/bna:106449712%09blue/bna:106414225%09bl…
Tropane, piperidine and pyridine alkaloid biosynthesis	KEGG PATHWAY	bna00960	17	124	3726	35034	0.00456253	0.00353942	0.0348837	0.118217	-,106391116:up|-,106363727:up|-,106372275:down|-,106447281:down|-,106436183:down|-,106420189:down|-,106440999:up|-,106407350:down|-,106441358:down|-,106407706:up|-,106346576:down|-,106357964:down|-,106353521:down|-,106446945:down|-,106402089:down|-,106375928:down|-,106401783:up	http://www.genome.jp/kegg-bin/show_pathway?bna00960/bna:106407706%09blue/bna:106391116%09blue/bna:106441358%09red/bna:106353521%09red/bna:106346576%09red/bna:106401783%09blue/bna:106375928%09red/bna:106402089%09red/bna:106420189%09red/bna:106407350%09red/bna:106436183%09red/bna:106446945%09red/bna:106440999%09blue/bna:106447281%09red/bna:106357964%09red/bna:106363727%09blue/bna:106372275%09red
Pyruvate metabolism	KEGG PATHWAY	bna00620	31	266	3726	35034	0.00831991	0.00759262	0.0385728	0.123961	-,106370897:up|-,106380628:down|-,106418889:up|-,106448277:down|-,106352871:up|-,106358154:up|-,106408937:up|-,106429559:up|-,106347227:up|-,106350219:down|-,106372077:up|-,106369058:down|-,106347139:up|-,106348972:up|-,106358527:down|-,106437660:up|-,106446447:down|-,106429922:down|-,106348556:up|accA1-2,106451057:down|-,106384951:down|-,106400973:down|-,106348759:up|-,106432607:up|-,106390711:d…	http://www.genome.jp/kegg-bin/show_pathway?bna00620/bna:106347139%09blue/bna:106362166%09red/bna:106411109%09red/bna:106350219%09red/bna:106429559%09blue/bna:106432607%09blue/bna:106448277%09red/bna:106347227%09blue/bna:106429922%09red/bna:106423444%09blue/bna:106352871%09blue/bna:106390711%09red/bna:106358527%09red/bna:106451057%09red/bna:106400973%09red/bna:106384951%09red/bna:106346212%09blue/…
Glycerolipid metabolism	KEGG PATHWAY	bna00561	27	225	3726	35034	0.00724638	0.00642233	0.0386108	0.123961	-,106376661:up|-,106448277:down|-,106408937:up|-,106396983:down|-,106424215:down|-,106350219:down|-,106435863:up|-,106354755:down|GPAT4-C2,106358370:down|-,106396524:up|-,106366315:up|-,106425766:up|-,106418974:down|-,106376655:down|-,106435170:up|-,106367193:up|-,106446845:up|-,106353658:down|-,106429324:down|-,106429323:down|-,106453443:down|-,106411109:down|-,106447472:up|-,106360384:up|BAT1.5…	http://www.genome.jp/kegg-bin/show_pathway?bna00561/bna:106446845%09blue/bna:106411109%09red/bna:106350219%09red/bna:106389614%09red/bna:106396983%09red/bna:106453443%09red/bna:106410641%09blue/bna:106424215%09red/bna:106435170%09blue/bna:106447472%09blue/bna:106376655%09red/bna:106418974%09red/bna:106354755%09red/bna:106366315%09blue/bna:106353658%09red/bna:106429324%09red/bna:106396524%09blue/b…
Spliceosome	KEGG PATHWAY	bna03040	58	555	3726	35034	0.0155663	0.0158418	0.0400828	0.125387	-,106385651:up|-,106366115:up|-,106387894:up|-,106450967:up|-,106390820:up|-,106403204:up|-,106419798:up|-,106375693:up|-,106438771:up|-,106381595:up|-,106440929:up|-,106382934:up|-,106446932:up|-,106359781:up|-,106439019:up|-,106437459:up|-,106402580:up|-,106347134:up|-,106440427:up|-,106382193:up|-,106361614:up|-,106396058:up|-,106373370:down|-,106447515:up|-,106450491:up|-,106393650:up|-,10639…	http://www.genome.jp/kegg-bin/show_pathway?bna03040/bna:106359781%09blue/bna:106377472%09blue/bna:106382934%09blue/bna:106396058%09blue/bna:106419798%09blue/bna:106373370%09red/bna:106347134%09blue/bna:106366115%09blue/bna:106381583%09blue/bna:106376520%09blue/bna:106450664%09blue/bna:106452753%09blue/bna:106434530%09blue/bna:106385651%09blue/bna:106450967%09blue/bna:106376528%09blue/bna:10644714…
Ubiquitin mediated proteolysis	KEGG PATHWAY	bna04120	46	429	3726	35034	0.0123457	0.0122452	0.0447613	0.136522	-,106404546:up|-,106443827:up|-,106443822:down|-,106433691:up|-,106375751:down|-,106389894:up|-,106387961:down|-,106386813:down|-,106352637:up|-,106425686:up|-,106348237:up|-,106397181:down|-,106397402:up|-,106368745:up|-,106347076:up|-,106370036:down|-,106397054:down|-,106425880:down|-,106384850:up|-,106371919:down|-,106376752:up|-,106390223:down|-,106369853:down|-,106360998:up|-,106385158:up|-,…	http://www.genome.jp/kegg-bin/show_pathway?bna04120/bna:106371919%09red/bna:106347076%09blue/bna:106352637%09blue/bna:106397402%09blue/bna:106346702%09red/bna:106371580%09red/bna:106447147%09red/bna:106447146%09blue/bna:106449947%09blue/bna:106397181%09red/bna:106403778%09red/bna:106376752%09blue/bna:106389894%09blue/bna:106390223%09red/bna:106429623%09red/bna:106376596%09blue/bna:106438519%09blu…
Cysteine and methionine metabolism	KEGG PATHWAY	bna00270	40	371	3726	35034	0.0107354	0.0105897	0.054249	0.158687	-,106401189:down|-,106349859:up|-,106412042:down|-,106422042:down|-,106376249:down|-,106346576:down|-,106396803:up|-,106348665:down|-,106354107:down|-,106402810:down|-,106365779:down|-,106385998:down|-,106407706:up|-,106453075:down|-,106446447:down|-,106368984:up|-,106399494:down|-,106361236:down|-,106349119:down|-,106352999:down|-,106363727:up|-,106401473:up|-,106397796:down|-,106407350:down|-,1…	http://www.genome.jp/kegg-bin/show_pathway?bna00270/bna:106352999%09red/bna:106446455%09blue/bna:106361236%09red/bna:106354107%09red/bna:106348665%09red/bna:106397796%09red/bna:106385998%09red/bna:106349859%09blue/bna:106401155%09red/bna:106403388%09blue/bna:106453075%09red/bna:106441358%09red/bna:106410317%09red/bna:106407350%09red/bna:106367536%09blue/bna:106396803%09blue/bna:106363727%09blue/b…
Isoquinoline alkaloid biosynthesis	KEGG PATHWAY	bna00950	12	84	3726	35034	0.00322061	0.00239767	0.0546301	0.158687	-,106363727:up|-,106365244:down|-,106440999:up|-,106407350:down|-,106441358:down|-,106407706:up|-,106346576:down|-,106357964:down|-,106365245:down|-,106401881:down|-,106402089:down|-,106375928:down	http://www.genome.jp/kegg-bin/show_pathway?bna00950/bna:106407706%09blue/bna:106402089%09red/bna:106441358%09red/bna:106346576%09red/bna:106375928%09red/bna:106401881%09red/bna:106407350%09red/bna:106365245%09red/bna:106365244%09red/bna:106440999%09blue/bna:106357964%09red/bna:106363727%09blue
Fatty acid elongation	KEGG PATHWAY	bna00062	14	105	3726	35034	0.00375738	0.00299709	0.0613858	0.174164	-,106397134:up|-,106346389:up|-,106397919:up|-,106410302:down|-,106438597:down|-,106388715:down|-,106425361:up|-,106357031:up|-,106411044:up|-,106365726:down|-,106446887:down|-,106399886:up|-,106414954:up|-,106400658:up	http://www.genome.jp/kegg-bin/show_pathway?bna00062/bna:106357031%09blue/bna:106414954%09blue/bna:106411044%09blue/bna:106346389%09blue/bna:106446887%09red/bna:106399886%09blue/bna:106410302%09red/bna:106397134%09blue/bna:106400658%09blue/bna:106365726%09red/bna:106438597%09red/bna:106425361%09blue/bna:106388715%09red/bna:106397919%09blue
RNA degradation	KEGG PATHWAY	bna03018	40	377	3726	35034	0.0107354	0.010761	0.064688	0.179362	-,106418388:up|-,106376109:up|-,106388026:up|-,106427619:up|-,106431657:up|-,106403204:up|-,106413798:up|-,106353278:up|-,106441524:down|-,106451107:up|-,106445923:up|-,106426838:up|-,106427881:up|-,106347687:up|-,106396272:up|-,106389120:up|-,106438830:down|-,106371466:up|-,106365102:up|-,106391056:up|-,106451861:down|-,106452880:up|-,106348512:up|-,106412057:up|-,106407409:up|-,106366378:up|-,1…	http://www.genome.jp/kegg-bin/show_pathway?bna03018/bna:106416513%09red/bna:106415397%09blue/bna:106365102%09blue/bna:106353278%09blue/bna:106367470%09blue/bna:106451861%09red/bna:106422939%09blue/bna:106431906%09blue/bna:106452880%09blue/bna:106407409%09blue/bna:106403204%09blue/bna:106396272%09blue/bna:106391056%09blue/bna:106389120%09blue/bna:106441524%09red/bna:106418388%09blue/bna:106406567%…
Biosynthesis of unsaturated fatty acids	KEGG PATHWAY	bna01040	12	88	3726	35034	0.00322061	0.00251185	0.0701981	0.190315	-,106358076:up|-,106438946:up|bkr2,106361756:up|-,106382478:down|-,106438597:down|-,106402802:down|-,106388715:down|-,106425361:up|-,106388108:down|BOXAR-5,106425465:up|-,106401308:down|-,106403192:down	http://www.genome.jp/kegg-bin/show_pathway?bna01040/bna:106388108%09red/bna:106425465%09blue/bna:106403192%09red/bna:106361756%09blue/bna:106401308%09red/bna:106438946%09blue/bna:106438597%09red/bna:106402802%09red/bna:106425361%09blue/bna:106388715%09red/bna:106358076%09blue/bna:106382478%09red
Alanine, aspartate and glutamate metabolism	KEGG PATHWAY	bna00250	21	179	3726	35034	0.00563607	0.00510932	0.0732558	0.194287	-,106429263:up|-,106375795:up|gln,106410718:down|-,106347406:up|GLN1.3,106439570:up|-,106348011:up|-,106354452:down|-,106407350:down|-,106432342:up|-,106445872:down|-,106394047:up|GLN1.4,106372226:up|-,106357502:up|-,106433662:up|-,106387720:up|-,106426239:up|-,106426241:up|-,106410465:down|-,106422789:down|GLN1.3,106435967:down|-,106352999:down	http://www.genome.jp/kegg-bin/show_pathway?bna00250/bna:106387720%09blue/bna:106354452%09red/bna:106426241%09blue/bna:106410465%09red/bna:106432342%09blue/bna:106352999%09red/bna:106347406%09blue/bna:106410718%09red/bna:106348011%09blue/bna:106433662%09blue/bna:106407350%09red/bna:106435967%09red/bna:106439570%09blue/bna:106426239%09blue/bna:106429263%09blue/bna:106422789%09red/bna:106357502%09bl…
Arginine and proline metabolism	KEGG PATHWAY	bna00330	20	174	3726	35034	0.00536769	0.0049666	0.0908634	0.235858	-,106401930:down|-,106387661:up|-,106386332:up|-,106408937:up|P5CS1,106391557:up|-,106367536:up|-,106407350:down|-,106448277:down|-,106431030:up|-,106385479:up|-,106402283:up|-,106431474:up|-,106403388:up|-,106351654:down|-,106350219:down|-,106431049:up|-,106411109:down|-,106391704:down|-,106401473:up|-,106395965:down	http://www.genome.jp/kegg-bin/show_pathway?bna00330/bna:106401473%09blue/bna:106401930%09red/bna:106411109%09red/bna:106431030%09blue/bna:106431474%09blue/bna:106367536%09blue/bna:106402283%09blue/bna:106395965%09red/bna:106431049%09blue/bna:106385479%09blue/bna:106407350%09red/bna:106387661%09blue/bna:106408937%09blue/bna:106391557%09blue/bna:106448277%09red/bna:106350219%09red/bna:106391704%09r…
Flavonoid biosynthesis	KEGG PATHWAY	bna00941	11	84	3726	35034	0.00295223	0.00239767	0.0978658	0.248742	-,106348399:down|F3H-1,106367722:up|-,106396668:down|CFI-BN-1,106352891:up|-,106446740:down|-,106431192:up|-,106382906:down|-,106361880:up|-,106438010:up|CHSB1,106367233:up|CHS-BN-3,106381815:up	http://www.genome.jp/kegg-bin/show_pathway?bna00941/bna:106348399%09red/bna:106382906%09red/bna:106367233%09blue/bna:106367722%09blue/bna:106381815%09blue/bna:106361880%09blue/bna:106431192%09blue/bna:106352891%09blue/bna:106446740%09red/bna:106438010%09blue/bna:106396668%09red
RNA polymerase	KEGG PATHWAY	bna03020	16	138	3726	35034	0.00429415	0.00393903	0.114318	0.280007	-,106356712:up|-,106436610:up|-,106362148:up|-,106385884:up|-,106451529:up|-,106362151:up|-,106377555:up|-,106420157:up|-,106368446:up|-,106454933:up|-,106435549:up|-,106445468:up|-,106454364:up|-,106385775:up|-,106449027:up|-,106409313:up	http://www.genome.jp/kegg-bin/show_pathway?bna03020/bna:106362148%09blue/bna:106436610%09blue/bna:106454933%09blue/bna:106445468%09blue/bna:106362151%09blue/bna:106409313%09blue/bna:106368446%09blue/bna:106451529%09blue/bna:106454364%09blue/bna:106377555%09blue/bna:106420157%09blue/bna:106435549%09blue/bna:106449027%09blue/bna:106385775%09blue/bna:106356712%09blue/bna:106385884%09blue
Sulfur relay system	KEGG PATHWAY	bna04122	6	39	3726	35034	0.00161031	0.0011132	0.117217	0.280007	-,106431592:up|-,106381793:down|-,106420895:up|-,106377366:down|-,106447136:down|-,106360940:up	http://www.genome.jp/kegg-bin/show_pathway?bna04122/bna:106377366%09red/bna:106360940%09blue/bna:106381793%09red/bna:106420895%09blue/bna:106447136%09red/bna:106431592%09blue
Brassinosteroid biosynthesis	KEGG PATHWAY	bna00905	6	39	3726	35034	0.00161031	0.0011132	0.117217	0.280007	-,106451959:down|-,106397123:down|-,106409581:down|-,106365615:up|-,106426522:down|-,106350972:down	http://www.genome.jp/kegg-bin/show_pathway?bna00905/bna:106426522%09red/bna:106365615%09blue/bna:106451959%09red/bna:106409581%09red/bna:106350972%09red/bna:106397123%09red
Cyanoamino acid metabolism	KEGG PATHWAY	bna00460	21	192	3726	35034	0.00563607	0.00548039	0.119347	0.280007	-,106347568:up|-,106451284:down|-,106361137:up|-,106396851:down|-,106374986:up|-,106376873:down|-,106418936:down|-,106446946:down|-,106450792:down|-,106375305:down|-,106396430:down|-,106376363:down|-,106444997:up|-,106446949:down|-,106445112:down|-,106396803:up|-,106415509:down|-,106397871:down|-,106401829:up|-,106454579:down|-,106367959:up	http://www.genome.jp/kegg-bin/show_pathway?bna00460/bna:106450792%09red/bna:106446946%09red/bna:106376363%09red/bna:106401829%09blue/bna:106451284%09red/bna:106397871%09red/bna:106396851%09red/bna:106347568%09blue/bna:106376873%09red/bna:106374986%09blue/bna:106454579%09red/bna:106375305%09red/bna:106367959%09blue/bna:106418936%09red/bna:106415509%09red/bna:106445112%09red/bna:106396803%09blue/bn…
Valine, leucine and isoleucine degradation	KEGG PATHWAY	bna00280	16	141	3726	35034	0.00429415	0.00402466	0.129027	0.297006	-,106418704:up|-,106346160:up|-,106348748:down|-,106348972:up|-,106382478:down|-,106361079:down|-,106358154:up|-,106408937:up|-,106385828:up|-,106448277:down|-,106347356:down|-,106350219:down|-,106352999:down|-,106411109:down|-,106446950:down|-,106403192:down	http://www.genome.jp/kegg-bin/show_pathway?bna00280/bna:106352999%09red/bna:106361079%09red/bna:106411109%09red/bna:106448277%09red/bna:106418704%09blue/bna:106350219%09red/bna:106347356%09red/bna:106446950%09red/bna:106348748%09red/bna:106346160%09blue/bna:106408937%09blue/bna:106385828%09blue/bna:106403192%09red/bna:106348972%09blue/bna:106358154%09blue/bna:106382478%09red
Pentose phosphate pathway	KEGG PATHWAY	bna00030	18	164	3726	35034	0.00483092	0.00468117	0.137797	0.311319	FBPase,106401056:down|-,106425542:up|-,106381915:up|-,106348257:down|-,106446298:up|-,106388717:up|-,106446528:up|-,106442156:up|-,106446634:up|-,106421674:up|-,106391482:up|-,106411622:down|-,106396106:down|-,106373279:down|-,106348917:up|-,106452617:up|-,106389066:up|-,106371466:up	http://www.genome.jp/kegg-bin/show_pathway?bna00030/bna:106381915%09blue/bna:106446634%09blue/bna:106421674%09blue/bna:106446528%09blue/bna:106348257%09red/bna:106401056%09red/bna:106348917%09blue/bna:106446298%09blue/bna:106389066%09blue/bna:106396106%09red/bna:106411622%09red/bna:106425542%09blue/bna:106373279%09red/bna:106452617%09blue/bna:106391482%09blue/bna:106388717%09blue/bna:106371466%09…
Glycosphingolipid biosynthesis - ganglio series	KEGG PATHWAY	bna00604	2	7	3726	35034	0.000536769	0.000199806	0.141893	0.314744	-,106353620:up|-,106418278:down	http://www.genome.jp/kegg-bin/show_pathway?bna00604/bna:106353620%09blue/bna:106418278%09red
DNA replication	KEGG PATHWAY	bna03030	29	291	3726	35034	0.00778315	0.00830622	0.165316	0.360152	-,106384829:up|PCNA,106420145:up|-,106357751:down|BNAA07G09820D,106358115:up|-,106451515:up|-,106438164:up|-,106364394:up|-,106348689:up|-,106353456:up|-,106425967:up|-,106407159:up|-,106435589:up|-,106409334:up|-,106354683:up|-,106414278:up|-,106407275:up|-,106366739:up|-,106432868:up|-,106379951:up|NF-YB11A,106358435:up|-,106412299:up|-,106391737:up|BNAA06G06470D,106350289:up|-,106451525:up|-,1…	http://www.genome.jp/kegg-bin/show_pathway?bna03030/bna:106366739%09blue/bna:106354683%09blue/bna:106414278%09blue/bna:106358115%09blue/bna:106409334%09blue/bna:106353456%09blue/bna:106382189%09blue/bna:106451525%09blue/bna:106384829%09blue/bna:106348689%09blue/bna:106412299%09blue/bna:106356007%09blue/bna:106441000%09blue/bna:106379951%09blue/bna:106435589%09blue/bna:106425967%09blue/bna:1063579…
2-Oxocarboxylic acid metabolism	KEGG PATHWAY	bna01210	24	236	3726	35034	0.00644122	0.00673631	0.168683	0.361041	-,106445194:up|-,106382823:up|-,106381367:down|-,106434491:up|-,106369058:down|-,106380686:down|-,106396466:down|-,106368203:up|-,106396158:up|-,106367226:up|CYP83A1-5,106430121:up|-,106446405:down|-,106407350:down|ALS3,106353715:up|-,106426860:up|-,106413977:down|-,106346160:up|CYP79F1,106367453:up|-,106411403:down|-,106345587:up|-,106421017:up|-,106385828:up|-,106447369:up|-,106416254:up	http://www.genome.jp/kegg-bin/show_pathway?bna01210/bna:106380686%09red/bna:106413977%09red/bna:106367453%09blue/bna:106396158%09blue/bna:106396466%09red/bna:106445194%09blue/bna:106416254%09blue/bna:106447369%09blue/bna:106367226%09blue/bna:106407350%09red/bna:106382823%09blue/bna:106446405%09red/bna:106430121%09blue/bna:106345587%09blue/bna:106421017%09blue/bna:106381367%09red/bna:106346160%09b…
Nitrogen metabolism	KEGG PATHWAY	bna00910	15	139	3726	35034	0.00402576	0.00396757	0.178323	0.375093	-,106429263:up|gln,106410718:down|-,106347406:up|GLN1.3,106439570:up|-,106351216:down|-,106354597:down|-,106362058:down|-,106445872:down|GLN1.4,106372226:up|-,106354452:down|NIA1,106400358:down|NIA2,106368948:down|-,106422789:down|-,106367213:down|GLN1.3,106435967:down	http://www.genome.jp/kegg-bin/show_pathway?bna00910/bna:106354452%09red/bna:106368948%09red/bna:106429263%09blue/bna:106400358%09red/bna:106347406%09blue/bna:106410718%09red/bna:106367213%09red/bna:106362058%09red/bna:106435967%09red/bna:106439570%09blue/bna:106354597%09red/bna:106351216%09red/bna:106422789%09red/bna:106372226%09blue/bna:106445872%09red
Galactose metabolism	KEGG PATHWAY	bna00052	17	163	3726	35034	0.00456253	0.00465262	0.191751	0.396503	-,106396524:up|-,106400960:down|-,106402685:up|-,106353620:up|-,106387293:down|-,106395051:down|-,106450969:up|-,106449712:up|-,106362044:down|-,106382378:down|-,106371466:up|-,106406721:up|-,106439843:down|-,106349011:down|-,106414967:down|-,106418278:down|-,106445565:down	http://www.genome.jp/kegg-bin/show_pathway?bna00052/bna:106395051%09red/bna:106396524%09blue/bna:106400960%09red/bna:106414967%09red/bna:106418278%09red/bna:106353620%09blue/bna:106387293%09red/bna:106449712%09blue/bna:106439843%09red/bna:106450969%09blue/bna:106406721%09blue/bna:106445565%09red/bna:106349011%09red/bna:106402685%09blue/bna:106382378%09red/bna:106371466%09blue/bna:106362044%09red
Phenylalanine, tyrosine and tryptophan biosynthesis	KEGG PATHWAY	bna00400	18	177	3726	35034	0.00483092	0.00505223	0.209591	0.426168	-,106382970:down|-,106363727:up|-,106441358:down|-,106440999:up|-,106407350:down|-,106367434:down|-,106407706:up|-,106346576:down|-,106353832:down|-,106365843:up|-,106397603:down|-,106357964:down|-,106438537:up|-,106375912:down|-,106375928:down|-,106427871:down|-,106361822:down|-,106397521:up	http://www.genome.jp/kegg-bin/show_pathway?bna00400/bna:106397603%09red/bna:106407706%09blue/bna:106375912%09red/bna:106440999%09blue/bna:106365843%09blue/bna:106353832%09red/bna:106346576%09red/bna:106382970%09red/bna:106375928%09red/bna:106407350%09red/bna:106361822%09red/bna:106397521%09blue/bna:106357964%09red/bna:106363727%09blue/bna:106367434%09red/bna:106427871%09red/bna:106438537%09blue/b…
Monobactam biosynthesis	KEGG PATHWAY	bna00261	5	38	3726	35034	0.00134192	0.00108466	0.216785	0.428146	-,106391812:up|-,106388057:up|-,106439617:down|-,106357712:down|-,106451780:down	http://www.genome.jp/kegg-bin/show_pathway?bna00261/bna:106451780%09red/bna:106357712%09red/bna:106391812%09blue/bna:106388057%09blue/bna:106439617%09red
Base excision repair	KEGG PATHWAY	bna03410	12	112	3726	35034	0.00322061	0.00319689	0.217582	0.428146	-,106389855:down|-,106391737:up|-,106413872:up|-,106451525:up|-,106354683:up|-,106452373:down|-,106451515:up|-,106381347:down|PCNA,106420145:up|-,106356007:up|-,106366600:down|NF-YB11A,106358435:up	http://www.genome.jp/kegg-bin/show_pathway?bna03410/bna:106451515%09blue/bna:106358435%09blue/bna:106381347%09red/bna:106452373%09red/bna:106420145%09blue/bna:106356007%09blue/bna:106391737%09blue/bna:106366600%09red/bna:106389855%09red/bna:106354683%09blue/bna:106413872%09blue/bna:106451525%09blue
Mismatch repair	KEGG PATHWAY	bna03430	24	248	3726	35034	0.00644122	0.00707884	0.228949	0.443362	-,106384829:up|PCNA,106420145:up|-,106357751:down|BNAA07G09820D,106358115:up|-,106451515:up|-,106438164:up|-,106348689:up|-,106353456:up|-,106425967:up|-,106407650:up|-,106354683:up|-,106407275:up|-,106366739:up|-,106379951:up|-,106432868:up|-,106412299:up|-,106391737:up|BNAA06G06470D,106350289:up|-,106451525:up|-,106357925:down|BNAA03G49260D,106441000:up|-,106357923:down|-,106356007:up|-,1063821…	http://www.genome.jp/kegg-bin/show_pathway?bna03430/bna:106366739%09blue/bna:106354683%09blue/bna:106358115%09blue/bna:106353456%09blue/bna:106382189%09blue/bna:106451525%09blue/bna:106379951%09blue/bna:106348689%09blue/bna:106356007%09blue/bna:106441000%09blue/bna:106384829%09blue/bna:106357751%09red/bna:106425967%09blue/bna:106357925%09red/bna:106357923%09red/bna:106407275%09blue/bna:106432868%…
Pantothenate and CoA biosynthesis	KEGG PATHWAY	bna00770	11	103	3726	35034	0.00295223	0.00294	0.233294	0.444717	-,106402478:down|-,106346160:up|-,106347415:down|-,106353271:up|-,106427199:down|ALS3,106353715:up|-,106396158:up|-,106385828:up|-,106452022:down|-,106389058:up|-,106357645:down	http://www.genome.jp/kegg-bin/show_pathway?bna00770/bna:106427199%09red/bna:106452022%09red/bna:106353271%09blue/bna:106357645%09red/bna:106347415%09red/bna:106389058%09blue/bna:106402478%09red/bna:106346160%09blue/bna:106385828%09blue/bna:106353715%09blue/bna:106396158%09blue
Fructose and mannose metabolism	KEGG PATHWAY	bna00051	20	205	3726	35034	0.00536769	0.00585146	0.243287	0.452723	FBPase,106401056:down|-,106370916:down|-,106358481:down|-,106451390:down|-,106391840:down|-,106423687:up|-,106451389:down|-,106449712:up|-,106443843:up|-,106391482:up|-,106421674:up|-,106381063:down|-,106445357:up|-,106371466:up|-,106406721:up|-,106402685:up|-,106373279:down|-,106398322:up|-,106382047:down|-,106425542:up	http://www.genome.jp/kegg-bin/show_pathway?bna00051/bna:106358481%09red/bna:106425542%09blue/bna:106451390%09red/bna:106445357%09blue/bna:106391840%09red/bna:106401056%09red/bna:106382047%09red/bna:106421674%09blue/bna:106449712%09blue/bna:106391482%09blue/bna:106398322%09blue/bna:106406721%09blue/bna:106451389%09red/bna:106373279%09red/bna:106443843%09blue/bna:106402685%09blue/bna:106381063%09re…
Other glycan degradation	KEGG PATHWAY	bna00511	5	40	3726	35034	0.00134192	0.00114175	0.244916	0.452723	-,106418278:down|-,106396165:down|-,106353620:up|-,106415772:down|-,106376883:up	http://www.genome.jp/kegg-bin/show_pathway?bna00511/bna:106353620%09blue/bna:106396165%09red/bna:106418278%09red/bna:106376883%09blue/bna:106415772%09red
Propanoate metabolism	KEGG PATHWAY	bna00640	9	85	3726	35034	0.00241546	0.00242621	0.270081	0.491789	-,106346212:up|-,106348748:down|-,106348972:up|-,106432607:up|-,106418889:up|-,106358154:up|-,106347356:down|accA1-2,106451057:down|-,106446950:down	http://www.genome.jp/kegg-bin/show_pathway?bna00640/bna:106347356%09red/bna:106346212%09blue/bna:106432607%09blue/bna:106348748%09red/bna:106451057%09red/bna:106418889%09blue/bna:106348972%09blue/bna:106358154%09blue/bna:106446950%09red
Carbon fixation in photosynthetic organisms	KEGG PATHWAY	bna00710	23	246	3726	35034	0.00617284	0.00702175	0.283169	0.508039	-,106381915:up|-,106380628:down|-,106438973:up|-,106391482:up|-,106446447:down|-,106425542:up|-,106347139:up|-,106358527:down|-,106388717:up|-,106429798:up|-,106445357:up|-,106447623:up|-,106429922:down|-,106348556:up|-,106400973:down|-,106348759:up|-,106423444:up|rbcS,106352647:up|-,106434792:down|rbcS,106352649:up|FBPase,106401056:down|-,106376498:up|-,106396106:down	http://www.genome.jp/kegg-bin/show_pathway?bna00710/bna:106347139%09blue/bna:106429922%09red/bna:106423444%09blue/bna:106425542%09blue/bna:106358527%09red/bna:106376498%09blue/bna:106446447%09red/bna:106434792%09red/bna:106388717%09blue/bna:106352649%09blue/bna:106400973%09red/bna:106447623%09blue/bna:106445357%09blue/bna:106348759%09blue/bna:106396106%09red/bna:106352647%09blue/bna:106380628%09r…
Lysine degradation	KEGG PATHWAY	bna00310	10	98	3726	35034	0.00268384	0.00279728	0.288723	0.510496	-,106436574:up|-,106348972:up|-,106446673:up|-,106448277:down|-,106408937:up|LKR,106438508:down|-,106441185:up|-,106350219:down|-,106368756:down|-,106411109:down	http://www.genome.jp/kegg-bin/show_pathway?bna00310/bna:106411109%09red/bna:106368756%09red/bna:106350219%09red/bna:106438508%09red/bna:106436574%09blue/bna:106441185%09blue/bna:106408937%09blue/bna:106448277%09red/bna:106348972%09blue/bna:106446673%09blue
C5-Branched dibasic acid metabolism	KEGG PATHWAY	bna00660	4	35	3726	35034	0.00107354	0.00099903	0.333551	0.581331	-,106434491:up|ALS3,106353715:up|-,106367226:up|-,106421017:up	http://www.genome.jp/kegg-bin/show_pathway?bna00660/bna:106421017%09blue/bna:106353715%09blue/bna:106434491%09blue/bna:106367226%09blue
Synthesis and degradation of ketone bodies	KEGG PATHWAY	bna00072	2	14	3726	35034	0.000536769	0.000399612	0.339007	0.58252	-,106418704:up|-,106348972:up	http://www.genome.jp/kegg-bin/show_pathway?bna00072/bna:106348972%09blue/bna:106418704%09blue
Vancomycin resistance	KEGG PATHWAY	bna01502	1	5	3726	35034	0.000268384	0.000142719	0.372879	0.621696	-,106440185:down	http://www.genome.jp/kegg-bin/show_pathway?bna01502/bna:106440185%09red
Valine, leucine and isoleucine biosynthesis	KEGG PATHWAY	bna00290	8	84	3726	35034	0.00214707	0.00239767	0.38315	0.621696	-,106369058:down|-,106346160:up|-,106434491:up|-,106396158:up|ALS3,106353715:up|-,106421017:up|-,106385828:up|-,106367226:up	http://www.genome.jp/kegg-bin/show_pathway?bna00290/bna:106353715%09blue/bna:106421017%09blue/bna:106367226%09blue/bna:106346160%09blue/bna:106369058%09red/bna:106434491%09blue/bna:106385828%09blue/bna:106396158%09blue
Fatty acid biosynthesis	KEGG PATHWAY	bna00061	13	143	3726	35034	0.003489	0.00408175	0.384998	0.621696	-,106358076:up|-,106438946:up|-,106407599:down|-,106432607:up|bkr2,106361756:up|-,106346212:up|-,106418889:up|-,106415535:down|-,106354530:up|FatB,106346329:down|BOXAR-5,106425465:up|accA1-2,106451057:down|-,106445786:up	http://www.genome.jp/kegg-bin/show_pathway?bna00061/bna:106425465%09blue/bna:106346212%09blue/bna:106407599%09red/bna:106361756%09blue/bna:106432607%09blue/bna:106346329%09red/bna:106354530%09blue/bna:106445786%09blue/bna:106415535%09red/bna:106451057%09red/bna:106418889%09blue/bna:106438946%09blue/bna:106358076%09blue
Glycine, serine and threonine metabolism	KEGG PATHWAY	bna00260	21	239	3726	35034	0.00563607	0.00682194	0.39043	0.621696	-,106436352:down|-,106358583:down|-,106391531:down|-,106361137:up|-,106366377:up|-,106424805:up|-,106418936:down|-,106392215:up|-,106401829:up|-,106358154:up|-,106413869:up|-,106376661:up|-,106415509:down|-,106352999:down|-,106402089:down|-,106410465:down|-,106345971:down|EDA9,106357431:down|-,106446673:up|-,106375529:down|-,106367959:up	http://www.genome.jp/kegg-bin/show_pathway?bna00260/bna:106352999%09red/bna:106402089%09red/bna:106410465%09red/bna:106358583%09red/bna:106401829%09blue/bna:106345971%09red/bna:106367959%09blue/bna:106446673%09blue/bna:106375529%09red/bna:106391531%09red/bna:106376661%09blue/bna:106418936%09red/bna:106415509%09red/bna:106366377%09blue/bna:106413869%09blue/bna:106392215%09blue/bna:106357431%09red/…
Nucleotide excision repair	KEGG PATHWAY	bna03420	27	312	3726	35034	0.00724638	0.00890563	0.396543	0.621696	-,106384829:up|-,106389894:up|PCNA,106420145:up|-,106357751:down|-,106425686:up|BNAA07G09820D,106358115:up|-,106451515:up|-,106438164:up|-,106348689:up|-,106353456:up|-,106425967:up|NF-YB11A,106358435:up|-,106360998:up|-,106385158:up|-,106354683:up|-,106407275:up|-,106392723:up|-,106366739:up|-,106432868:up|-,106391737:up|BNAA06G06470D,106350289:up|-,106451525:up|-,106357925:down|BNAA03G49260D,10…	http://www.genome.jp/kegg-bin/show_pathway?bna03420/bna:106366739%09blue/bna:106354683%09blue/bna:106358115%09blue/bna:106353456%09blue/bna:106382189%09blue/bna:106451525%09blue/bna:106384829%09blue/bna:106348689%09blue/bna:106389894%09blue/bna:106356007%09blue/bna:106441000%09blue/bna:106357751%09red/bna:106425967%09blue/bna:106357925%09red/bna:106357923%09red/bna:106407275%09blue/bna:106432868%…
Butanoate metabolism	KEGG PATHWAY	bna00650	6	62	3726	35034	0.00161031	0.00176971	0.399962	0.621696	-,106418704:up|-,106348972:up|ALS3,106353715:up|-,106387720:up|-,106426239:up|-,106426241:up	http://www.genome.jp/kegg-bin/show_pathway?bna00650/bna:106387720%09blue/bna:106426241%09blue/bna:106418704%09blue/bna:106353715%09blue/bna:106426239%09blue/bna:106348972%09blue
Ascorbate and aldarate metabolism	KEGG PATHWAY	bna00053	11	121	3726	35034	0.00295223	0.00345379	0.400791	0.621696	-,106421390:down|-,106425675:down|-,106421363:down|-,106449166:up|-,106425805:down|-,106408937:up|-,106448277:down|-,106350219:down|-,106401842:up|-,106411109:down|-,106349230:down	http://www.genome.jp/kegg-bin/show_pathway?bna00053/bna:106349230%09red/bna:106411109%09red/bna:106401842%09blue/bna:106350219%09red/bna:106449166%09blue/bna:106425675%09red/bna:106408937%09blue/bna:106421390%09red/bna:106448277%09red/bna:106425805%09red/bna:106421363%09red
Glycerophospholipid metabolism	KEGG PATHWAY	bna00564	27	313	3726	35034	0.00724638	0.00893418	0.402574	0.621696	-,106419858:up|-,106448928:up|-,106447056:up|-,106424215:down|-,106376268:up|-,106360384:up|-,106354755:down|GPAT4-C2,106358370:down|-,106367016:up|-,106382211:up|-,106418974:down|-,106400971:up|-,106406538:up|-,106379558:up|-,106446845:up|-,106353658:down|-,106381084:down|-,106429324:down|-,106429323:down|-,106434796:up|-,106453443:down|-,106391614:up|-,106358615:down|-,106390139:up|BAT1.5,10641…	http://www.genome.jp/kegg-bin/show_pathway?bna00564/bna:106446845%09blue/bna:106431248%09red/bna:106448928%09blue/bna:106390139%09blue/bna:106382211%09blue/bna:106453443%09red/bna:106424215%09red/bna:106410641%09blue/bna:106358615%09red/bna:106434796%09blue/bna:106379558%09blue/bna:106400971%09blue/bna:106418974%09red/bna:106354755%09red/bna:106447056%09blue/bna:106353658%09red/bna:106429324%09re…
Sphingolipid metabolism	KEGG PATHWAY	bna00600	7	75	3726	35034	0.00187869	0.00214078	0.416198	0.634702	-,106376883:up|-,106415772:down|-,106353620:up|-,106353243:up|-,106396524:up|-,106418278:down|-,106421003:down	http://www.genome.jp/kegg-bin/show_pathway?bna00600/bna:106396524%09blue/bna:106376883%09blue/bna:106418278%09red/bna:106353620%09blue/bna:106353243%09blue/bna:106421003%09red/bna:106415772%09red
One carbon pool by folate	KEGG PATHWAY	bna00670	6	64	3726	35034	0.00161031	0.0018268	0.427191	0.643424	-,106361137:up|-,106418936:down|-,106401829:up|-,106413869:up|-,106415509:down|-,106367959:up	http://www.genome.jp/kegg-bin/show_pathway?bna00670/bna:106401829%09blue/bna:106367959%09blue/bna:106418936%09red/bna:106415509%09red/bna:106413869%09blue/bna:106361137%09blue
Protein processing in endoplasmic reticulum	KEGG PATHWAY	bna04141	53	643	3726	35034	0.0142244	0.0183536	0.467483	0.695232	-,106366681:up|-,106380873:up|-,106395362:down|-,106451283:up|-,106440960:down|-,106385532:up|-,106385027:up|-,106382934:up|-,106354201:up|-,106425686:up|-,106452875:up|-,106372490:up|-,106433691:up|-,106360629:up|-,106397402:up|-,106347076:up|-,106361554:up|-,106385972:up|-,106367426:up|-,106389042:up|-,106361614:up|-,106425744:up|-,106390243:down|-,106388954:up|-,106452985:up|-,106407488:down|-…	http://www.genome.jp/kegg-bin/show_pathway?bna04141/bna:106377472%09blue/bna:106386552%09red/bna:106439201%09blue/bna:106347076%09blue/bna:106446907%09blue/bna:106382934%09blue/bna:106397402%09blue/bna:106362347%09blue/bna:106366681%09blue/bna:106390243%09red/bna:106430600%09blue/bna:106425744%09blue/bna:106380873%09blue/bna:106388954%09blue/bna:106401239%09blue/bna:106346702%09red/bna:106440960%…
Glycosaminoglycan degradation	KEGG PATHWAY	bna00531	2	19	3726	35034	0.000536769	0.00054233	0.472986	0.695232	-,106353620:up|-,106418278:down	http://www.genome.jp/kegg-bin/show_pathway?bna00531/bna:106353620%09blue/bna:106418278%09red
Regulation of autophagy	KEGG PATHWAY	bna04140	10	119	3726	35034	0.00268384	0.0033967	0.50114	0.727846	-,106381787:down|-,106422788:up|-,106451804:down|CIPK25.1,106410645:down|-,106388224:down|BNAA01G26540D,106346873:up|-,106353216:down|CIPK5.1,106372443:down|-,106391570:down|-,106438243:down	http://www.genome.jp/kegg-bin/show_pathway?bna04140/bna:106372443%09red/bna:106438243%09red/bna:106451804%09red/bna:106410645%09red/bna:106388224%09red/bna:106346873%09blue/bna:106353216%09red/bna:106422788%09blue/bna:106381787%09red/bna:106391570%09red
Porphyrin and chlorophyll metabolism	KEGG PATHWAY	bna00860	11	133	3726	35034	0.00295223	0.00379631	0.516621	0.741504	-,106397058:down|-,106367419:down|-,106371361:up|-,106380440:up|-,106445844:down|-,106346945:down|-,106366642:up|-,106368659:down|-,106416159:down|-,106415430:down|-,106354395:up	http://www.genome.jp/kegg-bin/show_pathway?bna00860/bna:106380440%09blue/bna:106346945%09red/bna:106415430%09red/bna:106445844%09red/bna:106397058%09red/bna:106366642%09blue/bna:106368659%09red/bna:106416159%09red/bna:106371361%09blue/bna:106354395%09blue/bna:106367419%09red
Biotin metabolism	KEGG PATHWAY	bna00780	5	62	3726	35034	0.00134192	0.00176971	0.568757	0.800142	BOXAR-5,106425465:up|bkr2,106361756:up|-,106354530:up|-,106396693:up|-,106358076:up	http://www.genome.jp/kegg-bin/show_pathway?bna00780/bna:106396693%09blue/bna:106425465%09blue/bna:106361756%09blue/bna:106358076%09blue/bna:106354530%09blue
Homologous recombination	KEGG PATHWAY	bna03440	22	278	3726	35034	0.00590446	0.00793515	0.570593	0.800142	-,106382431:up|-,106427200:up|-,106357751:down|BNAA07G09820D,106358115:up|-,106450023:up|-,106438164:up|-,106354683:up|-,106366739:up|-,106379951:up|-,106432868:up|BNAA06G06470D,106350289:up|-,106412299:up|-,106391737:up|-,106390421:up|-,106357925:down|-,106376932:up|BNAA03G49260D,106441000:up|-,106357923:down|-,106365191:up|-,106356007:up|-,106382189:up|-,106397655:up	http://www.genome.jp/kegg-bin/show_pathway?bna03440/bna:106354683%09blue/bna:106358115%09blue/bna:106450023%09blue/bna:106382189%09blue/bna:106379951%09blue/bna:106382431%09blue/bna:106397655%09blue/bna:106366739%09blue/bna:106356007%09blue/bna:106441000%09blue/bna:106365191%09blue/bna:106357751%09red/bna:106357925%09red/bna:106357923%09red/bna:106432868%09blue/bna:106438164%09blue/bna:106350289%…
Arachidonic acid metabolism	KEGG PATHWAY	bna00590	5	63	3726	35034	0.00134192	0.00179825	0.582154	0.807077	-,106424215:down|-,106423404:down|-,106371597:up|-,106418718:up|-,106420556:down	http://www.genome.jp/kegg-bin/show_pathway?bna00590/bna:106371597%09blue/bna:106423404%09red/bna:106420556%09red/bna:106418718%09blue/bna:106424215%09red
Monoterpenoid biosynthesis	KEGG PATHWAY	bna00902	1	11	3726	35034	0.000268384	0.000313981	0.606731	0.824524	-,106445008:down	http://www.genome.jp/kegg-bin/show_pathway?bna00902/bna:106445008%09red
Histidine metabolism	KEGG PATHWAY	bna00340	5	65	3726	35034	0.00134192	0.00185534	0.608255	0.824524	-,106408937:up|-,106350219:down|-,106411109:down|-,106346246:up|-,106448277:down	http://www.genome.jp/kegg-bin/show_pathway?bna00340/bna:106350219%09red/bna:106346246%09blue/bna:106411109%09red/bna:106448277%09red/bna:106408937%09blue
Circadian rhythm - plant	KEGG PATHWAY	bna04712	8	106	3726	35034	0.00214707	0.00302563	0.626027	0.83929	-,106404304:down|-,106431192:up|-,106387961:down|C6FTb,106426212:down|FT,106402982:down|CHSB1,106367233:up|CHS-BN-3,106381815:up|-,106345289:up	http://www.genome.jp/kegg-bin/show_pathway?bna04712/bna:106387961%09red/bna:106404304%09red/bna:106367233%09blue/bna:106381815%09blue/bna:106431192%09blue/bna:106426212%09red/bna:106345289%09blue/bna:106402982%09red
Ether lipid metabolism	KEGG PATHWAY	bna00565	6	84	3726	35034	0.00161031	0.00239767	0.673411	0.893001	-,106367016:up|-,106424215:down|-,106382211:up|-,106431248:down|-,106376268:up|-,106434796:up	http://www.genome.jp/kegg-bin/show_pathway?bna00565/bna:106431248%09red/bna:106424215%09red/bna:106382211%09blue/bna:106434796%09blue/bna:106376268%09blue/bna:106367016%09blue
Inositol phosphate metabolism	KEGG PATHWAY	bna00562	15	206	3726	35034	0.00402576	0.00588	0.689323	0.904274	-,106372501:up|MIPS3,106368706:up|-,106438858:up|-,106348090:up|-,106431248:down|-,106445357:up|-,106404797:up|-,106375926:up|-,106380664:down|-,106405023:up|-,106357943:up|-,106406032:down|-,106394972:down|-,106416255:up|-,106382921:up	http://www.genome.jp/kegg-bin/show_pathway?bna00562/bna:106394972%09red/bna:106382921%09blue/bna:106375926%09blue/bna:106416255%09blue/bna:106438858%09blue/bna:106406032%09red/bna:106368706%09blue/bna:106380664%09red/bna:106348090%09blue/bna:106372501%09blue/bna:106431248%09red/bna:106357943%09blue/bna:106404797%09blue/bna:106405023%09blue/bna:106445357%09blue
Selenocompound metabolism	KEGG PATHWAY	bna00450	4	59	3726	35034	0.00107354	0.00168408	0.702984	0.912383	-,106368984:up|-,106439617:down|-,106357712:down|-,106451780:down	http://www.genome.jp/kegg-bin/show_pathway?bna00450/bna:106451780%09red/bna:106357712%09red/bna:106439617%09red/bna:106368984%09blue
Folate biosynthesis	KEGG PATHWAY	bna00790	4	61	3726	35034	0.00107354	0.00174117	0.726065	0.932421	-,106360940:up|-,106377366:down|-,106447136:down|-,106381793:down	http://www.genome.jp/kegg-bin/show_pathway?bna00790/bna:106377366%09red/bna:106447136%09red/bna:106360940%09blue/bna:106381793%09red
RNA transport	KEGG PATHWAY	bna03013	40	545	3726	35034	0.0107354	0.0155563	0.745638	0.947581	-,106400943:up|-,106399365:up|-,106375243:up|-,106345746:up|-,106351806:up|-,106357999:up|-,106424099:up|-,106357939:up|-,106421121:up|-,106364969:up|-,106439019:up|-,106426038:up|-,106354833:up|-,106405668:up|-,106391056:up|SUMO2.1,106371430:up|-,106418963:down|-,106417864:down|-,106364555:up|-,106430699:up|-,106406620:up|-,106371804:up|-,106381563:up|-,106354259:up|-,106436466:up|-,106365306:up…	http://www.genome.jp/kegg-bin/show_pathway?bna03013/bna:106354259%09blue/bna:106357999%09blue/bna:106357939%09blue/bna:106418963%09red/bna:106421121%09blue/bna:106423205%09blue/bna:106354236%09blue/bna:106410928%09blue/bna:106417864%09red/bna:106440516%09red/bna:106364969%09blue/bna:106391056%09blue/bna:106415397%09blue/bna:106424099%09blue/bna:106421980%09blue/bna:106381563%09blue/bna:106436466%…
Sesquiterpenoid and triterpenoid biosynthesis	KEGG PATHWAY	bna00909	2	34	3726	35034	0.000536769	0.000970486	0.762115	0.958536	-,106404411:down|-,106353554:up	http://www.genome.jp/kegg-bin/show_pathway?bna00909/bna:106353554%09blue/bna:106404411%09red
ABC transporters	KEGG PATHWAY	bna02010	4	66	3726	35034	0.00107354	0.00188388	0.777842	0.968334	-,106440199:up|-,106369481:up|-,106420289:up|-,106407038:up	http://www.genome.jp/kegg-bin/show_pathway?bna02010/bna:106369481%09blue/bna:106407038%09blue/bna:106420289%09blue/bna:106440199%09blue
Taurine and hypotaurine metabolism	KEGG PATHWAY	bna00430	3	55	3726	35034	0.000805153	0.0015699	0.818684	0.999999	-,106426241:up|-,106387720:up|-,106426239:up	http://www.genome.jp/kegg-bin/show_pathway?bna00430/bna:106387720%09blue/bna:106426241%09blue/bna:106426239%09blue
SNARE interactions in vesicular transport	KEGG PATHWAY	bna04130	10	165	3726	35034	0.00268384	0.00470971	0.850618	0.999999	-,106415202:up|-,106385051:up|-,106362318:up|-,106415957:down|-,106411887:up|-,106385049:up|-,106362294:up|-,106346324:up|-,106349774:up|BNAC07G08480D,106407187:up	http://www.genome.jp/kegg-bin/show_pathway?bna04130/bna:106362294%09blue/bna:106346324%09blue/bna:106411887%09blue/bna:106349774%09blue/bna:106385051%09blue/bna:106362318%09blue/bna:106385049%09blue/bna:106415957%09red/bna:106415202%09blue/bna:106407187%09blue
Steroid biosynthesis	KEGG PATHWAY	bna00100	7	121	3726	35034	0.00187869	0.00345379	0.85123	0.999999	-,106353554:up|-,106440893:up|-,106438943:down|-,106404411:down|-,106382858:up|-,106424215:down|-,106375734:up	http://www.genome.jp/kegg-bin/show_pathway?bna00100/bna:106440893%09blue/bna:106424215%09red/bna:106382858%09blue/bna:106353554%09blue/bna:106438943%09red/bna:106375734%09blue/bna:106404411%09red
Plant-pathogen interaction	KEGG PATHWAY	bna04626	38	552	3726	35034	0.0101986	0.0157561	0.852118	0.999999	-,106352444:down|-,106404454:down|-,106380873:up|-,106397918:up|-,106436908:up|-,106418378:up|-,106362829:up|-,106452909:up|-,106419410:down|-,106387911:up|-,106446817:down|-,106361510:up|-,106383950:down|-,106421101:down|-,106452011:up|-,106365726:down|-,106452875:up|-,106404489:down|-,106421560:up|-,106376655:down|-,106383733:up|-,106407133:up|-,106348352:up|-,106446344:up|-,106446343:up|-,1063…	http://www.genome.jp/kegg-bin/show_pathway?bna04626/bna:106419410%09red/bna:106387911%09blue/bna:106431125%09blue/bna:106446817%09red/bna:106421101%09red/bna:106365726%09red/bna:106436908%09blue/bna:106446343%09blue/bna:106397918%09blue/bna:106440416%09red/bna:106407076%09blue/bna:106380873%09blue/bna:106446344%09blue/bna:106408965%09red/bna:106351956%09blue/bna:106428971%09blue/bna:106404454%09r…
Glycosphingolipid biosynthesis - globo series	KEGG PATHWAY	bna00603	1	26	3726	35034	0.000268384	0.000742136	0.877544	0.999999	-,106396524:up	http://www.genome.jp/kegg-bin/show_pathway?bna00603/bna:106396524%09blue
Diterpenoid biosynthesis	KEGG PATHWAY	bna00904	4	82	3726	35034	0.00107354	0.00234058	0.892981	0.999999	-,106379322:up|-,106440311:up|-,106422618:down|-,106392263:up	http://www.genome.jp/kegg-bin/show_pathway?bna00904/bna:106422618%09red/bna:106440311%09blue/bna:106392263%09blue/bna:106379322%09blue
Lysine biosynthesis	KEGG PATHWAY	bna00300	2	51	3726	35034	0.000536769	0.00145573	0.914329	0.999999	-,106391812:up|-,106388057:up	http://www.genome.jp/kegg-bin/show_pathway?bna00300/bna:106391812%09blue/bna:106388057%09blue
Citrate cycle (TCA cycle)	KEGG PATHWAY	bna00020	11	198	3726	35034	0.00295223	0.00565165	0.91793	0.999999	-,106372077:up|-,106370897:up|-,106390711:down|-,106396466:down|-,106347227:up|-,106345587:up|-,106446447:down|-,106358154:up|-,106429559:up|-,106367599:down|-,106413977:down	http://www.genome.jp/kegg-bin/show_pathway?bna00020/bna:106396466%09red/bna:106390711%09red/bna:106345587%09blue/bna:106413977%09red/bna:106370897%09blue/bna:106429559%09blue/bna:106372077%09blue/bna:106446447%09red/bna:106367599%09red/bna:106347227%09blue/bna:106358154%09blue
Phagosome	KEGG PATHWAY	bna04145	23	373	3726	35034	0.00617284	0.0106468	0.918019	0.999999	-,106423535:down|-,106421623:down|-,106389890:down|-,106385532:up|-,106438506:up|-,106380664:down|-,106394972:down|-,106356193:up|-,106389554:up|-,106451512:up|Crt1,106415836:up|-,106404534:up|-,106375684:up|-,106411887:up|-,106415655:down|-,106426751:down|-,106367715:up|-,106451526:up|-,106386552:down|-,106422377:down|-,106388217:up|-,106365984:down|-,106406032:down	http://www.genome.jp/kegg-bin/show_pathway?bna04145/bna:106386552%09red/bna:106438506%09blue/bna:106426751%09red/bna:106421623%09red/bna:106451526%09blue/bna:106389890%09red/bna:106365984%09red/bna:106356193%09blue/bna:106404534%09blue/bna:106367715%09blue/bna:106394972%09red/bna:106406032%09red/bna:106380664%09red/bna:106389554%09blue/bna:106415655%09red/bna:106451512%09blue/bna:106411887%09blue…
Thiamine metabolism	KEGG PATHWAY	bna00730	1	33	3726	35034	0.000268384	0.000941942	0.928962	0.999999	-,106391316:down	http://www.genome.jp/kegg-bin/show_pathway?bna00730/bna:106391316%09red
Glycosylphosphatidylinositol(GPI)-anchor biosynthesis	KEGG PATHWAY	bna00563	2	57	3726	35034	0.000536769	0.00162699	0.941354	0.999999	-,106411672:down|-,106429595:up	http://www.genome.jp/kegg-bin/show_pathway?bna00563/bna:106411672%09red/bna:106429595%09blue
Nicotinate and nicotinamide metabolism	KEGG PATHWAY	bna00760	2	63	3726	35034	0.000536769	0.00179825	0.960139	0.999999	-,106368501:down|-,106415565:down	http://www.genome.jp/kegg-bin/show_pathway?bna00760/bna:106415565%09red/bna:106368501%09red
Phosphatidylinositol signaling system	KEGG PATHWAY	bna04070	12	236	3726	35034	0.00322061	0.00673631	0.963036	0.999999	-,106372501:up|-,106361510:up|-,106438858:up|-,106348090:up|-,106407133:up|-,106380664:down|-,106405023:up|-,106357943:up|-,106406032:down|-,106394972:down|-,106404797:up|-,106382921:up	http://www.genome.jp/kegg-bin/show_pathway?bna04070/bna:106394972%09red/bna:106382921%09blue/bna:106372501%09blue/bna:106406032%09red/bna:106407133%09blue/bna:106380664%09red/bna:106348090%09blue/bna:106438858%09blue/bna:106357943%09blue/bna:106361510%09blue/bna:106404797%09blue/bna:106405023%09blue
Protein export	KEGG PATHWAY	bna03060	8	173	3726	35034	0.00214707	0.00493806	0.964858	0.999999	-,106413842:up|-,106441096:up|-,106385532:up|-,106359663:up|-,106406660:up|-,106388217:up|-,106347449:up|-,106453034:up	http://www.genome.jp/kegg-bin/show_pathway?bna03060/bna:106413842%09blue/bna:106441096%09blue/bna:106347449%09blue/bna:106385532%09blue/bna:106359663%09blue/bna:106388217%09blue/bna:106406660%09blue/bna:106453034%09blue
Proteasome	KEGG PATHWAY	bna03050	10	208	3726	35034	0.00268384	0.00593709	0.968056	0.999999	-,106437276:down|-,106390421:up|-,106420553:up|-,106411554:up|-,106362064:up|-,106353928:up|-,106452800:up|-,106391232:up|-,106416361:up|-,106353416:down	http://www.genome.jp/kegg-bin/show_pathway?bna03050/bna:106353416%09red/bna:106416361%09blue/bna:106411554%09blue/bna:106420553%09blue/bna:106353928%09blue/bna:106437276%09red/bna:106452800%09blue/bna:106362064%09blue/bna:106390421%09blue/bna:106391232%09blue
mRNA surveillance pathway	KEGG PATHWAY	bna03015	22	402	3726	35034	0.00590446	0.0114746	0.975682	0.999999	-,106391532:down|-,106346195:up|-,106353885:up|-,106442470:up|-,106375710:down|-,106388554:up|-,106388556:up|-,106439019:up|-,106383808:up|-,106358418:down|-,106415397:up|-,106391056:up|-,106416287:down|-,106438801:up|-,106376274:down|-,106367907:up|-,106426038:up|-,106427382:up|-,106388742:up|-,106347553:down|-,106367215:up|-,106418963:down	http://www.genome.jp/kegg-bin/show_pathway?bna03015/bna:106367907%09blue/bna:106418963%09red/bna:106353885%09blue/bna:106376274%09red/bna:106383808%09blue/bna:106347553%09red/bna:106442470%09blue/bna:106438801%09blue/bna:106391056%09blue/bna:106415397%09blue/bna:106426038%09blue/bna:106388742%09blue/bna:106388556%09blue/bna:106388554%09blue/bna:106375710%09red/bna:106439019%09blue/bna:106358418%0…
Basal transcription factors	KEGG PATHWAY	bna03022	6	148	3726	35034	0.00161031	0.00422447	0.976742	0.999999	-,106450660:up|-,106440338:up|-,106420381:up|-,106427801:up|-,106437982:up|-,106433033:up	http://www.genome.jp/kegg-bin/show_pathway?bna03022/bna:106437982%09blue/bna:106420381%09blue/bna:106440338%09blue/bna:106450660%09blue/bna:106427801%09blue/bna:106433033%09blue
Photosynthesis - antenna proteins	KEGG PATHWAY	bna00196	2	73	3726	35034	0.000536769	0.00208369	0.979327	0.999999	-,106361603:up|-,106421726:up	http://www.genome.jp/kegg-bin/show_pathway?bna00196/bna:106361603%09blue/bna:106421726%09blue
Zeatin biosynthesis	KEGG PATHWAY	bna00908	1	61	3726	35034	0.000268384	0.00174117	0.991958	0.999999	CKX3-3,106374136:up	http://www.genome.jp/kegg-bin/show_pathway?bna00908/bna:106374136%09blue
Aminoacyl-tRNA biosynthesis	KEGG PATHWAY	bna00970	8	231	3726	35034	0.00214707	0.00659359	0.997652	0.999999	-,106420610:up|-,106388626:up|-,106366818:up|-,106452797:up|-,106407160:up|-,106419210:up|-,106368510:up|-,106380899:up	http://www.genome.jp/kegg-bin/show_pathway?bna00970/bna:106380899%09blue/bna:106388626%09blue/bna:106368510%09blue/bna:106420610%09blue/bna:106366818%09blue/bna:106452797%09blue/bna:106419210%09blue/bna:106407160%09blue
Endocytosis	KEGG PATHWAY	bna04144	26	544	3726	35034	0.00697799	0.0155278	0.99824	0.999999	-,106423535:down|-,106434277:up|-,106413049:down|-,106427983:down|-,106361283:up|-,106396670:down|-,106387659:down|-,106367016:up|-,106361614:up|-,106382211:up|-,106347484:down|-,106347540:up|-,106391118:up|-,106427993:up|-,106382934:up|-,106353087:down|-,106354171:up|-,106430835:down|-,106414049:up|-,106401132:up|-,106401239:up|-,106440049:up|-,106347752:up|-,106430600:up|-,106357943:up|-,106377…	http://www.genome.jp/kegg-bin/show_pathway?bna04144/bna:106377472%09blue/bna:106382934%09blue/bna:106401239%09blue/bna:106347752%09blue/bna:106361283%09blue/bna:106382211%09blue/bna:106401132%09blue/bna:106430600%09blue/bna:106440049%09blue/bna:106391118%09blue/bna:106361614%09blue/bna:106387659%09red/bna:106353087%09red/bna:106396670%09red/bna:106347484%09red/bna:106354171%09blue/bna:106357943%0…
Photosynthesis	KEGG PATHWAY	bna00195	5	222	3726	35034	0.00134192	0.0063367	0.999876	0.999999	-,106353419:up|-,106451406:up|-,106415595:down|-,106381695:up|-,106451716:down	http://www.genome.jp/kegg-bin/show_pathway?bna00195/bna:106451716%09red/bna:106415595%09red/bna:106451406%09blue/bna:106353419%09blue/bna:106381695%09blue
N-Glycan biosynthesis	KEGG PATHWAY	bna00510	1	157	3726	35034	0.000268384	0.00448136	0.999995	0.999999	-,106424479:down	http://www.genome.jp/kegg-bin/show_pathway?bna00510/bna:106424479%09red
Oxidative phosphorylation	KEGG PATHWAY	bna00190	16	532	3726	35034	0.00429415	0.0151852	0.999999	0.999999	-,106361346:up|ndhK,11542020:down|-,106371361:up|-,106380440:up|-,106415655:down|-,106390897:down|-,106377343:up|-,106422377:down|ndhC,11542054:down|-,106430911:down|-,106426751:down|-,106426234:down|-,106404534:up|-,106396065:up|-,106367715:up|-,106365984:down	http://www.genome.jp/kegg-bin/show_pathway?bna00190/bna:106380440%09blue/bna:106367715%09blue/bna:106371361%09blue/bna:106396065%09blue/bna:106377343%09blue/bna:106365984%09red/bna:106430911%09red/bna:106422377%09red/bna:106426751%09red/bna:106404534%09blue/bna:11542020%09red/bna:11542054%09red/bna:106415655%09red/bna:106361346%09blue/bna:106390897%09red/bna:106426234%09red

## Sheet: P5A_SB_vs_P5A_MB
#Term	Database	ID	Input number	Background number	All input number	All background number	Input frequency	Background frequency	P-Value	Corrected P-Value	input_gene	Hyperlink_change
Photosynthesis - antenna proteins	KEGG PATHWAY	bna00196	42	73	2100	35034	0.02	0.00208369	5.38409e-27	6.35323e-25	-,106380622:up|-,106391791:up|-,106396208:up|-,106415490:up|-,106376768:up|-,106357833:up|-,106434505:up|-,106375960:up|-,106421726:up|-,106421801:up|-,106376306:up|-,106440715:up|-,106367078:up|-,106421061:up|-,106396132:up|-,106439795:up|-,106451196:up|-,106431839:up|-,106391179:up|-,106357831:up|-,106437822:up|-,106432728:up|-,106361618:up|-,106405647:up|-,106423542:up|-,106430356:up|-,1063532…	http://www.genome.jp/kegg-bin/show_pathway?bna00196/bna:106447497%09blue/bna:106447496%09blue/bna:106430356%09blue/bna:106396132%09blue/bna:106357831%09blue/bna:106361618%09blue/bna:106357833%09blue/bna:106437822%09blue/bna:106453236%09blue/bna:106381961%09blue/bna:106439795%09blue/bna:106396208%09blue/bna:106376306%09blue/bna:106440450%09blue/bna:106405647%09blue/bna:106452462%09blue/bna:1064210…
Metabolic pathways	KEGG PATHWAY	bna01100	421	6204	2100	35034	0.200476	0.177085	1.32843e-12	7.83774e-11	-,106415606:up|-,106378250:down|-,106381915:up|-,106383072:down|peroxidase,106444911:up|-,106350894:up|-,106439989:up|-,106419631:up|-,106375960:up|-,106415266:up|-,106439795:up|-,106415918:down|-,106363727:up|-,106438860:up|-,106430532:up|-,106422285:down|-,106418654:up|-,106451837:up|-,106414225:up|-,106433457:down|-,106401930:down|-,106427199:down|AOC3.1,106437957:down|-,106411347:down|-,10641…	http://www.genome.jp/kegg-bin/show_pathway?bna01100/bna:106439775%09red/bna:106401783%09blue/bna:106385998%09red/bna:106441132%09red/bna:106357872%09blue/bna:106397082%09blue/bna:106434207%09blue/bna:106384231%09red/bna:106416255%09blue/bna:106403999%09red/bna:106347881%09blue/bna:106428610%09blue/bna:106411080%09blue/bna:106358615%09red/bna:106399597%09blue/bna:106381241%09blue/bna:106430268%09b…
Biosynthesis of secondary metabolites	KEGG PATHWAY	bna01110	246	3457	2100	35034	0.117143	0.0986756	1.86422e-09	7.33259e-08	-,106415606:up|-,106446378:down|-,106446379:down|-,106422042:down|-,106383072:down|-,106377328:down|-,106435511:up|-,106347568:up|-,106425222:down|-,106396185:up|-,106381915:up|-,106354366:down|-,106405742:up|-,106350219:up|-,106397871:down|-,106431114:up|-,106451924:up|-,106375529:down|-,106410302:down|-,106351318:up|-,106431467:up|-,106415266:up|-,106397603:down|-,106353479:up|-,106415918:down|…	http://www.genome.jp/kegg-bin/show_pathway?bna01110/bna:106431162%09blue/bna:106352999%09red/bna:106371918%09blue/bna:106366674%09blue/bna:106431167%09red/bna:106439775%09red/bna:106360921%09blue/bna:106360920%09blue/bna:106401783%09blue/bna:106368671%09blue/bna:106385998%09red/bna:106420759%09red/bna:106446945%09red/bna:106437449%09red/bna:106421821%09red/bna:106447658%09red/bna:106361731%09blue…
Plant hormone signal transduction	KEGG PATHWAY	bna04075	91	1042	2100	35034	0.0433333	0.0297425	1.48731e-07	4.04619e-06	-,106440756:up|-,106420715:up|-,106444916:up|-,106365233:down|-,106394812:up|-,106399452:up|-,106351463:up|-,106356964:up|-,106436714:up|-,106362751:down|-,106441059:up|-,106431861:down|-,106385728:down|CYCD3,106357709:up|-,106447659:down|-,106438746:up|-,106358572:down|-,106377128:up|-,106449048:up|-,106374191:up|-,106405008:down|-,106365113:up|-,106370934:down|-,106399474:up|-,106385213:down|-,…	http://www.genome.jp/kegg-bin/show_pathway?bna04075/bna:106417909%09red/bna:106421574%09blue/bna:106413747%09blue/bna:106414038%09red/bna:106408020%09blue/bna:106447659%09red/bna:106408025%09blue/bna:106444916%09blue/bna:106450801%09blue/bna:106444303%09blue/bna:106429721%09red/bna:106448035%09blue/bna:106438166%09red/bna:106370934%09red/bna:106353656%09red/bna:106347489%09red/bna:106395996%09blu…
alpha-Linolenic acid metabolism	KEGG PATHWAY	bna00592	24	132	2100	35034	0.0114286	0.00376777	1.71449e-07	4.04619e-06	-,106446378:down|-,106446379:down|AOC3.1,106437957:down|-,106431167:down|-,106429839:down|-,106382478:down|-,106406326:down|-,106353334:down|-,106439775:down|-,106383072:down|-,106417789:down|-,106398246:down|-,106377835:down|-,106356458:up|-,106389792:down|-,106396874:down|-,106415581:down|-,106440735:down|-,106437449:down|-,106388108:down|-,106389420:down|-,106358574:down|-,106367432:down|-,106…	http://www.genome.jp/kegg-bin/show_pathway?bna00592/bna:106437449%09red/bna:106439775%09red/bna:106406326%09red/bna:106375554%09red/bna:106415581%09red/bna:106437957%09red/bna:106367432%09red/bna:106431167%09red/bna:106353334%09red/bna:106356458%09blue/bna:106389792%09red/bna:106417789%09red/bna:106382478%09red/bna:106398246%09red/bna:106383072%09red/bna:106388108%09red/bna:106377835%09red/bna:10…
Sulfur metabolism	KEGG PATHWAY	bna00920	20	132	2100	35034	0.00952381	0.00376777	1.96071e-05	0.000385606	-,106415606:up|-,106378250:down|-,106418321:down|-,106438858:up|-,106451780:down|-,106348091:down|-,106366259:down|-,106345789:down|-,106347879:down|-,106402810:down|-,106366235:down|-,106346634:down|-,106418329:down|-,106439617:down|-,106435512:down|-,106405023:up|-,106439325:down|-,106423176:down|-,106369188:down|-,106382921:up	http://www.genome.jp/kegg-bin/show_pathway?bna00920/bna:106418329%09red/bna:106435512%09red/bna:106418321%09red/bna:106382921%09blue/bna:106345789%09red/bna:106438858%09blue/bna:106451780%09red/bna:106346634%09red/bna:106366235%09red/bna:106347879%09red/bna:106439617%09red/bna:106439325%09red/bna:106378250%09red/bna:106366259%09red/bna:106415606%09blue/bna:106402810%09red/bna:106423176%09red/bna:…
Starch and sucrose metabolism	KEGG PATHWAY	bna00500	62	725	2100	35034	0.0295238	0.0206942	2.32382e-05	0.000391729	-,106433457:down|-,106423001:down|-,106345241:down|-,106358915:down|-,106400960:down|-,106393609:down|-,106440633:down|-,106427347:down|-,106347568:up|-,106350894:up|-,106406752:down|-,106395051:down|-,106434563:up|-,106419631:up|-,106347999:down|-,106446949:down|-,106353640:down|-,106415110:down|-,106397871:down|-,106439198:down|-,106377238:down|-,106376007:down|-,106451390:down|-,106439508:down…	http://www.genome.jp/kegg-bin/show_pathway?bna00500/bna:106446919%09red/bna:106400960%09red/bna:106366674%09blue/bna:106413429%09red/bna:106435893%09red/bna:106397871%09red/bna:106432652%09blue/bna:106454579%09red/bna:106441054%09blue/bna:106365510%09red/bna:106347999%09red/bna:106381108%09red/bna:106393609%09red/bna:106406752%09red/bna:106379851%09blue/bna:106354279%09red/bna:106353640%09red/bna…
Tryptophan metabolism	KEGG PATHWAY	bna00380	19	128	2100	35034	0.00904762	0.00365359	4.01531e-05	0.000592259	-,106401513:down|-,106372559:down|-,106431162:up|-,106415773:down|-,106381227:down|-,106447770:down|-,106448277:down|-,106425222:down|-,106383033:up|-,106381367:down|-,106358222:up|-,106354366:down|-,106376343:up|CYP83B1-5,106372082:down|-,106350219:up|-,106361266:down|-,106375778:down|-,106353777:up|-,106377328:down	http://www.genome.jp/kegg-bin/show_pathway?bna00380/bna:106431162%09blue/bna:106358222%09blue/bna:106350219%09blue/bna:106447770%09red/bna:106415773%09red/bna:106381367%09red/bna:106401513%09red/bna:106372082%09red/bna:106376343%09blue/bna:106354366%09red/bna:106383033%09blue/bna:106381227%09red/bna:106353777%09blue/bna:106372559%09red/bna:106375778%09red/bna:106361266%09red/bna:106377328%09red/b…
Glucosinolate biosynthesis	KEGG PATHWAY	bna00966	7	17	2100	35034	0.00333333	0.000485243	6.83845e-05	0.000896596	CYP83A1-5,106430121:up|-,106415773:down|-,106381227:down|-,106381367:down|CYP83B1-5,106372082:down|-,106354366:down|-,106361266:down	http://www.genome.jp/kegg-bin/show_pathway?bna00966/bna:106430121%09blue/bna:106372082%09red/bna:106381367%09red/bna:106354366%09red/bna:106381227%09red/bna:106361266%09red/bna:106415773%09red
Pentose and glucuronate interconversions	KEGG PATHWAY	bna00040	34	347	2100	35034	0.0161905	0.00990466	0.000158603	0.00187151	-,106433457:down|-,106423001:down|-,106382476:down|-,106419631:up|-,106393609:down|-,106430295:down|-,106448277:down|-,106445845:down|-,106350894:up|-,106434563:up|-,106376343:up|-,106350219:up|-,106358915:down|-,106439508:down|-,106367786:up|-,106410328:down|-,106365801:down|-,106347564:down|-,106401513:down|-,106403999:down|-,106384231:down|-,106426559:down|-,106403184:down|-,106418398:down|-,1…	http://www.genome.jp/kegg-bin/show_pathway?bna00040/bna:106350219%09blue/bna:106382476%09red/bna:106448277%09red/bna:106393609%09red/bna:106365801%09red/bna:106379851%09blue/bna:106367786%09blue/bna:106403184%09red/bna:106384231%09red/bna:106358915%09red/bna:106403999%09red/bna:106439508%09red/bna:106433457%09red/bna:106409963%09red/bna:106371792%09blue/bna:106426559%09red/bna:106385399%09red/bna…
Tropane, piperidine and pyridine alkaloid biosynthesis	KEGG PATHWAY	bna00960	17	124	2100	35034	0.00809524	0.00353942	0.000234576	0.00251636	-,106451368:down|-,106421821:down|-,106436183:down|-,106440999:up|-,106363727:up|-,106401783:up|-,106438398:down|-,106363590:down|-,106346576:down|-,106353521:down|-,106413506:up|-,106446945:down|-,106446947:down|-,106381241:up|-,106372275:up|-,106368967:up|-,106441358:down	http://www.genome.jp/kegg-bin/show_pathway?bna00960/bna:106401783%09blue/bna:106438398%09red/bna:106353521%09red/bna:106446947%09red/bna:106381241%09blue/bna:106368967%09blue/bna:106346576%09red/bna:106436183%09red/bna:106446945%09red/bna:106440999%09blue/bna:106372275%09blue/bna:106363727%09blue/bna:106451368%09red/bna:106421821%09red/bna:106363590%09red/bna:106413506%09blue/bna:106441358%09red
Fatty acid degradation	KEGG PATHWAY	bna00071	17	130	2100	35034	0.00809524	0.00371068	0.000385019	0.00378602	-,106401513:down|-,106404244:up|-,106373976:down|-,106398246:down|-,106382478:down|-,106437449:down|-,106448277:down|-,106377328:down|-,106425882:down|-,106388108:down|-,106415581:down|-,106376343:up|-,106375554:down|-,106443425:up|-,106350219:up|-,106389792:down|-,106450017:up	http://www.genome.jp/kegg-bin/show_pathway?bna00071/bna:106388108%09red/bna:106404244%09blue/bna:106425882%09red/bna:106376343%09blue/bna:106350219%09blue/bna:106373976%09red/bna:106401513%09red/bna:106450017%09blue/bna:106398246%09red/bna:106375554%09red/bna:106415581%09red/bna:106448277%09red/bna:106437449%09red/bna:106443425%09blue/bna:106377328%09red/bna:106389792%09red/bna:106382478%09red
Cutin, suberine and wax biosynthesis	KEGG PATHWAY	bna00073	14	99	2100	35034	0.00666667	0.00282583	0.000611415	0.00554977	-,106352703:up|-,106399573:up|-,106451152:up|-,106451554:up|-,106357064:down|-,106357059:down|-,106438558:up|-,106407020:down|-,106434946:down|-,106392348:down|-,106409128:up|-,106451050:down|-,106436644:up|-,106404973:up	http://www.genome.jp/kegg-bin/show_pathway?bna00073/bna:106357059%09red/bna:106392348%09red/bna:106434946%09red/bna:106357064%09red/bna:106436644%09blue/bna:106352703%09blue/bna:106407020%09red/bna:106451050%09red/bna:106399573%09blue/bna:106451554%09blue/bna:106438558%09blue/bna:106409128%09blue/bna:106451152%09blue/bna:106404973%09blue
Ubiquinone and other terpenoid-quinone biosynthesis	KEGG PATHWAY	bna00130	16	128	2100	35034	0.00761905	0.00365359	0.000872744	0.00735598	-,106411305:up|-,106363727:up|-,106441358:down|-,106434207:up|-,106440999:up|-,106426291:up|-,106348399:down|-,106428331:up|-,106438398:down|-,106363590:down|-,106346576:down|-,106423394:down|-,106413506:up|-,106421821:down|-,106411207:down|-,106381241:up	http://www.genome.jp/kegg-bin/show_pathway?bna00130/bna:106348399%09red/bna:106411207%09red/bna:106438398%09red/bna:106381241%09blue/bna:106426291%09blue/bna:106428331%09blue/bna:106363590%09red/bna:106346576%09red/bna:106440999%09blue/bna:106423394%09red/bna:106441358%09red/bna:106363727%09blue/bna:106421821%09red/bna:106411305%09blue/bna:106413506%09blue/bna:106434207%09blue
Photosynthesis	KEGG PATHWAY	bna00195	22	222	2100	35034	0.0104762	0.0063367	0.00183499	0.0144353	-,106415232:up|-,106411080:up|-,106346340:up|-,106399597:up|-,106405791:up|-,106353419:up|-,106402317:up|-,106361579:up|-,106428610:up|-,106433715:up|-,106406273:up|-,106426757:up|-,106345743:up|-,106420153:up|-,106374937:up|-,106439707:up|-,106397576:up|-,106451406:up|-,106360470:up|-,106419997:up|-,106367276:up|-,106375575:up	http://www.genome.jp/kegg-bin/show_pathway?bna00195/bna:106375575%09blue/bna:106353419%09blue/bna:106402317%09blue/bna:106426757%09blue/bna:106346340%09blue/bna:106374937%09blue/bna:106428610%09blue/bna:106411080%09blue/bna:106451406%09blue/bna:106439707%09blue/bna:106399597%09blue/bna:106406273%09blue/bna:106345743%09blue/bna:106433715%09blue/bna:106415232%09blue/bna:106397576%09blue/bna:1063672…
Porphyrin and chlorophyll metabolism	KEGG PATHWAY	bna00860	15	133	2100	35034	0.00714286	0.00379631	0.0030838	0.0227431	-,106371918:up|-,106381688:down|-,106440957:up|-,106405742:up|-,106418654:up|-,106361731:up|-,106366642:up|-,106376104:up|-,106423622:down|-,106381375:up|-,106352983:up|-,106430268:up|-,106410007:up|-,106387806:up|-,106415430:down	http://www.genome.jp/kegg-bin/show_pathway?bna00860/bna:106418654%09blue/bna:106371918%09blue/bna:106415430%09red/bna:106410007%09blue/bna:106376104%09blue/bna:106352983%09blue/bna:106430268%09blue/bna:106387806%09blue/bna:106381375%09blue/bna:106366642%09blue/bna:106381688%09red/bna:106405742%09blue/bna:106440957%09blue/bna:106423622%09red/bna:106361731%09blue
Tyrosine metabolism	KEGG PATHWAY	bna00350	15	136	2100	35034	0.00714286	0.00388194	0.0037307	0.0258954	-,106451368:down|-,106380944:down|-,106404244:up|-,106438398:down|-,106440999:up|-,106370341:up|-,106363727:up|-,106413506:up|-,106425882:down|-,106363590:down|-,106346576:down|-,106443425:up|-,106421821:down|-,106381241:up|-,106441358:down	http://www.genome.jp/kegg-bin/show_pathway?bna00350/bna:106404244%09blue/bna:106380944%09red/bna:106421821%09red/bna:106438398%09red/bna:106425882%09red/bna:106370341%09blue/bna:106381241%09blue/bna:106346576%09red/bna:106440999%09blue/bna:106363727%09blue/bna:106451368%09red/bna:106443425%09blue/bna:106363590%09red/bna:106413506%09blue/bna:106441358%09red
Thiamine metabolism	KEGG PATHWAY	bna00730	6	33	2100	35034	0.00285714	0.000941942	0.00778771	0.0510528	-,106371241:up|-,106390546:up|-,106439989:up|-,106397835:up|-,106420920:up|-,106347311:up	http://www.genome.jp/kegg-bin/show_pathway?bna00730/bna:106347311%09blue/bna:106390546%09blue/bna:106397835%09blue/bna:106439989%09blue/bna:106371241%09blue/bna:106420920%09blue
Phenylpropanoid biosynthesis	KEGG PATHWAY	bna00940	41	569	2100	35034	0.0195238	0.0162414	0.00862231	0.0522897	-,106440633:down|-,106402235:down|-,106435511:up|-,106353745:up|-,106347881:up|-,106353640:down|-,106397871:down|-,106431114:up|-,106411305:up|-,106414831:up|-,106370131:up|-,106376904:down|-,106392944:down|-,106444626:down|-,106347568:up|-,106415266:up|-,106412280:up|BNF5H2,106448204:up|-,106351645:up|-,106368671:up|-,106425662:up|-,106409029:up|-,106348399:down|-,106430532:up|-,106364743:up|-,1…	http://www.genome.jp/kegg-bin/show_pathway?bna00940/bna:106425977%09red/bna:106397871%09red/bna:106353745%09blue/bna:106368671%09blue/bna:106434512%09red/bna:106421646%09red/bna:106414831%09blue/bna:106440633%09red/bna:106353479%09blue/bna:106411305%09blue/bna:106353640%09red/bna:106446949%09red/bna:106348399%09red/bna:106444911%09blue/bna:106443611%09red/bna:106347881%09blue/bna:106402235%09red/…
Diterpenoid biosynthesis	KEGG PATHWAY	bna00904	10	82	2100	35034	0.0047619	0.00234058	0.00886267	0.0522897	-,106348758:up|-,106440494:up|-,106357323:up|-,106408444:down|-,106421978:up|-,106351318:up|-,106440311:up|GA2ox1-2,106404899:up|-,106395019:down|-,106419446:down	http://www.genome.jp/kegg-bin/show_pathway?bna00904/bna:106408444%09red/bna:106395019%09red/bna:106440311%09blue/bna:106348758%09blue/bna:106404899%09blue/bna:106421978%09blue/bna:106357323%09blue/bna:106440494%09blue/bna:106419446%09red/bna:106351318%09blue
Isoquinoline alkaloid biosynthesis	KEGG PATHWAY	bna00950	10	84	2100	35034	0.0047619	0.00239767	0.0102504	0.0575977	-,106451368:down|-,106363727:up|-,106441358:down|-,106440999:up|-,106413506:up|-,106438398:down|-,106363590:down|-,106346576:down|-,106421821:down|-,106381241:up	http://www.genome.jp/kegg-bin/show_pathway?bna00950/bna:106441358%09red/bna:106438398%09red/bna:106381241%09blue/bna:106346576%09red/bna:106440999%09blue/bna:106363727%09blue/bna:106451368%09red/bna:106421821%09red/bna:106363590%09red/bna:106413506%09blue
Phenylalanine, tyrosine and tryptophan biosynthesis	KEGG PATHWAY	bna00400	16	177	2100	35034	0.00761905	0.00505223	0.0151592	0.0793078	-,106451368:down|-,106363727:up|-,106420775:down|-,106438398:down|-,106440999:up|-,106413506:up|-,106429645:down|-,106427871:down|-,106363590:down|-,106346576:down|-,106353832:down|-,106397603:down|-,106421821:down|-,106354066:down|-,106381241:up|-,106441358:down	http://www.genome.jp/kegg-bin/show_pathway?bna00400/bna:106397603%09red/bna:106438398%09red/bna:106427871%09red/bna:106353832%09red/bna:106381241%09blue/bna:106429645%09red/bna:106346576%09red/bna:106354066%09red/bna:106440999%09blue/bna:106420775%09red/bna:106363727%09blue/bna:106451368%09red/bna:106421821%09red/bna:106363590%09red/bna:106413506%09blue/bna:106441358%09red
Linoleic acid metabolism	KEGG PATHWAY	bna00591	6	39	2100	35034	0.00285714	0.0011132	0.0154583	0.0793078	-,106396874:down|-,106377835:down|-,106406326:down|-,106353334:down|-,106358574:down|-,106383072:down	http://www.genome.jp/kegg-bin/show_pathway?bna00591/bna:106353334%09red/bna:106377835%09red/bna:106406326%09red/bna:106358574%09red/bna:106396874%09red/bna:106383072%09red
Phenylalanine metabolism	KEGG PATHWAY	bna00360	14	149	2100	35034	0.00666667	0.00425301	0.0167716	0.0824604	-,106451368:down|-,106411305:up|-,106363727:up|-,106441358:down|-,106440999:up|-,106426291:up|-,106348399:down|-,106413506:up|-,106438398:down|-,106363590:down|-,106346576:down|-,106421821:down|-,106381241:up|-,106370341:up	http://www.genome.jp/kegg-bin/show_pathway?bna00360/bna:106348399%09red/bna:106441358%09red/bna:106438398%09red/bna:106370341%09blue/bna:106381241%09blue/bna:106426291%09blue/bna:106363590%09red/bna:106346576%09red/bna:106440999%09blue/bna:106363727%09blue/bna:106451368%09red/bna:106421821%09red/bna:106411305%09blue/bna:106413506%09blue
Glutathione metabolism	KEGG PATHWAY	bna00480	24	310	2100	35034	0.0114286	0.00884855	0.0186781	0.0881609	-,106382552:down|-,106371038:down|-,106439834:down|-,106346711:down|-,106357327:down|-,106386209:down|-,106357996:up|-,106433383:down|-,106357872:up|-,106376966:up|-,106367543:down|-,106348371:down|-,106423404:down|-,106354426:up|-,106420556:down|-,106348665:down|-,106347996:down|-,106438680:up|-,106401988:down|-,106354606:up|-,106419087:up|-,106346709:down|-,106406178:down|-,106424825:down	http://www.genome.jp/kegg-bin/show_pathway?bna00480/bna:106420556%09red/bna:106406178%09red/bna:106371038%09red/bna:106386209%09red/bna:106357872%09blue/bna:106354606%09blue/bna:106423404%09red/bna:106346709%09red/bna:106348371%09red/bna:106354426%09blue/bna:106401988%09red/bna:106439834%09red/bna:106357327%09red/bna:106376966%09blue/bna:106382552%09red/bna:106348665%09red/bna:106424825%09red/bna…
Cysteine and methionine metabolism	KEGG PATHWAY	bna00270	27	371	2100	35034	0.0128571	0.0105897	0.0256374	0.116355	-,106415606:up|-,106451368:down|-,106349859:up|-,106422042:down|-,106348665:down|-,106421821:down|-,106381241:up|-,106441358:down|-,106385998:down|-,106402810:down|-,106368984:up|-,106399494:down|-,106346576:down|-,106401155:down|-,106349119:down|-,106415752:down|-,106352999:down|-,106363727:up|-,106413506:up|-,106411376:down|-,106438645:down|-,106440999:up|-,106385095:down|-,106391493:down|-,106…	http://www.genome.jp/kegg-bin/show_pathway?bna00270/bna:106352999%09red/bna:106348665%09red/bna:106385998%09red/bna:106415606%09blue/bna:106401155%09red/bna:106421821%09red/bna:106413506%09blue/bna:106438398%09red/bna:106349859%09blue/bna:106363727%09blue/bna:106368984%09blue/bna:106385095%09red/bna:106381241%09blue/bna:106415752%09red/bna:106387758%09blue/bna:106399494%09red/bna:106441358%09red/…
Glycerolipid metabolism	KEGG PATHWAY	bna00561	18	225	2100	35034	0.00857143	0.00642233	0.0291128	0.125721	-,106429324:down|-,106453443:down|-,106451924:up|-,106380528:up|-,106396983:down|GPAT6,106447658:down|-,106401513:down|-,106405634:down|-,106448277:down|-,106427967:down|-,106377328:down|-,106446845:up|GPAT,106441653:up|-,106400894:down|-,106376343:up|-,106350219:up|-,106354755:down|-,106389614:down	http://www.genome.jp/kegg-bin/show_pathway?bna00561/bna:106429324%09red/bna:106446845%09blue/bna:106377328%09red/bna:106350219%09blue/bna:106427967%09red/bna:106354755%09red/bna:106389614%09red/bna:106401513%09red/bna:106451924%09blue/bna:106376343%09blue/bna:106400894%09red/bna:106441653%09blue/bna:106448277%09red/bna:106396983%09red/bna:106405634%09red/bna:106453443%09red/bna:106380528%09blue/b…
beta-Alanine metabolism	KEGG PATHWAY	bna00410	12	131	2100	35034	0.00571429	0.00373922	0.0298321	0.125721	-,106401513:down|-,106427199:down|-,106387661:up|-,106386332:up|-,106446121:up|-,106377328:down|-,106402283:up|-,106371746:down|-,106426239:up|-,106448277:down|-,106376343:up|-,106350219:up	http://www.genome.jp/kegg-bin/show_pathway?bna00410/bna:106427199%09red/bna:106371746%09red/bna:106387661%09blue/bna:106446121%09blue/bna:106402283%09blue/bna:106401513%09red/bna:106376343%09blue/bna:106426239%09blue/bna:106448277%09red/bna:106350219%09blue/bna:106377328%09red/bna:106386332%09blue
Ascorbate and aldarate metabolism	KEGG PATHWAY	bna00053	11	121	2100	35034	0.0052381	0.00345379	0.0380667	0.154892	-,106401513:down|-,106347996:down|-,106425805:down|-,106377328:down|-,106448277:down|-,106376343:up|-,106426559:down|-,106350219:up|-,106439834:down|-,106354606:up|-,106425675:down	http://www.genome.jp/kegg-bin/show_pathway?bna00053/bna:106347996%09red/bna:106426559%09red/bna:106350219%09blue/bna:106425675%09red/bna:106401513%09red/bna:106439834%09red/bna:106376343%09blue/bna:106448277%09red/bna:106425805%09red/bna:106354606%09blue/bna:106377328%09red
Glycolysis / Gluconeogenesis	KEGG PATHWAY	bna00010	25	374	2100	35034	0.0119048	0.0106753	0.0660916	0.25996	-,106415318:up|-,106448277:down|-,106411347:down|-,106376343:up|-,106350219:up|FBP,106415159:up|-,106377328:down|-,106434792:down|-,106446528:up|-,106446634:up|-,106421674:down|-,106425882:down|-,106451887:down|-,106401513:down|-,106404244:up|-,106371229:down|-,106365101:up|-,106371042:down|-,106443425:up|-,106436992:down|-,106367920:up|-,106361479:up|-,106396827:down|-,106365546:down|-,106414225…	http://www.genome.jp/kegg-bin/show_pathway?bna00010/bna:106446634%09blue/bna:106367920%09blue/bna:106350219%09blue/bna:106376343%09blue/bna:106415318%09blue/bna:106448277%09red/bna:106451887%09red/bna:106404244%09blue/bna:106377328%09red/bna:106411347%09red/bna:106446528%09blue/bna:106371042%09red/bna:106371229%09red/bna:106414225%09blue/bna:106365101%09blue/bna:106436992%09red/bna:106396827%09re…
Carotenoid biosynthesis	KEGG PATHWAY	bna00906	8	89	2100	35034	0.00380952	0.00254039	0.0735278	0.268881	Pds,106361559:down|ZDS,106453079:down|-,106405085:down|BnaC.PSY.e,106386282:down|-,106371001:down|-,106387316:down|-,106360920:up|-,106360921:up	http://www.genome.jp/kegg-bin/show_pathway?bna00906/bna:106360921%09blue/bna:106360920%09blue/bna:106361559%09red/bna:106387316%09red/bna:106453079%09red/bna:106405085%09red/bna:106386282%09red/bna:106371001%09red
Selenocompound metabolism	KEGG PATHWAY	bna00450	6	59	2100	35034	0.00285714	0.00168408	0.0738769	0.268881	-,106451780:down|-,106387758:up|-,106368984:up|-,106439617:down|-,106396112:up|-,106369188:down	http://www.genome.jp/kegg-bin/show_pathway?bna00450/bna:106368984%09blue/bna:106451780%09red/bna:106396112%09blue/bna:106439617%09red/bna:106369188%09red/bna:106387758%09blue
Vitamin B6 metabolism	KEGG PATHWAY	bna00750	5	45	2100	35034	0.00238095	0.00128447	0.0751954	0.268881	-,106436352:down|-,106369031:down|-,106406820:up|-,106381279:down|-,106375529:down	http://www.genome.jp/kegg-bin/show_pathway?bna00750/bna:106381279%09red/bna:106436352%09red/bna:106369031%09red/bna:106375529%09red/bna:106406820%09blue
Pentose phosphate pathway	KEGG PATHWAY	bna00030	12	164	2100	35034	0.00571429	0.00468117	0.105066	0.364641	-,106361479:up|-,106381915:up|-,106415318:up|-,106348257:down|-,106446528:up|-,106446634:up|-,106421674:down|-,106411622:down|-,106396827:down|FBP,106415159:up|-,106365546:down|-,106427415:up	http://www.genome.jp/kegg-bin/show_pathway?bna00030/bna:106446634%09blue/bna:106411622%09red/bna:106446528%09blue/bna:106348257%09red/bna:106365546%09red/bna:106381915%09blue/bna:106421674%09red/bna:106427415%09blue/bna:106361479%09blue/bna:106415159%09blue/bna:106396827%09red/bna:106415318%09blue
Monobactam biosynthesis	KEGG PATHWAY	bna00261	4	38	2100	35034	0.00190476	0.00108466	0.121454	0.407068	-,106411376:down|-,106369188:down|-,106439617:down|-,106451780:down	http://www.genome.jp/kegg-bin/show_pathway?bna00261/bna:106451780%09red/bna:106411376%09red/bna:106369188%09red/bna:106439617%09red
Limonene and pinene degradation	KEGG PATHWAY	bna00903	7	85	2100	35034	0.00333333	0.00242621	0.12419	0.407068	-,106401513:down|-,106448277:down|-,106406245:up|-,106376343:up|-,106350219:up|-,106359943:down|-,106432919:up	http://www.genome.jp/kegg-bin/show_pathway?bna00903/bna:106359943%09red/bna:106432919%09blue/bna:106350219%09blue/bna:106406245%09blue/bna:106401513%09red/bna:106376343%09blue/bna:106448277%09red
Brassinosteroid biosynthesis	KEGG PATHWAY	bna00905	4	39	2100	35034	0.00190476	0.0011132	0.129391	0.412653	-,106369862:down|-,106409581:down|-,106365615:up|-,106451959:down	http://www.genome.jp/kegg-bin/show_pathway?bna00905/bna:106451959%09red/bna:106409581%09red/bna:106369862%09red/bna:106365615%09blue
Other glycan degradation	KEGG PATHWAY	bna00511	4	40	2100	35034	0.00190476	0.00114175	0.137537	0.424362	-,106401512:down|-,106415772:down|-,106421154:down|AXY8,106354862:down	http://www.genome.jp/kegg-bin/show_pathway?bna00511/bna:106354862%09red/bna:106421154%09red/bna:106401512%09red/bna:106415772%09red
Arginine and proline metabolism	KEGG PATHWAY	bna00330	12	174	2100	35034	0.00571429	0.0049666	0.140255	0.424362	-,106429029:up|-,106401930:down|-,106387661:up|-,106386332:up|-,106451368:down|-,106401513:down|-,106448277:down|-,106377328:down|-,106402283:up|-,106376343:up|-,106415918:down|-,106350219:up	http://www.genome.jp/kegg-bin/show_pathway?bna00330/bna:106401930%09red/bna:106429029%09blue/bna:106387661%09blue/bna:106350219%09blue/bna:106402283%09blue/bna:106415918%09red/bna:106401513%09red/bna:106376343%09blue/bna:106448277%09red/bna:106451368%09red/bna:106377328%09red/bna:106386332%09blue
Valine, leucine and isoleucine degradation	KEGG PATHWAY	bna00280	10	141	2100	35034	0.0047619	0.00402466	0.149014	0.431406	-,106401513:down|-,106377328:down|-,106385095:down|-,106382478:down|-,106448277:down|-,106358455:down|-,106446121:up|-,106376343:up|-,106350219:up|-,106352999:down	http://www.genome.jp/kegg-bin/show_pathway?bna00280/bna:106352999%09red/bna:106385095%09red/bna:106446121%09blue/bna:106401513%09red/bna:106376343%09blue/bna:106358455%09red/bna:106448277%09red/bna:106350219%09blue/bna:106377328%09red/bna:106382478%09red
Peroxisome	KEGG PATHWAY	bna04146	18	286	2100	35034	0.00857143	0.0081635	0.151979	0.431406	-,106431162:up|-,106449407:down|-,106411335:up|-,106436240:down|-,106373976:down|-,106382478:down|-,106437449:down|-,106438558:up|-,106358455:down|-,106388108:down|-,106358222:up|-,106407020:down|-,106438733:down|-,106407442:down|-,106450017:up|-,106436644:up|-,106415622:down|-,106383089:down	http://www.genome.jp/kegg-bin/show_pathway?bna04146/bna:106431162%09blue/bna:106388108%09red/bna:106407442%09red/bna:106358222%09blue/bna:106411335%09blue/bna:106449407%09red/bna:106438733%09red/bna:106373976%09red/bna:106415622%09red/bna:106436240%09red/bna:106450017%09blue/bna:106438558%09blue/bna:106407020%09red/bna:106358455%09red/bna:106437449%09red/bna:106383089%09red/bna:106436644%09blue/b…
Purine metabolism	KEGG PATHWAY	bna00230	28	474	2100	35034	0.0133333	0.0135297	0.153551	0.431406	-,106378250:down|-,106431657:up|-,106369327:down|-,106366708:up|-,106411035:down|-,106447665:down|-,106451780:down|-,106354683:up|-,106357872:up|-,106451887:down|-,106390345:up|-,106367920:up|-,106366999:up|-,106396876:up|-,106376966:up|-,106354375:up|-,106396185:up|-,106419087:up|-,106369188:down|-,106451837:up|-,106419551:up|-,106416607:up|-,106454933:up|-,106431260:up|-,106372427:up|-,10643961…	http://www.genome.jp/kegg-bin/show_pathway?bna00230/bna:106369327%09red/bna:106354683%09blue/bna:106454933%09blue/bna:106431260%09blue/bna:106357872%09blue/bna:106451887%09red/bna:106367920%09blue/bna:106354375%09blue/bna:106390345%09blue/bna:106372427%09blue/bna:106376966%09blue/bna:106419087%09blue/bna:106447665%09red/bna:106451837%09blue/bna:106439325%09red/bna:106411035%09red/bna:106366708%09…
Ribosome biogenesis in eukaryotes	KEGG PATHWAY	bna03008	18	290	2100	35034	0.00857143	0.00827767	0.164617	0.450728	-,106418707:up|-,106400943:up|-,106401912:up|-,106419551:up|-,106433867:up|-,106409436:up|-,106371062:up|-,106446365:up|-,106357560:up|-,106366788:up|-,106381583:up|-,106436725:up|-,106438744:up|-,106354444:up|-,106353127:up|-,106397666:up|-,106379219:up|-,106391187:up	http://www.genome.jp/kegg-bin/show_pathway?bna03008/bna:106438744%09blue/bna:106397666%09blue/bna:106418707%09blue/bna:106354444%09blue/bna:106391187%09blue/bna:106371062%09blue/bna:106353127%09blue/bna:106433867%09blue/bna:106366788%09blue/bna:106381583%09blue/bna:106446365%09blue/bna:106436725%09blue/bna:106357560%09blue/bna:106419551%09blue/bna:106409436%09blue/bna:106401912%09blue/bna:1064009…
Galactose metabolism	KEGG PATHWAY	bna00052	11	163	2100	35034	0.0052381	0.00465262	0.168068	0.450728	-,106400960:down|-,106395051:down|-,106380528:up|-,106419861:up|-,106362044:down|-,106436392:up|-,106382378:down|-,106422285:down|CWINV1-1,106350952:down|-,106414967:down|-,106365546:down	http://www.genome.jp/kegg-bin/show_pathway?bna00052/bna:106395051%09red/bna:106400960%09red/bna:106362044%09red/bna:106365546%09red/bna:106350952%09red/bna:106436392%09blue/bna:106382378%09red/bna:106422285%09red/bna:106419861%09blue/bna:106414967%09red/bna:106380528%09blue
Fatty acid metabolism	KEGG PATHWAY	bna01212	14	219	2100	35034	0.00666667	0.00625107	0.174683	0.458058	-,106373976:down|-,106398246:down|-,106382478:down|-,106437449:down|-,106415535:down|-,106388108:down|ACC-1,106413885:down|-,106415581:down|FatB,106346329:down|-,106375554:down|-,106392224:up|-,106387251:up|-,106389792:down|-,106450017:up	http://www.genome.jp/kegg-bin/show_pathway?bna01212/bna:106388108%09red/bna:106373976%09red/bna:106375554%09red/bna:106346329%09red/bna:106389792%09red/bna:106413885%09red/bna:106398246%09red/bna:106415535%09red/bna:106415581%09red/bna:106450017%09blue/bna:106437449%09red/bna:106392224%09blue/bna:106387251%09blue/bna:106382478%09red
Glycerophospholipid metabolism	KEGG PATHWAY	bna00564	19	313	2100	35034	0.00904762	0.00893418	0.178656	0.458292	-,106429324:down|-,106453443:down|-,106452882:up|GPAT,106441653:up|-,106376581:up|GPAT6,106447658:down|-,106370834:down|-,106452046:up|-,106447056:down|-,106427967:down|-,106446845:up|-,106358615:down|-,106451924:up|-,106400894:down|GPDH,106437983:down|-,106405634:down|-,106354755:down|-,106358393:down|-,106438255:up	http://www.genome.jp/kegg-bin/show_pathway?bna00564/bna:106441653%09blue/bna:106452046%09blue/bna:106446845%09blue/bna:106437983%09red/bna:106370834%09red/bna:106358615%09red/bna:106427967%09red/bna:106354755%09red/bna:106438255%09blue/bna:106358393%09red/bna:106451924%09blue/bna:106447056%09red/bna:106400894%09red/bna:106376581%09blue/bna:106429324%09red/bna:106452882%09blue/bna:106405634%09red/…
Lysine degradation	KEGG PATHWAY	bna00310	7	98	2100	35034	0.00333333	0.00279728	0.19938	0.50057	-,106401513:down|-,106448277:down|-,106419487:up|-,106377328:down|-,106425222:down|-,106376343:up|-,106350219:up	http://www.genome.jp/kegg-bin/show_pathway?bna00310/bna:106350219%09blue/bna:106401513%09red/bna:106419487%09blue/bna:106376343%09blue/bna:106448277%09red/bna:106377328%09red/bna:106425222%09red
Histidine metabolism	KEGG PATHWAY	bna00340	5	65	2100	35034	0.00238095	0.00185534	0.21104	0.511231	-,106401513:down|-,106377328:down|-,106350219:up|-,106448277:down|-,106376343:up	http://www.genome.jp/kegg-bin/show_pathway?bna00340/bna:106350219%09blue/bna:106401513%09red/bna:106377328%09red/bna:106448277%09red/bna:106376343%09blue
Cyanoamino acid metabolism	KEGG PATHWAY	bna00460	12	192	2100	35034	0.00571429	0.00548039	0.217136	0.511231	-,106415606:up|-,106386209:down|-,106426856:up|-,106440633:down|-,106347568:up|-,106396430:up|-,106415266:up|-,106446949:down|-,106435893:down|-,106353640:down|-,106397871:down|-,106454579:down	http://www.genome.jp/kegg-bin/show_pathway?bna00460/bna:106415266%09blue/bna:106426856%09blue/bna:106435893%09red/bna:106397871%09red/bna:106347568%09blue/bna:106454579%09red/bna:106386209%09red/bna:106415606%09blue/bna:106440633%09red/bna:106396430%09blue/bna:106353640%09red/bna:106446949%09red
Regulation of autophagy	KEGG PATHWAY	bna04140	8	119	2100	35034	0.00380952	0.0033967	0.219251	0.511231	-,106348516:down|-,106443920:down|-,106353301:up|-,106371110:up|-,106388224:down|CIPK5.1,106372443:down|-,106438243:down|-,106350981:down	http://www.genome.jp/kegg-bin/show_pathway?bna04140/bna:106371110%09blue/bna:106438243%09red/bna:106348516%09red/bna:106388224%09red/bna:106372443%09red/bna:106443920%09red/bna:106350981%09red/bna:106353301%09blue
Amino sugar and nucleotide sugar metabolism	KEGG PATHWAY	bna00520	25	441	2100	35034	0.0119048	0.0125878	0.220956	0.511231	-,106362044:down|-,106377238:down|-,106451390:down|-,106446919:down|-,106431467:up|-,106413429:down|-,106388327:up|-,106441054:up|-,106445572:down|-,106381108:down|agps1,106366674:up|-,106401518:up|-,106427181:down|-,106382378:down|-,106392039:up|-,106381063:down|-,106422285:down|-,106426559:down|-,106412099:down|-,106371739:down|-,106365920:up|-,106398178:down|-,106385490:up|-,106420759:down|-,1…	http://www.genome.jp/kegg-bin/show_pathway?bna00520/bna:106366674%09blue/bna:106362044%09red/bna:106413429%09red/bna:106441054%09blue/bna:106420759%09red/bna:106382378%09red/bna:106422285%09red/bna:106365920%09blue/bna:106412099%09red/bna:106388327%09blue/bna:106426559%09red/bna:106451390%09red/bna:106385490%09blue/bna:106371739%09red/bna:106398178%09red/bna:106396827%09red/bna:106446919%09red/bn…
Fatty acid elongation	KEGG PATHWAY	bna00062	7	105	2100	35034	0.00333333	0.00299709	0.245761	0.557688	-,106397919:up|-,106392224:up|-,106410302:down|-,106422802:up|-,106355437:up|-,106451725:down|-,106398164:up	http://www.genome.jp/kegg-bin/show_pathway?bna00062/bna:106410302%09red/bna:106422802%09blue/bna:106355437%09blue/bna:106392224%09blue/bna:106398164%09blue/bna:106451725%09red/bna:106397919%09blue
Inositol phosphate metabolism	KEGG PATHWAY	bna00562	12	206	2100	35034	0.00571429	0.00588	0.286662	0.624994	-,106438858:up|-,106348091:down|-,106366259:down|-,106416255:up|-,106366235:down|-,106375926:up|-,106376581:up|-,106349466:down|-,106405023:up|-,106420251:up|IPS,106439227:up|-,106382921:up	http://www.genome.jp/kegg-bin/show_pathway?bna00562/bna:106349466%09red/bna:106382921%09blue/bna:106375926%09blue/bna:106416255%09blue/bna:106376581%09blue/bna:106366235%09red/bna:106420251%09blue/bna:106439227%09blue/bna:106438858%09blue/bna:106366259%09red/bna:106348091%09red/bna:106405023%09blue
Base excision repair	KEGG PATHWAY	bna03410	7	112	2100	35034	0.00333333	0.00319689	0.295059	0.624994	-,106412213:up|-,106438673:up|-,106354683:up|-,106446825:up|-,106381347:down|PCNA,106420145:up|-,106354524:up	http://www.genome.jp/kegg-bin/show_pathway?bna03410/bna:106412213%09blue/bna:106354683%09blue/bna:106381347%09red/bna:106354524%09blue/bna:106446825%09blue/bna:106420145%09blue/bna:106438673%09blue
Pyruvate metabolism	KEGG PATHWAY	bna00620	15	266	2100	35034	0.00714286	0.00759262	0.295108	0.624994	-,106401513:down|-,106369058:down|-,106347139:up|-,106358527:down|-,106380628:down|-,106371042:down|-,106448277:down|-,106377328:down|-,106410448:up|ACC-1,106413885:down|-,106376343:up|-,106451887:down|-,106350219:up|-,106436992:down|-,106367920:up	http://www.genome.jp/kegg-bin/show_pathway?bna00620/bna:106347139%09blue/bna:106367920%09blue/bna:106371042%09red/bna:106350219%09blue/bna:106451887%09red/bna:106358527%09red/bna:106401513%09red/bna:106413885%09red/bna:106376343%09blue/bna:106369058%09red/bna:106410448%09blue/bna:106448277%09red/bna:106436992%09red/bna:106377328%09red/bna:106380628%09red
Sulfur relay system	KEGG PATHWAY	bna04122	3	39	2100	35034	0.00142857	0.0011132	0.296607	0.624994	-,106420895:up|-,106439152:down|-,106389994:up	http://www.genome.jp/kegg-bin/show_pathway?bna04122/bna:106389994%09blue/bna:106420895%09blue/bna:106439152%09red
Pyrimidine metabolism	KEGG PATHWAY	bna00240	21	388	2100	35034	0.01	0.011075	0.310252	0.639962	-,106369327:down|-,106427199:down|-,106357872:up|-,106451837:up|-,106354683:up|-,106431657:up|-,106454933:up|-,106396185:up|-,106371746:down|-,106348590:down|-,106416607:up|-,106411488:up|-,106422081:up|-,106405863:up|-,106431260:up|-,106376966:up|-,106390345:up|-,106396112:up|-,106419087:up|-,106366999:up|-,106378370:up	http://www.genome.jp/kegg-bin/show_pathway?bna00240/bna:106427199%09red/bna:106396185%09blue/bna:106396112%09blue/bna:106354683%09blue/bna:106454933%09blue/bna:106366999%09blue/bna:106411488%09blue/bna:106431260%09blue/bna:106348590%09red/bna:106390345%09blue/bna:106451837%09blue/bna:106431657%09blue/bna:106422081%09blue/bna:106378370%09blue/bna:106416607%09blue/bna:106376966%09blue/bna:106357872…
Ubiquitin mediated proteolysis	KEGG PATHWAY	bna04120	23	429	2100	35034	0.0109524	0.0122452	0.314557	0.639962	-,106404546:up|-,106431141:up|-,106375751:down|-,106386813:down|-,106411477:up|-,106370036:down|-,106438269:down|-,106425880:down|-,106448413:up|-,106371919:down|-,106365575:up|-,106368827:up|-,106381580:up|-,106385500:down|-,106438519:up|-,106368745:up|-,106408929:down|-,106387807:down|-,106346702:down|-,106440470:down|-,106387387:up|-,106376596:up|-,106440773:down	http://www.genome.jp/kegg-bin/show_pathway?bna04120/bna:106371919%09red/bna:106365575%09blue/bna:106440470%09red/bna:106387387%09blue/bna:106381580%09blue/bna:106411477%09blue/bna:106385500%09red/bna:106346702%09red/bna:106376596%09blue/bna:106438519%09blue/bna:106386813%09red/bna:106408929%09red/bna:106438269%09red/bna:106368745%09blue/bna:106375751%09red/bna:106387807%09red/bna:106368827%09blue…
Biosynthesis of amino acids	KEGG PATHWAY	bna01230	43	835	2100	35034	0.0204762	0.023834	0.322718	0.645437	-,106415606:up|-,106451368:down|-,106381915:up|-,106391531:down|-,106438398:down|-,106421821:down|-,106415318:up|GLN1.3,106435967:down|-,106381241:up|-,106427415:up|-,106369058:down|-,106426856:up|-,106396466:down|-,106387758:up|-,106441132:down|-,106377328:down|-,106375529:down|-,106346576:down|-,106397603:down|-,106451887:down|-,106439173:up|-,106415918:down|-,106363727:up|-,106413506:up|-,1064…	http://www.genome.jp/kegg-bin/show_pathway?bna01230/bna:106367920%09blue/bna:106413977%09red/bna:106421821%09red/bna:106438645%09red/bna:106441132%09red/bna:106354066%09red/bna:106415606%09blue/bna:106420775%09red/bna:106436352%09red/bna:106415318%09blue/bna:106377328%09red/bna:106413506%09blue/bna:106396466%09red/bna:106438398%09red/bna:106429645%09red/bna:106363727%09blue/bna:106434792%09red/bn…
2-Oxocarboxylic acid metabolism	KEGG PATHWAY	bna01210	13	236	2100	35034	0.00619048	0.00673631	0.340982	0.670597	-,106369058:down|CYP83A1-5,106430121:up|-,106415773:down|-,106451368:down|-,106396466:down|-,106385095:down|-,106381227:down|-,106381367:down|CYP83B1-5,106372082:down|-,106354366:down|-,106411376:down|-,106413977:down|-,106361266:down	http://www.genome.jp/kegg-bin/show_pathway?bna01210/bna:106430121%09blue/bna:106385095%09red/bna:106396466%09red/bna:106413977%09red/bna:106411376%09red/bna:106354366%09red/bna:106381367%09red/bna:106369058%09red/bna:106372082%09red/bna:106381227%09red/bna:106451368%09red/bna:106361266%09red/bna:106415773%09red
Flavonoid biosynthesis	KEGG PATHWAY	bna00941	5	84	2100	35034	0.00238095	0.00239767	0.377929	0.731076	-,106431114:up|-,106403158:up|-,106449285:up|-,106446740:down|-,106348399:down	http://www.genome.jp/kegg-bin/show_pathway?bna00941/bna:106446740%09red/bna:106348399%09red/bna:106403158%09blue/bna:106449285%09blue/bna:106431114%09blue
Stilbenoid, diarylheptanoid and gingerol biosynthesis	KEGG PATHWAY	bna00945	6	106	2100	35034	0.00285714	0.00302563	0.39775	0.757008	-,106348399:down|-,106446740:down|-,106406245:up|-,106431114:up|-,106359943:down|-,106432919:up	http://www.genome.jp/kegg-bin/show_pathway?bna00945/bna:106359943%09red/bna:106348399%09red/bna:106432919%09blue/bna:106406245%09blue/bna:106431114%09blue/bna:106446740%09red
Lipoic acid metabolism	KEGG PATHWAY	bna00785	1	12	2100	35034	0.00047619	0.000342524	0.452859	0.848212	-,106390779:up	http://www.genome.jp/kegg-bin/show_pathway?bna00785/bna:106390779%09blue
Glycine, serine and threonine metabolism	KEGG PATHWAY	bna00260	12	239	2100	35034	0.00571429	0.00682194	0.466705	0.860488	-,106436352:down|-,106391531:down|-,106426856:up|-,106375529:down|-,106441132:down|-,106377328:down|-,106424805:up|-,106439173:up|-,106411376:down|-,106397082:up|-,106392215:up|-,106352999:down	http://www.genome.jp/kegg-bin/show_pathway?bna00260/bna:106352999%09red/bna:106426856%09blue/bna:106392215%09blue/bna:106439173%09blue/bna:106411376%09red/bna:106375529%09red/bna:106391531%09red/bna:106441132%09red/bna:106424805%09blue/bna:106436352%09red/bna:106377328%09red/bna:106397082%09blue
Sphingolipid metabolism	KEGG PATHWAY	bna00600	4	75	2100	35034	0.00190476	0.00214078	0.483605	0.863624	-,106415772:down|-,106380528:up|-,106447653:up|-,106421154:down	http://www.genome.jp/kegg-bin/show_pathway?bna00600/bna:106421154%09red/bna:106380528%09blue/bna:106447653%09blue/bna:106415772%09red
Taurine and hypotaurine metabolism	KEGG PATHWAY	bna00430	3	55	2100	35034	0.00142857	0.0015699	0.492485	0.863624	-,106386209:down|-,106426239:up|-,106427083:up	http://www.genome.jp/kegg-bin/show_pathway?bna00430/bna:106426239%09blue/bna:106427083%09blue/bna:106386209%09red
Nitrogen metabolism	KEGG PATHWAY	bna00910	7	139	2100	35034	0.00333333	0.00396757	0.494209	0.863624	-,106422789:down|-,106351216:down|-,106354597:down|-,106438380:down|NIA2,106368948:down|GLN1.3,106435967:down|-,106410460:up	http://www.genome.jp/kegg-bin/show_pathway?bna00910/bna:106368948%09red/bna:106410460%09blue/bna:106438380%09red/bna:106435967%09red/bna:106354597%09red/bna:106351216%09red/bna:106422789%09red
Synthesis and degradation of ketone bodies	KEGG PATHWAY	bna00072	1	14	2100	35034	0.00047619	0.000399612	0.501341	0.863624	-,106358455:down	http://www.genome.jp/kegg-bin/show_pathway?bna00072/bna:106358455%09red
Carbon fixation in photosynthetic organisms	KEGG PATHWAY	bna00710	12	246	2100	35034	0.00571429	0.00702175	0.505	0.863624	-,106451368:down|-,106361479:up|-,106381915:up|-,106415318:up|-,106376498:down|-,106358527:down|-,106380628:down|FBP,106415159:up|-,106347139:up|-,106434792:down|-,106436992:down|-,106427415:up	http://www.genome.jp/kegg-bin/show_pathway?bna00710/bna:106381915%09blue/bna:106347139%09blue/bna:106434792%09red/bna:106427415%09blue/bna:106358527%09red/bna:106415159%09blue/bna:106376498%09red/bna:106361479%09blue/bna:106436992%09red/bna:106451368%09red/bna:106415318%09blue/bna:106380628%09red
Zeatin biosynthesis	KEGG PATHWAY	bna00908	3	61	2100	35034	0.00142857	0.00174117	0.559144	0.937786	IPT9-3,106386723:up|-,106434529:up|CKX7-1,106371682:down	http://www.genome.jp/kegg-bin/show_pathway?bna00908/bna:106434529%09blue/bna:106386723%09blue/bna:106371682%09red
Ether lipid metabolism	KEGG PATHWAY	bna00565	4	84	2100	35034	0.00190476	0.00239767	0.568906	0.937786	-,106370834:down|-,106358393:down|-,106376581:up|-,106438255:up	http://www.genome.jp/kegg-bin/show_pathway?bna00565/bna:106376581%09blue/bna:106438255%09blue/bna:106370834%09red/bna:106358393%09red
Carbon metabolism	KEGG PATHWAY	bna01200	40	861	2100	35034	0.0190476	0.0245761	0.576284	0.937786	-,106415606:up|-,106451368:down|-,106431162:up|-,106391531:down|-,106380628:down|-,106381915:up|-,106415318:up|-,106446634:up|-,106427415:up|-,106347139:up|-,106426856:up|-,106396466:down|-,106358527:down|-,106446528:up|-,106441132:down|-,106425882:down|-,106411622:down|-,106434792:down|-,106451887:down|-,106439173:up|-,106438380:down|FBP,106415159:up|-,106402810:down|-,106392215:up|-,106348257:d…	http://www.genome.jp/kegg-bin/show_pathway?bna01200/bna:106446634%09blue/bna:106431162%09blue/bna:106367920%09blue/bna:106413977%09red/bna:106347139%09blue/bna:106441132%09red/bna:106415606%09blue/bna:106451887%09red/bna:106415318%09blue/bna:106425222%09red/bna:106396466%09red/bna:106446528%09blue/bna:106371042%09red/bna:106358527%09red/bna:106376498%09red/bna:106436992%09red/bna:106396827%09red/…
Arachidonic acid metabolism	KEGG PATHWAY	bna00590	3	63	2100	35034	0.00142857	0.00179825	0.580155	0.937786	-,106423404:down|-,106386209:down|-,106420556:down	http://www.genome.jp/kegg-bin/show_pathway?bna00590/bna:106423404%09red/bna:106420556%09red/bna:106386209%09red
One carbon pool by folate	KEGG PATHWAY	bna00670	3	64	2100	35034	0.00142857	0.0018268	0.59042	0.938687	-,106366708:up|-,106383978:up|-,106426856:up	http://www.genome.jp/kegg-bin/show_pathway?bna00670/bna:106426856%09blue/bna:106383978%09blue/bna:106366708%09blue
Biosynthesis of unsaturated fatty acids	KEGG PATHWAY	bna01040	4	88	2100	35034	0.00190476	0.00251185	0.604198	0.938687	-,106382478:down|-,106388108:down|-,106392224:up|-,106437449:down	http://www.genome.jp/kegg-bin/show_pathway?bna01040/bna:106388108%09red/bna:106382478%09red/bna:106437449%09red/bna:106392224%09blue
Glycosaminoglycan degradation	KEGG PATHWAY	bna00531	1	19	2100	35034	0.00047619	0.00054233	0.604578	0.938687	-,106449539:down	http://www.genome.jp/kegg-bin/show_pathway?bna00531/bna:106449539%09red
Fructose and mannose metabolism	KEGG PATHWAY	bna00051	9	205	2100	35034	0.00428571	0.00585146	0.637321	0.972075	-,106421674:down|-,106361479:up|-,106415318:up|-,106392039:up|-,106381063:down|-,106420759:down|-,106451390:down|-,106365546:down|FBP,106415159:up	http://www.genome.jp/kegg-bin/show_pathway?bna00051/bna:106392039%09blue/bna:106365546%09red/bna:106421674%09red/bna:106420759%09red/bna:106451390%09red/bna:106361479%09blue/bna:106381063%09red/bna:106415159%09blue/bna:106415318%09blue
Terpenoid backbone biosynthesis	KEGG PATHWAY	bna00900	7	161	2100	35034	0.00333333	0.00459554	0.642558	0.972075	-,106405742:up|-,106346730:up|-,106430268:up|-,106381415:down|-,106381375:up|-,106396261:up|-,106401636:down	http://www.genome.jp/kegg-bin/show_pathway?bna00900/bna:106346730%09blue/bna:106401636%09red/bna:106396261%09blue/bna:106381375%09blue/bna:106405742%09blue/bna:106381415%09red/bna:106430268%09blue
Fatty acid biosynthesis	KEGG PATHWAY	bna00061	6	143	2100	35034	0.00285714	0.00408175	0.672472	0.999944	-,106373976:down|-,106387251:up|-,106415535:down|ACC-1,106413885:down|FatB,106346329:down|-,106450017:up	http://www.genome.jp/kegg-bin/show_pathway?bna00061/bna:106450017%09blue/bna:106373976%09red/bna:106346329%09red/bna:106413885%09red/bna:106415535%09red/bna:106387251%09blue
Arginine biosynthesis	KEGG PATHWAY	bna00220	5	123	2100	35034	0.00238095	0.00351088	0.693667	0.999944	-,106451368:down|GLN1.3,106435967:down|-,106422789:down|-,106438380:down|-,106396876:up	http://www.genome.jp/kegg-bin/show_pathway?bna00220/bna:106435967%09red/bna:106451368%09red/bna:106396876%09blue/bna:106438380%09red/bna:106422789%09red
Lysine biosynthesis	KEGG PATHWAY	bna00300	2	51	2100	35034	0.000952381	0.00145573	0.699192	0.999944	-,106411376:down|-,106377328:down	http://www.genome.jp/kegg-bin/show_pathway?bna00300/bna:106411376%09red/bna:106377328%09red
mRNA surveillance pathway	KEGG PATHWAY	bna03015	17	402	2100	35034	0.00809524	0.0114746	0.713209	0.999944	-,106410540:down|-,106368274:down|-,106390100:up|-,106358418:down|-,106439019:up|-,106388556:up|-,106383476:up|-,106346195:up|-,106381993:down|-,106438801:up|-,106376274:down|-,106388742:up|-,106347553:down|-,106380994:up|-,106427429:up|-,106397097:down|-,106436179:up	http://www.genome.jp/kegg-bin/show_pathway?bna03015/bna:106388556%09blue/bna:106358418%09red/bna:106397097%09red/bna:106410540%09red/bna:106438801%09blue/bna:106427429%09blue/bna:106383476%09blue/bna:106390100%09blue/bna:106376274%09red/bna:106436179%09blue/bna:106380994%09blue/bna:106388742%09blue/bna:106346195%09blue/bna:106347553%09red/bna:106368274%09red/bna:106381993%09red/bna:106439019%09bl…
Glycosphingolipid biosynthesis - globo series	KEGG PATHWAY	bna00603	1	26	2100	35034	0.00047619	0.000742136	0.714233	0.999944	-,106380528:up	http://www.genome.jp/kegg-bin/show_pathway?bna00603/bna:106380528%09blue
RNA transport	KEGG PATHWAY	bna03013	23	545	2100	35034	0.0109524	0.0155563	0.738627	0.999944	-,106445262:up|-,106400943:up|-,106405701:up|-,106383476:up|-,106351806:up|-,106450121:up|-,106417288:down|-,106424099:up|SUMO1.1,106410928:up|-,106436179:up|-,106388000:up|-,106376488:up|-,106439019:up|-,106390100:up|-,106428591:up|-,106428145:up|-,106405668:up|-,106445449:up|-,106361828:up|-,106349121:up|-,106392403:up|-,106350914:up|-,106361355:up	http://www.genome.jp/kegg-bin/show_pathway?bna03013/bna:106445262%09blue/bna:106450121%09blue/bna:106410928%09blue/bna:106417288%09red/bna:106349121%09blue/bna:106424099%09blue/bna:106445449%09blue/bna:106405668%09blue/bna:106405701%09blue/bna:106392403%09blue/bna:106388000%09blue/bna:106390100%09blue/bna:106436179%09blue/bna:106428591%09blue/bna:106361828%09blue/bna:106361355%09blue/bna:10643901…
Alanine, aspartate and glutamate metabolism	KEGG PATHWAY	bna00250	7	179	2100	35034	0.00333333	0.00510932	0.742741	0.999944	-,106451368:down|-,106377194:up|-,106422789:down|-,106426239:up|GLN1.3,106435967:down|-,106438380:down|-,106352999:down	http://www.genome.jp/kegg-bin/show_pathway?bna00250/bna:106352999%09red/bna:106438380%09red/bna:106435967%09red/bna:106426239%09blue/bna:106422789%09red/bna:106451368%09red/bna:106377194%09blue
Valine, leucine and isoleucine biosynthesis	KEGG PATHWAY	bna00290	3	84	2100	35034	0.00142857	0.00239767	0.76038	0.999944	-,106369058:down|-,106385095:down|-,106439173:up	http://www.genome.jp/kegg-bin/show_pathway?bna00290/bna:106385095%09red/bna:106369058%09red/bna:106439173%09blue
Folate biosynthesis	KEGG PATHWAY	bna00790	2	61	2100	35034	0.000952381	0.00174117	0.785333	0.999944	-,106394832:up|-,106439152:down	http://www.genome.jp/kegg-bin/show_pathway?bna00790/bna:106439152%09red/bna:106394832%09blue
Butanoate metabolism	KEGG PATHWAY	bna00650	2	62	2100	35034	0.000952381	0.00176971	0.79263	0.999944	-,106358455:down|-,106426239:up	http://www.genome.jp/kegg-bin/show_pathway?bna00650/bna:106426239%09blue/bna:106358455%09red
Glyoxylate and dicarboxylate metabolism	KEGG PATHWAY	bna00630	10	263	2100	35034	0.0047619	0.00750699	0.795325	0.999944	-,106431162:up|-,106392215:up|-,106376498:down|-,106426856:up|-,106396466:down|-,106424805:up|-,106358222:up|-,106407442:down|-,106413977:down|GLN1.3,106435967:down	http://www.genome.jp/kegg-bin/show_pathway?bna00630/bna:106431162%09blue/bna:106407442%09red/bna:106358222%09blue/bna:106426856%09blue/bna:106413977%09red/bna:106392215%09blue/bna:106435967%09red/bna:106376498%09red/bna:106396466%09red/bna:106424805%09blue
Nicotinate and nicotinamide metabolism	KEGG PATHWAY	bna00760	2	63	2100	35034	0.000952381	0.00179825	0.799706	0.999944	-,106396185:up|-,106388738:down	http://www.genome.jp/kegg-bin/show_pathway?bna00760/bna:106388738%09red/bna:106396185%09blue
Sesquiterpenoid and triterpenoid biosynthesis	KEGG PATHWAY	bna00909	1	34	2100	35034	0.00047619	0.000970486	0.802849	0.999944	-,106380498:down	http://www.genome.jp/kegg-bin/show_pathway?bna00909/bna:106380498%09red
Plant-pathogen interaction	KEGG PATHWAY	bna04626	22	552	2100	35034	0.0104762	0.0157561	0.817177	0.999944	-,106421213:down|-,106356945:up|-,106452875:up|-,106418906:up|-,106443550:up|-,106374862:down|-,106351128:up|-,106437687:up|-,106428986:down|-,106386144:down|-,106348958:down|-,106421101:down|-,106364808:up|-,106404489:down|-,106394899:down|-,106440815:up|-,106353152:down|-,106387414:up|-,106428971:up|-,106440416:down|-,106354293:down|-,106364521:down	http://www.genome.jp/kegg-bin/show_pathway?bna04626/bna:106351128%09blue/bna:106364521%09red/bna:106348958%09red/bna:106356945%09blue/bna:106421101%09red/bna:106418906%09blue/bna:106428971%09blue/bna:106353152%09red/bna:106386144%09red/bna:106364808%09blue/bna:106443550%09blue/bna:106421213%09red/bna:106452875%09blue/bna:106394899%09red/bna:106440416%09red/bna:106428986%09red/bna:106374862%09red/…
ABC transporters	KEGG PATHWAY	bna02010	2	66	2100	35034	0.000952381	0.00188388	0.819663	0.999944	-,106440199:down|-,106407038:down	http://www.genome.jp/kegg-bin/show_pathway?bna02010/bna:106407038%09red/bna:106440199%09red
Steroid biosynthesis	KEGG PATHWAY	bna00100	4	121	2100	35034	0.00190476	0.00345379	0.823014	0.999944	-,106366810:down|-,106384356:down|-,106440921:up|-,106438943:down	http://www.genome.jp/kegg-bin/show_pathway?bna00100/bna:106438943%09red/bna:106384356%09red/bna:106440921%09blue/bna:106366810%09red
Pantothenate and CoA biosynthesis	KEGG PATHWAY	bna00770	3	103	2100	35034	0.00142857	0.00294	0.86412	0.999944	-,106427199:down|-,106385095:down|-,106371746:down	http://www.genome.jp/kegg-bin/show_pathway?bna00770/bna:106427199%09red/bna:106371746%09red/bna:106385095%09red
Phosphatidylinositol signaling system	KEGG PATHWAY	bna04070	8	236	2100	35034	0.00380952	0.00673631	0.866834	0.999944	-,106438858:up|-,106348091:down|-,106366259:down|-,106366235:down|-,106349466:down|-,106405023:up|-,106420251:up|-,106382921:up	http://www.genome.jp/kegg-bin/show_pathway?bna04070/bna:106349466%09red/bna:106382921%09blue/bna:106366235%09red/bna:106420251%09blue/bna:106438858%09blue/bna:106366259%09red/bna:106348091%09red/bna:106405023%09blue
AGE-RAGE signaling pathway in diabetic complications	KEGG PATHWAY	bna04933	2	77	2100	35034	0.000952381	0.00219786	0.878397	0.999944	-,106349466:down|-,106420251:up	http://www.genome.jp/kegg-bin/show_pathway?bna04933/bna:106420251%09blue/bna:106349466%09red
SNARE interactions in vesicular transport	KEGG PATHWAY	bna04130	5	165	2100	35034	0.00238095	0.00470971	0.888044	0.999944	-,106346324:up|-,106415202:up|-,106385051:up|-,106385049:up|-,106362294:up	http://www.genome.jp/kegg-bin/show_pathway?bna04130/bna:106385051%09blue/bna:106346324%09blue/bna:106362294%09blue/bna:106385049%09blue/bna:106415202%09blue
RNA polymerase	KEGG PATHWAY	bna03020	4	138	2100	35034	0.00190476	0.00393903	0.88947	0.999944	-,106366999:up|-,106454933:up|-,106451837:up|-,106378370:up	http://www.genome.jp/kegg-bin/show_pathway?bna03020/bna:106378370%09blue/bna:106366999%09blue/bna:106451837%09blue/bna:106454933%09blue
RNA degradation	KEGG PATHWAY	bna03018	13	377	2100	35034	0.00619048	0.010761	0.901584	0.999944	-,106416607:up|-,106425605:up|-,106433562:down|-,106452880:up|-,106431657:up|-,106357512:up|-,106425072:up|-,106425073:up|-,106372716:down|-,106420151:down|-,106416513:down|-,106353502:up|-,106365546:down	http://www.genome.jp/kegg-bin/show_pathway?bna03018/bna:106433562%09red/bna:106353502%09blue/bna:106357512%09blue/bna:106365546%09red/bna:106425605%09blue/bna:106416513%09red/bna:106431657%09blue/bna:106420151%09red/bna:106425073%09blue/bna:106416607%09blue/bna:106372716%09red/bna:106452880%09blue/bna:106425072%09blue
Propanoate metabolism	KEGG PATHWAY	bna00640	2	85	2100	35034	0.000952381	0.00242621	0.90941	0.999944	ACC-1,106413885:down|-,106446121:up	http://www.genome.jp/kegg-bin/show_pathway?bna00640/bna:106413885%09red/bna:106446121%09blue
Mismatch repair	KEGG PATHWAY	bna03430	7	248	2100	35034	0.00333333	0.00707884	0.945812	0.999944	-,106407650:up|-,106354683:up|PCNA,106420145:up|-,106353456:up|BNAC05G02090D,106401672:up|MSH3,106440848:up|-,106382189:up	http://www.genome.jp/kegg-bin/show_pathway?bna03430/bna:106354683%09blue/bna:106401672%09blue/bna:106407650%09blue/bna:106353456%09blue/bna:106420145%09blue/bna:106382189%09blue/bna:106440848%09blue
Biotin metabolism	KEGG PATHWAY	bna00780	1	62	2100	35034	0.00047619	0.00176971	0.946241	0.999944	-,106387251:up	http://www.genome.jp/kegg-bin/show_pathway?bna00780/bna:106387251%09blue
Citrate cycle (TCA cycle)	KEGG PATHWAY	bna00020	5	198	2100	35034	0.00238095	0.00565165	0.955159	0.999944	-,106396466:down|-,106413977:down|-,106436992:down|-,106371042:down|-,106425222:down	http://www.genome.jp/kegg-bin/show_pathway?bna00020/bna:106436992%09red/bna:106425222%09red/bna:106396466%09red/bna:106413977%09red/bna:106371042%09red
Nucleotide excision repair	KEGG PATHWAY	bna03420	9	312	2100	35034	0.00428571	0.00890563	0.956613	0.999944	PCNA,106420145:up|-,106446262:down|-,106387387:up|-,106354683:up|-,106405782:down|-,106353456:up|BNAC05G02090D,106401672:up|-,106385500:down|-,106382189:up	http://www.genome.jp/kegg-bin/show_pathway?bna03420/bna:106354683%09blue/bna:106405782%09red/bna:106446262%09red/bna:106385500%09red/bna:106401672%09blue/bna:106387387%09blue/bna:106353456%09blue/bna:106420145%09blue/bna:106382189%09blue
Circadian rhythm - plant	KEGG PATHWAY	bna04712	2	106	2100	35034	0.000952381	0.00302563	0.959185	0.999944	C6FTb,106426212:down|FT,106402982:down	http://www.genome.jp/kegg-bin/show_pathway?bna04712/bna:106402982%09red/bna:106426212%09red
Spliceosome	KEGG PATHWAY	bna03040	17	555	2100	35034	0.00809524	0.0158418	0.977128	0.999944	-,106385651:up|-,106390055:up|-,106430964:up|-,106439019:up|-,106383476:up|-,106402580:up|-,106382193:up|-,106392163:up|Hsc70,106361615:up|-,106390100:up|-,106381583:up|-,106361438:up|-,106359805:up|-,106361333:up|-,106353502:up|-,106453413:up|-,106401558:up	http://www.genome.jp/kegg-bin/show_pathway?bna03040/bna:106361333%09blue/bna:106361615%09blue/bna:106359805%09blue/bna:106453413%09blue/bna:106430964%09blue/bna:106401558%09blue/bna:106392163%09blue/bna:106383476%09blue/bna:106382193%09blue/bna:106390100%09blue/bna:106381583%09blue/bna:106390055%09blue/bna:106402580%09blue/bna:106361438%09blue/bna:106353502%09blue/bna:106385651%09blue/bna:1064390…
DNA replication	KEGG PATHWAY	bna03030	7	291	2100	35034	0.00333333	0.00830622	0.982875	0.999944	-,106354683:up|PCNA,106420145:up|-,106353456:up|BNAC05G02090D,106401672:up|-,106390345:up|-,106407159:up|-,106382189:up	http://www.genome.jp/kegg-bin/show_pathway?bna03030/bna:106354683%09blue/bna:106390345%09blue/bna:106401672%09blue/bna:106353456%09blue/bna:106407159%09blue/bna:106420145%09blue/bna:106382189%09blue
Endocytosis	KEGG PATHWAY	bna04144	16	544	2100	35034	0.00761905	0.0155278	0.983413	0.999944	-,106434277:up|-,106428317:down|-,106430835:down|-,106370834:down|-,106387659:down|-,106433262:down|-,106439778:down|-,106381580:up|Hsc70,106361615:up|-,106397023:down|-,106435181:down|-,106361283:up|-,106362003:down|-,106358393:down|-,106347484:down|-,106406661:up	http://www.genome.jp/kegg-bin/show_pathway?bna04144/bna:106361615%09blue/bna:106370834%09red/bna:106435181%09red/bna:106387659%09red/bna:106434277%09blue/bna:106439778%09red/bna:106428317%09red/bna:106430835%09red/bna:106362003%09red/bna:106433262%09red/bna:106381580%09blue/bna:106361283%09blue/bna:106358393%09red/bna:106347484%09red/bna:106406661%09blue/bna:106397023%09red
Homologous recombination	KEGG PATHWAY	bna03440	6	278	2100	35034	0.00285714	0.00793515	0.989738	0.999944	-,106366117:up|-,106354683:up|-,106382431:up|BNAC05G02090D,106401672:up|-,106382189:up|-,106397655:up	http://www.genome.jp/kegg-bin/show_pathway?bna03440/bna:106382431%09blue/bna:106354683%09blue/bna:106397655%09blue/bna:106366117%09blue/bna:106401672%09blue/bna:106382189%09blue
Basal transcription factors	KEGG PATHWAY	bna03022	2	148	2100	35034	0.000952381	0.00422447	0.992307	0.999944	-,106405782:down|-,106446262:down	http://www.genome.jp/kegg-bin/show_pathway?bna03022/bna:106446262%09red/bna:106405782%09red
N-Glycan biosynthesis	KEGG PATHWAY	bna00510	2	157	2100	35034	0.000952381	0.00448136	0.994669	0.999944	-,106360494:down|-,106366358:up	http://www.genome.jp/kegg-bin/show_pathway?bna00510/bna:106366358%09blue/bna:106360494%09red
Proteasome	KEGG PATHWAY	bna03050	3	208	2100	35034	0.00142857	0.00593709	0.996601	0.999944	-,106362749:up|-,106368977:up|-,106347382:up	http://www.genome.jp/kegg-bin/show_pathway?bna03050/bna:106347382%09blue/bna:106368977%09blue/bna:106362749%09blue
Protein export	KEGG PATHWAY	bna03060	2	173	2100	35034	0.000952381	0.00493806	0.99724	0.999944	-,106353345:up|-,106372661:up	http://www.genome.jp/kegg-bin/show_pathway?bna03060/bna:106372661%09blue/bna:106353345%09blue
Phagosome	KEGG PATHWAY	bna04145	7	373	2100	35034	0.00333333	0.0106468	0.99854	0.999944	-,106438860:up|-,106451526:up|-,106368300:down|-,106451512:up|-,106396411:up|-,106358249:down|-,106426828:up	http://www.genome.jp/kegg-bin/show_pathway?bna04145/bna:106358249%09red/bna:106426828%09blue/bna:106368300%09red/bna:106438860%09blue/bna:106396411%09blue/bna:106451512%09blue/bna:106451526%09blue
Oxidative phosphorylation	KEGG PATHWAY	bna00190	12	532	2100	35034	0.00571429	0.0151852	0.998598	0.999944	-,106408244:down|-,106438860:up|-,106399848:down|-,106368300:down|-,106431576:down|-,106384194:down|-,106431939:down|-,106435379:down|-,106375865:down|-,106426234:down|-,106423188:down|-,106358249:down	http://www.genome.jp/kegg-bin/show_pathway?bna00190/bna:106358249%09red/bna:106368300%09red/bna:106399848%09red/bna:106431939%09red/bna:106375865%09red/bna:106384194%09red/bna:106438860%09blue/bna:106431576%09red/bna:106435379%09red/bna:106423188%09red/bna:106426234%09red/bna:106408244%09red
Ribosome	KEGG PATHWAY	bna03010	36	1214	2100	35034	0.0171429	0.0346521	0.998955	0.999944	-,106380455:up|-,106404586:up|-,106418474:up|-,106428397:up|-,106450061:up|-,106348859:up|-,106428887:down|-,106360544:up|-,106438209:up|-,106356663:up|-,106431549:up|-,106382591:up|-,106390090:up|-,106389230:up|-,106411285:up|-,106382881:up|-,106412130:up|-,106430043:up|-,106417001:up|-,106345564:up|-,106391301:up|-,106404089:up|-,106366406:up|-,106380112:up|-,106354529:up|-,106437316:up|-,10638…	http://www.genome.jp/kegg-bin/show_pathway?bna03010/bna:106389230%09blue/bna:106356663%09blue/bna:106411285%09blue/bna:106380112%09blue/bna:106382591%09blue/bna:106391301%09blue/bna:106360544%09blue/bna:106412130%09blue/bna:106391224%09blue/bna:106417001%09blue/bna:106450061%09blue/bna:106345564%09blue/bna:106430043%09blue/bna:106354529%09blue/bna:106390090%09blue/bna:106428397%09blue/bna:1064184…
Protein processing in endoplasmic reticulum	KEGG PATHWAY	bna04141	12	643	2100	35034	0.00571429	0.0183536	0.999944	0.999944	-,106346702:down|-,106387414:up|-,106395362:down|-,106428733:down|-,106440815:up|-,106452875:up|-,106353345:up|-,106385972:up|Hsc70,106361615:up|-,106360494:down|-,106451510:up|-,106452985:up	http://www.genome.jp/kegg-bin/show_pathway?bna04141/bna:106361615%09blue/bna:106452985%09blue/bna:106387414%09blue/bna:106451510%09blue/bna:106428733%09red/bna:106360494%09red/bna:106353345%09blue/bna:106440815%09blue/bna:106395362%09red/bna:106385972%09blue/bna:106346702%09red/bna:106452875%09blue

## Sheet: P26R_SB_vs_P26R_MB
#Term	Database	ID	Input number	Background number	All input number	All background number	Input frequency	Background frequency	P-Value	Corrected P-Value	input_gene	Hyperlink_change
alpha-Linolenic acid metabolism	KEGG PATHWAY	bna00592	19	132	1052	35034	0.0180608	0.00376777	2.55722e-09	2.7618e-07	-,106446378:down|-,106446379:down|-,106417789:down|-,106440735:down|-,106431167:down|-,106367432:down|-,106382478:down|-,106403712:down|-,106429839:down|-,106377835:down|-,106416621:down|-,106387621:down|-,106415581:down|-,106358574:down|-,106358232:down|-,106397517:down|-,106398052:down|-,106427074:down|AOC3.1,106437957:down	http://www.genome.jp/kegg-bin/show_pathway?bna00592/bna:106358232%09red/bna:106427074%09red/bna:106377835%09red/bna:106403712%09red/bna:106429839%09red/bna:106367432%09red/bna:106398052%09red/bna:106440735%09red/bna:106446378%09red/bna:106358574%09red/bna:106415581%09red/bna:106382478%09red/bna:106437957%09red/bna:106417789%09red/bna:106387621%09red/bna:106416621%09red/bna:106446379%09red/bna:106…
Plant hormone signal transduction	KEGG PATHWAY	bna04075	50	1042	1052	35034	0.0475285	0.0297425	5.40474e-06	0.000291856	-,106440756:up|-,106387250:down|-,106381016:down|-,106431492:down|CHK1,106390821:up|-,106449149:up|-,106406454:down|-,106353800:down|-,106435732:down|-,106354531:down|-,106419578:up|-,106370934:down|-,106453943:down|-,106361066:up|-,106444507:down|-,106358572:down|-,106358052:down|-,106399318:up|-,106441137:up|-,106414013:down|-,106353441:down|-,106451788:down|-,106356964:up|-,106421583:down|-,10…	http://www.genome.jp/kegg-bin/show_pathway?bna04075/bna:106358052%09red/bna:106356964%09blue/bna:106449149%09blue/bna:106354531%09red/bna:106414013%09red/bna:106358270%09blue/bna:106441137%09blue/bna:106354217%09red/bna:106380654%09blue/bna:106431861%09red/bna:106447659%09red/bna:106405682%09blue/bna:106399391%09blue/bna:106381016%09red/bna:106437562%09blue/bna:106444507%09red/bna:106361066%09blu…
Biosynthesis of secondary metabolites	KEGG PATHWAY	bna01110	121	3457	1052	35034	0.115019	0.0986756	2.36043e-05	0.000849756	-,106407641:up|-,106433662:up|-,106446379:down|PAL2-2,106382579:down|-,106382478:down|-,106446378:down|-,106439584:down|-,106429559:up|-,106354366:down|-,106402089:down|-,106397871:down|-,106397517:down|-,106422042:down|-,106402810:down|-,106365726:down|-,106353479:up|-,106415918:down|-,106451050:down|ELI3-BN-4,106393226:down|-,106348257:down|-,106347857:down|-,106364743:up|-,106414823:down|-,106…	http://www.genome.jp/kegg-bin/show_pathway?bna01110/bna:106352999%09red/bna:106415401%09blue/bna:106431248%09red/bna:106431167%09red/bna:106400658%09blue/bna:106427407%09red/bna:106374320%09blue/bna:106407641%09blue/bna:106447658%09red/bna:106397919%09blue/bna:106443611%09red/bna:106449712%09blue/bna:106439584%09red/bna:106411914%09blue/bna:106417789%09red/bna:106446740%09red/bna:106450993%09red/…
beta-Alanine metabolism	KEGG PATHWAY	bna00410	12	131	1052	35034	0.0114068	0.00373922	0.000129454	0.00349526	-,106427199:down|-,106387661:up|-,106386332:up|-,106391704:down|-,106431049:up|-,106377328:down|-,106440920:up|-,106387720:up|-,106429281:down|-,106402089:down|-,106431030:up|-,106367536:up	http://www.genome.jp/kegg-bin/show_pathway?bna00410/bna:106387720%09blue/bna:106427199%09red/bna:106402089%09red/bna:106377328%09red/bna:106431030%09blue/bna:106431049%09blue/bna:106367536%09blue/bna:106440920%09blue/bna:106387661%09blue/bna:106391704%09red/bna:106429281%09red/bna:106386332%09blue
Metabolic pathways	KEGG PATHWAY	bna01100	191	6204	1052	35034	0.181559	0.177085	0.000171431	0.0037029	-,106407641:up|-,106433662:up|-,106446379:down|PAL2-2,106382579:down|-,106348677:down|-,106389364:up|-,106446378:down|-,106347018:down|-,106439584:down|-,106429559:up|-,106402089:down|-,106415110:down|-,106397871:down|-,106372116:up|-,106347139:up|-,106422042:down|-,106402810:down|-,106451021:down|-,106353479:up|-,106432649:down|-,106415918:down|-,106409334:up|ELI3-BN-4,106393226:down|-,106365510…	http://www.genome.jp/kegg-bin/show_pathway?bna01100/bna:106352999%09red/bna:106431248%09red/bna:106431167%09red/bna:106353620%09blue/bna:106353430%09red/bna:106427407%09red/bna:106355796%09blue/bna:106404813%09blue/bna:106374320%09blue/bna:106407641%09blue/bna:106423687%09blue/bna:106445872%09red/bna:106416159%09red/bna:106443611%09red/bna:106451244%09red/bna:106449712%09blue/bna:106358527%09red/…
Fatty acid elongation	KEGG PATHWAY	bna00062	10	105	1052	35034	0.0095057	0.00299709	0.000346462	0.00623632	-,106443150:up|-,106397919:up|-,106438597:down|-,106357031:up|-,106411044:up|-,106365726:down|-,106446887:up|-,106362262:down|-,106414954:up|-,106400658:up	http://www.genome.jp/kegg-bin/show_pathway?bna00062/bna:106357031%09blue/bna:106414954%09blue/bna:106411044%09blue/bna:106443150%09blue/bna:106400658%09blue/bna:106362262%09red/bna:106446887%09blue/bna:106365726%09red/bna:106438597%09red/bna:106397919%09blue
Cutin, suberine and wax biosynthesis	KEGG PATHWAY	bna00073	9	99	1052	35034	0.00855513	0.00282583	0.00091803	0.0141639	-,106347175:down|-,106451152:down|-,106417656:up|-,106370867:down|-,106404973:up|-,106371648:down|-,106395007:down|-,106451050:down|-,106407020:down	http://www.genome.jp/kegg-bin/show_pathway?bna00073/bna:106395007%09red/bna:106371648%09red/bna:106417656%09blue/bna:106347175%09red/bna:106407020%09red/bna:106451050%09red/bna:106451152%09red/bna:106370867%09red/bna:106404973%09blue
Cysteine and methionine metabolism	KEGG PATHWAY	bna00270	19	371	1052	35034	0.0180608	0.0105897	0.0020685	0.0279247	-,106439584:down|-,106401189:down|-,106422042:down|-,106419827:up|-,106429018:up|-,106440999:up|-,106367536:up|-,106399494:down|-,106412278:up|-,106402810:down|-,106350639:up|-,106441358:down|-,106446455:up|-,106346576:down|-,106357964:down|-,106363590:down|-,106449228:down|-,106401155:down|-,106352999:down	http://www.genome.jp/kegg-bin/show_pathway?bna00270/bna:106352999%09red/bna:106446455%09blue/bna:106449228%09red/bna:106439584%09red/bna:106441358%09red/bna:106401189%09red/bna:106399494%09red/bna:106346576%09red/bna:106367536%09blue/bna:106422042%09red/bna:106419827%09blue/bna:106350639%09blue/bna:106412278%09blue/bna:106402810%09red/bna:106440999%09blue/bna:106357964%09red/bna:106401155%09red/b…
Arginine and proline metabolism	KEGG PATHWAY	bna00330	11	174	1052	35034	0.0104563	0.0049666	0.00401635	0.0481962	-,106387661:up|-,106386332:up|-,106391704:down|-,106451021:down|-,106431030:up|-,106377328:down|-,106440920:up|-,106415918:down|-,106431049:up|-,106367536:up|pdh,106397131:up	http://www.genome.jp/kegg-bin/show_pathway?bna00330/bna:106431030%09blue/bna:106431049%09blue/bna:106367536%09blue/bna:106440920%09blue/bna:106415918%09red/bna:106451021%09red/bna:106387661%09blue/bna:106397131%09blue/bna:106391704%09red/bna:106377328%09red/bna:106386332%09blue
Amino sugar and nucleotide sugar metabolism	KEGG PATHWAY	bna00520	20	441	1052	35034	0.0190114	0.0125878	0.00585185	0.0632	-,106445572:down|-,106426559:up|-,106446722:down|-,106444525:up|-,106391840:down|-,106423687:up|-,106449712:up|-,106362044:down|-,106427181:down|-,106348034:down|-,106382378:down|-,106398178:down|-,106406721:up|-,106388327:up|-,106404813:up|-,106397509:down|-,106445136:up|-,106433599:down|-,106353089:down|-,106353093:down	http://www.genome.jp/kegg-bin/show_pathway?bna00520/bna:106397509%09red/bna:106426559%09blue/bna:106433599%09red/bna:106353089%09red/bna:106391840%09red/bna:106348034%09red/bna:106449712%09blue/bna:106446722%09red/bna:106427181%09red/bna:106444525%09blue/bna:106353093%09red/bna:106404813%09blue/bna:106406721%09blue/bna:106382378%09red/bna:106398178%09red/bna:106362044%09red/bna:106388327%09blue/b…
Carotenoid biosynthesis	KEGG PATHWAY	bna00906	7	89	1052	35034	0.00665399	0.00254039	0.00690092	0.0677544	-,106377068:up|-,106444094:down|-,106427439:up|-,106414823:down|-,106387316:down|-,106371001:down|-,106427407:down	http://www.genome.jp/kegg-bin/show_pathway?bna00906/bna:106377068%09blue/bna:106387316%09red/bna:106427407%09red/bna:106427439%09blue/bna:106444094%09red/bna:106371001%09red/bna:106414823%09red
Glucosinolate biosynthesis	KEGG PATHWAY	bna00966	3	17	1052	35034	0.00285171	0.000485243	0.0104088	0.0913349	-,106354325:down|-,106354366:down|-,106415773:down	http://www.genome.jp/kegg-bin/show_pathway?bna00966/bna:106354366%09red/bna:106354325%09red/bna:106415773%09red
Phenylalanine metabolism	KEGG PATHWAY	bna00360	9	149	1052	35034	0.00855513	0.00425301	0.0114468	0.0913349	PAL2-2,106382579:down|-,106440999:up|-,106426291:up|-,106441358:down|-,106363590:down|-,106346576:down|-,106357964:down|-,106402089:down|-,106399731:down	http://www.genome.jp/kegg-bin/show_pathway?bna00360/bna:106402089%09red/bna:106441358%09red/bna:106346576%09red/bna:106426291%09blue/bna:106357964%09red/bna:106399731%09red/bna:106440999%09blue/bna:106382579%09red/bna:106363590%09red
Ribosome biogenesis in eukaryotes	KEGG PATHWAY	bna03008	14	290	1052	35034	0.013308	0.00827767	0.0118397	0.0913349	-,106402268:up|-,106406808:up|-,106354444:up|-,106433867:up|-,106364633:up|-,106432496:up|-,106449690:up|-,106364857:up|-,106436725:up|-,106427944:up|-,106446201:up|-,106353127:up|-,106397666:up|-,106390333:up	http://www.genome.jp/kegg-bin/show_pathway?bna03008/bna:106432496%09blue/bna:106397666%09blue/bna:106402268%09blue/bna:106354444%09blue/bna:106406808%09blue/bna:106446201%09blue/bna:106364857%09blue/bna:106353127%09blue/bna:106433867%09blue/bna:106427944%09blue/bna:106449690%09blue/bna:106436725%09blue/bna:106364633%09blue/bna:106390333%09blue
Linoleic acid metabolism	KEGG PATHWAY	bna00591	4	39	1052	35034	0.00380228	0.0011132	0.017045	0.113595	-,106387621:down|-,106403712:down|-,106358574:down|-,106377835:down	http://www.genome.jp/kegg-bin/show_pathway?bna00591/bna:106358574%09red/bna:106387621%09red/bna:106377835%09red/bna:106403712%09red
Starch and sucrose metabolism	KEGG PATHWAY	bna00500	27	725	1052	35034	0.0256654	0.0206942	0.0173277	0.113595	-,106433457:down|-,106400960:down|-,106371792:up|-,106348034:down|-,106415110:down|-,106397871:down|-,106439198:down|-,106372643:up|-,106349116:up|-,106432649:down|-,106394339:down|-,106376588:down|-,106365510:down|-,106392556:up|-,106423687:up|-,106449712:up|-,106427181:down|-,106450792:down|-,106406721:up|-,106404813:up|-,106414967:down|-,106375876:up|-,106426559:up|-,106375875:up|-,106445112:d…	http://www.genome.jp/kegg-bin/show_pathway?bna00500/bna:106400960%09red/bna:106392556%09blue/bna:106397871%09red/bna:106404813%09blue/bna:106365510%09red/bna:106354279%09red/bna:106432649%09red/bna:106348034%09red/bna:106394339%09red/bna:106423687%09blue/bna:106372643%09blue/bna:106449712%09blue/bna:106445112%09red/bna:106375875%09blue/bna:106375876%09blue/bna:106433457%09red/bna:106445136%09blue…
Isoquinoline alkaloid biosynthesis	KEGG PATHWAY	bna00950	6	84	1052	35034	0.00570342	0.00239767	0.0180243	0.113595	-,106440999:up|-,106441358:down|-,106363590:down|-,106346576:down|-,106357964:down|-,106402089:down	http://www.genome.jp/kegg-bin/show_pathway?bna00950/bna:106402089%09red/bna:106441358%09red/bna:106346576%09red/bna:106440999%09blue/bna:106357964%09red/bna:106363590%09red
Galactose metabolism	KEGG PATHWAY	bna00052	9	163	1052	35034	0.00855513	0.00465262	0.0189325	0.113595	-,106400960:down|-,106362044:down|-,106444525:up|-,106353620:up|-,106449712:up|-,106382378:down|-,106406721:up|-,106414967:down|-,106433599:down	http://www.genome.jp/kegg-bin/show_pathway?bna00052/bna:106400960%09red/bna:106433599%09red/bna:106353620%09blue/bna:106449712%09blue/bna:106444525%09blue/bna:106406721%09blue/bna:106382378%09red/bna:106414967%09red/bna:106362044%09red
Glycerolipid metabolism	KEGG PATHWAY	bna00561	11	225	1052	35034	0.0104563	0.00642233	0.0220524	0.122883	-,106381736:up|-,106453443:down|-,106388809:up|GPAT6,106447658:down|-,106367193:up|ACT2,106441094:up|-,106429933:up|-,106446845:up|-,106360384:up|-,106429324:down|-,106377328:down	http://www.genome.jp/kegg-bin/show_pathway?bna00561/bna:106360384%09blue/bna:106446845%09blue/bna:106377328%09red/bna:106441094%09blue/bna:106367193%09blue/bna:106388809%09blue/bna:106381736%09blue/bna:106429324%09red/bna:106453443%09red/bna:106429933%09blue/bna:106447658%09red
Valine, leucine and isoleucine degradation	KEGG PATHWAY	bna00280	8	141	1052	35034	0.00760456	0.00402466	0.0227561	0.122883	-,106418704:up|-,106419827:up|-,106382478:down|-,106350639:up|-,106396919:up|-,106449228:down|-,106377328:down|-,106352999:down	http://www.genome.jp/kegg-bin/show_pathway?bna00280/bna:106352999%09red/bna:106449228%09red/bna:106418704%09blue/bna:106419827%09blue/bna:106350639%09blue/bna:106396919%09blue/bna:106377328%09red/bna:106382478%09red
Tropane, piperidine and pyridine alkaloid biosynthesis	KEGG PATHWAY	bna00960	7	124	1052	35034	0.00665399	0.00353942	0.032679	0.168064	-,106440999:up|-,106441358:down|-,106363590:down|-,106346576:down|-,106357964:down|-,106402089:down|-,106447281:down	http://www.genome.jp/kegg-bin/show_pathway?bna00960/bna:106402089%09red/bna:106441358%09red/bna:106346576%09red/bna:106447281%09red/bna:106440999%09blue/bna:106357964%09red/bna:106363590%09red
Ubiquinone and other terpenoid-quinone biosynthesis	KEGG PATHWAY	bna00130	7	128	1052	35034	0.00665399	0.00365359	0.0375262	0.184219	-,106440999:up|-,106426291:up|-,106441358:down|-,106363590:down|-,106346576:down|-,106357964:down|-,106399731:down	http://www.genome.jp/kegg-bin/show_pathway?bna00130/bna:106441358%09red/bna:106346576%09red/bna:106426291%09blue/bna:106399731%09red/bna:106440999%09blue/bna:106357964%09red/bna:106363590%09red
Pentose and glucuronate interconversions	KEGG PATHWAY	bna00040	14	347	1052	35034	0.013308	0.00990466	0.0425185	0.199652	-,106433457:down|-,106382476:down|-,106422643:down|-,106450598:up|-,106403184:down|-,106419852:down|-,106379864:down|-,106445845:down|-,106432649:down|-,106410439:down|-,106426559:up|-,106371792:up|-,106410328:down|-,106347564:down	http://www.genome.jp/kegg-bin/show_pathway?bna00040/bna:106403184%09red/bna:106426559%09blue/bna:106433457%09red/bna:106347564%09red/bna:106445845%09red/bna:106371792%09blue/bna:106450598%09blue/bna:106410439%09red/bna:106382476%09red/bna:106419852%09red/bna:106422643%09red/bna:106410328%09red/bna:106379864%09red/bna:106432649%09red
Tyrosine metabolism	KEGG PATHWAY	bna00350	7	136	1052	35034	0.00665399	0.00388194	0.0485799	0.21861	-,106440999:up|-,106441358:down|-,106363590:down|-,106346576:down|-,106357964:down|-,106402089:down|-,106399731:down	http://www.genome.jp/kegg-bin/show_pathway?bna00350/bna:106402089%09red/bna:106441358%09red/bna:106346576%09red/bna:106399731%09red/bna:106440999%09blue/bna:106357964%09red/bna:106363590%09red
Synthesis and degradation of ketone bodies	KEGG PATHWAY	bna00072	2	14	1052	35034	0.00190114	0.000399612	0.0514923	0.222447	-,106418704:up|-,106396919:up	http://www.genome.jp/kegg-bin/show_pathway?bna00072/bna:106396919%09blue/bna:106418704%09blue
Ubiquitin mediated proteolysis	KEGG PATHWAY	bna04120	16	429	1052	35034	0.0152091	0.0122452	0.0557971	0.231525	-,106390223:down|-,106347076:up|-,106448413:up|-,106433691:up|-,106403778:down|-,106387597:up|-,106438269:down|-,106395771:up|-,106428696:down|-,106417106:up|-,106411932:up|-,106446303:up|-,106425880:down|-,106368745:up|-,106368827:up|-,106387807:down	http://www.genome.jp/kegg-bin/show_pathway?bna04120/bna:106387597%09blue/bna:106438269%09red/bna:106428696%09red/bna:106395771%09blue/bna:106368745%09blue/bna:106387807%09red/bna:106368827%09blue/bna:106448413%09blue/bna:106390223%09red/bna:106411932%09blue/bna:106347076%09blue/bna:106446303%09blue/bna:106417106%09blue/bna:106433691%09blue/bna:106425880%09red/bna:106403778%09red
Phenylpropanoid biosynthesis	KEGG PATHWAY	bna00940	20	569	1052	35034	0.0190114	0.0162414	0.0578812	0.231525	-,106443611:down|-,106421646:down|PAL2-2,106382579:down|-,106394339:down|CCR2,106430708:up|-,106351495:down|-,106364743:up|-,106426291:up|-,106446740:down|-,106450792:down|-,106374320:up|ELI3-BN-4,106393226:down|-,106353479:up|-,106370045:up|-,106445112:down|-,106402043:down|-,106411914:up|-,106397871:down|-,106434512:down|CCR2,106354822:up	http://www.genome.jp/kegg-bin/show_pathway?bna00940/bna:106450792%09red/bna:106430708%09blue/bna:106394339%09red/bna:106402043%09red/bna:106370045%09blue/bna:106397871%09red/bna:106426291%09blue/bna:106364743%09blue/bna:106434512%09red/bna:106443611%09red/bna:106374320%09blue/bna:106351495%09red/bna:106411914%09blue/bna:106393226%09red/bna:106382579%09red/bna:106446740%09red/bna:106421646%09red/b…
Alanine, aspartate and glutamate metabolism	KEGG PATHWAY	bna00250	8	179	1052	35034	0.00760456	0.00510932	0.0693975	0.26059	-,106433662:up|gln,106410718:down|-,106445872:down|-,106387720:up|-,106449228:down|-,106347713:up|-,106372116:up|-,106352999:down	http://www.genome.jp/kegg-bin/show_pathway?bna00250/bna:106352999%09red/bna:106372116%09blue/bna:106449228%09red/bna:106410718%09red/bna:106433662%09blue/bna:106387720%09blue/bna:106347713%09blue/bna:106445872%09red
Glutathione metabolism	KEGG PATHWAY	bna00480	12	310	1052	35034	0.0114068	0.00884855	0.0722189	0.26059	-,106348371:down|-,106406178:down|-,106420556:down|-,106367536:up|-,106367543:down|-,106368353:down|-,106349790:down|-,106411980:down|-,106447277:down|-,106354606:up|-,106438356:down|-,106346205:down	http://www.genome.jp/kegg-bin/show_pathway?bna00480/bna:106420556%09red/bna:106346205%09red/bna:106348371%09red/bna:106367536%09blue/bna:106406178%09red/bna:106438356%09red/bna:106349790%09red/bna:106368353%09red/bna:106447277%09red/bna:106354606%09blue/bna:106411980%09red/bna:106367543%09red
Brassinosteroid biosynthesis	KEGG PATHWAY	bna00905	3	39	1052	35034	0.00285171	0.0011132	0.072386	0.26059	-,106350972:down|-,106358460:up|-,106365615:up	http://www.genome.jp/kegg-bin/show_pathway?bna00905/bna:106358460%09blue/bna:106365615%09blue/bna:106350972%09red
Peroxisome	KEGG PATHWAY	bna04146	11	286	1052	35034	0.0104563	0.0081635	0.0853322	0.297286	-,106440733:down|-,106411335:up|-,106348677:down|-,106382478:down|-,106436240:down|BNAC06G05870D,106405987:down|-,106407020:down|-,106410505:up|-,106371648:down|-,106446652:up|-,106427074:down	http://www.genome.jp/kegg-bin/show_pathway?bna04146/bna:106446652%09blue/bna:106411335%09blue/bna:106440733%09red/bna:106410505%09blue/bna:106371648%09red/bna:106436240%09red/bna:106407020%09red/bna:106348677%09red/bna:106427074%09red/bna:106405987%09red/bna:106382478%09red
Tryptophan metabolism	KEGG PATHWAY	bna00380	6	128	1052	35034	0.00570342	0.00365359	0.0907068	0.306135	-,106372559:down|-,106354325:down|-,106440733:down|-,106415773:down|-,106377328:down|-,106354366:down	http://www.genome.jp/kegg-bin/show_pathway?bna00380/bna:106440733%09red/bna:106354325%09red/bna:106354366%09red/bna:106372559%09red/bna:106377328%09red/bna:106415773%09red
Pantothenate and CoA biosynthesis	KEGG PATHWAY	bna00770	5	103	1052	35034	0.00475285	0.00294	0.105059	0.343829	-,106350639:up|-,106419827:up|-,106427199:down|-,106429281:down|-,106389058:up	http://www.genome.jp/kegg-bin/show_pathway?bna00770/bna:106427199%09red/bna:106419827%09blue/bna:106429281%09red/bna:106389058%09blue/bna:106350639%09blue
Fructose and mannose metabolism	KEGG PATHWAY	bna00051	8	205	1052	35034	0.00760456	0.00585146	0.121579	0.386191	-,106358481:down|-,106391840:down|-,106423687:up|-,106449712:up|-,106406721:up|-,106404813:up|-,106445136:up|-,106412459:up	http://www.genome.jp/kegg-bin/show_pathway?bna00051/bna:106358481%09red/bna:106445136%09blue/bna:106391840%09red/bna:106449712%09blue/bna:106404813%09blue/bna:106406721%09blue/bna:106423687%09blue/bna:106412459%09blue
Phenylalanine, tyrosine and tryptophan biosynthesis	KEGG PATHWAY	bna00400	7	177	1052	35034	0.00665399	0.00505223	0.134861	0.416141	-,106440999:up|-,106451244:down|-,106439687:down|-,106441358:down|-,106363590:down|-,106346576:down|-,106357964:down	http://www.genome.jp/kegg-bin/show_pathway?bna00400/bna:106441358%09red/bna:106346576%09red/bna:106451244%09red/bna:106440999%09blue/bna:106357964%09red/bna:106439687%09red/bna:106363590%09red
Valine, leucine and isoleucine biosynthesis	KEGG PATHWAY	bna00290	4	84	1052	35034	0.00380228	0.00239767	0.14599	0.437971	-,106350639:up|-,106419827:up|-,106388413:up|-,106421017:up	http://www.genome.jp/kegg-bin/show_pathway?bna00290/bna:106388413%09blue/bna:106421017%09blue/bna:106419827%09blue/bna:106350639%09blue
Fatty acid metabolism	KEGG PATHWAY	bna01212	8	219	1052	35034	0.00760456	0.00625107	0.156345	0.456357	-,106355796:up|-,106387251:up|-,106348677:down|-,106382478:down|-,106415535:down|-,106415581:down|-,106427074:down|-,106383116:down	http://www.genome.jp/kegg-bin/show_pathway?bna01212/bna:106355796%09blue/bna:106383116%09red/bna:106415535%09red/bna:106415581%09red/bna:106348677%09red/bna:106427074%09red/bna:106387251%09blue/bna:106382478%09red
Ascorbate and aldarate metabolism	KEGG PATHWAY	bna00053	5	121	1052	35034	0.00475285	0.00345379	0.166873	0.471466	-,106350824:down|-,106426559:up|-,106354606:up|-,106425805:down|-,106377328:down	http://www.genome.jp/kegg-bin/show_pathway?bna00053/bna:106354606%09blue/bna:106426559%09blue/bna:106350824%09red/bna:106377328%09red/bna:106425805%09red
Glycosphingolipid biosynthesis - ganglio series	KEGG PATHWAY	bna00604	1	7	1052	35034	0.00095057	0.000199806	0.170252	0.471466	-,106353620:up	http://www.genome.jp/kegg-bin/show_pathway?bna00604/bna:106353620%09blue
Butanoate metabolism	KEGG PATHWAY	bna00650	3	62	1052	35034	0.00285171	0.00176971	0.189312	0.488078	-,106418704:up|-,106387720:up|-,106396919:up	http://www.genome.jp/kegg-bin/show_pathway?bna00650/bna:106396919%09blue/bna:106387720%09blue/bna:106418704%09blue
Biotin metabolism	KEGG PATHWAY	bna00780	3	62	1052	35034	0.00285171	0.00176971	0.189312	0.488078	-,106436665:up|-,106355796:up|-,106387251:up	http://www.genome.jp/kegg-bin/show_pathway?bna00780/bna:106355796%09blue/bna:106436665%09blue/bna:106387251%09blue
Terpenoid backbone biosynthesis	KEGG PATHWAY	bna00900	6	161	1052	35034	0.00570342	0.00459554	0.189808	0.488078	-,106418704:up|-,106347857:down|-,106381415:up|-,106362168:up|-,106415401:up|-,106396919:up	http://www.genome.jp/kegg-bin/show_pathway?bna00900/bna:106415401%09blue/bna:106418704%09blue/bna:106347857%09red/bna:106362168%09blue/bna:106396919%09blue/bna:106381415%09blue
Fatty acid degradation	KEGG PATHWAY	bna00071	5	130	1052	35034	0.00475285	0.00371068	0.202109	0.493653	-,106377328:down|-,106427074:down|-,106348677:down|-,106415581:down|-,106382478:down	http://www.genome.jp/kegg-bin/show_pathway?bna00071/bna:106377328%09red/bna:106427074%09red/bna:106415581%09red/bna:106348677%09red/bna:106382478%09red
2-Oxocarboxylic acid metabolism	KEGG PATHWAY	bna01210	8	236	1052	35034	0.00760456	0.00673631	0.204062	0.493653	-,106419827:up|-,106354325:down|-,106415773:down|-,106421017:up|-,106350639:up|-,106354366:down|-,106413977:down|-,106388413:up	http://www.genome.jp/kegg-bin/show_pathway?bna01210/bna:106419827%09blue/bna:106413977%09red/bna:106388413%09blue/bna:106354325%09red/bna:106350639%09blue/bna:106421017%09blue/bna:106354366%09red/bna:106415773%09red
C5-Branched dibasic acid metabolism	KEGG PATHWAY	bna00660	2	35	1052	35034	0.00190114	0.00099903	0.20977	0.493653	-,106388413:up|-,106421017:up	http://www.genome.jp/kegg-bin/show_pathway?bna00660/bna:106388413%09blue/bna:106421017%09blue
Sulfur metabolism	KEGG PATHWAY	bna00920	5	132	1052	35034	0.00475285	0.00376777	0.210259	0.493653	-,106441276:down|-,106439325:down|-,106441275:down|-,106360391:down|-,106402810:down	http://www.genome.jp/kegg-bin/show_pathway?bna00920/bna:106441275%09red/bna:106439325%09red/bna:106441276%09red/bna:106402810%09red/bna:106360391%09red
Glycerophospholipid metabolism	KEGG PATHWAY	bna00564	10	313	1052	35034	0.0095057	0.00893418	0.215275	0.494674	-,106453443:down|ACT2,106441094:up|-,106400971:up|GPAT6,106447658:down|-,106388809:up|-,106446845:up|-,106358615:down|-,106360384:up|-,106429324:down|-,106431248:down	http://www.genome.jp/kegg-bin/show_pathway?bna00564/bna:106400971%09blue/bna:106360384%09blue/bna:106446845%09blue/bna:106431248%09red/bna:106441094%09blue/bna:106358615%09red/bna:106388809%09blue/bna:106429324%09red/bna:106453443%09red/bna:106447658%09red
Purine metabolism	KEGG PATHWAY	bna00230	14	474	1052	35034	0.013308	0.0135297	0.240163	0.540367	-,106433662:up|-,106396973:down|-,106376910:up|-,106346487:down|-,106431657:up|-,106450993:down|-,106441276:down|-,106420157:up|-,106441275:down|-,106454933:up|-,106372427:up|-,106439325:down|-,106409334:up|-,106416164:up	http://www.genome.jp/kegg-bin/show_pathway?bna00230/bna:106416164%09blue/bna:106454933%09blue/bna:106441275%09red/bna:106346487%09red/bna:106441276%09red/bna:106372427%09blue/bna:106431657%09blue/bna:106409334%09blue/bna:106439325%09red/bna:106420157%09blue/bna:106396973%09red/bna:106450993%09red/bna:106376910%09blue/bna:106433662%09blue
Other glycan degradation	KEGG PATHWAY	bna00511	2	40	1052	35034	0.00190114	0.00114175	0.252477	0.543772	-,106353620:up|-,106415772:down	http://www.genome.jp/kegg-bin/show_pathway?bna00511/bna:106353620%09blue/bna:106415772%09red
Photosynthesis - antenna proteins	KEGG PATHWAY	bna00196	3	73	1052	35034	0.00285171	0.00208369	0.255859	0.543772	-,106380936:down|-,106401200:down|-,106436439:up	http://www.genome.jp/kegg-bin/show_pathway?bna00196/bna:106436439%09blue/bna:106401200%09red/bna:106380936%09red
Fatty acid biosynthesis	KEGG PATHWAY	bna00061	5	143	1052	35034	0.00475285	0.00408175	0.256781	0.543772	-,106348677:down|-,106415535:down|-,106387251:up|-,106355796:up|-,106383116:down	http://www.genome.jp/kegg-bin/show_pathway?bna00061/bna:106355796%09blue/bna:106383116%09red/bna:106415535%09red/bna:106348677%09red/bna:106387251%09blue
Sphingolipid metabolism	KEGG PATHWAY	bna00600	3	75	1052	35034	0.00285171	0.00214078	0.268316	0.557272	-,106353620:up|-,106415772:down|-,106387825:up	http://www.genome.jp/kegg-bin/show_pathway?bna00600/bna:106353620%09blue/bna:106387825%09blue/bna:106415772%09red
Base excision repair	KEGG PATHWAY	bna03410	4	112	1052	35034	0.00380228	0.00319689	0.279451	0.569448	-,106451383:up|-,106366600:down|-,106381347:down|-,106387307:up	http://www.genome.jp/kegg-bin/show_pathway?bna03410/bna:106387307%09blue/bna:106381347%09red/bna:106366600%09red/bna:106451383%09blue
Plant-pathogen interaction	KEGG PATHWAY	bna04626	15	552	1052	35034	0.0142586	0.0157561	0.331025	0.656825	-,106428435:up|WRKY2,106418234:up|-,106397401:up|-,106385302:down|-,106383733:up|-,106419410:down|-,106350240:up|-,106415505:up|-,106447544:up|-,106415003:up|-,106365726:down|-,106408597:down|-,106431125:up|-,106376022:up|-,106441796:up	http://www.genome.jp/kegg-bin/show_pathway?bna04626/bna:106383733%09blue/bna:106415003%09blue/bna:106376022%09blue/bna:106419410%09red/bna:106447544%09blue/bna:106431125%09blue/bna:106397401%09blue/bna:106365726%09red/bna:106350240%09blue/bna:106418234%09blue/bna:106441796%09blue/bna:106385302%09red/bna:106428435%09blue/bna:106408597%09red/bna:106415505%09blue
Biosynthesis of amino acids	KEGG PATHWAY	bna01230	22	835	1052	35034	0.0209125	0.023834	0.334494	0.656825	-,106391531:down|-,106451021:down|-,106439584:down|-,106388413:up|-,106377328:down|gln,106410718:down|-,106402810:down|-,106350639:up|-,106346576:down|-,106415918:down|-,106419827:up|-,106445872:down|-,106413977:down|-,106429018:up|-,106440999:up|-,106451244:down|-,106439687:down|-,106421017:up|-,106441358:down|-,106363590:down|-,106357964:down|-,106372300:up	http://www.genome.jp/kegg-bin/show_pathway?bna01230/bna:106413977%09red/bna:106377328%09red/bna:106445872%09red/bna:106419827%09blue/bna:106441358%09red/bna:106421017%09blue/bna:106439584%09red/bna:106388413%09blue/bna:106350639%09blue/bna:106372300%09blue/bna:106357964%09red/bna:106439687%09red/bna:106346576%09red/bna:106410718%09red/bna:106415918%09red/bna:106429018%09blue/bna:106451021%09red/b…
Biosynthesis of unsaturated fatty acids	KEGG PATHWAY	bna01040	3	88	1052	35034	0.00285171	0.00251185	0.350218	0.675421	-,106382478:down|-,106427074:down|-,106438597:down	http://www.genome.jp/kegg-bin/show_pathway?bna01040/bna:106427074%09red/bna:106438597%09red/bna:106382478%09red
Glycosaminoglycan degradation	KEGG PATHWAY	bna00531	1	19	1052	35034	0.00095057	0.00054233	0.372877	0.706503	-,106353620:up	http://www.genome.jp/kegg-bin/show_pathway?bna00531/bna:106353620%09blue
Taurine and hypotaurine metabolism	KEGG PATHWAY	bna00430	2	55	1052	35034	0.00190114	0.0015699	0.379561	0.70677	-,106391234:up|-,106387720:up	http://www.genome.jp/kegg-bin/show_pathway?bna00430/bna:106387720%09blue/bna:106391234%09blue
RNA degradation	KEGG PATHWAY	bna03018	10	377	1052	35034	0.0095057	0.010761	0.402365	0.736532	-,106452880:up|-,106376109:up|-,106433562:down|-,106402471:down|-,106427619:up|-,106431657:up|-,106420119:up|-,106369215:down|-,106452332:up|-,106401927:up	http://www.genome.jp/kegg-bin/show_pathway?bna03018/bna:106433562%09red/bna:106376109%09blue/bna:106401927%09blue/bna:106402471%09red/bna:106431657%09blue/bna:106420119%09blue/bna:106369215%09red/bna:106427619%09blue/bna:106452332%09blue/bna:106452880%09blue
Nitrogen metabolism	KEGG PATHWAY	bna00910	4	139	1052	35034	0.00380228	0.00396757	0.419879	0.755781	NIA2,106368948:down|gln,106410718:down|-,106445872:down|-,106354597:down	http://www.genome.jp/kegg-bin/show_pathway?bna00910/bna:106354597%09red/bna:106368948%09red/bna:106410718%09red/bna:106445872%09red
Pyrimidine metabolism	KEGG PATHWAY	bna00240	10	388	1052	35034	0.0095057	0.011075	0.436232	0.772345	-,106427199:down|-,106396973:down|-,106346487:down|-,106431657:up|-,106454933:up|-,106420157:up|-,106422081:up|-,106405863:down|-,106429281:down|-,106409334:up	http://www.genome.jp/kegg-bin/show_pathway?bna00240/bna:106422081%09blue/bna:106427199%09red/bna:106346487%09red/bna:106454933%09blue/bna:106431657%09blue/bna:106409334%09blue/bna:106420157%09blue/bna:106396973%09red/bna:106429281%09red/bna:106405863%09red
Aminoacyl-tRNA biosynthesis	KEGG PATHWAY	bna00970	6	231	1052	35034	0.00570342	0.00659359	0.466065	0.800377	-,106420610:up|-,106447892:up|-,106388626:up|-,106419210:up|-,106360051:up|-,106420538:up	http://www.genome.jp/kegg-bin/show_pathway?bna00970/bna:106388626%09blue/bna:106447892%09blue/bna:106420610%09blue/bna:106360051%09blue/bna:106419210%09blue/bna:106420538%09blue
ABC transporters	KEGG PATHWAY	bna02010	2	66	1052	35034	0.00190114	0.00188388	0.466887	0.800377	-,106401268:up|-,106353309:down	http://www.genome.jp/kegg-bin/show_pathway?bna02010/bna:106401268%09blue/bna:106353309%09red
Glycine, serine and threonine metabolism	KEGG PATHWAY	bna00260	6	239	1052	35034	0.00570342	0.00682194	0.497894	0.840197	-,106391531:down|-,106377328:down|-,106449228:down|-,106402089:down|-,106446652:up|-,106352999:down	http://www.genome.jp/kegg-bin/show_pathway?bna00260/bna:106352999%09red/bna:106446652%09blue/bna:106402089%09red/bna:106449228%09red/bna:106391531%09red/bna:106377328%09red
Phagosome	KEGG PATHWAY	bna04145	9	373	1052	35034	0.00855513	0.0106468	0.520311	0.864517	-,106356193:up|-,106353430:down|-,106451526:up|-,106389554:up|-,106451512:up|-,106366482:down|Crt1,106415836:up|-,106402094:down|-,106347084:down	http://www.genome.jp/kegg-bin/show_pathway?bna04145/bna:106402094%09red/bna:106451512%09blue/bna:106347084%09red/bna:106353430%09red/bna:106366482%09red/bna:106415836%09blue/bna:106356193%09blue/bna:106389554%09blue/bna:106451526%09blue
Inositol phosphate metabolism	KEGG PATHWAY	bna00562	5	206	1052	35034	0.00475285	0.00588	0.53755	0.870951	-,106431248:down|-,106375926:up|IPK2a,106419484:down|-,106440577:down|-,106420503:up	http://www.genome.jp/kegg-bin/show_pathway?bna00562/bna:106431248%09red/bna:106420503%09blue/bna:106419484%09red/bna:106375926%09blue/bna:106440577%09red
AGE-RAGE signaling pathway in diabetic complications	KEGG PATHWAY	bna04933	2	77	1052	35034	0.00190114	0.00219786	0.546483	0.870951	-,106440577:down|-,106420503:up	http://www.genome.jp/kegg-bin/show_pathway?bna04933/bna:106420503%09blue/bna:106440577%09red
SNARE interactions in vesicular transport	KEGG PATHWAY	bna04130	4	165	1052	35034	0.00380228	0.00470971	0.548376	0.870951	-,106346324:up|-,106414564:up|-,106415202:up|-,106362294:up	http://www.genome.jp/kegg-bin/show_pathway?bna04130/bna:106414564%09blue/bna:106362294%09blue/bna:106346324%09blue/bna:106415202%09blue
Ribosome	KEGG PATHWAY	bna03010	28	1214	1052	35034	0.026616	0.0346521	0.574659	0.899466	-,106366406:up|-,106439943:up|-,106428887:down|-,106449191:up|-,106405257:up|BNAA07G29500D,106354165:up|-,106443650:up|-,106395681:up|-,106397606:up|-,106409127:up|-,106424111:up|-,106402075:up|-,106412130:up|-,106395928:up|-,106419664:up|-,106423011:up|-,106379198:up|-,106382116:down|-,106404586:up|-,106449854:up|-,106423888:up|-,106429669:up|-,106444349:up|-,106451812:up|-,106399304:up|-,106429…	http://www.genome.jp/kegg-bin/show_pathway?bna03010/bna:106395681%09blue/bna:106424111%09blue/bna:106402075%09blue/bna:106354165%09blue/bna:106443650%09blue/bna:106423888%09blue/bna:106412130%09blue/bna:106423011%09blue/bna:106444349%09blue/bna:106428887%09red/bna:106429669%09blue/bna:106400892%09blue/bna:106399304%09blue/bna:106429728%09blue/bna:106379198%09blue/bna:106449191%09blue/bna:10645181…
Pyruvate metabolism	KEGG PATHWAY	bna00620	6	266	1052	35034	0.00570342	0.00759262	0.599488	0.922953	-,106400973:down|-,106347139:up|-,106358527:down|-,106377328:down|-,106429559:up|-,106347227:up	http://www.genome.jp/kegg-bin/show_pathway?bna00620/bna:106347139%09blue/bna:106400973%09red/bna:106429559%09blue/bna:106358527%09red/bna:106347227%09blue/bna:106377328%09red
Sulfur relay system	KEGG PATHWAY	bna04122	1	39	1052	35034	0.00095057	0.0011132	0.606756	0.922953	-,106391227:up	http://www.genome.jp/kegg-bin/show_pathway?bna04122/bna:106391227%09blue
Protein processing in endoplasmic reticulum	KEGG PATHWAY	bna04141	14	643	1052	35034	0.013308	0.0183536	0.653968	0.980952	-,106433691:up|-,106347076:up|-,106389364:up|-,106385972:up|-,106441796:up|-,106395771:up|-,106415003:up|-,106389517:down|-,106411932:up|Crt1,106415836:up|-,106354201:up|-,106358185:up|-,106376022:up|-,106417106:up	http://www.genome.jp/kegg-bin/show_pathway?bna04141/bna:106415003%09blue/bna:106395771%09blue/bna:106389364%09blue/bna:106358185%09blue/bna:106347076%09blue/bna:106411932%09blue/bna:106376022%09blue/bna:106417106%09blue/bna:106415836%09blue/bna:106389517%09red/bna:106433691%09blue/bna:106441796%09blue/bna:106385972%09blue/bna:106354201%09blue
Cyanoamino acid metabolism	KEGG PATHWAY	bna00460	4	192	1052	35034	0.00380228	0.00548039	0.664205	0.98266	-,106397871:down|-,106445112:down|-,106450792:down|-,106394339:down	http://www.genome.jp/kegg-bin/show_pathway?bna00460/bna:106397871%09red/bna:106445112%09red/bna:106394339%09red/bna:106450792%09red
Lysine degradation	KEGG PATHWAY	bna00310	2	98	1052	35034	0.00190114	0.00279728	0.674142	0.983883	-,106377328:down|-,106446652:up	http://www.genome.jp/kegg-bin/show_pathway?bna00310/bna:106446652%09blue/bna:106377328%09red
Lysine biosynthesis	KEGG PATHWAY	bna00300	1	51	1052	35034	0.00095057	0.00145573	0.702815	0.999334	-,106377328:down	http://www.genome.jp/kegg-bin/show_pathway?bna00300/bna:106377328%09red
Stilbenoid, diarylheptanoid and gingerol biosynthesis	KEGG PATHWAY	bna00945	2	106	1052	35034	0.00190114	0.00302563	0.714462	0.999334	-,106407641:up|-,106446740:down	http://www.genome.jp/kegg-bin/show_pathway?bna00945/bna:106446740%09red/bna:106407641%09blue
Pentose phosphate pathway	KEGG PATHWAY	bna00030	3	164	1052	35034	0.00285171	0.00468117	0.742855	0.999334	-,106411622:down|-,106372300:up|-,106348257:down	http://www.genome.jp/kegg-bin/show_pathway?bna00030/bna:106411622%09red/bna:106372300%09blue/bna:106348257%09red
Regulation of autophagy	KEGG PATHWAY	bna04140	2	119	1052	35034	0.00190114	0.0033967	0.770985	0.999334	CIPK5.1,106372443:down|-,106396820:up	http://www.genome.jp/kegg-bin/show_pathway?bna04140/bna:106372443%09red/bna:106396820%09blue
Protein export	KEGG PATHWAY	bna03060	3	173	1052	35034	0.00285171	0.00493806	0.773989	0.999334	-,106393158:down|-,106346670:up|-,106349460:down	http://www.genome.jp/kegg-bin/show_pathway?bna03060/bna:106346670%09blue/bna:106349460%09red/bna:106393158%09red
Arachidonic acid metabolism	KEGG PATHWAY	bna00590	1	63	1052	35034	0.00095057	0.00179825	0.775418	0.999334	-,106420556:down	http://www.genome.jp/kegg-bin/show_pathway?bna00590/bna:106420556%09red
Nicotinate and nicotinamide metabolism	KEGG PATHWAY	bna00760	1	63	1052	35034	0.00095057	0.00179825	0.775418	0.999334	-,106372116:up	http://www.genome.jp/kegg-bin/show_pathway?bna00760/bna:106372116%09blue
Homologous recombination	KEGG PATHWAY	bna03440	5	278	1052	35034	0.00475285	0.00793515	0.78284	0.999334	-,106453924:up|-,106382431:up|-,106364764:up|-,106448818:up|-,106412299:up	http://www.genome.jp/kegg-bin/show_pathway?bna03440/bna:106412299%09blue/bna:106448818%09blue/bna:106364764%09blue/bna:106382431%09blue/bna:106453924%09blue
Histidine metabolism	KEGG PATHWAY	bna00340	1	65	1052	35034	0.00095057	0.00185534	0.785662	0.999334	-,106377328:down	http://www.genome.jp/kegg-bin/show_pathway?bna00340/bna:106377328%09red
Arginine biosynthesis	KEGG PATHWAY	bna00220	2	123	1052	35034	0.00190114	0.00351088	0.786298	0.999334	gln,106410718:down|-,106445872:down	http://www.genome.jp/kegg-bin/show_pathway?bna00220/bna:106410718%09red/bna:106445872%09red
Phosphatidylinositol signaling system	KEGG PATHWAY	bna04070	4	236	1052	35034	0.00380228	0.00673631	0.80577	0.999334	-,106388809:up|IPK2a,106419484:down|-,106440577:down|-,106420503:up	http://www.genome.jp/kegg-bin/show_pathway?bna04070/bna:106388809%09blue/bna:106419484%09red/bna:106440577%09red/bna:106420503%09blue
Porphyrin and chlorophyll metabolism	KEGG PATHWAY	bna00860	2	133	1052	35034	0.00190114	0.00379631	0.820692	0.999334	-,106416159:down|-,106346945:down	http://www.genome.jp/kegg-bin/show_pathway?bna00860/bna:106416159%09red/bna:106346945%09red
RNA transport	KEGG PATHWAY	bna03013	10	545	1052	35034	0.0095057	0.0155563	0.824271	0.999334	-,106364690:up|-,106450764:up|-,106346370:up|-,106452791:up|-,106346004:down|-,106453412:up|-,106425722:up|-,106424099:up|-,106437928:up|-,106427944:up	http://www.genome.jp/kegg-bin/show_pathway?bna03013/bna:106453412%09blue/bna:106364690%09blue/bna:106346370%09blue/bna:106424099%09blue/bna:106425722%09blue/bna:106346004%09red/bna:106450764%09blue/bna:106427944%09blue/bna:106437928%09blue/bna:106452791%09blue
RNA polymerase	KEGG PATHWAY	bna03020	2	138	1052	35034	0.00190114	0.00393903	0.835954	0.999334	-,106420157:up|-,106454933:up	http://www.genome.jp/kegg-bin/show_pathway?bna03020/bna:106420157%09blue/bna:106454933%09blue
Citrate cycle (TCA cycle)	KEGG PATHWAY	bna00020	3	198	1052	35034	0.00285171	0.00565165	0.844498	0.999334	-,106347227:up|-,106429559:up|-,106413977:down	http://www.genome.jp/kegg-bin/show_pathway?bna00020/bna:106347227%09blue/bna:106429559%09blue/bna:106413977%09red
Flavonoid biosynthesis	KEGG PATHWAY	bna00941	1	84	1052	35034	0.00095057	0.00239767	0.862454	0.999334	-,106446740:down	http://www.genome.jp/kegg-bin/show_pathway?bna00941/bna:106446740%09red
Ether lipid metabolism	KEGG PATHWAY	bna00565	1	84	1052	35034	0.00095057	0.00239767	0.862454	0.999334	-,106431248:down	http://www.genome.jp/kegg-bin/show_pathway?bna00565/bna:106431248%09red
Glyoxylate and dicarboxylate metabolism	KEGG PATHWAY	bna00630	4	263	1052	35034	0.00380228	0.00750699	0.865615	0.999334	-,106413977:down|-,106440733:down|gln,106410718:down|-,106445872:down	http://www.genome.jp/kegg-bin/show_pathway?bna00630/bna:106440733%09red/bna:106410718%09red/bna:106445872%09red/bna:106413977%09red
Limonene and pinene degradation	KEGG PATHWAY	bna00903	1	85	1052	35034	0.00095057	0.00242621	0.865628	0.999334	-,106407641:up	http://www.genome.jp/kegg-bin/show_pathway?bna00903/bna:106407641%09blue
Oxidative phosphorylation	KEGG PATHWAY	bna00190	9	532	1052	35034	0.00855513	0.0151852	0.877273	0.999334	nad6,4237892:up|-,106376917:down|-,106449323:up|-,106347084:down|-,106353430:down|-,106347018:down|-,106366482:down|-,106402094:down|-,106365588:down	http://www.genome.jp/kegg-bin/show_pathway?bna00190/bna:106402094%09red/bna:106347018%09red/bna:106449323%09blue/bna:106347084%09red/bna:106353430%09red/bna:106365588%09red/bna:4237892%09blue/bna:106366482%09red/bna:106376917%09red
DNA replication	KEGG PATHWAY	bna03030	4	291	1052	35034	0.00380228	0.00830622	0.91023	0.999334	-,106382566:up|-,106412299:up|-,106409334:up|-,106364764:up	http://www.genome.jp/kegg-bin/show_pathway?bna03030/bna:106409334%09blue/bna:106382566%09blue/bna:106412299%09blue/bna:106364764%09blue
Circadian rhythm - plant	KEGG PATHWAY	bna04712	1	106	1052	35034	0.00095057	0.00302563	0.917713	0.999334	C6FTb,106426212:down	http://www.genome.jp/kegg-bin/show_pathway?bna04712/bna:106426212%09red
Carbon fixation in photosynthetic organisms	KEGG PATHWAY	bna00710	3	246	1052	35034	0.00285171	0.00702175	0.927997	0.999334	-,106400973:down|-,106358527:down|-,106347139:up	http://www.genome.jp/kegg-bin/show_pathway?bna00710/bna:106347139%09blue/bna:106400973%09red/bna:106358527%09red
Mismatch repair	KEGG PATHWAY	bna03430	3	248	1052	35034	0.00285171	0.00707884	0.930357	0.999334	-,106382566:up|-,106412299:up|-,106364764:up	http://www.genome.jp/kegg-bin/show_pathway?bna03430/bna:106382566%09blue/bna:106412299%09blue/bna:106364764%09blue
Glycolysis / Gluconeogenesis	KEGG PATHWAY	bna00010	5	374	1052	35034	0.00475285	0.0106753	0.938065	0.999334	-,106377328:down|-,106347227:up|-,106449712:up|-,106406721:up|-,106429559:up	http://www.genome.jp/kegg-bin/show_pathway?bna00010/bna:106429559%09blue/bna:106347227%09blue/bna:106406721%09blue/bna:106449712%09blue/bna:106377328%09red
Carbon metabolism	KEGG PATHWAY	bna01200	14	861	1052	35034	0.013308	0.0245761	0.941449	0.999334	-,106400973:down|-,106413977:down|-,106440733:down|-,106391531:down|-,106348257:down|-,106358527:down|-,106449712:up|-,106402810:down|-,106411622:down|-,106347139:up|-,106406721:up|-,106372300:up|-,106347227:up|-,106429559:up	http://www.genome.jp/kegg-bin/show_pathway?bna01200/bna:106347139%09blue/bna:106411622%09red/bna:106400973%09red/bna:106348257%09red/bna:106413977%09red/bna:106440733%09red/bna:106429559%09blue/bna:106449712%09blue/bna:106358527%09red/bna:106372300%09blue/bna:106391531%09red/bna:106402810%09red/bna:106406721%09blue/bna:106347227%09blue
Spliceosome	KEGG PATHWAY	bna03040	8	555	1052	35034	0.00760456	0.0158418	0.947914	0.999334	-,106452753:down|-,106441033:up|-,106381512:down|-,106373370:down|-,106360102:up|-,106348413:down|-,106434530:down|-,106389971:up	http://www.genome.jp/kegg-bin/show_pathway?bna03040/bna:106441033%09blue/bna:106373370%09red/bna:106360102%09blue/bna:106452753%09red/bna:106434530%09red/bna:106381512%09red/bna:106348413%09red/bna:106389971%09blue
Proteasome	KEGG PATHWAY	bna03050	2	208	1052	35034	0.00190114	0.00593709	0.955758	0.999334	-,106358647:up|-,106391232:up	http://www.genome.jp/kegg-bin/show_pathway?bna03050/bna:106358647%09blue/bna:106391232%09blue
Photosynthesis	KEGG PATHWAY	bna00195	2	222	1052	35034	0.00190114	0.0063367	0.966335	0.999334	-,106362437:up|-,106440742:down	http://www.genome.jp/kegg-bin/show_pathway?bna00195/bna:106440742%09red/bna:106362437%09blue
Basal transcription factors	KEGG PATHWAY	bna03022	1	148	1052	35034	0.00095057	0.00422447	0.969152	0.999334	-,106420381:up	http://www.genome.jp/kegg-bin/show_pathway?bna03022/bna:106420381%09blue
N-Glycan biosynthesis	KEGG PATHWAY	bna00510	1	157	1052	35034	0.00095057	0.00448136	0.975003	0.999334	-,106389364:up	http://www.genome.jp/kegg-bin/show_pathway?bna00510/bna:106389364%09blue
Endocytosis	KEGG PATHWAY	bna04144	6	544	1052	35034	0.00570342	0.0155278	0.987739	0.999334	-,106430835:down|-,106389879:up|-,106387659:down|-,106437761:down|-,106385481:up|-,106347484:down	http://www.genome.jp/kegg-bin/show_pathway?bna04144/bna:106437761%09red/bna:106387659%09red/bna:106385481%09blue/bna:106389879%09blue/bna:106347484%09red/bna:106430835%09red
mRNA surveillance pathway	KEGG PATHWAY	bna03015	3	402	1052	35034	0.00285171	0.0114746	0.995631	0.999334	-,106352159:up|-,106367907:up|-,106346195:up	http://www.genome.jp/kegg-bin/show_pathway?bna03015/bna:106346195%09blue/bna:106352159%09blue/bna:106367907%09blue
Nucleotide excision repair	KEGG PATHWAY	bna03420	1	312	1052	35034	0.00095057	0.00890563	0.999334	0.999334	-,106382566:up	http://www.genome.jp/kegg-bin/show_pathway?bna03420/bna:106382566%09blue
