# Supplementary material for: Comparative study on abortion characteristics of Nsa CMS and Pol CMS and analysis of long non-coding RNAs related to pollen abortion in Brassica napus
Source: PLoS One. 2023 Apr 13;18(4):e0284287. doi: 10.1371/journal.pone.0284287 (PMC10101420; doi:10.1371/journal.pone.0284287)
Supplement: S5 Table — (XLSX) [file pone.0284287.s005.xlsx]

## Sheet: 1258A_SB_vs_1258A_MB
lncRNA_id	mRNA_id	correlation	p.value	lncRNA.FC	mRNA.FC	lncRNA.symbol	mRNA.symbol	lncRNA_chr	lncRNA_strand	lncRNA_start	lncRNA_end	mRNA_chr	mRNA_strand	mRNA_trans_start	mRNA_trans_end	Cis_regulation_type
MERGE.32417.1	XM_013893008.2	0.991445	0.000109458	3.45445	2.62314	MERGE.32417	LOC106451143	NC_027765.2	-	15076078	15077496	NC_027765.2	+	15188485	15190622	Intergenic(500k)
MERGE.47832.1	XM_013859164.2	0.992185	9.13653e-05	3.57674	2.56805	MERGE.47832	LOC106418450	NC_027769.2	+	8098707	8099892	NC_027769.2	+	7846561	7849558	Intergenic(500k)
XR_001275048.2	XM_013816694.2	-0.993502457809172	6.31899e-05	2.73861	-1.11452798419435	MERGE.51436	LOC106376603	NC_027769.2	+	43049073	43050401	NC_027769.2	-	43037592	43039796	Intergenic(500k)
MERGE.17737.1	XM_013892968.2	-0.995134977360486	3.54451e-05	1.4479	-1.9553744106443	MERGE.17737	LOC106451107	NC_027761.2	+	6249025	6250400	NC_027761.2	+	6265165	6268348	Intergenic(500k)
MERGE.17273.5	XM_013861965.2	-0.995935135962464	2.47511e-05	2.80552	-1.11924554546535	MERGE.17273	LOC106421121	NC_027761.2	-	2117727	2119395	NC_027761.2	+	2143996	2146086	Intergenic(500k)
XR_001272249.2	XM_013793589.2	0.993539	6.24728e-05	-1.77852625405842	-1.83531641811342	MERGE.26523	LOC106353790	NC_027763.2	-	19079557	19080430	NC_027763.2	+	18737858	18740516	Intergenic(500k)
MERGE.27365.2	XM_013794497.2	0.991843	9.95287e-05	-1.22692320753232	-2.06321477994578	MERGE.27365	BNAA07G31800D	NC_027763.2	-	25192869	25199664	NC_027763.2	+	25085456	25087191	Intergenic(500k)
MERGE.59364.3	XM_013856282.2	0.997365	1.04087e-05	2.64531	1.60155	MERGE.59364	LOC106415535	NC_027771.2	-	4193039	4195378	NC_027771.2	-	4524559	4527044	Intergenic(500k)
MERGE.76661.2	XM_022709044.1	0.996188	2.17695e-05	4.69523	4.0815	MERGE.76661	-	NC_027775.2	-	31840464	32041451	NC_027775.2	+	32105733	32107831	Intergenic(500k)
MERGE.58160.2	XM_013845442.2	-0.995789063722113	2.65606e-05	2.4856	-1.37709892134039	MERGE.58160	LOC106404758	NC_027770.2	-	65136003	65143561	NC_027770.2	-	65205262	65207357	Intergenic(500k)
MERGE.17952.1	XM_013889444.2	0.993085	7.15612e-05	-5.73254654513603	-1.03795945226739	MERGE.17952	LOC106447508	NC_027761.2	+	8144915	8145209	NC_027761.2	-	7913320	7915737	Intergenic(500k)
MERGE.26277.3	XM_013796675.2	0.996862	1.47589e-05	2.98886	3.19649	MERGE.26277	LOC106356967	NC_027763.2	-	16807637	16814808	NC_027763.2	-	16812717	16814808	Sense
MERGE.31876.1	XM_013806126.2	0.998645	2.75152e-06	-1.88455798661736	-1.00675142722969	MERGE.31876	LOC106366516	NC_027765.2	-	8008103	8016541	NC_027765.2	-	8049260	8051551	Intergenic(500k)
MERGE.62577.1	XM_013868145.2	0.993361	6.5977e-05	1.91812	1.86887	MERGE.62577	-	NC_027771.2	+	43618898	43621439	NC_027771.2	-	43886652	43891825	Intergenic(500k)
XR_002664066.1	XM_022717020.1	-0.993960160646361	5.46093e-05	-1.97596352414694	1.80043	MERGE.14112	-	NC_027759.2	-	44766113	44767757	NC_027759.2	-	44872246	44874345	Intergenic(500k)
MERGE.68491.5	XM_013788447.2	0.99256	8.28169e-05	2.37191	1.85925	MERGE.68491	LOC106348665	NC_027773.2	-	41735689	41738547	NC_027773.2	-	41735743	41738432	Sense
MERGE.20510.1	XM_013889323.2	0.993883	5.60163e-05	8.0536	2.7117	MERGE.20510	BNAA06G01910D	NC_027762.2	+	1390269	1393864	NC_027762.2	+	1359411	1360440	Intergenic(500k)
MERGE.41786.3	XM_022695157.1	0.992754	7.8576e-05	4.15393	3.04921	MERGE.41786	LOC111202372	NC_027767.2	-	44018884	44020887	NC_027767.2	+	44216382	44225877	Intergenic(500k)
MERGE.35037.3	XM_013871024.2	0.997381	1.02805e-05	4.33404	1.28635	MERGE.35037	LOC106430259	NC_027765.2	-	40467886	40470544	NC_027765.2	-	40886683	40891053	Intergenic(500k)
MERGE.58912.1	XM_013842723.2	0.990846	0.000125317	4.46709	2.48039	MERGE.58912	BNAC05G01260D	NC_027771.2	-	859767	863298	NC_027771.2	-	801664	803262	Intergenic(500k)
MERGE.1504.27	XM_013816595.2	0.991142	0.000117336	2.29184	2.26993	MERGE.1504	LOC106376505	NC_027757.2	-	8798184	8815457	NC_027757.2	-	8810105	8811327	Sense
XR_002655528.1	XM_013845583.2	0.992746	7.8736e-05	-2.27090148230068	-1.38309005987447	LOC106405027	BNAC09G20880D	NC_027768.2	+	36166761	36168759	NC_027768.2	-	36357914	36359068	Intergenic(500k)
MERGE.20767.2	XM_013785709.2	0.994336	4.80378e-05	2.26725	1.86529	MERGE.20767	LOC106346397	NC_027762.2	-	2923051	2925088	NC_027762.2	+	2544481	2545539	Intergenic(500k)
MERGE.47013.1	NM_001315641.1	-0.995760149995634	2.69264e-05	-1.55776675824221	1.47166	MERGE.47013	LOC106433816	NC_027769.2	-	1876706	1877895	NC_027769.2	+	1704155	1705795	Intergenic(500k)
MERGE.2990.1	XM_013872511.2	0.992919	7.50255e-05	-3.51991437589125	-4.84093103065213	MERGE.2990	LOC106431698	NC_027757.2	-	26528196	26528911	NC_027757.2	-	26488456	26490619	Intergenic(500k)
MERGE.15247.3	XM_013890114.2	-0.99320622542829	6.90763e-05	2.31573	-6.50287800625239	MERGE.15247	LOC106448191	NC_027760.2	-	8333988	8336446	NC_027760.2	-	8488706	8489623	Intergenic(500k)
MERGE.35931.1	XM_013891429.2	-0.997534738271225	9.10878e-06	4.20877	-2.2136903800233	MERGE.35931	LOC106449712	NC_027766.2	-	1078630	1081813	NC_027766.2	-	734525	737170	Intergenic(500k)
MERGE.35931.1	XM_013831707.2	-0.997243168387789	1.13897e-05	4.20877	-1.55370170342753	MERGE.35931	LOC106391137	NC_027766.2	-	1078630	1081813	NC_027766.2	+	1165178	1166397	Intergenic(500k)
MERGE.5389.18	XM_013825527.2	0.996904	1.43666e-05	-1.1244841607331	-1.19207512991852	MERGE.5389	LOC106385612	NC_027758.2	-	8658650	8668169	NC_027758.2	+	8785933	8786718	Intergenic(500k)
MERGE.5389.18	XM_013827354.2	0.990266	0.000141671	-1.1244841607331	-1.87590818645569	MERGE.5389	LOC106387488	NC_027758.2	-	8658650	8668169	NC_027758.2	-	9123308	9124748	Intergenic(500k)
MERGE.19389.1	XM_013830535.2	-0.992834214040977	7.68388e-05	1.86345	-1.50427837186597	MERGE.19389	LOC106390139	NC_027761.2	+	26207923	26209092	NC_027761.2	-	25835116	25838490	Intergenic(500k)
MERGE.53750.3	XM_013882865.2	0.995637	2.85164e-05	3.34905	1.37695	MERGE.53750	LOC106441086	NC_027769.2	-	80017065	80018840	NC_027769.2	+	80028325	80031862	Intergenic(500k)
MERGE.45612.8	XM_013840049.2	-0.997303879089452	1.08938e-05	2.0682	-1.18315063998513	MERGE.45612	LOC106399586	NC_027768.2	-	50721587	50727442	NC_027768.2	-	50541918	50543124	Intergenic(500k)
MERGE.26557.1	XM_013793654.2	-0.993584202784084	6.16116e-05	2.99695	-1.25061528167749	MERGE.26557	LOC106353846	NC_027763.2	-	19449968	19452325	NC_027763.2	-	19628730	19629702	Intergenic(500k)
MERGE.12082.6	XM_013880997.2	-0.992718268061222	7.93424e-05	1.30047	-1.35783180633359	MERGE.12082	LOC106439527	NC_027759.2	-	27007069	27014844	NC_027759.2	+	27093000	27094484	Intergenic(500k)
MERGE.35173.4	XM_013882900.2	0.995345	3.24553e-05	4.89754	1.70033	MERGE.35173	LOC106441109	NC_027765.2	+	41380609	41381819	NC_027765.2	-	41415682	41419410	Intergenic(500k)
MERGE.17551.3	XM_013896760.2	0.991722	0.000102509	5.17876	2.12623	MERGE.17551	LOC106454650	NC_027761.2	+	4574646	4575556	NC_027761.2	+	5067235	5068258	Intergenic(500k)
MERGE.8448.1	XM_013824943.2	0.99302	7.29086e-05	-1.41829956134629	-1.00013607053567	MERGE.8448	LOC106385009	NC_027759.2	-	1967652	1971308	NC_027759.2	-	1764500	1774279	Intergenic(500k)
MERGE.69202.1	XM_013851512.2	-0.992370702992665	8.70872e-05	2.03685	-1.95717461080935	MERGE.69202	LOC106410885	NC_027773.2	+	48931774	48940727	NC_027773.2	+	48526681	48531159	Intergenic(500k)
MERGE.80315.1	XM_013871975.2	0.993264	6.78982e-05	2.94868	2.32939	MERGE.80315	LOC106431167	NW_019168626.1	+	163543	165924	NW_019168626.1	-	163491	165987	Antisense
MERGE.80315.1	XM_013871946.2	-0.99071423393024	0.000128938	2.94868	-2.95649963274425	MERGE.80315	LOC106431132	NW_019168626.1	+	163543	165924	NW_019168626.1	-	175696	178362	Intergenic(500k)
MERGE.27360.1	XM_013862467.2	0.999852	3.27293e-08	2.64425	1.69229	MERGE.27360	LOC106421641	NC_027763.2	-	25171752	25175562	NC_027763.2	-	25661750	25664924	Intergenic(500k)
MERGE.39708.1	XM_013814363.2	-0.990248139440624	0.000142184	2.49705	-3.45282269256264	MERGE.39708	LOC106374305	NC_027767.2	-	8385604	8406112	NC_027767.2	-	8299061	8300558	Intergenic(500k)
MERGE.39708.1	XM_013815497.2	-0.993787745006559	5.77683e-05	2.49705	-2.98226720871468	MERGE.39708	LOC106375553	NC_027767.2	-	8385604	8406112	NC_027767.2	-	8022662	8023370	Intergenic(500k)
MERGE.39708.1	XM_013815504.2	-0.991851690268332	9.93219e-05	2.49705	-1.29035981882525	MERGE.39708	LOC106375558	NC_027767.2	-	8385604	8406112	NC_027767.2	-	8062284	8068165	Intergenic(500k)
MERGE.44073.3	XM_013869247.2	0.994119	5.17809e-05	1.51786	2.54341	MERGE.44073	LOC106428478	NC_027768.2	-	20714931	20722475	NC_027768.2	+	20867509	20869927	Intergenic(500k)
MERGE.37815.1	XM_013812237.2	-0.995143446220744	3.53219e-05	-2.71519494251905	7.72098	MERGE.37815	LOC106372106	NC_027766.2	+	16439236	16439565	NC_027766.2	+	16469394	16471579	Intergenic(500k)
MERGE.37815.1	XM_022693543.1	-0.997288071746084	1.10219e-05	-2.71519494251905	3.4027	MERGE.37815	LOC106417754	NC_027766.2	+	16439236	16439565	NC_027766.2	+	16600245	16603385	Intergenic(500k)
MERGE.37815.1	XM_013882514.2	-0.995446049253296	3.10605e-05	-2.71519494251905	2.20298	MERGE.37815	LOC106440773	NC_027766.2	+	16439236	16439565	NC_027766.2	-	16871206	16873700	Intergenic(500k)
MERGE.3546.5	XM_013827120.2	-0.991828657564749	9.98835e-05	-1.26552660752156	1.72647	MERGE.3546	LOC106387289	NC_027757.2	-	31297557	31304081	NC_027757.2	-	31258363	31259665	Intergenic(500k)
MERGE.31333.1	XM_013805627.2	0.993679	5.98156e-05	-1.03647134857292	-2.06459028518952	MERGE.31333	-	NC_027765.2	-	3525023	3526379	NC_027765.2	+	3032660	3034272	Intergenic(500k)
MERGE.7818.5	XM_022706267.1	-0.996206038582248	2.15639e-05	1.94667	-1.75545598898697	MERGE.7818	LOC111207852	NC_027758.2	-	33271223	33274167	NC_027758.2	+	33187007	33188887	Intergenic(500k)
MERGE.3187.10	XM_013786935.2	-0.992849671605901	7.6508e-05	2.7649	-4.4756683532192	MERGE.3187	LOC106347406	NC_027757.2	-	28760460	28777205	NC_027757.2	-	28843932	28845965	Intergenic(500k)
MERGE.45980.2	XM_013894160.2	-0.993763155584699	5.8226e-05	3.08703	-5.45775410624366	MERGE.45980	LOC106452136	NC_027768.2	-	56914884	56917364	NC_027768.2	+	56586697	56594984	Intergenic(500k)
MERGE.26799.3	XM_013796841.2	0.994851	3.97003e-05	-6.4777459847005	-2.71686657495512	MERGE.26799	BNAA07G27110D	NC_027763.2	-	21235144	21335140	NC_027763.2	-	21722732	21723489	Intergenic(500k)
MERGE.51893.1	XM_013817438.2	0.991222	0.000115251	3.36638	5.68612	MERGE.51893	LOC106377238	NC_027769.2	-	49121135	49124714	NC_027769.2	+	49343621	49346864	Intergenic(500k)
MERGE.51893.1	XM_013857390.2	-0.996299910567628	2.05107e-05	3.36638	-3.94713068229701	MERGE.51893	LOC106416496	NC_027769.2	-	49121135	49124714	NC_027769.2	-	48832630	48833863	Intergenic(500k)
MERGE.19809.2	NM_001316134.1	0.990665	0.000130303	2.23646	1.27222	MERGE.19809	LOC106452665	NC_027761.2	+	29034545	29035475	NC_027761.2	+	29462728	29464535	Intergenic(500k)
MERGE.19809.2	XM_022719826.1	0.997594	8.67285e-06	2.23646	1.31746	MERGE.19809	LOC106452615	NC_027761.2	+	29034545	29035475	NC_027761.2	+	29307373	29310637	Intergenic(500k)
MERGE.49209.1	XM_013825301.2	-0.998709267364878	2.49791e-06	1.4384	-1.32502870561478	MERGE.49209	-	NC_027769.2	+	18756995	18760244	NC_027769.2	-	18625463	18628742	Intergenic(500k)
MERGE.6809.19	XM_013791135.2	0.990753	0.000127877	6.04037	1.1906	MERGE.6809	LOC106351323	NC_027758.2	-	22783631	22790243	NC_027758.2	-	23030350	23031472	Intergenic(500k)
MERGE.7929.1	XM_013846371.2	0.999057	1.33468e-06	3.2952	3.47373	MERGE.7929	LOC106405821	NC_027758.2	-	34831421	34836301	NC_027758.2	-	34831431	34832548	Sense
MERGE.16696.1	XM_013889491.2	0.995082	3.62163e-05	-2.7666285145042	-1.24829287618793	MERGE.16696	LOC106447544	NC_027760.2	-	21185396	21185687	NC_027760.2	-	20707314	20708296	Intergenic(500k)
MERGE.16696.1	XM_013791411.2	-0.991256737532067	0.000114333	-2.7666285145042	5.98988	MERGE.16696	LOC106351635	NC_027760.2	-	21185396	21185687	NC_027760.2	+	21179499	21181858	Intergenic(500k)
MERGE.73854.1	XM_013808975.2	0.994062	5.27894e-05	-1.01227706470609	-2.0678616882463	MERGE.73854	-	NC_027774.2	+	39521268	39522578	NC_027774.2	+	39081972	39085504	Intergenic(500k)
MERGE.17009.1	XM_013896538.2	-0.997406780113031	1.00785e-05	1.12505	-10.6207473357589	MERGE.17009	LOC106454417	NC_027761.2	+	543512	545244	NC_027761.2	+	714819	716700	Intergenic(500k)
MERGE.17009.1	XM_013877355.2	0.992455	8.51809e-05	1.12505	1.52525	MERGE.17009	LOC106436390	NC_027761.2	+	543512	545244	NC_027761.2	+	387471	390603	Intergenic(500k)
MERGE.17009.1	XM_013892148.2	0.995198	3.45381e-05	1.12505	1.66633	MERGE.17009	LOC106450482	NC_027761.2	+	543512	545244	NC_027761.2	-	832200	835106	Intergenic(500k)
MERGE.17009.1	XM_013892068.2	-0.99278606610463	7.78736e-05	1.12505	-1.26777677329904	MERGE.17009	LOC106450420	NC_027761.2	+	543512	545244	NC_027761.2	+	125245	130973	Intergenic(500k)
MERGE.17009.1	XM_013892175.2	0.995305	3.30072e-05	1.12505	3.25801	MERGE.17009	LOC106450503	NC_027761.2	+	543512	545244	NC_027761.2	+	1004132	1005986	Intergenic(500k)
MERGE.4388.6	XM_013864820.2	-0.993810960481091	5.73378e-05	3.15131	-1.00424002170454	MERGE.4388	LOC106424076	NC_027758.2	+	2347491	2353167	NC_027758.2	-	2522955	2524479	Intergenic(500k)
MERGE.17234.3	XM_013892356.2	0.992091	9.35923e-05	4.55697	1.33244	MERGE.17234	-	NC_027761.2	+	1914308	1918587	NC_027761.2	-	1567366	1574253	Intergenic(500k)
MERGE.59281.4	XM_013838395.2	0.994556	4.43764e-05	-3.74306828558752	-2.65049756717541	MERGE.59281	LOC106397770	NC_027771.2	-	3671903	3675374	NC_027771.2	-	3672069	3673224	Sense
MERGE.60227.1	XM_013805037.2	0.993643	6.04941e-05	-3.43101819390632	-1.11831676377949	MERGE.60227	BNAC05G12600D	NC_027771.2	+	12470441	12484810	NC_027771.2	+	12489895	12492112	Intergenic(500k)
MERGE.66757.3	XM_013835312.2	0.990712	0.000128997	-7.10461108452129	-5.53989678596562	MERGE.66757	LOC106394756	NC_027773.2	-	16644083	16658001	NC_027773.2	-	16496126	16498058	Intergenic(500k)
MERGE.26630.9	XM_022689598.1	0.997775	7.4199e-06	-2.16543256374786	-2.01123742991705	MERGE.26630	LOC111199501	NC_027763.2	-	20017730	20022151	NC_027763.2	+	20342285	20344108	Intergenic(500k)
MERGE.62028.4	XM_013894666.2	0.996853	1.48445e-05	-3.72922866771694	-3.60542120129314	MERGE.62028	LOC106452521	NC_027771.2	-	39090095	39095730	NC_027771.2	-	39093558	39095730	Sense
MERGE.62028.4	XM_013876258.2	0.998138	5.19877e-06	-3.72922866771694	-1.15254466846948	MERGE.62028	LOC106435382	NC_027771.2	-	39090095	39095730	NC_027771.2	-	39000653	39003354	Intergenic(500k)
MERGE.10106.1	XM_013885157.2	-0.999011567929223	1.46501e-06	-3.99126058028295	4.98245	MERGE.10106	LOC106443611	NC_027759.2	+	12407686	12409437	NC_027759.2	+	12496753	12499710	Intergenic(500k)
XR_002656987.1	XM_013840285.2	0.990628	0.000131334	2.29332	3.151	MERGE.50924	LOC106399834	NC_027769.2	+	37511890	37513894	NC_027769.2	-	37396656	37398119	Intergenic(500k)
MERGE.71836.1	XM_013843618.2	-0.990555364422944	0.00013338	4.83772	-1.15512341745156	MERGE.71836	LOC106402822	NC_027774.2	-	19487143	19492793	NC_027774.2	-	19075133	19076864	Intergenic(500k)
MERGE.40179.2	XM_013877507.2	-0.991900507590671	9.8137e-05	2.75879	-1.43254934894351	MERGE.40179	LOC106436548	NC_027767.2	-	14895563	14909074	NC_027767.2	-	15096596	15102182	Intergenic(500k)
MERGE.76321.5	XM_013887989.2	0.991986	9.60738e-05	-1.10886594440766	-1.26950124259428	MERGE.76321	-	NC_027775.2	-	22856098	22860856	NC_027775.2	-	22856300	22860856	Sense
MERGE.9968.1	XM_013878754.2	0.994133	5.15292e-05	-1.34555755523542	-2.20468375479653	MERGE.9968	LOC106437779	NC_027759.2	-	11423959	11428887	NC_027759.2	+	11219512	11222340	Intergenic(500k)
MERGE.9968.1	XM_013878819.2	0.994813	4.02927e-05	-1.34555755523542	-1.44244690031106	MERGE.9968	LOC106437830	NC_027759.2	-	11423959	11428887	NC_027759.2	-	11576384	11578797	Intergenic(500k)
MERGE.49131.3	XM_013887313.2	0.990139	0.00014538	-1.41178420168356	-2.37116705874381	MERGE.49131	LOC106445705	NC_027769.2	-	18151755	18157016	NC_027769.2	-	18111010	18112737	Intergenic(500k)
MERGE.68551.2	XM_013788536.2	0.990725	0.000128652	-1.03645674184602	-1.1161069634458	MERGE.68551	-	NC_027773.2	+	42204579	42206674	NC_027773.2	+	42439370	42441290	Intergenic(500k)
MERGE.61667.1	XM_013865883.2	0.992619	8.15263e-05	-1.78413057567331	-1.32745806088802	MERGE.61667	LOC106425156	NC_027771.2	-	34888629	34891361	NC_027771.2	-	34935949	34937887	Intergenic(500k)
MERGE.28818.1	XM_013863082.2	-0.99092155480403	0.000123253	-2.25421420210205	1.80314	MERGE.28818	-	NC_027764.2	-	13015154	13017756	NC_027764.2	-	13015154	13017796	Sense
MERGE.19037.1	XM_013869638.2	0.993504	6.31592e-05	2.47796	4.31492	MERGE.19037	LOC106428887	NC_027761.2	+	22863559	22864974	NC_027761.2	-	23093703	23094424	Intergenic(500k)
MERGE.27489.3	XM_013862396.2	-0.992803412263157	7.75e-05	4.17922	-3.66106683502093	MERGE.27489	LOC106421563	NC_027763.2	-	25847670	25851851	NC_027763.2	-	25683685	25684676	Intergenic(500k)
MERGE.54041.2	XM_022700796.1	0.991082	0.000118942	-3.83681166863084	-1.01366855969809	MERGE.54041	LOC106454497	NC_027770.2	-	2809470	2816153	NC_027770.2	-	3082217	3083696	Intergenic(500k)
MERGE.15003.2	XM_013887113.2	0.994399	4.69626e-05	-1.77743856066053	-1.64727217254299	MERGE.15003	LOC106445535	NC_027760.2	-	5371562	5373241	NC_027760.2	+	5859161	5861623	Intergenic(500k)
MERGE.58230.1	XM_013832247.2	-0.995099312088931	3.59663e-05	4.0238	-1.05793292951079	MERGE.58230	LOC106391566	NC_027770.2	-	66313120	66315376	NC_027770.2	+	66745370	66747978	Intergenic(500k)
MERGE.7778.1	XM_022706267.1	-0.99003890928719	0.000148341	6.1451	-1.75545598898697	MERGE.7778	LOC111207852	NC_027758.2	-	32947856	32952241	NC_027758.2	+	33187007	33188887	Intergenic(500k)
MERGE.9698.1	XM_013785088.2	0.997495	9.40816e-06	-3.93595509435511	-4.28254960040551	MERGE.9698	LOC106345882	NC_027759.2	+	9811778	9812783	NC_027759.2	-	9811851	9812759	Antisense
MERGE.48946.15	XM_013856333.2	-0.991901092246463	9.81228e-05	7.25865	-3.38361216397275	MERGE.48946	LOC106415582	NC_027769.2	+	16388552	16391404	NC_027769.2	+	16782287	16785853	Intergenic(500k)
MERGE.48946.15	XM_013856446.2	-0.997692547722045	7.98036e-06	7.25865	-1.91477977453159	MERGE.48946	LOC106415687	NC_027769.2	+	16388552	16391404	NC_027769.2	+	16195455	16198062	Intergenic(500k)
MERGE.38371.9	XM_013859970.2	-0.998214576676395	4.77876e-06	1.66227	-3.42133494298407	MERGE.38371	LOC106419210	NC_027766.2	+	19691373	19694448	NC_027766.2	-	19227002	19229736	Intergenic(500k)
XR_001289843.2	XM_013806096.2	0.993612	6.10748e-05	5.07648	9.4101	MERGE.31968	LOC106366494	NC_027765.2	-	8803530	8804577	NC_027765.2	+	8314926	8317505	Intergenic(500k)
MERGE.791.1	XM_013807858.2	0.991349	0.000111931	-5.56461499271561	-1.64119820787169	MERGE.791	LOC106367959	NC_027757.2	+	3960770	3961731	NC_027757.2	+	3670493	3673686	Intergenic(500k)
MERGE.59768.1	XM_013837070.2	-0.992993683333905	7.34607e-05	-1.10171058631994	1.76581	MERGE.59768	LOC106396625	NC_027771.2	-	7413515	7416481	NC_027771.2	-	7603963	7605281	Intergenic(500k)
MERGE.5237.1	XM_013866437.2	-0.99394662840822	5.48541e-05	-2.74412007803183	1.31602	MERGE.5237	LOC106425727	NC_027758.2	-	6726122	6727051	NC_027758.2	-	6549437	6550397	Intergenic(500k)
MERGE.59258.2	XM_022702958.1	0.997071	1.2853e-05	-6.96859868242799	-2.67950944542806	MERGE.59258	LOC111206339	NC_027771.2	-	3608319	3611242	NC_027771.2	+	3967594	3969017	Intergenic(500k)
MERGE.1825.1	XM_013805575.2	-0.990871288743341	0.00012462	2.85121	-1.28498703099788	MERGE.1825	LOC106366029	NC_027757.2	+	11290513	11291928	NC_027757.2	+	11368362	11372540	Intergenic(500k)
MERGE.40405.1	XM_013881192.2	0.995183	3.47498e-05	-4.04728251131675	-1.28840644592821	MERGE.40405	LOC106439691	NC_027767.2	-	17330211	17332781	NC_027767.2	+	17704083	17707023	Intergenic(500k)
MERGE.1504.29	XM_013816595.2	0.992565	8.27186e-05	2.08559	2.26993	MERGE.1504	LOC106376505	NC_027757.2	-	8798197	8811307	NC_027757.2	-	8810105	8811327	Sense
MERGE.54670.1	XM_013839848.2	-0.993785392825166	5.7812e-05	1.35114	-1.08961991711359	MERGE.54670	LOC106399365	NC_027770.2	-	11199848	11201617	NC_027770.2	-	11039630	11041238	Intergenic(500k)
MERGE.38523.1	XM_013859837.2	-0.994334834501857	4.80502e-05	3.86175	-1.24804598547771	MERGE.38523	LOC106419078	NC_027766.2	+	20332218	20332789	NC_027766.2	+	19858200	19860063	Intergenic(500k)
MERGE.17226.1	XM_013896599.2	-0.9913222436593	0.000112628	-1.64481935617218	1.43117	MERGE.17226	LOC106454482	NC_027761.2	+	1850799	1853880	NC_027761.2	+	1900136	1900748	Intergenic(500k)
MERGE.29443.2	XM_013824777.2	0.99081	0.000126308	-1.08880975498028	-1.92402255754939	MERGE.29443	LOC106384865	NC_027764.2	-	19496599	19499761	NC_027764.2	+	19368651	19369898	Intergenic(500k)
MERGE.26434.1	XM_013870943.2	0.993051	7.22592e-05	-1.90621107219704	-1.10346880821296	MERGE.26434	LOC106430171	NC_027763.2	-	18165397	18167709	NC_027763.2	+	17717497	17722311	Intergenic(500k)
MERGE.15684.1	XM_013888169.2	-0.9955408300699	2.9782e-05	-1.23502252168991	2.46101	MERGE.15684	-	NC_027760.2	+	12708816	12710471	NC_027760.2	-	12846987	12848864	Intergenic(500k)
MERGE.22965.1	XM_013787910.1	-0.994716290331059	4.18026e-05	3.55814	-1.02182655785887	MERGE.22965	LOC106348217	NC_027762.2	+	23943902	23944745	NC_027762.2	+	23916054	23918412	Intergenic(500k)
MERGE.1373.1	XM_013814292.2	0.990449	0.000136404	-1.18025208090058	-1.37576986629303	MERGE.1373	LOC106374215	NC_027757.2	-	8148616	8151531	NC_027757.2	-	7960673	7961734	Intergenic(500k)
MERGE.24024.1	XM_013894029.2	0.998806	2.13706e-06	1.94826	1.92993	MERGE.24024	LOC106452022	NC_027762.2	-	32534584	32537124	NC_027762.2	-	32534584	32537124	Sense
MERGE.24024.1	XM_013809465.2	-0.994435361111261	4.63617e-05	1.94826	-1.16969511313224	MERGE.24024	LOC106369323	NC_027762.2	-	32534584	32537124	NC_027762.2	-	32714314	32717249	Intergenic(500k)
MERGE.46886.1	XM_013817510.2	-0.994063980875164	5.27499e-05	1.72337	-1.00460956419233	MERGE.46886	LOC106377307	NC_027769.2	-	498656	500976	NC_027769.2	+	783290	785448	Intergenic(500k)
MERGE.58852.1	XM_013840784.2	0.997784	7.36063e-06	-6.39159001770277	-7.68831777686415	MERGE.58852	LOC106400422	NC_027771.2	+	380617	382446	NC_027771.2	-	391744	393611	Intergenic(500k)
MERGE.62028.1	XM_013894666.2	0.991625	0.000104929	-4.10640494871485	-3.60542120129314	MERGE.62028	LOC106452521	NC_027771.2	-	39090095	39095730	NC_027771.2	-	39093558	39095730	Sense
MERGE.62028.1	XM_013876258.2	0.997854	6.90093e-06	-4.10640494871485	-1.15254466846948	MERGE.62028	LOC106435382	NC_027771.2	-	39090095	39095730	NC_027771.2	-	39000653	39003354	Intergenic(500k)
MERGE.20640.16	XM_022688090.1	0.995047	3.67372e-05	2.05246	3.081	MERGE.20640	LOC106349747	NC_027762.2	-	2204013	2210241	NC_027762.2	+	2446655	2488461	Intergenic(500k)
MERGE.65710.1	XM_013832948.2	0.997972	6.16248e-06	3.08123	2.56188	MERGE.65710	LOC106392162	NC_027772.2	+	43882288	43883355	NC_027772.2	-	43684835	43686420	Intergenic(500k)
MERGE.65710.1	XM_013797013.2	0.994913	3.87522e-05	3.08123	3.86235	MERGE.65710	LOC106357334	NC_027772.2	+	43882288	43883355	NC_027772.2	+	44115594	44118479	Intergenic(500k)
MERGE.67116.1	XM_013854837.2	0.997779	7.39537e-06	1.56497	1.25532	MERGE.67116	LOC106414128	NC_027773.2	-	22581062	22582722	NC_027773.2	-	22581062	22588094	Sense
MERGE.57008.1	XM_013861468.2	0.992654	8.07384e-05	-4.52344015164434	-2.64364741727471	MERGE.57008	LOC106420610	NC_027770.2	-	51329757	51330748	NC_027770.2	-	51574340	51577638	Intergenic(500k)
MERGE.19882.6	XM_022719832.1	-0.990654806573676	0.000130591	1.22521	-1.01070561126002	MERGE.19882	LOC111215763	NC_027761.2	-	29397700	29403688	NC_027761.2	+	29506356	29507620	Intergenic(500k)
MERGE.32955.2	XM_013872875.2	-0.994429385233322	4.64612e-05	2.76557	-1.17196506941677	MERGE.32955	LOC106432033	NC_027765.2	-	20786168	20787911	NC_027765.2	+	20512084	20512971	Intergenic(500k)
MERGE.6541.2	XM_013838279.1	0.997349	1.05357e-05	-2.55111291088412	-1.20920413684975	MERGE.6541	-	NC_027758.2	+	18888771	18890982	NC_027758.2	+	19253178	19258670	Intergenic(500k)
MERGE.16936.1	XM_013892080.2	0.992954	7.42917e-05	-2.63555200999305	-1.0571846622345	MERGE.16936	LOC106450430	NC_027761.2	-	71711	73766	NC_027761.2	-	280462	282005	Intergenic(500k)
MERGE.46888.2	XM_013814912.2	-0.990542199596046	0.000133752	-1.5989843930758	3.54599	MERGE.46888	BNAC03G69930D	NC_027769.2	+	544059	547790	NC_027769.2	-	619368	620067	Intergenic(500k)
MERGE.40078.1	XM_013878518.2	0.991042	0.000120014	2.89102	2.98277	MERGE.40078	LOC106437610	NC_027767.2	+	13363893	13365208	NC_027767.2	+	13683260	13686220	Intergenic(500k)
MERGE.40078.1	XM_013878555.2	0.992294	8.8834e-05	2.89102	2.46221	MERGE.40078	LOC106437636	NC_027767.2	+	13363893	13365208	NC_027767.2	-	13363952	13365169	Antisense
MERGE.23930.1	XM_013789351.2	0.994436	4.63525e-05	2.19351	2.2031	MERGE.23930	LOC106349395	NC_027762.2	+	31912980	31916897	NC_027762.2	+	31995468	32001022	Intergenic(500k)
MERGE.15037.1	XM_013887036.2	0.994188	5.05708e-05	-1.79106752314845	-3.84756012536065	MERGE.15037	LOC106445468	NC_027760.2	-	5672622	5672882	NC_027760.2	-	5432242	5434068	Intergenic(500k)
XR_001283364.2	XM_013845211.2	0.991144	0.000117306	1.4945	3.53359	MERGE.63661	LOC106404491	NC_027772.2	-	18624390	18625882	NC_027772.2	-	18978786	18989608	Intergenic(500k)
MERGE.19069.2	XM_013893839.2	0.997712	7.84861e-06	3.28227	1.12022	MERGE.19069	LOC106451861	NC_027761.2	-	23091259	23102962	NC_027761.2	+	22891703	22893984	Intergenic(500k)
MERGE.70181.2	XM_013849932.2	-0.990602219365925	0.000132062	-2.18641131528386	2.08619	MERGE.70181	LOC106409276	NC_027773.2	-	57974373	57978001	NC_027773.2	+	58021265	58022929	Intergenic(500k)
MERGE.38097.1	XM_013812688.2	0.991917	9.7734e-05	2.16784	1.58164	MERGE.38097	LOC106372470	NC_027766.2	-	18083351	18084680	NC_027766.2	+	18048865	18051458	Intergenic(500k)
MERGE.3604.1	XM_013876734.2	0.995945	2.4636e-05	-1.55692808964014	-1.25996606406721	MERGE.3604	LOC106435808	NC_027757.2	-	31638530	31640572	NC_027757.2	+	31607487	31610652	Intergenic(500k)
XR_001286625.2	XM_022702229.1	0.991688	0.000103356	6.65041	6.98826	MERGE.54416	LOC111205877	NC_027770.2	+	7626897	7629224	NC_027770.2	+	7859326	7860792	Intergenic(500k)
MERGE.26069.1	XM_013796620.2	-0.99376912363979	5.81148e-05	2.40514	-1.32425264253118	MERGE.26069	LOC106356902	NC_027763.2	-	15493753	15497665	NC_027763.2	+	15826875	15828105	Intergenic(500k)
MERGE.4985.1	XM_013806894.2	-0.990040871386255	0.000148282	3.38723	-1.35904402719525	MERGE.4985	BNAA02G02650D	NC_027758.2	+	5359484	5361978	NC_027758.2	+	4950930	4953673	Intergenic(500k)
MERGE.4985.1	XM_013873372.2	-0.99352678920717	6.27181e-05	3.38723	-3.9685658977214	MERGE.4985	BNAANNG15930D	NC_027758.2	+	5359484	5361978	NC_027758.2	+	5578116	5579186	Intergenic(500k)
MERGE.24260.1	XM_013839921.2	0.993354	6.61005e-05	1.45398	2.31131	MERGE.24260	LOC106399437	NC_027762.2	-	34038197	34040582	NC_027762.2	+	33652435	33655253	Intergenic(500k)
XR_001284248.2	XM_013797737.2	-0.990532766408209	0.000134019	-2.93262707652024	2.08426	MERGE.66825	-	NC_027773.2	+	17893888	17894678	NC_027773.2	-	17739341	17745622	Intergenic(500k)
MERGE.51145.5	XM_013829382.2	0.990402	0.000137729	8.92709	7.06203	MERGE.51145	-	NC_027769.2	-	38882776	38893123	NC_027769.2	+	39025588	39026601	Intergenic(500k)
MERGE.54667.4	XM_013840040.2	-0.999189530768927	9.85024e-07	1.05423	-1.81832566999752	MERGE.54667	BNAC05G22220D	NC_027770.2	-	11120978	11128025	NC_027770.2	-	11453772	11454962	Intergenic(500k)
MERGE.4676.1	XM_013823414.2	0.997709	7.86723e-06	6.97727	5.69521	MERGE.4676	LOC106383299	NC_027758.2	+	3837242	3839388	NC_027758.2	-	3837186	3839410	Antisense
MERGE.20264.1	XM_013895285.2	-0.995261091148455	3.36327e-05	1.4438	-1.07664217416416	MERGE.20264	LOC106453061	NC_027761.2	-	31277572	31281115	NC_027761.2	+	30783406	30786605	Intergenic(500k)
MERGE.20264.1	XM_013875136.2	0.993481	6.36114e-05	1.4438	1.95588	MERGE.20264	-	NC_027761.2	-	31277572	31281115	NC_027761.2	+	31383872	31387146	Intergenic(500k)
MERGE.1110.2	XM_013812793.2	-0.991734879988646	0.000102186	4.08384	-2.12063540447799	MERGE.1110	LOC106372552	NC_027757.2	-	5633937	5638132	NC_027757.2	-	5628972	5630745	Intergenic(500k)
MERGE.33487.1	XM_013786665.2	0.995606	2.89146e-05	3.30624	1.93813	MERGE.33487	BNAA09G54510D	NC_027765.2	+	28071975	28075009	NC_027765.2	+	28015039	28016507	Intergenic(500k)
MERGE.9630.1	XM_013827906.2	0.995725	2.73788e-05	4.18515	4.30904	MERGE.9630	LOC106387961	NC_027759.2	-	9580579	9582515	NC_027759.2	-	9571062	9572518	Intergenic(500k)
MERGE.53445.1	XM_013830397.2	0.994494	4.53952e-05	1.93552	1.55906	MERGE.53445	LOC106390021	NC_027769.2	-	75616615	75621124	NC_027769.2	-	75638546	75640417	Intergenic(500k)
MERGE.66821.3	XM_013814756.2	0.99131	0.000112954	2.02469	2.12258	MERGE.66821	LOC106374817	NC_027773.2	-	17738546	17745622	NC_027773.2	-	17358799	17359629	Intergenic(500k)
MERGE.6219.1	XM_013835409.2	0.998253	4.57313e-06	1.19493	2.10825	MERGE.6219	-	NC_027758.2	-	15686064	15690162	NC_027758.2	-	16001956	16003878	Intergenic(500k)
MERGE.24634.1	XM_013797403.2	0.992265	8.95234e-05	1.28831	1.87566	MERGE.24634	LOC106357715	NC_027763.2	+	933818	940242	NC_027763.2	-	1118181	1119973	Intergenic(500k)
MERGE.51718.1	XM_013874877.2	-0.996485877948621	1.85019e-05	1.1263	-1.53535305607616	MERGE.51718	LOC106434038	NC_027769.2	+	46616940	46617730	NC_027769.2	+	46362359	46364230	Intergenic(500k)
XR_002663722.1	XM_022716647.1	-0.993258633493312	6.80158e-05	-2.47167210740539	1.02987	MERGE.12683	LOC111214220	NC_027759.2	+	32312134	32313658	NC_027759.2	+	32538566	32539295	Intergenic(500k)
MERGE.602.1	XM_013879735.2	-0.996375316898763	1.96837e-05	2.48242	-1.00096281890509	MERGE.602	LOC106438537	NC_027757.2	+	3089322	3089923	NC_027757.2	-	2969678	2972721	Intergenic(500k)
MERGE.53733.8	XM_013874395.2	0.998959	1.62351e-06	2.22541	1.66205	MERGE.53733	LOC106433565	NC_027769.2	+	79763274	79771883	NC_027769.2	+	79770251	79771894	Sense
MERGE.55816.26	XM_013807369.2	0.995089	3.61223e-05	1.08001	2.26327	MERGE.55816	LOC106367572	NC_027770.2	-	28785842	28798911	NC_027770.2	+	29242170	29243860	Intergenic(500k)
MERGE.55129.3	XM_013860470.2	0.994179	5.07343e-05	-1.07176237708423	-2.25120966156506	MERGE.55129	LOC106419661	NC_027770.2	-	18274836	18280742	NC_027770.2	-	18238090	18239499	Intergenic(500k)
MERGE.26523.2	XM_013796754.2	0.994281	4.89675e-05	-3.69777748670207	-2.54620063960298	MERGE.26523	LOC106357063	NC_027763.2	-	19079490	19080429	NC_027763.2	+	18728849	18729668	Intergenic(500k)
MERGE.31187.1	XM_022692308.1	0.990298	0.000140748	-2.04423261271526	-1.2632705452544	MERGE.31187	LOC111200870	NC_027765.2	+	2458694	2461633	NC_027765.2	+	2790510	2792242	Intergenic(500k)
MERGE.16297.1	XM_013832138.2	0.992226	9.04068e-05	2.31961	4.97944	MERGE.16297	LOC106391475	NC_027760.2	+	18419481	18422889	NC_027760.2	+	18726249	18729149	Intergenic(500k)
MERGE.78511.1	XM_013862188.2	0.998303	4.31819e-06	-4.89262497082004	-5.87135217514861	MERGE.78511	LOC106421348	NW_019168556.1	+	836064	838210	NW_019168556.1	-	836182	838245	Antisense
MERGE.71846.1	XM_013798392.2	0.99712	1.24279e-05	5.82379	5.81649	MERGE.71846	LOC106358572	NC_027774.2	+	19556262	19557978	NC_027774.2	-	19556416	19557964	Antisense
MERGE.9037.1	XM_013875754.2	0.994697	4.21069e-05	-1.45374561295574	-1.26581141560832	MERGE.9037	-	NC_027759.2	-	5146007	5147153	NC_027759.2	+	4822144	4823892	Intergenic(500k)
MERGE.71689.2	XM_013801882.2	0.991112	0.000118149	3.05517	2.55024	MERGE.71689	-	NC_027774.2	-	18309142	18311173	NC_027774.2	+	18081315	18087065	Intergenic(500k)
MERGE.18561.2	XM_013887323.2	0.991344	0.000112074	1.53029	1.51073	MERGE.18561	LOC106445716	NC_027761.2	-	15256566	15259485	NC_027761.2	-	15256565	15259485	Sense
MERGE.82135.1	XM_013874984.2	0.991693	0.000103226	2.90214	2.82157	MERGE.82135	LOC106434156	NW_019168728.1	+	157605	163960	NW_019168728.1	-	161659	164016	Antisense
MERGE.65240.7	XM_013846793.2	-0.991960622049876	9.66876e-05	-1.3331909978177	1.03355	MERGE.65240	LOC106406180	NC_027772.2	-	39894608	39899772	NC_027772.2	-	39804131	39806149	Intergenic(500k)
MERGE.4415.1	XM_013863407.2	0.99089	0.000124099	-4.00639088944292	-1.27195245607936	MERGE.4415	-	NC_027758.2	+	2446453	2447240	NC_027758.2	-	2884339	2886253	Intergenic(500k)
MERGE.24627.16	XM_013797280.2	-0.992650193706375	8.0831e-05	6.40296	-1.59240134322817	MERGE.24627	LOC106357606	NC_027763.2	-	875708	883484	NC_027763.2	+	679335	683269	Intergenic(500k)
MERGE.54792.1	XM_013842197.2	-0.993789343697025	5.77386e-05	-1.0687734617234	1.40633	MERGE.54792	LOC106401651	NC_027770.2	-	13200153	13201825	NC_027770.2	-	13691932	13695269	Intergenic(500k)
MERGE.1504.26	XM_013814486.2	0.994914	3.87369e-05	2.61684	4.22148	MERGE.1504	LOC106374467	NC_027757.2	-	8798184	8801258	NC_027757.2	-	9248067	9248798	Intergenic(500k)
MERGE.19882.5	XM_022719832.1	-0.998276526436015	4.45298e-06	1.23941	-1.01070561126002	MERGE.19882	LOC111215763	NC_027761.2	-	29397700	29403716	NC_027761.2	+	29506356	29507620	Intergenic(500k)
MERGE.35070.1	XM_013809191.2	-0.995027627492813	3.70253e-05	-1.03371242478156	1.58002	MERGE.35070	-	NC_027765.2	-	40706888	40708160	NC_027765.2	-	40424601	40425675	Intergenic(500k)
MERGE.26532.1	XM_013793648.2	0.99326	6.79784e-05	2.27046	1.53677	MERGE.26532	LOC106353839	NC_027763.2	-	19289795	19291149	NC_027763.2	+	19598588	19604169	Intergenic(500k)
MERGE.39675.1	NM_001316092.1	-0.991079608916528	0.000119005	-1.09170262348281	2.70234	MERGE.39675	LOC106373548	NC_027767.2	+	8062260	8064227	NC_027767.2	+	8347373	8351086	Intergenic(500k)
MERGE.39675.1	XM_013815514.2	0.993725	5.89453e-05	-1.09170262348281	-4.33151180077703	MERGE.39675	-	NC_027767.2	+	8062260	8064227	NC_027767.2	+	8123375	8124964	Intergenic(500k)
MERGE.22083.2	XM_013786978.2	0.992058	9.43709e-05	-3.44822319279354	-1.89551831159414	MERGE.22083	LOC106347451	NC_027762.2	-	14096493	14099530	NC_027762.2	-	14452038	14454888	Intergenic(500k)
XR_001288290.2	XM_013882470.2	-0.99401502555549	5.36227e-05	-1.33471020450244	2.60472	MERGE.13576	LOC106440734	NC_027759.2	+	40603241	40604433	NC_027759.2	-	40809732	40812026	Intergenic(500k)
XR_001288290.2	XM_013801546.2	0.991784	0.000100986	-1.33471020450244	-1.27144919296902	MERGE.13576	LOC106361736	NC_027759.2	+	40603241	40604433	NC_027759.2	+	41022068	41026131	Intergenic(500k)
MERGE.1241.3	XM_013813665.2	0.994054	5.29296e-05	2.99554	2.24518	MERGE.1241	LOC106373497	NC_027757.2	-	6924074	6925736	NC_027757.2	-	6940529	6941250	Intergenic(500k)
MERGE.38279.3	XM_013859847.2	-0.992072091337505	9.40285e-05	1.91601	-3.20806428751454	MERGE.38279	LOC106419087	NC_027766.2	-	19231861	19236196	NC_027766.2	-	19641561	19645190	Intergenic(500k)
MERGE.68549.1	XM_013788460.2	-0.994441187910118	4.62647e-05	-1.02285699843836	1.63435	MERGE.68549	LOC106348673	NC_027773.2	-	42176106	42177915	NC_027773.2	-	41852640	41854655	Intergenic(500k)
MERGE.1994.1	NM_001315583.1	-0.99169321065963	0.000103218	-4.71455935405205	3.67591	MERGE.1994	LOC106445838	NC_027757.2	-	12467104	12468778	NC_027757.2	-	12438618	12439743	Intergenic(500k)
MERGE.35857.1	XM_013809410.1	0.993293	6.73177e-05	-2.04751557111093	-1.13413037833444	MERGE.35857	LOC106369279	NC_027765.2	-	45878676	45879605	NC_027765.2	-	45654992	45657210	Intergenic(500k)
MERGE.13605.1	XM_013882470.2	0.994974	3.78339e-05	2.64321	2.60472	MERGE.13605	LOC106440734	NC_027759.2	-	40809732	40820216	NC_027759.2	-	40809732	40812026	Sense
MERGE.13605.1	XM_013882471.2	0.998682	2.60293e-06	2.64321	2.63507	MERGE.13605	LOC106440735	NC_027759.2	-	40809732	40820216	NC_027759.2	-	40817915	40820238	Sense
MERGE.52046.1	XM_013862672.2	0.990062	0.000147646	-1.79155498967883	-1.17947351347995	MERGE.52046	LOC106421839	NC_027769.2	-	50766215	50766481	NC_027769.2	-	51153496	51154725	Intergenic(500k)
MERGE.29443.1	XM_013824777.2	0.991587	0.000105859	-1.05774086628313	-1.92402255754939	MERGE.29443	LOC106384865	NC_027764.2	-	19496599	19499924	NC_027764.2	+	19368651	19369898	Intergenic(500k)
MERGE.7124.1	XM_022704390.1	0.993691	5.95778e-05	-1.82960911244743	-6.31547892262819	MERGE.7124	LOC111206925	NC_027758.2	-	26930569	26941813	NC_027758.2	+	26582818	26584067	Intergenic(500k)
MERGE.7124.1	XM_013865026.2	0.991952	9.68846e-05	-1.82960911244743	-1.39307493459866	MERGE.7124	LOC106424274	NC_027758.2	-	26930569	26941813	NC_027758.2	-	27116074	27117512	Intergenic(500k)
MERGE.78961.1	XM_013785031.2	0.991057	0.00011961	-2.96976235767234	-3.63664363168684	MERGE.78961	-	NW_019168575.1	-	295976	298366	NW_019168575.1	-	295976	298366	Sense
MERGE.10568.2	XM_013879555.2	-0.993161038462676	6.99972e-05	2.78701	-1.74440662636202	MERGE.10568	LOC106438414	NC_027759.2	-	16077208	16080684	NC_027759.2	+	16310335	16312691	Intergenic(500k)
MERGE.63714.1	XM_013846479.2	-0.993410049046662	6.49981e-05	-8.18685669980646	2.12013	MERGE.63714	LOC106405923	NC_027772.2	-	19737039	19740361	NC_027772.2	-	19563102	19566750	Intergenic(500k)
MERGE.30450.1	XM_013802001.2	0.99619	2.17483e-05	2.86324	2.84155	MERGE.30450	LOC106362166	NC_027764.2	-	26194542	26200259	NC_027764.2	-	26088939	26091004	Intergenic(500k)
MERGE.30450.1	XM_013801985.2	0.997261	1.12404e-05	2.86324	2.91105	MERGE.30450	LOC106362149	NC_027764.2	-	26194542	26200259	NC_027764.2	-	26207612	26208928	Intergenic(500k)
MERGE.30450.1	XM_013822399.2	0.998561	3.10454e-06	2.86324	3.11678	MERGE.30450	LOC106382378	NC_027764.2	-	26194542	26200259	NC_027764.2	+	25797055	25799301	Intergenic(500k)
MERGE.30450.1	XM_013801982.2	0.99614	2.23228e-05	2.86324	2.77851	MERGE.30450	LOC106362146	NC_027764.2	-	26194542	26200259	NC_027764.2	-	26217135	26218457	Intergenic(500k)
MERGE.24127.2	XM_022687989.1	-0.994261729729862	4.92971e-05	2.24818	-1.02836058003119	MERGE.24127	LOC111197912	NC_027762.2	-	33203868	33210514	NC_027762.2	+	33508240	33510881	Intergenic(500k)
MERGE.14566.1	XM_013886490.2	0.993613	6.10553e-05	-2.83602373461556	-1.58504912378825	MERGE.14566	LOC106445011	NC_027760.2	-	931468	933732	NC_027760.2	+	974536	975510	Intergenic(500k)
MERGE.14567.1	XM_013886517.2	-0.996819398710704	1.51582e-05	-2.09712980376887	1.07347	MERGE.14567	LOC106445037	NC_027760.2	+	931471	933780	NC_027760.2	-	1348262	1351843	Intergenic(500k)
MERGE.23680.1	XM_013869673.2	-0.994841989931976	3.9839e-05	1.97799	-1.54971011467505	MERGE.23680	LOC106428922	NC_027762.2	+	30096344	30101613	NC_027762.2	-	30326367	30328956	Intergenic(500k)
MERGE.38391.4	XM_013859945.2	-0.990108011847771	0.000146293	1.87322	-4.90430660337561	MERGE.38391	LOC106419187	NC_027766.2	-	19779496	19781257	NC_027766.2	+	20194432	20195810	Intergenic(500k)
MERGE.36713.2	NM_001316041.1	0.99629	2.06249e-05	-3.49112322510838	-3.63486696330249	MERGE.36713	LOC106397080	NC_027766.2	-	8368017	8369849	NC_027766.2	-	8368017	8369849	Sense
MERGE.27207.1	XM_013794187.2	0.990764	0.000127568	-3.90777208623561	-1.27140408198133	MERGE.27207	LOC106354282	NC_027763.2	-	24289897	24292148	NC_027763.2	+	24156347	24158667	Intergenic(500k)
MERGE.23585.1	XM_013791938.2	-0.995567745442237	2.94238e-05	4.51332	-6.65107746996203	MERGE.23585	LOC106352278	NC_027762.2	+	29490482	29490964	NC_027762.2	+	29438609	29439181	Intergenic(500k)
MERGE.23585.1	XM_013788721.2	0.999609	2.28883e-07	4.51332	4.82025	MERGE.23585	LOC106348895	NC_027762.2	+	29490482	29490964	NC_027762.2	-	29574431	29576720	Intergenic(500k)
XR_002654021.1	XM_013808445.2	0.99448	4.56137e-05	-3.65843045560947	-1.005093416673	MERGE.34593	LOC106368479	NC_027765.2	+	36607516	36608296	NC_027765.2	-	36651037	36654037	Intergenic(500k)
XR_002654021.1	XM_013854743.2	0.991129	0.000117696	-3.65843045560947	-1.45933797060977	MERGE.34593	LOC106414027	NC_027765.2	+	36607516	36608296	NC_027765.2	+	36173391	36174777	Intergenic(500k)
MERGE.66269.1	NM_001316050.1	0.992895	7.55366e-05	4.19598	3.50307	MERGE.66269	LOC106348442	NC_027773.2	+	6550015	6552700	NC_027773.2	-	6550035	6552633	Antisense
MERGE.32757.1	XM_013888973.2	-0.993946386701653	5.48584e-05	-1.93471679309434	1.90657	MERGE.32757	LOC106447113	NC_027765.2	+	18876837	18878582	NC_027765.2	+	19000520	19005402	Intergenic(500k)
MERGE.22943.1	XM_022688255.1	0.992084	9.3743e-05	1.32178	1.01953	MERGE.22943	LOC111198917	NC_027762.2	-	23715582	23764191	NC_027762.2	-	23456324	23456980	Intergenic(500k)
MERGE.13307.1	XM_013860332.2	0.997623	8.46596e-06	3.79905	4.01572	MERGE.13307	BNAA03G44010D	NC_027759.2	+	38021152	38022128	NC_027759.2	-	38021408	38022046	Antisense
MERGE.58884.1	XM_013838497.2	0.993916	5.54135e-05	2.32832	1.79053	MERGE.58884	LOC106397871	NC_027771.2	-	589242	591796	NC_027771.2	+	924936	927752	Intergenic(500k)
MERGE.16682.7	XM_022718433.1	0.992293	8.88713e-05	-3.98237728986463	-2.09472440145078	MERGE.16682	LOC111215130	NC_027760.2	-	21039153	21041702	NC_027760.2	+	20911706	20914245	Intergenic(500k)
MERGE.48511.2	XM_013827321.2	0.993525	6.27451e-05	4.73412	1.98035	MERGE.48511	-	NC_027769.2	-	12116591	12122026	NC_027769.2	-	12347314	12350344	Intergenic(500k)
MERGE.16682.5	XM_013889491.2	0.991351	0.000111878	-4.69099370578305	-1.24829287618793	MERGE.16682	LOC106447544	NC_027760.2	-	21037047	21046119	NC_027760.2	-	20707314	20708296	Intergenic(500k)
MERGE.66442.1	XM_013846355.1	0.997734	7.69357e-06	-1.21250607308963	-2.64626495046413	MERGE.66442	LOC106405807	NC_027773.2	-	10455639	10462898	NC_027773.2	+	10600938	10603615	Intergenic(500k)
MERGE.9335.2	XM_013860532.2	0.99966	1.72955e-07	-1.39035110404732	-1.98209646870273	MERGE.9335	LOC106419718	NC_027759.2	-	6908801	6910705	NC_027759.2	-	6451427	6454320	Intergenic(500k)
MERGE.38371.6	XM_013859921.2	0.99125	0.000114513	2.47185	2.64901	MERGE.38371	LOC106419170	NC_027766.2	+	19691373	19694448	NC_027766.2	+	19774947	19776406	Intergenic(500k)
MERGE.82273.19	XM_022712286.1	0.9967	1.63211e-05	3.69775	3.92162	MERGE.82273	LOC111211310	NW_019168741.1	-	61975	130747	NW_019168741.1	-	130977	131933	Intergenic(500k)
MERGE.30239.1	XM_013822312.2	0.996115	2.26127e-05	-1.71453032747645	-1.42838869568371	MERGE.30239	LOC106382313	NC_027764.2	-	25191586	25231312	NC_027764.2	+	25498125	25499115	Intergenic(500k)
MERGE.51484.1	XM_013824220.2	-0.997124201051405	1.23934e-05	2.42648	-1.67345115391501	MERGE.51484	LOC106384193	NC_027769.2	-	43650133	43650614	NC_027769.2	-	43531580	43532724	Intergenic(500k)
MERGE.23723.1	XM_013854964.2	-0.991277953680288	0.000113779	4.07302	-1.56780825518309	MERGE.23723	LOC106414282	NC_027762.2	-	30382584	30389566	NC_027762.2	+	30523106	30524265	Intergenic(500k)
MERGE.49876.1	XM_013870393.2	0.994619	4.33503e-05	-2.3598349960183	-1.85620048732496	MERGE.49876	LOC106429643	NC_027769.2	-	25269595	25270824	NC_027769.2	+	25595220	25596290	Intergenic(500k)
MERGE.17636.1	XM_013896759.2	0.990633	0.000131196	2.61209	2.09495	MERGE.17636	LOC106454649	NC_027761.2	+	5090907	5091736	NC_027761.2	-	5090921	5091721	Antisense
MERGE.17636.1	XM_013892835.2	0.993181	6.95875e-05	2.61209	2.16911	MERGE.17636	LOC106450993	NC_027761.2	+	5090907	5091736	NC_027761.2	-	4861567	4863072	Intergenic(500k)
MERGE.17636.1	XM_013892825.2	0.993392	6.53547e-05	2.61209	3.116	MERGE.17636	-	NC_027761.2	+	5090907	5091736	NC_027761.2	+	4904299	4908678	Intergenic(500k)
MERGE.9445.1	XM_013847260.2	-0.992951249804356	7.43522e-05	2.84525	-1.53484636822951	MERGE.9445	LOC106406567	NC_027759.2	+	7452232	7455226	NC_027759.2	-	7671821	7675176	Intergenic(500k)
MERGE.9445.1	XM_022713540.1	0.9911	0.000118465	2.84525	1.98652	MERGE.9445	LOC111212112	NC_027759.2	+	7452232	7455226	NC_027759.2	+	6976904	6980582	Intergenic(500k)
MERGE.65334.6	XM_013846201.2	0.995739	2.71902e-05	3.53651	4.01318	MERGE.65334	-	NC_027772.2	-	41141478	41143094	NC_027772.2	-	41141478	41145588	Sense
MERGE.22691.1	XM_013787497.2	0.99095	0.000122481	2.65931	3.21356	MERGE.22691	LOC106347885	NC_027762.2	-	21928993	21932086	NC_027762.2	+	21495288	21498998	Intergenic(500k)
MERGE.55213.1	XM_013893071.2	0.990247	0.00014222	-6.94326452340422	-1.46977021984651	MERGE.55213	-	NC_027770.2	+	19253017	19260595	NC_027770.2	+	19301811	19302988	Intergenic(500k)
MERGE.8525.1	XM_022711290.1	0.99598	2.42072e-05	-1.11556500225671	-1.33464977109479	MERGE.8525	LOC111210733	NC_027759.2	-	2263440	2269829	NC_027759.2	+	2721092	2727473	Intergenic(500k)
MERGE.56870.1	XM_013831609.2	-0.990279513684037	0.000141273	2.12523	-1.48877545604474	MERGE.56870	LOC106391045	NC_027770.2	-	49406639	49408975	NC_027770.2	+	49793119	49795947	Intergenic(500k)
MERGE.36330.1	XM_013863694.2	0.993219	6.88267e-05	2.87696	3.36307	MERGE.36330	LOC106422913	NC_027766.2	-	4148248	4149918	NC_027766.2	-	4155397	4156240	Intergenic(500k)
MERGE.35405.1	XM_022691509.1	-0.992647575124709	8.08885e-05	3.12423	-1.27373620444811	MERGE.35405	LOC106398648	NC_027765.2	+	42922613	42929805	NC_027765.2	+	43352552	43355351	Intergenic(500k)
MERGE.74158.9	XM_013853042.2	0.991145	0.000117278	3.99273	2.01137	MERGE.74158	LOC106412148	NC_027774.2	-	43007555	43024470	NC_027774.2	-	43055448	43058039	Intergenic(500k)
MERGE.3769.1	XM_013792151.2	-0.990497925968268	0.000135005	3.89488	-6.67807371323053	MERGE.3769	LOC106352538	NC_027757.2	+	33339719	33340390	NC_027757.2	+	33244522	33246132	Intergenic(500k)
MERGE.27115.1	XM_013794084.2	0.992847	7.65737e-05	4.58099	2.94087	MERGE.27115	LOC106354204	NC_027763.2	-	23798895	23800962	NC_027763.2	+	23720541	23721400	Intergenic(500k)
MERGE.27115.1	XM_013794083.2	0.990232	0.000142643	4.58099	3.5385	MERGE.27115	LOC106354203	NC_027763.2	-	23798895	23800962	NC_027763.2	+	23718920	23719792	Intergenic(500k)
MERGE.81488.4	XM_013835703.2	0.995577	2.92988e-05	-4.58118292642805	-4.65381275953429	MERGE.81488	LOC106395190	NW_019168687.1	-	93291	103188	NW_019168687.1	-	95628	98529	Sense
MERGE.14125.1	NM_001315857.1	0.991198	0.000115885	3.39172	3.70562	MERGE.14125	LOC106420556	NC_027759.2	+	44877822	44879398	NC_027759.2	+	44877822	44879398	Sense
MERGE.17972.1	XM_013786682.2	0.991073	0.000119171	-3.50329591486991	-3.87422436916512	MERGE.17972	LOC106347182	NC_027761.2	-	8280467	8284026	NC_027761.2	-	8280467	8281867	Sense
MERGE.65334.12	XM_013846201.2	0.994683	4.23315e-05	4.13325	4.01318	MERGE.65334	-	NC_027772.2	-	41143860	41145588	NC_027772.2	-	41141478	41145588	Sense
MERGE.81831.1	XM_013849620.2	0.99445	4.61216e-05	-2.98580582732475	-3.50409427878365	MERGE.81831	LOC106408937	NW_019168710.1	+	114027	117048	NW_019168710.1	-	114068	117088	Antisense
XR_001287649.2	XM_013881841.2	0.991441	0.000109571	2.80759	1.35462	MERGE.13119	LOC106440226	NC_027759.2	-	36327831	36329692	NC_027759.2	-	36614293	36615489	Intergenic(500k)
MERGE.10973.1	XM_013879900.2	-0.990584166828974	0.000132569	2.50015	-1.36001949595927	MERGE.10973	LOC106438655	NC_027759.2	-	19603659	19606514	NC_027759.2	+	20075472	20077846	Intergenic(500k)
MERGE.10973.1	XM_013880036.2	0.995948	2.46002e-05	2.50015	1.05458	MERGE.10973	-	NC_027759.2	-	19603659	19606514	NC_027759.2	+	19190256	19194968	Intergenic(500k)
MERGE.80592.1	XM_013876906.2	0.995208	3.4383e-05	2.71877	1.1645	MERGE.80592	BNAC05G35710D	NW_019168640.1	+	226307	232393	NW_019168640.1	+	233888	235780	Intergenic(500k)
MERGE.23159.1	XM_013787968.2	0.998066	5.60446e-06	3.90155	2.9019	MERGE.23159	LOC106348257	NC_027762.2	+	25290253	25291611	NC_027762.2	-	25290310	25291636	Antisense
MERGE.13279.1	XM_013882073.2	0.992316	8.83317e-05	4.47895	1.52424	MERGE.13279	LOC106440416	NC_027759.2	-	37771193	37771932	NC_027759.2	-	38245851	38246730	Intergenic(500k)
MERGE.66624.3	XM_013848474.2	-0.992820670926819	7.71291e-05	2.34421	-2.02233994807045	MERGE.66624	LOC106407600	NC_027773.2	-	13846375	13847997	NC_027773.2	-	13975597	13979724	Intergenic(500k)
MERGE.52474.2	NM_001316054.1	0.990839	0.00012549	-4.30882536197129	-1.59764361666439	MERGE.52474	LOC106361756	NC_027769.2	-	61056518	61059773	NC_027769.2	-	60879669	60882164	Intergenic(500k)
MERGE.77925.1	XM_013822988.2	-0.991587502941235	0.000105857	-5.82241061146899	1.02264	MERGE.77925	LOC106382906	NC_027775.2	-	47497903	47502007	NC_027775.2	-	47472624	47474640	Intergenic(500k)
MERGE.55547.1	XM_013831985.2	0.994178	5.07473e-05	2.40529	6.99116	MERGE.55547	LOC106391362	NC_027770.2	-	24225766	24226782	NC_027770.2	+	24325778	24327468	Intergenic(500k)
MERGE.2287.1	XM_013888567.2	-0.996484148384826	1.85201e-05	1.18656	-1.3386487509555	MERGE.2287	LOC106446775	NC_027757.2	-	15244965	15248712	NC_027757.2	-	14900877	14905187	Intergenic(500k)
MERGE.2287.1	XM_013792170.2	-0.994392248839566	4.70821e-05	1.18656	-1.25251321158465	MERGE.2287	LOC106352553	NC_027757.2	-	15244965	15248712	NC_027757.2	-	15299880	15304789	Intergenic(500k)
MERGE.82276.1	XM_013818069.2	0.992783	7.79377e-05	4.40269	3.21001	MERGE.82276	LOC106377835	NW_019168741.1	+	72406	130747	NW_019168741.1	-	129410	130161	Antisense
MERGE.41154.1	XM_013842730.2	0.992664	8.0527e-05	1.4656	1.15406	MERGE.41154	LOC106402082	NC_027767.2	-	29195958	29196809	NC_027767.2	-	29540288	29542464	Intergenic(500k)
MERGE.38158.2	XM_013860200.2	-0.993656415408625	6.0234e-05	-1.98352540465407	1.32146	MERGE.38158	LOC106419419	NC_027766.2	-	18684482	18686174	NC_027766.2	-	18690077	18693307	Intergenic(500k)
MERGE.60309.1	XM_013867848.2	0.996139	2.23273e-05	1.83439	2.15372	MERGE.60309	LOC106427117	NC_027771.2	-	13211361	13213335	NC_027771.2	+	13443572	13444331	Intergenic(500k)
MERGE.63324.1	XM_013858428.2	-0.996710610517671	1.62123e-05	-4.61486947222208	2.4793	MERGE.63324	LOC106417649	NC_027772.2	+	13137611	13140474	NC_027772.2	-	13131377	13131946	Intergenic(500k)
MERGE.38603.1	XM_013855777.2	0.996367	1.97731e-05	1.62525	4.10908	MERGE.38603	LOC106415145	NC_027766.2	+	21180236	21181336	NC_027766.2	-	21000484	21004717	Intergenic(500k)
MERGE.38603.1	XM_013812912.2	0.990223	0.00014291	1.62525	2.08073	MERGE.38603	LOC106372650	NC_027766.2	+	21180236	21181336	NC_027766.2	-	21389813	21391034	Intergenic(500k)
MERGE.23751.5	XM_013789172.2	0.990322	0.000140057	1.88058	1.54425	MERGE.23751	LOC106349238	NC_027762.2	-	30621544	30624434	NC_027762.2	-	30821090	30823442	Intergenic(500k)
MERGE.68082.1	XM_013817108.2	0.994281	4.89591e-05	2.85527	2.35118	MERGE.68082	LOC106376964	NC_027773.2	-	37183181	37183389	NC_027773.2	+	37169569	37171800	Intergenic(500k)
MERGE.3753.1	XM_013792151.2	-0.996927575897828	1.41452e-05	1.8149	-6.67807371323053	MERGE.3753	LOC106352538	NC_027757.2	-	33243667	33246399	NC_027757.2	+	33244522	33246132	Antisense
MERGE.13119.10	XM_013881841.2	0.990843	0.000125395	1.65953	1.35462	MERGE.13119	LOC106440226	NC_027759.2	-	36327831	36329692	NC_027759.2	-	36614293	36615489	Intergenic(500k)
MERGE.81583.1	XM_013874352.2	-0.99380234136274	5.74974e-05	2.33542	-1.42865341629884	MERGE.81583	LOC106433524	NW_019168691.1	-	154582	156588	NW_019168691.1	-	56697	57973	Intergenic(500k)
MERGE.46115.11	XM_013822106.2	-0.99380652070185	5.742e-05	2.09792	-3.70007381401264	MERGE.46115	LOC106382140	NC_027768.2	-	59024107	59026405	NC_027768.2	+	59493019	59494921	Intergenic(500k)

## Sheet: P5A_SB_vs_P5A_MB
lncRNA_id	mRNA_id	correlation	p.value	lncRNA.FC	mRNA.FC	lncRNA.symbol	mRNA.symbol	lncRNA_chr	lncRNA_strand	lncRNA_start	lncRNA_end	mRNA_chr	mRNA_strand	mRNA_trans_start	mRNA_trans_end	Cis_regulation_type
MERGE.65024.2	XM_013843127.2	0.990209	0.000143338	-1.19625234495297	-1.45596423878624	MERGE.65024	LOC106402408	NC_027772.2	-	37470286	37473563	NC_027772.2	-	37256120	37257937	Intergenic(500k)
MERGE.1124.4	XM_013864683.2	-0.996941859482165	1.4014e-05	-2.98856355641841	3.66171	MERGE.1124	LOC106423941	NC_027757.2	-	5793241	5794774	NC_027757.2	+	6249453	6250079	Intergenic(500k)
MERGE.49227.1	XM_013828013.2	0.99889	1.84764e-06	-2.04139816744211	-2.41594006334441	MERGE.49227	LOC106388038	NC_027769.2	-	18880444	18883776	NC_027769.2	+	18879209	18881641	Antisense
MERGE.49227.1	XM_013827962.2	0.991001	0.000121108	-2.04139816744211	-1.39765375038095	MERGE.49227	LOC106388000	NC_027769.2	-	18880444	18883776	NC_027769.2	+	18516788	18517932	Intergenic(500k)
MERGE.75587.1	XM_013815471.2	-0.993207506970983	6.90502e-05	-2.19609042168268	3.24244	MERGE.75587	LOC106375529	NC_027775.2	+	9289178	9290484	NC_027775.2	+	9157801	9159534	Intergenic(500k)
MERGE.31094.1	XM_022691663.1	0.997653	8.25422e-06	5.03334	4.85429	MERGE.31094	LOC111200464	NC_027765.2	-	1967100	1968659	NC_027765.2	-	2222721	2223380	Intergenic(500k)
MERGE.49541.1	XM_013879147.2	0.999803	5.79767e-08	3.21044	3.40227	MERGE.49541	LOC106438091	NC_027769.2	+	22333286	22335054	NC_027769.2	-	22763465	22766155	Intergenic(500k)
MERGE.82047.1	XM_013828923.2	0.999082	1.26492e-06	1.63427	2.41023	MERGE.82047	LOC106388774	NW_019168724.1	-	77949	80346	NW_019168724.1	+	184864	187990	Intergenic(500k)
MERGE.58689.1	XM_013832837.2	-0.991514174708995	0.000107708	2.98128	-1.45565614970519	MERGE.58689	LOC106392060	NC_027770.2	-	70024260	70026612	NC_027770.2	-	69959171	69961000	Intergenic(500k)
MERGE.46407.1	XM_013804519.2	0.990462	0.000136032	-1.44506308589631	-1.24347813941406	MERGE.46407	LOC106365064	NC_027768.2	-	62348245	62349180	NC_027768.2	+	62757814	62759258	Intergenic(500k)
XR_001272249.2	XM_013796780.2	0.992222	9.05063e-05	-2.47110947463985	-3.16761015758586	MERGE.26523	LOC106357094	NC_027763.2	-	19079557	19080430	NC_027763.2	-	19538855	19540630	Intergenic(500k)
XR_001272733.2	XM_013802136.2	0.994521	4.49421e-05	2.0603	1.77649	MERGE.30705	LOC106362278	NC_027764.2	+	27379544	27380142	NC_027764.2	+	27242563	27246098	Intergenic(500k)
MERGE.68009.3	NM_001316109.1	-0.99859814433292	2.94642e-06	-1.90068906739671	1.5179	MERGE.68009	LOC106410672	NC_027773.2	-	36221126	36224655	NC_027773.2	-	36582717	36584014	Intergenic(500k)
MERGE.34689.45	XM_013856359.1	-0.994711744947782	4.18745e-05	1.42008	-1.22242642569932	MERGE.34689	LOC106415606	NC_027765.2	-	37042557	37110132	NC_027765.2	+	36550591	36553539	Intergenic(500k)
MERGE.38902.18	XM_022694402.1	-0.992293904867347	8.8847e-05	-2.6241148099336	1.36394	MERGE.38902	LOC106426807	NC_027767.2	+	1002006	1005524	NC_027767.2	-	1242287	1243592	Intergenic(500k)
MERGE.37785.1	XM_013810516.2	0.993479	6.36445e-05	-1.56178915758156	-1.4015125708464	MERGE.37785	LOC106370516	NC_027766.2	+	16257429	16258853	NC_027766.2	+	15817876	15818697	Intergenic(500k)
MERGE.4563.2	NM_001315818.1	-0.993686589334682	5.96629e-05	-1.23930182296713	1.39547	MERGE.4563	LOC106396474	NC_027758.2	-	3407060	3410277	NC_027758.2	-	3478301	3479321	Intergenic(500k)
MERGE.4563.2	XM_013863586.2	-0.994867464654583	3.94468e-05	-1.23930182296713	1.82712	MERGE.4563	LOC106422789	NC_027758.2	-	3407060	3410277	NC_027758.2	+	3112911	3115702	Intergenic(500k)
MERGE.54709.1	XM_013840040.2	0.990603	0.000132028	-2.9985253810213	-1.44111427376213	MERGE.54709	BNAC05G22220D	NC_027770.2	+	11833530	11834501	NC_027770.2	-	11453772	11454962	Intergenic(500k)
MERGE.68110.10	XM_013820426.2	0.991062	0.000119477	-1.53265345110823	-1.14718075059342	MERGE.68110	LOC106380622	NC_027773.2	-	37401360	37405224	NC_027773.2	-	37774195	37775607	Intergenic(500k)
MERGE.64947.1	XM_013793819.1	0.991923	9.75921e-05	2.53557	1.90049	MERGE.64947	LOC106353981	NC_027772.2	+	36505053	36506306	NC_027772.2	-	36505049	36506330	Antisense
MERGE.25608.1	XM_013800890.2	0.995735	2.72443e-05	-1.23046980593677	-1.08144858708333	MERGE.25608	LOC106361177	NC_027763.2	+	11669440	11673447	NC_027763.2	+	11956878	11960358	Intergenic(500k)
MERGE.1504.3	XM_013814204.2	0.990917	0.000123377	1.33861	1.47728	MERGE.1504	LOC106374108	NC_027757.2	-	8798043	8815421	NC_027757.2	-	8319520	8320400	Intergenic(500k)
MERGE.54573.1	XM_013831212.2	0.994343	4.79174e-05	-2.2625266221481	-1.28638908707842	MERGE.54573	BNAC04G07910D	NC_027770.2	-	9452046	9452877	NC_027770.2	+	9675486	9678745	Intergenic(500k)
MERGE.1504.24	XM_013882835.2	-0.990502685515225	0.00013487	1.88051	-1.1110201128458	MERGE.1504	LOC106441059	NC_027757.2	-	8798184	8801258	NC_027757.2	-	9038360	9040074	Intergenic(500k)
MERGE.14544.1	XM_013890872.2	0.99223	9.0332e-05	3.40843	2.92164	MERGE.14544	LOC106449062	NC_027760.2	+	710708	711049	NC_027760.2	+	1030104	1032438	Intergenic(500k)
MERGE.72738.1	XM_013800457.2	0.990533	0.000134002	-1.01161496021516	-1.5579401543827	MERGE.72738	LOC106360790	NC_027774.2	-	29539693	29543671	NC_027774.2	-	29673649	29676736	Intergenic(500k)
MERGE.18561.2	XM_013887323.2	0.997487	9.46587e-06	1.96538	1.95053	MERGE.18561	LOC106445716	NC_027761.2	-	15256566	15259485	NC_027761.2	-	15256565	15259485	Sense
MERGE.35905.1	XM_022693111.1	0.993763	5.82343e-05	-1.6387101065066	-1.10930057042742	MERGE.35905	LOC106391103	NC_027766.2	-	842336	845131	NC_027766.2	+	879565	882092	Intergenic(500k)
MERGE.19364.2	XM_013894113.2	0.994501	4.52758e-05	-1.64202504604099	-1.3259674896717	MERGE.19364	LOC106452092	NC_027761.2	-	26001314	26003879	NC_027761.2	+	26081178	26083359	Intergenic(500k)
MERGE.4774.49	XM_013823628.2	-0.99048521795919	0.000135366	-1.06729644417888	2.2167	MERGE.4774	LOC106383542	NC_027758.2	-	4275054	4281685	NC_027758.2	+	3977491	3979979	Intergenic(500k)
MERGE.4774.49	XM_013857187.2	-0.997494631506763	9.40744e-06	-1.06729644417888	1.64383	MERGE.4774	LOC106416325	NC_027758.2	-	4275054	4281685	NC_027758.2	-	4185205	4187594	Intergenic(500k)
MERGE.27360.1	XM_013862453.2	-0.995460392065254	3.08653e-05	1.34301	-1.19992207413856	MERGE.27360	LOC106421625	NC_027763.2	-	25171752	25175562	NC_027763.2	+	25504962	25506024	Intergenic(500k)
MERGE.27360.1	XM_013862537.2	0.991207	0.000115626	1.34301	4.08979	MERGE.27360	LOC106421692	NC_027763.2	-	25171752	25175562	NC_027763.2	-	25484975	25485784	Intergenic(500k)
MERGE.27360.1	XM_013862404.2	-0.991377792570447	0.000111193	1.34301	-1.65392998154828	MERGE.27360	LOC106421574	NC_027763.2	-	25171752	25175562	NC_027763.2	+	25416467	25417202	Intergenic(500k)
MERGE.82273.12	XM_013818069.2	0.9964	1.94182e-05	4.75068	3.66575	MERGE.82273	LOC106377835	NW_019168741.1	-	61971	137750	NW_019168741.1	-	129410	130161	Sense
MERGE.65698.2	XM_013797027.2	0.992952	7.43381e-05	-1.87954500268416	-2.41377745358461	MERGE.65698	LOC106357346	NC_027772.2	-	43795318	43800620	NC_027772.2	-	43919364	43920840	Intergenic(500k)
MERGE.49585.1	XM_013879147.2	0.995664	2.81623e-05	3.48304	3.40227	MERGE.49585	LOC106438091	NC_027769.2	+	22763402	22766219	NC_027769.2	-	22763465	22766155	Antisense
MERGE.75845.1	XM_013806273.2	-0.993498548662824	6.32659e-05	-1.48089662132563	1.91786	MERGE.75845	LOC106366617	NC_027775.2	-	13570347	13574013	NC_027775.2	+	13827218	13828680	Intergenic(500k)
MERGE.65060.3	XM_013845722.2	0.991804	0.000100494	-1.18334503590517	-1.02179452857004	MERGE.65060	LOC106405123	NC_027772.2	-	37834205	37838294	NC_027772.2	-	37834205	37838294	Sense
MERGE.53779.1	XM_013804213.2	0.993662	6.01266e-05	-3.11380054232999	-1.61807023147157	MERGE.53779	BNAA09G26720D	NC_027769.2	-	80312921	80318664	NC_027769.2	-	79867028	79867751	Intergenic(500k)
MERGE.43364.3	XM_013828300.2	-0.99396978159576	5.44357e-05	-2.28104154057238	2.92126	MERGE.43364	LOC106388266	NC_027768.2	-	10203750	10204876	NC_027768.2	+	10452029	10453209	Intergenic(500k)
MERGE.20671.1	XM_013785670.2	-0.991718046263437	0.000102602	-1.43223479861271	1.54601	MERGE.20671	LOC106346369	NC_027762.2	-	2424894	2427842	NC_027762.2	-	2692908	2694901	Intergenic(500k)
MERGE.61791.4	XM_013838423.2	0.990353	0.000139147	-3.1995490286241	-1.38844357195683	MERGE.61791	LOC106397794	NC_027771.2	-	36697966	36700054	NC_027771.2	-	36887614	36890942	Intergenic(500k)
MERGE.6829.1	XM_013791135.2	0.995773	2.67688e-05	1.15646	1.52563	MERGE.6829	LOC106351323	NC_027758.2	+	23030455	23031798	NC_027758.2	-	23030350	23031472	Antisense
MERGE.59194.9	XM_013840485.2	-0.997162953078163	1.20618e-05	1.61927	-2.70118271490022	MERGE.59194	LOC106400073	NC_027771.2	+	3124421	3133222	NC_027771.2	-	3400089	3401737	Intergenic(500k)
MERGE.166.1	XM_013877963.2	-0.99100456078221	0.000121013	-1.54527426724147	1.53642	MERGE.166	LOC106436992	NC_027757.2	-	634114	636668	NC_027757.2	+	799971	803682	Intergenic(500k)
MERGE.166.1	XM_022702168.1	-0.997838659899781	7.00204e-06	-1.54527426724147	1.42052	MERGE.166	LOC106448364	NC_027757.2	-	634114	636668	NC_027757.2	+	379290	382862	Intergenic(500k)
MERGE.166.1	XM_013824598.2	-0.99148199624889	0.000108526	-1.54527426724147	1.70296	MERGE.166	LOC106384397	NC_027757.2	-	634114	636668	NC_027757.2	-	905743	908048	Intergenic(500k)
MERGE.34120.1	XM_013852985.2	0.998198	4.87035e-06	-1.98851349828641	-3.5097988491146	MERGE.34120	-	NC_027765.2	-	33525306	33525754	NC_027765.2	-	33451307	33453079	Intergenic(500k)
MERGE.7124.1	XM_013797462.2	-0.990200046086127	0.000143588	-2.15436953004561	3.28766	MERGE.7124	LOC106357767	NC_027758.2	-	26930569	26941813	NC_027758.2	+	26575328	26576529	Intergenic(500k)
XR_002654943.1	XM_022694402.1	-0.994359198140905	4.76382e-05	-2.08265239106463	1.36394	MERGE.38902	LOC106426807	NC_027767.2	+	1001831	1002927	NC_027767.2	-	1242287	1243592	Intergenic(500k)
MERGE.68949.1	XM_022705991.1	-0.991336837691773	0.00011225	1.29194	-1.1472675251624	MERGE.68949	LOC106440144	NC_027773.2	+	46783064	46785719	NC_027773.2	+	46500595	46502501	Intergenic(500k)
MERGE.48063.1	XM_013826580.2	0.993014	7.30326e-05	-2.63785949284393	-1.21431853547944	MERGE.48063	LOC106386767	NC_027769.2	-	9558202	9728081	NC_027769.2	+	9961677	9962504	Intergenic(500k)
MERGE.59842.1	XM_013838016.2	-0.997059401558682	1.2958e-05	1.21997	-1.67405559466399	MERGE.59842	LOC106397434	NC_027771.2	+	8295674	8296602	NC_027771.2	-	7878484	7880599	Intergenic(500k)
MERGE.65060.1	XM_013845722.2	0.991827	9.9933e-05	-1.20344931645208	-1.02179452857004	MERGE.65060	LOC106405123	NC_027772.2	-	37834205	37838294	NC_027772.2	-	37834205	37838294	Sense
MERGE.65060.1	XM_022704715.1	0.994349	4.78098e-05	-1.20344931645208	-1.18272221141164	MERGE.65060	-	NC_027772.2	-	37834205	37838294	NC_027772.2	+	37996031	37998595	Intergenic(500k)
MERGE.79858.1	XM_013871222.2	0.991423	0.000110044	4.93808	1.9564	MERGE.79858	LOC106430434	NW_019168605.1	-	57681	79008	NW_019168605.1	-	305521	306975	Intergenic(500k)
MERGE.38041.3	NM_001315892.1	-0.995884622845651	2.53696e-05	-1.19817929147518	1.26384	MERGE.38041	LOC106372443	NC_027766.2	-	17829217	17831302	NC_027766.2	+	17867938	17869230	Intergenic(500k)
MERGE.28099.1	XM_013800154.2	0.991052	0.000119734	-1.38665962265406	-1.02304066879741	MERGE.28099	LOC106360544	NC_027764.2	-	2928224	2929923	NC_027764.2	-	2823466	2824473	Intergenic(500k)
MERGE.389.5	XM_013883872.2	0.992059	9.43272e-05	8.56493	1.3143	MERGE.389	LOC106442125	NC_027757.2	-	1654008	1657103	NC_027757.2	-	1488842	1490461	Intergenic(500k)
MERGE.8766.1	XM_013872725.2	0.993598	6.13402e-05	1.86916	2.26212	MERGE.8766	LOC106431885	NC_027759.2	-	3652595	3655667	NC_027759.2	+	3652693	3653898	Antisense
MERGE.25148.1	XM_013797793.2	0.990195	0.000143746	4.39232	1.46218	MERGE.25148	LOC106358055	NC_027763.2	-	7808682	7810149	NC_027763.2	+	7327982	7329025	Intergenic(500k)
MERGE.7222.8	XM_013811171.2	0.993614	6.10455e-05	2.14339	1.96063	MERGE.7222	LOC106371131	NC_027758.2	-	27821558	27826765	NC_027758.2	+	27648100	27650179	Intergenic(500k)
MERGE.35722.1	XM_013860722.2	0.99422	5.00168e-05	-1.34861092773003	-1.04755970170556	MERGE.35722	LOC106419880	NC_027765.2	-	44759628	44761179	NC_027765.2	-	44459797	44464066	Intergenic(500k)
MERGE.2367.1	XM_013878942.2	0.992833	7.68702e-05	-4.37646684963788	-3.22643038796817	MERGE.2367	LOC106437921	NC_027757.2	-	16254133	16255001	NC_027757.2	+	16254243	16255003	Antisense
MERGE.6703.1	XM_013870435.2	-0.990588327440972	0.000132453	-1.04782360856236	1.18018	MERGE.6703	LOC106429690	NC_027758.2	-	20811263	20812509	NC_027758.2	+	20637753	20639503	Intergenic(500k)
MERGE.30049.1	XM_013866641.2	-0.992390776217627	8.66301e-05	-1.82038611089067	2.17805	MERGE.30049	LOC106425929	NC_027764.2	-	24018439	24026934	NC_027764.2	+	24003840	24005727	Intergenic(500k)
MERGE.65515.1	XM_013845188.2	-0.993109886857521	7.10469e-05	1.74307	-1.3176264944029	MERGE.65515	LOC106404467	NC_027772.2	-	42521318	42522952	NC_027772.2	-	42503771	42504850	Intergenic(500k)
MERGE.55311.1	XM_013834971.2	-0.996697333708138	1.63434e-05	1.2051	-1.47228721058542	MERGE.55311	-	NC_027770.2	+	20591207	20598504	NC_027770.2	+	20866062	20866922	Intergenic(500k)
XR_001282704.2	XM_013789310.2	0.99157	0.000106308	1.7835	2.16458	MERGE.72352	LOC106349356	NC_027774.2	-	25769818	25771091	NC_027774.2	-	25954596	25957642	Intergenic(500k)
XR_001286513.2	XM_013798714.2	-0.994413123107294	4.67326e-05	1.43697	-2.58488219949048	LOC106432996	LOC106358933	NC_027764.2	-	16191563	16192824	NC_027764.2	-	15846298	15848529	Intergenic(500k)
MERGE.26345.1	XM_013793488.2	-0.995196549037149	3.45543e-05	-2.14380346346915	1.35345	MERGE.26345	LOC106353701	NC_027763.2	-	17673979	17674740	NC_027763.2	+	17887043	17888288	Intergenic(500k)
MERGE.26345.1	XM_013870918.2	0.990397	0.000137891	-2.14380346346915	-2.58853708964608	MERGE.26345	BNAA07G22230D	NC_027763.2	-	17673979	17674740	NC_027763.2	-	17673979	17674740	Sense
XR_001278140.2	XM_013826036.2	0.990586	0.000132508	1.14984	4.48164	MERGE.47199	LOC106386144	NC_027769.2	-	3204313	3205883	NC_027769.2	-	3527226	3528026	Intergenic(500k)
MERGE.45882.1	XM_022697017.1	0.993533	6.25984e-05	1.82388	2.38665	MERGE.45882	LOC111203334	NC_027768.2	+	54772778	54789431	NC_027768.2	+	54673056	54674265	Intergenic(500k)
MERGE.8249.1	XM_013868592.2	-0.995729284056904	2.73196e-05	-1.42401920478928	2.22138	MERGE.8249	LOC106427871	NC_027759.2	-	582607	596116	NC_027759.2	-	1070070	1073033	Intergenic(500k)
MERGE.19840.5	XM_013894689.2	0.996296	2.05565e-05	3.09431	1.89818	MERGE.19840	LOC106452539	NC_027761.2	-	29164037	29164948	NC_027761.2	+	29073379	29074914	Intergenic(500k)
MERGE.14925.1	XM_013886858.2	-0.990853593103878	0.000125103	-1.16129019535526	2.15469	MERGE.14925	LOC106445331	NC_027760.2	-	4661545	4662811	NC_027760.2	+	4293467	4294822	Intergenic(500k)
MERGE.64781.2	XM_013843309.2	0.993768	5.81421e-05	-1.75838197522274	-1.28562620752227	MERGE.64781	LOC106402544	NC_027772.2	-	34558122	34562809	NC_027772.2	+	34785003	34786773	Intergenic(500k)
MERGE.82273.19	XM_022712286.1	0.994189	5.05615e-05	4.80229	4.58594	MERGE.82273	LOC111211310	NW_019168741.1	-	61975	130747	NW_019168741.1	-	130977	131933	Intergenic(500k)
MERGE.82273.19	XM_013818069.2	0.991679	0.000103574	4.80229	3.66575	MERGE.82273	LOC106377835	NW_019168741.1	-	61975	130747	NW_019168741.1	-	129410	130161	Sense
MERGE.16489.1	XM_013889386.2	-0.991716261165429	0.000102646	2.70144	-1.04680398896667	MERGE.16489	LOC106447462	NC_027760.2	-	19900720	19901598	NC_027760.2	+	20292304	20293902	Intergenic(500k)
XR_001272732.2	XM_013802136.2	0.992892	7.56092e-05	1.62943	1.77649	MERGE.30705	LOC106362278	NC_027764.2	+	27614007	27614611	NC_027764.2	+	27242563	27246098	Intergenic(500k)
MERGE.39034.2	XM_013867599.2	-0.99693484878187	1.40783e-05	1.35742	-1.07897036227697	MERGE.39034	LOC106426869	NC_027767.2	+	2048442	2051165	NC_027767.2	-	1639577	1640456	Intergenic(500k)
MERGE.34203.1	XM_013807993.2	0.995771	2.6794e-05	-9.00680027173657	-1.19181107107529	MERGE.34203	-	NC_027765.2	-	34185117	34188059	NC_027765.2	+	34227495	34229644	Intergenic(500k)
MERGE.27186.1	XM_013796906.2	-0.997531978135158	9.12918e-06	1.79016	-2.08468292699584	MERGE.27186	LOC106357226	NC_027763.2	-	24136093	24139970	NC_027763.2	+	23958612	23960133	Intergenic(500k)
MERGE.1825.1	XM_013803723.2	0.995681	2.79352e-05	3.77476	2.86211	MERGE.1825	LOC106364081	NC_027757.2	+	11290513	11291928	NC_027757.2	-	11290623	11291790	Antisense
MERGE.57177.5	XM_013888413.2	0.99209	9.36009e-05	-1.74725974062453	-1.57491165122387	MERGE.57177	LOC106446633	NC_027770.2	-	53821383	53828826	NC_027770.2	-	53872940	53876003	Intergenic(500k)
MERGE.26658.1	XM_013866976.2	-0.992412055671491	8.61469e-05	1.5475	-3.62876114271256	MERGE.26658	LOC106426264	NC_027763.2	-	20176494	20177261	NC_027763.2	+	20296945	20300763	Intergenic(500k)
MERGE.37103.1	XM_013811697.2	0.995091	3.60838e-05	2.32421	1.48246	MERGE.37103	LOC106371618	NC_027766.2	-	11664916	11667136	NC_027766.2	-	11733718	11738245	Intergenic(500k)
MERGE.45819.1	XM_013836416.2	0.993646	6.04238e-05	-1.71450217616658	-1.95380191290104	MERGE.45819	LOC106396110	NC_027768.2	+	53839334	53840162	NC_027768.2	+	53839334	53840162	Sense
MERGE.36330.1	XM_013810147.2	0.993582	6.16619e-05	2.43842	1.06634	MERGE.36330	LOC106370077	NC_027766.2	-	4148248	4149918	NC_027766.2	+	4216045	4216900	Intergenic(500k)
XR_001288088.2	XM_013808793.2	-0.991545889896186	0.000106906	1.2823	-1.3903161965018	MERGE.39284	LOC106368758	NC_027767.2	+	3780594	3781074	NC_027767.2	+	4062383	4065172	Intergenic(500k)
MERGE.40877.1	XM_013804262.2	0.993497	6.32883e-05	-1.7825730265681	-1.54415715128756	MERGE.40877	LOC106364743	NC_027767.2	+	24059734	24061059	NC_027767.2	-	24056920	24058434	Intergenic(500k)
MERGE.6268.1	XM_013835846.2	-0.997426147901864	9.92855e-06	-1.03234316995959	1.45289	MERGE.6268	LOC106395362	NC_027758.2	-	16151754	16153588	NC_027758.2	-	16355861	16357857	Intergenic(500k)
MERGE.20929.4	XM_013820773.2	0.990949	0.000122513	-1.08255824722924	-2.07719142719358	MERGE.20929	BNAA06G06840D	NC_027762.2	-	3784588	3793921	NC_027762.2	-	3970329	3970836	Intergenic(500k)
MERGE.59031.1	XM_013842283.2	0.999152	1.07838e-06	-2.54630842407154	-1.43281915502356	MERGE.59031	-	NC_027771.2	-	1775560	1783434	NC_027771.2	-	1423301	1424912	Intergenic(500k)
MERGE.65334.12	XM_013846201.2	0.992058	9.43568e-05	2.15482	2.38013	MERGE.65334	-	NC_027772.2	-	41143860	41145588	NC_027772.2	-	41141478	41145588	Sense
MERGE.52570.1	XM_013878274.2	-0.994597701884431	4.36984e-05	-3.26502358454666	3.72511	MERGE.52570	LOC106437377	NC_027769.2	-	62248668	62252149	NC_027769.2	+	62384090	62385755	Intergenic(500k)
MERGE.17430.2	XM_013892706.2	-0.991647278348168	0.000104361	3.65569	-1.32550472409863	MERGE.17430	LOC106450903	NC_027761.2	-	3184543	3203236	NC_027761.2	-	3095800	3097742	Intergenic(500k)
MERGE.27128.2	XM_013794081.2	0.995348	3.24129e-05	-1.55234755162262	-1.29004961129158	MERGE.27128	LOC106354200	NC_027763.2	-	23894142	23897891	NC_027763.2	+	23706972	23711926	Intergenic(500k)
MERGE.66249.2	NM_001316057.1	-0.996252830803242	2.10356e-05	-2.62944670417978	1.78333	MERGE.66249	LOC106348445	NC_027773.2	-	6355650	6356718	NC_027773.2	-	6631103	6632476	Intergenic(500k)
MERGE.34119.1	XM_013852985.2	0.996005	2.39073e-05	-1.6457536400458	-3.5097988491146	MERGE.34119	-	NC_027765.2	-	33522427	33525204	NC_027765.2	-	33451307	33453079	Intergenic(500k)
MERGE.7769.1	XM_013846026.2	0.997778	7.39803e-06	1.22278	1.63809	MERGE.7769	LOC106405502	NC_027758.2	-	32860059	32883655	NC_027758.2	+	33238075	33239783	Intergenic(500k)
MERGE.61470.1	XM_013817875.1	-0.990763051222918	0.000127588	2.08971	-1.06475575273504	MERGE.61470	LOC106377605	NC_027771.2	+	32121962	32123139	NC_027771.2	-	32485583	32486277	Intergenic(500k)
XR_002663545.1	XM_013885228.2	0.997316	1.07961e-05	-1.98643807678041	-3.15292284177174	MERGE.10575	LOC106443685	NC_027759.2	+	16103037	16107855	NC_027759.2	-	15887987	15891799	Intergenic(500k)
MERGE.67278.1	XM_013831605.2	0.990157	0.000144836	-1.67930232196678	-3.253099254764	MERGE.67278	LOC106391041	NC_027773.2	-	24529358	24533608	NC_027773.2	+	24295381	24296412	Intergenic(500k)
MERGE.78429.1	XM_022710508.1	0.992225	9.04311e-05	-2.04325933456248	-2.00472821766235	MERGE.78429	LOC106433301	NW_019168555.1	-	977704	979866	NW_019168555.1	+	1004730	1006465	Intergenic(500k)
MERGE.36254.4	XM_013810173.2	0.99185	9.93538e-05	-3.39154669663722	-1.06213675463901	MERGE.36254	LOC106370104	NC_027766.2	+	3706166	3714032	NC_027766.2	-	3248041	3249664	Intergenic(500k)
MERGE.59633.6	XM_013790248.2	-0.997651081166098	8.26965e-06	3.11725	-1.2547793520998	MERGE.59633	BNACNNG28080D	NC_027771.2	-	5915157	5918884	NC_027771.2	+	6092900	6094321	Intergenic(500k)
MERGE.27406.1	XM_013862537.2	0.99024	0.00014241	4.11477	4.08979	MERGE.27406	LOC106421692	NC_027763.2	+	25484971	25485841	NC_027763.2	-	25484975	25485784	Antisense
MERGE.47552.3	XM_022698556.1	-0.994629782652792	4.31814e-05	-2.22475662797023	1.74509	MERGE.47552	LOC106384985	NC_027769.2	-	6038202	6042307	NC_027769.2	-	5563787	5567528	Intergenic(500k)
MERGE.13500.8	XM_013879455.2	0.990404	0.000137677	-1.10757890207283	-1.47704197053297	MERGE.13500	-	NC_027759.2	-	39786295	39788820	NC_027759.2	-	39544366	39547282	Intergenic(500k)
MERGE.55516.1	XM_013835394.2	0.994118	5.17903e-05	-4.94706122247056	-2.53465661143596	MERGE.55516	LOC106394835	NC_027770.2	-	23723909	23724832	NC_027770.2	-	23723909	23724933	Sense
MERGE.68137.1	XM_022706446.1	0.992077	9.39086e-05	-1.44751624259525	-1.21818306938675	MERGE.68137	-	NC_027773.2	+	37887317	37888256	NC_027773.2	-	37429939	37436315	Intergenic(500k)

## Sheet: P26R_SB_vs_P26R_MB
lncRNA_id	mRNA_id	correlation	p.value	lncRNA.FC	mRNA.FC	lncRNA.symbol	mRNA.symbol	lncRNA_chr	lncRNA_strand	lncRNA_start	lncRNA_end	mRNA_chr	mRNA_strand	mRNA_trans_start	mRNA_trans_end	Cis_regulation_type
MERGE.11402.3	XM_013829167.2	0.998271	4.48413e-06	-4.2935932615484	-4.09379491608873	MERGE.11402	LOC106388985	NC_027759.2	-	22110869	22115752	NC_027759.2	-	22013905	22019012	Intergenic(500k)
MERGE.73488.1	XM_013825975.2	0.992349	8.7578e-05	-1.60494719139496	-1.53668690008247	MERGE.73488	LOC106386082	NC_027774.2	-	36633696	36636582	NC_027774.2	-	36263857	36264772	Intergenic(500k)
MERGE.73488.1	XM_013805289.2	0.994978	3.77709e-05	-1.60494719139496	-2.94736338838795	MERGE.73488	LOC106365796	NC_027774.2	-	36633696	36636582	NC_027774.2	+	36596772	36600229	Intergenic(500k)
MERGE.72376.1	NM_001315994.1	-0.990015837551685	0.000149028	-3.83946199438602	1.31023	MERGE.72376	LOC106434436	NC_027774.2	-	25908405	25910590	NC_027774.2	-	26158813	26160135	Intergenic(500k)
MERGE.1290.1	XM_013878312.2	0.998519	3.28947e-06	-3.38947792362095	-4.46166204614662	MERGE.1290	LOC106437332	NC_027757.2	+	7250251	7252697	NC_027757.2	-	7250308	7254851	Antisense
MERGE.14957.1	XM_013891069.2	-0.991279338795862	0.000113743	1.44747	-1.36903576021754	MERGE.14957	LOC106449294	NC_027760.2	-	4941998	4943710	NC_027760.2	-	5397002	5399327	Intergenic(500k)
MERGE.37507.1	XM_013827631.2	0.994824	4.01187e-05	-3.34461482350965	-3.42094717991531	MERGE.37507	LOC106387720	NC_027766.2	+	14082034	14086325	NC_027766.2	-	14082027	14086066	Antisense
MERGE.29785.2	XM_013799655.2	0.992002	9.57047e-05	-3.4108172860042	-3.02065322994955	MERGE.29785	LOC106360051	NC_027764.2	-	21774468	21780017	NC_027764.2	-	21806297	21811433	Intergenic(500k)
MERGE.4604.1	XM_013863383.2	0.993455	6.41099e-05	1.63121	6.29923	MERGE.4604	LOC106422601	NC_027758.2	+	3478092	3479463	NC_027758.2	-	3025531	3027041	Intergenic(500k)
MERGE.57223.1	XM_013891587.2	0.996578	1.75426e-05	-4.65173679790142	-5.82987024883964	MERGE.57223	BNAC02G18670D	NC_027770.2	-	54478745	54498991	NC_027770.2	+	54478854	54479496	Antisense
MERGE.11629.1	XM_013792882.2	-0.996811555897405	1.52331e-05	1.86846	-1.04111064236871	MERGE.11629	LOC106353177	NC_027759.2	-	23248517	23250009	NC_027759.2	+	23658873	23662437	Intergenic(500k)
MERGE.50633.2	XM_013828850.2	0.992051	9.45406e-05	1.45661	1.23361	MERGE.50633	BNAC03G32080D	NC_027769.2	-	34221094	34223495	NC_027769.2	+	34093888	34096165	Intergenic(500k)
MERGE.66269.1	NM_001316050.1	0.990492	0.000135162	1.83166	1.71503	MERGE.66269	LOC106348442	NC_027773.2	+	6550015	6552700	NC_027773.2	-	6550035	6552633	Antisense
MERGE.17972.1	XM_013786682.2	0.998524	3.26512e-06	-1.67936230032465	-1.77757179837953	MERGE.17972	LOC106347182	NC_027761.2	-	8280467	8284026	NC_027761.2	-	8280467	8281867	Sense
MERGE.65334.12	XM_013846201.2	0.996655	1.67685e-05	3.30331	3.39628	MERGE.65334	-	NC_027772.2	-	41143860	41145588	NC_027772.2	-	41141478	41145588	Sense
MERGE.32120.1	XM_013864195.2	0.996162	2.20692e-05	-2.88812447403468	-3.88388951895103	MERGE.32120	LOC106423402	NC_027765.2	+	10621455	10623446	NC_027765.2	+	10392144	10393709	Intergenic(500k)
MERGE.32120.1	XM_013816836.2	0.992174	9.16244e-05	-2.88812447403468	-3.05355887358689	MERGE.32120	LOC106376715	NC_027765.2	+	10621455	10623446	NC_027765.2	-	10621629	10623368	Antisense
MERGE.69329.1	XM_013861902.1	0.992649	8.08592e-05	-3.92782852843672	-4.476658794367	MERGE.69329	LOC106421050	NC_027773.2	+	49942516	49944431	NC_027773.2	-	50384369	50385670	Intergenic(500k)
MERGE.48590.1	XM_013827250.2	0.991481	0.000108546	1.5783	3.85193	MERGE.48590	LOC106387400	NC_027769.2	-	12781289	12783051	NC_027769.2	+	12720363	12721160	Intergenic(500k)
MERGE.2060.1	XM_013887742.2	0.992898	7.54799e-05	-1.14156172573908	-2.34571851446676	MERGE.2060	LOC106446067	NC_027757.2	-	12962032	12963628	NC_027757.2	+	12628920	12631161	Intergenic(500k)
MERGE.22671.1	XM_013791586.2	-0.994508051069864	4.51594e-05	3.60658	-1.82548450147863	MERGE.22671	BNAA01G11820D	NC_027762.2	-	21669877	21672070	NC_027762.2	-	21448620	21449784	Intergenic(500k)
MERGE.27345.1	XM_013862411.2	0.998434	3.67542e-06	2.75931	1.5773	MERGE.27345	LOC106421583	NC_027763.2	-	25107189	25108996	NC_027763.2	-	25423286	25424176	Intergenic(500k)
MERGE.16469.1	NM_001315723.1	0.991484	0.00010848	2.03336	1.78615	MERGE.16469	LOC106447658	NC_027760.2	-	19721547	19724321	NC_027760.2	-	19721692	19724257	Sense
MERGE.80077.1	XM_013873736.2	0.991909	9.794e-05	-1.01093728540942	-1.04511126763066	MERGE.80077	LOC106432887	NW_019168616.1	-	121510	126184	NW_019168616.1	-	141527	143845	Intergenic(500k)
MERGE.34170.1	XM_013871880.2	0.992535	8.33889e-05	-4.02062172487163	-4.2987119033376	MERGE.34170	LOC106431072	NC_027765.2	+	33890925	33892825	NC_027765.2	-	33890991	33892938	Antisense
MERGE.55133.7	XM_013792591.2	0.993146	7.02985e-05	-1.5534280507972	-2.00648478681425	MERGE.55133	LOC106352937	NC_027770.2	-	18240752	18252983	NC_027770.2	-	18726659	18730583	Intergenic(500k)
XR_001289761.1	XM_013896230.2	0.994401	4.69323e-05	1.60269	1.5896	MERGE.24730	LOC106454047	NC_027763.2	-	2653479	2653929	NC_027763.2	-	2654117	2656083	Intergenic(500k)
MERGE.65591.1	XM_013847620.2	0.990737	0.000128296	1.93808	1.71556	MERGE.65591	LOC106406877	NC_027772.2	+	43110242	43111288	NC_027772.2	-	43110474	43111284	Antisense
MERGE.10726.1	XM_013885281.2	0.994827	4.00694e-05	4.73843	3.00093	MERGE.10726	LOC106443729	NC_027759.2	-	17848822	17850761	NC_027759.2	+	18115116	18115893	Intergenic(500k)
MERGE.59633.9	XM_013790345.2	0.990058	0.000147769	3.02925	1.31059	MERGE.59633	LOC106350461	NC_027771.2	-	5915157	5918884	NC_027771.2	-	5904017	5906806	Intergenic(500k)
MERGE.34293.1	XM_013807908.2	0.991856	9.92283e-05	1.95625	1.60722	MERGE.34293	LOC106368033	NC_027765.2	+	34710311	34712594	NC_027765.2	-	34710287	34712613	Antisense
MERGE.5224.2	XM_013866522.2	-0.99158496345956	0.000105921	-1.23425598693387	4.74734	MERGE.5224	LOC106425805	NC_027758.2	-	6433543	6435070	NC_027758.2	+	6738830	6741354	Intergenic(500k)
MERGE.6786.1	XM_013863777.2	0.993277	6.76533e-05	-4.99530801832388	-2.71939551500977	MERGE.6786	LOC106422989	NC_027758.2	-	22081176	22083671	NC_027758.2	-	21636100	21639458	Intergenic(500k)
