# Supplementary material for: Comparative study on abortion characteristics of Nsa CMS and Pol CMS and analysis of long non-coding RNAs related to pollen abortion in Brassica napus
Source: PLoS One. 2023 Apr 13;18(4):e0284287. doi: 10.1371/journal.pone.0284287 (PMC10101420; doi:10.1371/journal.pone.0284287)
Supplement: S6 Table — (XLSX) [file pone.0284287.s006.xlsx]

## Sheet: 1258A_SB_vs_1258A_MB
#Term	Database	ID	Input number	Background number	All input number	All background number	Input frequency	Background frequency	P-Value	Corrected P-Value	input_gene	Hyperlink_change
microtubule cytoskeleton organization	Biological Process	GO:0000226	2	18	62	15766	0.0322581	0.0011417	0.00223552	0.159168	-,106368479:down|BNAA02G02650D,106367178:down	http://amigo.geneontology.org/amigo/term/GO:0000226
lipid metabolic process	Biological Process	GO:0006629	6	394	62	15766	0.0967742	0.0249905	0.00443237	0.159168	LYCB,106452665:up|-,106415535:up|bkr2,106361756:down|-,106445705:down|-,106410885:down|-,106356967:up	http://amigo.geneontology.org/amigo/term/GO:0006629
microtubule polymerization or depolymerization	Biological Process	GO:0031109	1	2	62	15766	0.016129	0.000126855	0.00784981	0.159168	-,106368479:down	http://amigo.geneontology.org/amigo/term/GO:0031109
cytoplasmic microtubule organization	Biological Process	GO:0031122	1	2	62	15766	0.016129	0.000126855	0.00784981	0.159168	-,106368479:down	http://amigo.geneontology.org/amigo/term/GO:0031122
microtubule polymerization	Biological Process	GO:0046785	1	2	62	15766	0.016129	0.000126855	0.00784981	0.159168	-,106368479:down	http://amigo.geneontology.org/amigo/term/GO:0046785
microtubule nucleation	Biological Process	GO:0007020	1	2	62	15766	0.016129	0.000126855	0.00784981	0.159168	-,106368479:down	http://amigo.geneontology.org/amigo/term/GO:0007020
positive regulation of macromolecule metabolic process	Biological Process	GO:0010604	3	110	62	15766	0.0483871	0.00697704	0.00927339	0.159168	-,106409276:up|-,106369323:down|BNAA02G02650D,106367178:down	http://amigo.geneontology.org/amigo/term/GO:0010604
positive regulation of cellular metabolic process	Biological Process	GO:0031325	3	114	62	15766	0.0483871	0.00723075	0.0102186	0.159168	-,106409276:up|-,106369323:down|BNAA02G02650D,106367178:down	http://amigo.geneontology.org/amigo/term/GO:0031325
fatty acid biosynthetic process	Biological Process	GO:0006633	3	115	62	15766	0.0483871	0.00729418	0.0104633	0.159168	-,106415535:up|bkr2,106361756:down|-,106445705:down	http://amigo.geneontology.org/amigo/term/GO:0006633
positive regulation of metabolic process	Biological Process	GO:0009893	3	116	62	15766	0.0483871	0.0073576	0.0107114	0.159168	-,106409276:up|-,106369323:down|BNAA02G02650D,106367178:down	http://amigo.geneontology.org/amigo/term/GO:0009893
lipid biosynthetic process	Biological Process	GO:0008610	4	219	62	15766	0.0645161	0.0138907	0.0107803	0.159168	LYCB,106452665:up|-,106415535:up|bkr2,106361756:down|-,106445705:down	http://amigo.geneontology.org/amigo/term/GO:0008610
3-oxoacyl-[acyl-carrier-protein] reductase (NADPH) activity	Molecular Function	GO:0004316	1	3	62	15766	0.016129	0.000190283	0.0117519	0.159168	bkr2,106361756:down	http://amigo.geneontology.org/amigo/term/GO:0004316
DNA topoisomerase II activity	Molecular Function	GO:0061505	1	3	62	15766	0.016129	0.000190283	0.0117519	0.159168	-,106375558:down	http://amigo.geneontology.org/amigo/term/GO:0061505
gamma-tubulin complex	Cellular Component	GO:0000930	1	3	62	15766	0.016129	0.000190283	0.0117519	0.159168	-,106368479:down	http://amigo.geneontology.org/amigo/term/GO:0000930
DNA topoisomerase type II (ATP-hydrolyzing) activity	Molecular Function	GO:0003918	1	3	62	15766	0.016129	0.000190283	0.0117519	0.159168	-,106375558:down	http://amigo.geneontology.org/amigo/term/GO:0003918
oxidoreductase activity	Molecular Function	GO:0016491	11	1323	62	15766	0.177419	0.0839148	0.0132524	0.159168	-,106424076:down|bkr2,106361756:down|-,106445705:down|-,106421641:up|LSC30,106433816:up|-,106382906:up|-,106439691:down|LYCB,106452665:up|-,106420556:up|-,106412148:up|-,106443611:up	http://amigo.geneontology.org/amigo/term/GO:0016491
fatty acid metabolic process	Biological Process	GO:0006631	3	126	62	15766	0.0483871	0.00799188	0.0133811	0.159168	-,106415535:up|bkr2,106361756:down|-,106445705:down	http://amigo.geneontology.org/amigo/term/GO:0006631
peptidase inhibitor activity	Molecular Function	GO:0030414	2	45	62	15766	0.0322581	0.00285424	0.0135135	0.159168	-,106354204:up|-,106354203:up	http://amigo.geneontology.org/amigo/term/GO:0030414
endopeptidase inhibitor activity	Molecular Function	GO:0004866	2	45	62	15766	0.0322581	0.00285424	0.0135135	0.159168	-,106354204:up|-,106354203:up	http://amigo.geneontology.org/amigo/term/GO:0004866
peptidase regulator activity	Molecular Function	GO:0061134	2	45	62	15766	0.0322581	0.00285424	0.0135135	0.159168	-,106354204:up|-,106354203:up	http://amigo.geneontology.org/amigo/term/GO:0061134
endopeptidase regulator activity	Molecular Function	GO:0061135	2	45	62	15766	0.0322581	0.00285424	0.0135135	0.159168	-,106354204:up|-,106354203:up	http://amigo.geneontology.org/amigo/term/GO:0061135
positive regulation of cellular process	Biological Process	GO:0048522	3	127	62	15766	0.0483871	0.00805531	0.013667	0.159168	-,106409276:up|-,106369323:down|BNAA02G02650D,106367178:down	http://amigo.geneontology.org/amigo/term/GO:0048522
monocarboxylic acid biosynthetic process	Biological Process	GO:0072330	3	128	62	15766	0.0483871	0.00811874	0.0139565	0.159168	-,106415535:up|bkr2,106361756:down|-,106445705:down	http://amigo.geneontology.org/amigo/term/GO:0072330
positive regulation of biological process	Biological Process	GO:0048518	3	132	62	15766	0.0483871	0.00837245	0.0151491	0.159168	-,106409276:up|-,106369323:down|BNAA02G02650D,106367178:down	http://amigo.geneontology.org/amigo/term/GO:0048518
cytoskeleton organization	Biological Process	GO:0007010	2	48	62	15766	0.0322581	0.00304453	0.0152817	0.159168	-,106368479:down|BNAA02G02650D,106367178:down	http://amigo.geneontology.org/amigo/term/GO:0007010
DNA topological change	Biological Process	GO:0006265	1	4	62	15766	0.016129	0.000253711	0.015639	0.159168	-,106375558:down	http://amigo.geneontology.org/amigo/term/GO:0006265
chloride channel activity	Molecular Function	GO:0005254	1	4	62	15766	0.016129	0.000253711	0.015639	0.159168	-,106405923:up	http://amigo.geneontology.org/amigo/term/GO:0005254
phenylalanine-tRNA ligase activity	Molecular Function	GO:0004826	1	4	62	15766	0.016129	0.000253711	0.015639	0.159168	-,106420610:down	http://amigo.geneontology.org/amigo/term/GO:0004826
ubiquitin-protein transferase regulator activity	Molecular Function	GO:0055106	1	4	62	15766	0.016129	0.000253711	0.015639	0.159168	-,106440773:up	http://amigo.geneontology.org/amigo/term/GO:0055106
voltage-gated chloride channel activity	Molecular Function	GO:0005247	1	4	62	15766	0.016129	0.000253711	0.015639	0.159168	-,106405923:up	http://amigo.geneontology.org/amigo/term/GO:0005247
ubiquitin-protein transferase activator activity	Molecular Function	GO:0097027	1	4	62	15766	0.016129	0.000253711	0.015639	0.159168	-,106440773:up	http://amigo.geneontology.org/amigo/term/GO:0097027
phenylalanyl-tRNA aminoacylation	Biological Process	GO:0006432	1	4	62	15766	0.016129	0.000253711	0.015639	0.159168	-,106420610:down	http://amigo.geneontology.org/amigo/term/GO:0006432
ligase regulator activity	Molecular Function	GO:0055103	1	4	62	15766	0.016129	0.000253711	0.015639	0.159168	-,106440773:up	http://amigo.geneontology.org/amigo/term/GO:0055103
DNA topoisomerase activity	Molecular Function	GO:0003916	1	4	62	15766	0.016129	0.000253711	0.015639	0.159168	-,106375558:down	http://amigo.geneontology.org/amigo/term/GO:0003916
positive regulation of kinase activity	Biological Process	GO:0033674	1	5	62	15766	0.016129	0.000317138	0.019511	0.159168	BNAA02G02650D,106367178:down	http://amigo.geneontology.org/amigo/term/GO:0033674
positive regulation of phosphate metabolic process	Biological Process	GO:0045937	1	5	62	15766	0.016129	0.000317138	0.019511	0.159168	BNAA02G02650D,106367178:down	http://amigo.geneontology.org/amigo/term/GO:0045937
positive regulation of protein phosphorylation	Biological Process	GO:0001934	1	5	62	15766	0.016129	0.000317138	0.019511	0.159168	BNAA02G02650D,106367178:down	http://amigo.geneontology.org/amigo/term/GO:0001934
chloride transmembrane transporter activity	Molecular Function	GO:0015108	1	5	62	15766	0.016129	0.000317138	0.019511	0.159168	-,106405923:up	http://amigo.geneontology.org/amigo/term/GO:0015108
microtubule organizing center part	Cellular Component	GO:0044450	1	5	62	15766	0.016129	0.000317138	0.019511	0.159168	-,106368479:down	http://amigo.geneontology.org/amigo/term/GO:0044450
positive regulation of phosphorylation	Biological Process	GO:0042327	1	5	62	15766	0.016129	0.000317138	0.019511	0.159168	BNAA02G02650D,106367178:down	http://amigo.geneontology.org/amigo/term/GO:0042327
positive regulation of phosphorus metabolic process	Biological Process	GO:0010562	1	5	62	15766	0.016129	0.000317138	0.019511	0.159168	BNAA02G02650D,106367178:down	http://amigo.geneontology.org/amigo/term/GO:0010562
positive regulation of transferase activity	Biological Process	GO:0051347	1	5	62	15766	0.016129	0.000317138	0.019511	0.159168	BNAA02G02650D,106367178:down	http://amigo.geneontology.org/amigo/term/GO:0051347
lactoylglutathione lyase activity	Molecular Function	GO:0004462	1	5	62	15766	0.016129	0.000317138	0.019511	0.159168	-,106362166:up	http://amigo.geneontology.org/amigo/term/GO:0004462
iron ion homeostasis	Biological Process	GO:0055072	1	5	62	15766	0.016129	0.000317138	0.019511	0.159168	LSC30,106433816:up	http://amigo.geneontology.org/amigo/term/GO:0055072
activation of protein kinase activity	Biological Process	GO:0032147	1	5	62	15766	0.016129	0.000317138	0.019511	0.159168	BNAA02G02650D,106367178:down	http://amigo.geneontology.org/amigo/term/GO:0032147
regulation of spindle organization	Biological Process	GO:0090224	1	5	62	15766	0.016129	0.000317138	0.019511	0.159168	BNAA02G02650D,106367178:down	http://amigo.geneontology.org/amigo/term/GO:0090224
regulation of mitotic spindle organization	Biological Process	GO:0060236	1	5	62	15766	0.016129	0.000317138	0.019511	0.159168	BNAA02G02650D,106367178:down	http://amigo.geneontology.org/amigo/term/GO:0060236
6-phosphogluconolactonase activity	Molecular Function	GO:0017057	1	5	62	15766	0.016129	0.000317138	0.019511	0.159168	-,106348257:up	http://amigo.geneontology.org/amigo/term/GO:0017057
cellular iron ion homeostasis	Biological Process	GO:0006879	1	5	62	15766	0.016129	0.000317138	0.019511	0.159168	LSC30,106433816:up	http://amigo.geneontology.org/amigo/term/GO:0006879
iron ion transport	Biological Process	GO:0006826	1	5	62	15766	0.016129	0.000317138	0.019511	0.159168	LSC30,106433816:up	http://amigo.geneontology.org/amigo/term/GO:0006826
microtubule organizing center	Cellular Component	GO:0005815	1	5	62	15766	0.016129	0.000317138	0.019511	0.159168	-,106368479:down	http://amigo.geneontology.org/amigo/term/GO:0005815
mitotic spindle organization	Biological Process	GO:0007052	1	5	62	15766	0.016129	0.000317138	0.019511	0.159168	BNAA02G02650D,106367178:down	http://amigo.geneontology.org/amigo/term/GO:0007052
regulation of microtubule cytoskeleton organization	Biological Process	GO:0070507	1	5	62	15766	0.016129	0.000317138	0.019511	0.159168	BNAA02G02650D,106367178:down	http://amigo.geneontology.org/amigo/term/GO:0070507
positive regulation of protein modification process	Biological Process	GO:0031401	1	5	62	15766	0.016129	0.000317138	0.019511	0.159168	BNAA02G02650D,106367178:down	http://amigo.geneontology.org/amigo/term/GO:0031401
positive regulation of protein kinase activity	Biological Process	GO:0045860	1	5	62	15766	0.016129	0.000317138	0.019511	0.159168	BNAA02G02650D,106367178:down	http://amigo.geneontology.org/amigo/term/GO:0045860
microtubule	Cellular Component	GO:0005874	2	56	62	15766	0.0322581	0.00355195	0.0204493	0.161463	-,106368479:down|BNAA02G02650D,106367178:down	http://amigo.geneontology.org/amigo/term/GO:0005874
copper ion binding	Molecular Function	GO:0005507	2	60	62	15766	0.0322581	0.00380566	0.0232694	0.161463	-,106421641:up|-,106439691:down	http://amigo.geneontology.org/amigo/term/GO:0005507
ferric iron binding	Molecular Function	GO:0008199	1	6	62	15766	0.016129	0.000380566	0.023368	0.161463	LSC30,106433816:up	http://amigo.geneontology.org/amigo/term/GO:0008199
regulation of microtubule-based process	Biological Process	GO:0032886	1	6	62	15766	0.016129	0.000380566	0.023368	0.161463	BNAA02G02650D,106367178:down	http://amigo.geneontology.org/amigo/term/GO:0032886
oxidoreductase activity, oxidizing metal ions	Molecular Function	GO:0016722	1	6	62	15766	0.016129	0.000380566	0.023368	0.161463	LSC30,106433816:up	http://amigo.geneontology.org/amigo/term/GO:0016722
oxidoreductase activity, oxidizing metal ions, oxygen as acceptor	Molecular Function	GO:0016724	1	6	62	15766	0.016129	0.000380566	0.023368	0.161463	LSC30,106433816:up	http://amigo.geneontology.org/amigo/term/GO:0016724
ferroxidase activity	Molecular Function	GO:0004322	1	6	62	15766	0.016129	0.000380566	0.023368	0.161463	LSC30,106433816:up	http://amigo.geneontology.org/amigo/term/GO:0004322
cellular transition metal ion homeostasis	Biological Process	GO:0046916	1	6	62	15766	0.016129	0.000380566	0.023368	0.161463	LSC30,106433816:up	http://amigo.geneontology.org/amigo/term/GO:0046916
transition metal ion homeostasis	Biological Process	GO:0055076	1	6	62	15766	0.016129	0.000380566	0.023368	0.161463	LSC30,106433816:up	http://amigo.geneontology.org/amigo/term/GO:0055076
cellular metal ion homeostasis	Biological Process	GO:0006875	1	6	62	15766	0.016129	0.000380566	0.023368	0.161463	LSC30,106433816:up	http://amigo.geneontology.org/amigo/term/GO:0006875
catalytic activity	Molecular Function	GO:0003824	31	5818	62	15766	0.5	0.369022	0.0236118	0.161463	-,106450993:up|-,106421348:down|-,106424076:down|-,106437610:up|LSC30,106433816:up|-,106382906:up|-,106439691:down|-,106383299:up|-,106410885:down|-,106434038:down|-,106377238:up|-,106375558:down|-,106412148:up|-,106353839:up|-,106395190:down|-,106348442:up|-,106362166:up|-,106445705:down|bkr2,106361756:down|-,106415535:up|-,106431167:up|-,106421641:up|-,106368479:down|-,106356967:up|LYCB,1064526…	http://amigo.geneontology.org/amigo/term/GO:0003824
cellular lipid metabolic process	Biological Process	GO:0044255	4	280	62	15766	0.0645161	0.0177597	0.0243001	0.162243	LYCB,106452665:up|-,106415535:up|bkr2,106361756:down|-,106445705:down	http://amigo.geneontology.org/amigo/term/GO:0044255
molecular_function	Molecular Function	GO:0003674	52	11398	62	15766	0.83871	0.722948	0.0244237	0.162243	-,106450993:up|-,106421348:down|-,106424076:down|-,106369323:down|-,106354204:up|-,106354203:up|-,106382906:up|NAC74-1.1,106373548:up|BNAA07G31800D,106354537:down|-,106383299:up|NAC485,106445838:up|-,106410885:down|-,106434038:down|-,106385612:down|-,106384865:down|-,106415535:up|-,106445705:down|-,106421641:up|-,106368479:down|LYCB,106452665:up|-,106409276:up|BNAC05G12600D,106365600:down|-,10643…	http://amigo.geneontology.org/amigo/term/GO:0003674
tRNA binding	Molecular Function	GO:0000049	1	7	62	15766	0.016129	0.000443993	0.0272101	0.175732	-,106420610:down	http://amigo.geneontology.org/amigo/term/GO:0000049
cellular cation homeostasis	Biological Process	GO:0030003	1	7	62	15766	0.016129	0.000443993	0.0272101	0.175732	LSC30,106433816:up	http://amigo.geneontology.org/amigo/term/GO:0030003
positive regulation of molecular function	Biological Process	GO:0044093	1	8	62	15766	0.016129	0.000507421	0.0310373	0.187433	BNAA02G02650D,106367178:down	http://amigo.geneontology.org/amigo/term/GO:0044093
metal ion homeostasis	Biological Process	GO:0055065	1	8	62	15766	0.016129	0.000507421	0.0310373	0.187433	LSC30,106433816:up	http://amigo.geneontology.org/amigo/term/GO:0055065
positive regulation of catalytic activity	Biological Process	GO:0043085	1	8	62	15766	0.016129	0.000507421	0.0310373	0.187433	BNAA02G02650D,106367178:down	http://amigo.geneontology.org/amigo/term/GO:0043085
transition metal ion transport	Biological Process	GO:0000041	1	8	62	15766	0.016129	0.000507421	0.0310373	0.187433	LSC30,106433816:up	http://amigo.geneontology.org/amigo/term/GO:0000041
spindle	Cellular Component	GO:0005819	1	8	62	15766	0.016129	0.000507421	0.0310373	0.187433	BNAA02G02650D,106367178:down	http://amigo.geneontology.org/amigo/term/GO:0005819
inorganic ion homeostasis	Biological Process	GO:0098771	1	9	62	15766	0.016129	0.000570849	0.0348497	0.200063	LSC30,106433816:up	http://amigo.geneontology.org/amigo/term/GO:0098771
cation homeostasis	Biological Process	GO:0055080	1	9	62	15766	0.016129	0.000570849	0.0348497	0.200063	LSC30,106433816:up	http://amigo.geneontology.org/amigo/term/GO:0055080
transcription coactivator activity	Molecular Function	GO:0003713	1	9	62	15766	0.016129	0.000570849	0.0348497	0.200063	-,106352538:down	http://amigo.geneontology.org/amigo/term/GO:0003713
cellular ion homeostasis	Biological Process	GO:0006873	1	9	62	15766	0.016129	0.000570849	0.0348497	0.200063	LSC30,106433816:up	http://amigo.geneontology.org/amigo/term/GO:0006873
microtubule cytoskeleton	Cellular Component	GO:0015630	2	78	62	15766	0.0322581	0.00494736	0.0377462	0.214048	-,106368479:down|BNAA02G02650D,106367178:down	http://amigo.geneontology.org/amigo/term/GO:0015630
single-organism organelle organization	Biological Process	GO:1902589	2	83	62	15766	0.0322581	0.00526449	0.0422457	0.21531	-,106368479:down|BNAA02G02650D,106367178:down	http://amigo.geneontology.org/amigo/term/GO:1902589
spindle organization	Biological Process	GO:0007051	1	11	62	15766	0.016129	0.000697704	0.0424302	0.21531	BNAA02G02650D,106367178:down	http://amigo.geneontology.org/amigo/term/GO:0007051
ion homeostasis	Biological Process	GO:0050801	1	11	62	15766	0.016129	0.000697704	0.0424302	0.21531	LSC30,106433816:up	http://amigo.geneontology.org/amigo/term/GO:0050801
monocarboxylic acid metabolic process	Biological Process	GO:0032787	3	198	62	15766	0.0483871	0.0125587	0.0429899	0.21531	-,106415535:up|bkr2,106361756:down|-,106445705:down	http://amigo.geneontology.org/amigo/term/GO:0032787
regulation of primary metabolic process	Biological Process	GO:0080090	7	830	62	15766	0.112903	0.0526449	0.043576	0.21531	NAC485,106445838:up|-,106409276:up|-,106394756:down|NAC13-1.1,106397080:down|-,106369323:down|BNAA02G02650D,106367178:down|NAC74-1.1,106373548:up	http://amigo.geneontology.org/amigo/term/GO:0080090
microtubule-based process	Biological Process	GO:0007017	2	85	62	15766	0.0322581	0.00539135	0.0440994	0.21531	-,106368479:down|BNAA02G02650D,106367178:down	http://amigo.geneontology.org/amigo/term/GO:0007017
regulation of cellular metabolic process	Biological Process	GO:0031323	7	838	62	15766	0.112903	0.0531524	0.0454966	0.21531	NAC485,106445838:up|-,106409276:up|-,106394756:down|NAC13-1.1,106397080:down|-,106369323:down|BNAA02G02650D,106367178:down|NAC74-1.1,106373548:up	http://amigo.geneontology.org/amigo/term/GO:0031323
carotenoid biosynthetic process	Biological Process	GO:0016117	1	12	62	15766	0.016129	0.000761132	0.0461985	0.21531	LYCB,106452665:up	http://amigo.geneontology.org/amigo/term/GO:0016117
protein alkylation	Biological Process	GO:0008213	1	12	62	15766	0.016129	0.000761132	0.0461985	0.21531	-,106435382:down	http://amigo.geneontology.org/amigo/term/GO:0008213
tetraterpenoid biosynthetic process	Biological Process	GO:0016109	1	12	62	15766	0.016129	0.000761132	0.0461985	0.21531	LYCB,106452665:up	http://amigo.geneontology.org/amigo/term/GO:0016109
fatty acid synthase activity	Molecular Function	GO:0004312	1	12	62	15766	0.016129	0.000761132	0.0461985	0.21531	bkr2,106361756:down	http://amigo.geneontology.org/amigo/term/GO:0004312
tetraterpenoid metabolic process	Biological Process	GO:0016108	1	12	62	15766	0.016129	0.000761132	0.0461985	0.21531	LYCB,106452665:up	http://amigo.geneontology.org/amigo/term/GO:0016108
protein methylation	Biological Process	GO:0006479	1	12	62	15766	0.016129	0.000761132	0.0461985	0.21531	-,106435382:down	http://amigo.geneontology.org/amigo/term/GO:0006479
carotenoid metabolic process	Biological Process	GO:0016116	1	12	62	15766	0.016129	0.000761132	0.0461985	0.21531	LYCB,106452665:up	http://amigo.geneontology.org/amigo/term/GO:0016116
cellular chemical homeostasis	Biological Process	GO:0055082	1	12	62	15766	0.016129	0.000761132	0.0461985	0.21531	LSC30,106433816:up	http://amigo.geneontology.org/amigo/term/GO:0055082
regulation of macromolecule metabolic process	Biological Process	GO:0060255	7	852	62	15766	0.112903	0.0540403	0.048989	0.21531	NAC485,106445838:up|-,106409276:up|-,106394756:down|NAC13-1.1,106397080:down|-,106369323:down|BNAA02G02650D,106367178:down|NAC74-1.1,106373548:up	http://amigo.geneontology.org/amigo/term/GO:0060255
adenylate kinase activity	Molecular Function	GO:0004017	1	13	62	15766	0.016129	0.000824559	0.0499522	0.21531	-,106450993:up	http://amigo.geneontology.org/amigo/term/GO:0004017
phospholipid-translocating ATPase activity	Molecular Function	GO:0004012	1	13	62	15766	0.016129	0.000824559	0.0499522	0.21531	-,106353839:up	http://amigo.geneontology.org/amigo/term/GO:0004012
positive regulation of cellular protein metabolic process	Biological Process	GO:0032270	1	13	62	15766	0.016129	0.000824559	0.0499522	0.21531	BNAA02G02650D,106367178:down	http://amigo.geneontology.org/amigo/term/GO:0032270
phospholipid transporter activity	Molecular Function	GO:0005548	1	13	62	15766	0.016129	0.000824559	0.0499522	0.21531	-,106353839:up	http://amigo.geneontology.org/amigo/term/GO:0005548
positive regulation of protein metabolic process	Biological Process	GO:0051247	1	13	62	15766	0.016129	0.000824559	0.0499522	0.21531	BNAA02G02650D,106367178:down	http://amigo.geneontology.org/amigo/term/GO:0051247
cell cycle	Biological Process	GO:0007049	2	92	62	15766	0.0322581	0.00583534	0.050819	0.21531	-,106434038:down|BNAA02G02650D,106367178:down	http://amigo.geneontology.org/amigo/term/GO:0007049
cytoskeletal part	Cellular Component	GO:0044430	2	93	62	15766	0.0322581	0.00589877	0.0518075	0.21531	-,106368479:down|BNAA02G02650D,106367178:down	http://amigo.geneontology.org/amigo/term/GO:0044430
chemical homeostasis	Biological Process	GO:0048878	1	14	62	15766	0.016129	0.000887987	0.0536914	0.21531	LSC30,106433816:up	http://amigo.geneontology.org/amigo/term/GO:0048878
protein polymerization	Biological Process	GO:0051258	1	14	62	15766	0.016129	0.000887987	0.0536914	0.21531	-,106368479:down	http://amigo.geneontology.org/amigo/term/GO:0051258
carbon-sulfur lyase activity	Molecular Function	GO:0016846	1	14	62	15766	0.016129	0.000887987	0.0536914	0.21531	-,106362166:up	http://amigo.geneontology.org/amigo/term/GO:0016846
positive regulation of RNA biosynthetic process	Biological Process	GO:1902680	2	96	62	15766	0.0322581	0.00608905	0.054814	0.21531	-,106409276:up|-,106369323:down	http://amigo.geneontology.org/amigo/term/GO:1902680
positive regulation of nucleic acid-templated transcription	Biological Process	GO:1903508	2	96	62	15766	0.0322581	0.00608905	0.054814	0.21531	-,106409276:up|-,106369323:down	http://amigo.geneontology.org/amigo/term/GO:1903508
positive regulation of transcription, DNA-templated	Biological Process	GO:0045893	2	96	62	15766	0.0322581	0.00608905	0.054814	0.21531	-,106409276:up|-,106369323:down	http://amigo.geneontology.org/amigo/term/GO:0045893
positive regulation of RNA metabolic process	Biological Process	GO:0051254	2	96	62	15766	0.0322581	0.00608905	0.054814	0.21531	-,106409276:up|-,106369323:down	http://amigo.geneontology.org/amigo/term/GO:0051254
positive regulation of nitrogen compound metabolic process	Biological Process	GO:0051173	2	97	62	15766	0.0322581	0.00615248	0.0558297	0.21531	-,106409276:up|-,106369323:down	http://amigo.geneontology.org/amigo/term/GO:0051173
positive regulation of nucleobase-containing compound metabolic process	Biological Process	GO:0045935	2	97	62	15766	0.0322581	0.00615248	0.0558297	0.21531	-,106409276:up|-,106369323:down	http://amigo.geneontology.org/amigo/term/GO:0045935
regulation of metabolic process	Biological Process	GO:0019222	7	879	62	15766	0.112903	0.0557529	0.0562027	0.21531	NAC485,106445838:up|-,106409276:up|-,106394756:down|NAC13-1.1,106397080:down|-,106369323:down|BNAA02G02650D,106367178:down|NAC74-1.1,106373548:up	http://amigo.geneontology.org/amigo/term/GO:0019222
regulation of cell cycle process	Biological Process	GO:0010564	1	15	62	15766	0.016129	0.000951414	0.0574161	0.21531	BNAA02G02650D,106367178:down	http://amigo.geneontology.org/amigo/term/GO:0010564
multi-multicellular organism process	Biological Process	GO:0044706	1	15	62	15766	0.016129	0.000951414	0.0574161	0.21531	SLR1,106399834:up	http://amigo.geneontology.org/amigo/term/GO:0044706
cell recognition	Biological Process	GO:0008037	1	15	62	15766	0.016129	0.000951414	0.0574161	0.21531	SLR1,106399834:up	http://amigo.geneontology.org/amigo/term/GO:0008037
regulation of mitotic cell cycle	Biological Process	GO:0007346	1	15	62	15766	0.016129	0.000951414	0.0574161	0.21531	BNAA02G02650D,106367178:down	http://amigo.geneontology.org/amigo/term/GO:0007346
anion channel activity	Molecular Function	GO:0005253	1	15	62	15766	0.016129	0.000951414	0.0574161	0.21531	-,106405923:up	http://amigo.geneontology.org/amigo/term/GO:0005253
pollination	Biological Process	GO:0009856	1	15	62	15766	0.016129	0.000951414	0.0574161	0.21531	SLR1,106399834:up	http://amigo.geneontology.org/amigo/term/GO:0009856
recognition of pollen	Biological Process	GO:0048544	1	15	62	15766	0.016129	0.000951414	0.0574161	0.21531	SLR1,106399834:up	http://amigo.geneontology.org/amigo/term/GO:0048544
pollen-pistil interaction	Biological Process	GO:0009875	1	15	62	15766	0.016129	0.000951414	0.0574161	0.21531	SLR1,106399834:up	http://amigo.geneontology.org/amigo/term/GO:0009875
voltage-gated anion channel activity	Molecular Function	GO:0008308	1	15	62	15766	0.016129	0.000951414	0.0574161	0.21531	-,106405923:up	http://amigo.geneontology.org/amigo/term/GO:0008308
DNA-dependent ATPase activity	Molecular Function	GO:0008094	1	16	62	15766	0.016129	0.00101484	0.0611263	0.221635	-,106375558:down	http://amigo.geneontology.org/amigo/term/GO:0008094
positive regulation of biosynthetic process	Biological Process	GO:0009891	2	104	62	15766	0.0322581	0.00659647	0.0631223	0.221635	-,106409276:up|-,106369323:down	http://amigo.geneontology.org/amigo/term/GO:0009891
positive regulation of macromolecule biosynthetic process	Biological Process	GO:0010557	2	104	62	15766	0.0322581	0.00659647	0.0631223	0.221635	-,106409276:up|-,106369323:down	http://amigo.geneontology.org/amigo/term/GO:0010557
positive regulation of gene expression	Biological Process	GO:0010628	2	104	62	15766	0.0322581	0.00659647	0.0631223	0.221635	-,106409276:up|-,106369323:down	http://amigo.geneontology.org/amigo/term/GO:0010628
positive regulation of cellular biosynthetic process	Biological Process	GO:0031328	2	104	62	15766	0.0322581	0.00659647	0.0631223	0.221635	-,106409276:up|-,106369323:down	http://amigo.geneontology.org/amigo/term/GO:0031328
oxidoreductase activity, acting on paired donors, with incorporation or reduction of molecular oxygen	Molecular Function	GO:0016705	3	233	62	15766	0.0483871	0.0147786	0.0638416	0.221635	LYCB,106452665:up|-,106445705:down|-,106412148:up	http://amigo.geneontology.org/amigo/term/GO:0016705
regulation of cytoskeleton organization	Biological Process	GO:0051493	1	17	62	15766	0.016129	0.00107827	0.0648222	0.221635	BNAA02G02650D,106367178:down	http://amigo.geneontology.org/amigo/term/GO:0051493
RNA polymerase II core promoter proximal region sequence-specific DNA binding transcription factor activity	Molecular Function	GO:0000982	1	17	62	15766	0.016129	0.00107827	0.0648222	0.221635	-,106369323:down	http://amigo.geneontology.org/amigo/term/GO:0000982
glutathione peroxidase activity	Molecular Function	GO:0004602	1	17	62	15766	0.016129	0.00107827	0.0648222	0.221635	-,106420556:up	http://amigo.geneontology.org/amigo/term/GO:0004602
core promoter proximal region DNA binding	Molecular Function	GO:0001159	1	17	62	15766	0.016129	0.00107827	0.0648222	0.221635	-,106369323:down	http://amigo.geneontology.org/amigo/term/GO:0001159
sequence-specific DNA binding RNA polymerase II transcription factor activity	Molecular Function	GO:0000981	1	17	62	15766	0.016129	0.00107827	0.0648222	0.221635	-,106369323:down	http://amigo.geneontology.org/amigo/term/GO:0000981
core promoter proximal region sequence-specific DNA binding	Molecular Function	GO:0000987	1	17	62	15766	0.016129	0.00107827	0.0648222	0.221635	-,106369323:down	http://amigo.geneontology.org/amigo/term/GO:0000987
cell proliferation	Biological Process	GO:0008283	1	18	62	15766	0.016129	0.0011417	0.0685038	0.228209	-,106372650:up	http://amigo.geneontology.org/amigo/term/GO:0008283
N,N-dimethylaniline monooxygenase activity	Molecular Function	GO:0004499	1	18	62	15766	0.016129	0.0011417	0.0685038	0.228209	-,106412148:up	http://amigo.geneontology.org/amigo/term/GO:0004499
pentose-phosphate shunt	Biological Process	GO:0006098	1	19	62	15766	0.016129	0.00120512	0.0721711	0.228209	-,106348257:up	http://amigo.geneontology.org/amigo/term/GO:0006098
glucose 6-phosphate metabolic process	Biological Process	GO:0051156	1	19	62	15766	0.016129	0.00120512	0.0721711	0.228209	-,106348257:up	http://amigo.geneontology.org/amigo/term/GO:0051156
iron-sulfur cluster assembly	Biological Process	GO:0016226	1	19	62	15766	0.016129	0.00120512	0.0721711	0.228209	-,106425156:down	http://amigo.geneontology.org/amigo/term/GO:0016226
amine-lyase activity	Molecular Function	GO:0016843	1	19	62	15766	0.016129	0.00120512	0.0721711	0.228209	-,106421348:down	http://amigo.geneontology.org/amigo/term/GO:0016843
strictosidine synthase activity	Molecular Function	GO:0016844	1	19	62	15766	0.016129	0.00120512	0.0721711	0.228209	-,106421348:down	http://amigo.geneontology.org/amigo/term/GO:0016844
metallo-sulfur cluster assembly	Biological Process	GO:0031163	1	19	62	15766	0.016129	0.00120512	0.0721711	0.228209	-,106425156:down	http://amigo.geneontology.org/amigo/term/GO:0031163
regulation of RNA biosynthetic process	Biological Process	GO:2001141	6	748	62	15766	0.0967742	0.0474439	0.0728827	0.228209	NAC485,106445838:up|-,106409276:up|-,106394756:down|NAC13-1.1,106397080:down|-,106369323:down|NAC74-1.1,106373548:up	http://amigo.geneontology.org/amigo/term/GO:2001141
regulation of transcription, DNA-templated	Biological Process	GO:0006355	6	748	62	15766	0.0967742	0.0474439	0.0728827	0.228209	NAC485,106445838:up|-,106409276:up|-,106394756:down|NAC13-1.1,106397080:down|-,106369323:down|NAC74-1.1,106373548:up	http://amigo.geneontology.org/amigo/term/GO:0006355
regulation of nucleic acid-templated transcription	Biological Process	GO:1903506	6	748	62	15766	0.0967742	0.0474439	0.0728827	0.228209	NAC485,106445838:up|-,106409276:up|-,106394756:down|NAC13-1.1,106397080:down|-,106369323:down|NAC74-1.1,106373548:up	http://amigo.geneontology.org/amigo/term/GO:1903506
regulation of RNA metabolic process	Biological Process	GO:0051252	6	753	62	15766	0.0967742	0.047761	0.074743	0.228209	NAC485,106445838:up|-,106409276:up|-,106394756:down|NAC13-1.1,106397080:down|-,106369323:down|NAC74-1.1,106373548:up	http://amigo.geneontology.org/amigo/term/GO:0051252
ATP binding	Molecular Function	GO:0005524	9	1331	62	15766	0.145161	0.0844222	0.0749695	0.228209	-,106450993:up|-,106425156:down|-,106452521:down|-,106437610:up|-,106434038:down|-,106375558:down|-,106353839:up|-,106420610:down|-,106382313:down	http://amigo.geneontology.org/amigo/term/GO:0005524
nucleotide binding	Molecular Function	GO:0000166	13	2163	62	15766	0.209677	0.137194	0.0753371	0.228209	-,106450993:up|bkr2,106361756:down|-,106425156:down|-,106368479:down|-,106452521:down|-,106437610:up|-,106434038:down|-,106412148:up|-,106375558:down|-,106420610:down|-,106353839:up|-,106382313:down|-,106384865:down	http://amigo.geneontology.org/amigo/term/GO:0000166
nucleoside phosphate binding	Molecular Function	GO:1901265	13	2163	62	15766	0.209677	0.137194	0.0753371	0.228209	-,106450993:up|bkr2,106361756:down|-,106425156:down|-,106368479:down|-,106452521:down|-,106437610:up|-,106434038:down|-,106412148:up|-,106375558:down|-,106420610:down|-,106353839:up|-,106382313:down|-,106384865:down	http://amigo.geneontology.org/amigo/term/GO:1901265
organelle organization	Biological Process	GO:0006996	3	250	62	15766	0.0483871	0.0158569	0.0753803	0.228209	-,106375558:down|-,106368479:down|BNAA02G02650D,106367178:down	http://amigo.geneontology.org/amigo/term/GO:0006996
terpenoid biosynthetic process	Biological Process	GO:0016114	1	20	62	15766	0.016129	0.00126855	0.0758242	0.228209	LYCB,106452665:up	http://amigo.geneontology.org/amigo/term/GO:0016114
terpenoid metabolic process	Biological Process	GO:0006721	1	20	62	15766	0.016129	0.00126855	0.0758242	0.228209	LYCB,106452665:up	http://amigo.geneontology.org/amigo/term/GO:0006721
enzyme regulator activity	Molecular Function	GO:0030234	3	253	62	15766	0.0483871	0.0160472	0.0775072	0.228209	-,106354204:up|-,106440773:up|-,106354203:up	http://amigo.geneontology.org/amigo/term/GO:0030234
regulation of nitrogen compound metabolic process	Biological Process	GO:0051171	6	761	62	15766	0.0967742	0.0482684	0.0777763	0.228209	NAC485,106445838:up|-,106409276:up|-,106394756:down|NAC13-1.1,106397080:down|-,106369323:down|NAC74-1.1,106373548:up	http://amigo.geneontology.org/amigo/term/GO:0051171
regulation of nucleobase-containing compound metabolic process	Biological Process	GO:0019219	6	761	62	15766	0.0967742	0.0482684	0.0777763	0.228209	NAC485,106445838:up|-,106409276:up|-,106394756:down|NAC13-1.1,106397080:down|-,106369323:down|NAC74-1.1,106373548:up	http://amigo.geneontology.org/amigo/term/GO:0019219
nucleotide kinase activity	Molecular Function	GO:0019201	1	21	62	15766	0.016129	0.00133198	0.0794631	0.228209	-,106450993:up	http://amigo.geneontology.org/amigo/term/GO:0019201
glyceraldehyde-3-phosphate metabolic process	Biological Process	GO:0019682	1	21	62	15766	0.016129	0.00133198	0.0794631	0.228209	-,106348257:up	http://amigo.geneontology.org/amigo/term/GO:0019682
adenyl ribonucleotide binding	Molecular Function	GO:0032559	9	1351	62	15766	0.145161	0.0856907	0.0806679	0.228209	-,106450993:up|-,106425156:down|-,106452521:down|-,106437610:up|-,106434038:down|-,106375558:down|-,106353839:up|-,106420610:down|-,106382313:down	http://amigo.geneontology.org/amigo/term/GO:0032559
ATPase activity, coupled	Molecular Function	GO:0042623	2	120	62	15766	0.0322581	0.00761132	0.0808972	0.228209	-,106375558:down|-,106353839:up	http://amigo.geneontology.org/amigo/term/GO:0042623
adenyl nucleotide binding	Molecular Function	GO:0030554	9	1356	62	15766	0.145161	0.0860079	0.0821336	0.228209	-,106450993:up|-,106425156:down|-,106452521:down|-,106437610:up|-,106434038:down|-,106375558:down|-,106353839:up|-,106420610:down|-,106382313:down	http://amigo.geneontology.org/amigo/term/GO:0030554
lipid transporter activity	Molecular Function	GO:0005319	1	22	62	15766	0.016129	0.00139541	0.083088	0.228209	-,106353839:up	http://amigo.geneontology.org/amigo/term/GO:0005319
regulation of protein phosphorylation	Biological Process	GO:0001932	1	22	62	15766	0.016129	0.00139541	0.083088	0.228209	BNAA02G02650D,106367178:down	http://amigo.geneontology.org/amigo/term/GO:0001932
regulation of protein kinase activity	Biological Process	GO:0045859	1	22	62	15766	0.016129	0.00139541	0.083088	0.228209	BNAA02G02650D,106367178:down	http://amigo.geneontology.org/amigo/term/GO:0045859
cytoskeleton	Cellular Component	GO:0005856	2	122	62	15766	0.0322581	0.00773817	0.0832181	0.228209	-,106368479:down|BNAA02G02650D,106367178:down	http://amigo.geneontology.org/amigo/term/GO:0005856
regulation of cellular macromolecule biosynthetic process	Biological Process	GO:2000112	6	782	62	15766	0.0967742	0.0496004	0.0860715	0.228209	NAC485,106445838:up|-,106409276:up|-,106394756:down|NAC13-1.1,106397080:down|-,106369323:down|NAC74-1.1,106373548:up	http://amigo.geneontology.org/amigo/term/GO:2000112
regulation of macromolecule biosynthetic process	Biological Process	GO:0010556	6	782	62	15766	0.0967742	0.0496004	0.0860715	0.228209	NAC485,106445838:up|-,106409276:up|-,106394756:down|NAC13-1.1,106397080:down|-,106369323:down|NAC74-1.1,106373548:up	http://amigo.geneontology.org/amigo/term/GO:0010556
regulation of phosphorylation	Biological Process	GO:0042325	1	23	62	15766	0.016129	0.00145884	0.0866988	0.228209	BNAA02G02650D,106367178:down	http://amigo.geneontology.org/amigo/term/GO:0042325
transcription cofactor activity	Molecular Function	GO:0003712	1	23	62	15766	0.016129	0.00145884	0.0866988	0.228209	-,106352538:down	http://amigo.geneontology.org/amigo/term/GO:0003712
regulation of kinase activity	Biological Process	GO:0043549	1	23	62	15766	0.016129	0.00145884	0.0866988	0.228209	BNAA02G02650D,106367178:down	http://amigo.geneontology.org/amigo/term/GO:0043549
voltage-gated channel activity	Molecular Function	GO:0022832	1	23	62	15766	0.016129	0.00145884	0.0866988	0.228209	-,106405923:up	http://amigo.geneontology.org/amigo/term/GO:0022832
inorganic anion transmembrane transporter activity	Molecular Function	GO:0015103	1	23	62	15766	0.016129	0.00145884	0.0866988	0.228209	-,106405923:up	http://amigo.geneontology.org/amigo/term/GO:0015103
voltage-gated ion channel activity	Molecular Function	GO:0005244	1	23	62	15766	0.016129	0.00145884	0.0866988	0.228209	-,106405923:up	http://amigo.geneontology.org/amigo/term/GO:0005244
hydrolase activity	Molecular Function	GO:0016787	11	1788	62	15766	0.177419	0.113409	0.0874379	0.228209	-,106415535:up|-,106368479:down|-,106356967:up|-,106383299:up|-,106410885:down|-,106377238:up|-,106375558:down|-,106353839:up|-,106348442:up|-,106348257:up|-,106395190:down	http://amigo.geneontology.org/amigo/term/GO:0016787
molecular function regulator	Molecular Function	GO:0098772	3	267	62	15766	0.0483871	0.0169352	0.0877783	0.228209	-,106354204:up|-,106440773:up|-,106354203:up	http://amigo.geneontology.org/amigo/term/GO:0098772
small molecule binding	Molecular Function	GO:0036094	13	2220	62	15766	0.209677	0.140809	0.0885931	0.228209	-,106450993:up|bkr2,106361756:down|-,106425156:down|-,106368479:down|-,106452521:down|-,106437610:up|-,106434038:down|-,106412148:up|-,106375558:down|-,106420610:down|-,106353839:up|-,106382313:down|-,106384865:down	http://amigo.geneontology.org/amigo/term/GO:0036094
regulation of biosynthetic process	Biological Process	GO:0009889	6	791	62	15766	0.0967742	0.0501713	0.0897734	0.228209	NAC485,106445838:up|-,106409276:up|-,106394756:down|NAC13-1.1,106397080:down|-,106369323:down|NAC74-1.1,106373548:up	http://amigo.geneontology.org/amigo/term/GO:0009889
regulation of cellular biosynthetic process	Biological Process	GO:0031326	6	791	62	15766	0.0967742	0.0501713	0.0897734	0.228209	NAC485,106445838:up|-,106409276:up|-,106394756:down|NAC13-1.1,106397080:down|-,106369323:down|NAC74-1.1,106373548:up	http://amigo.geneontology.org/amigo/term/GO:0031326
regulation of organelle organization	Biological Process	GO:0033043	1	24	62	15766	0.016129	0.00152226	0.0902956	0.228209	BNAA02G02650D,106367178:down	http://amigo.geneontology.org/amigo/term/GO:0033043
thiolester hydrolase activity	Molecular Function	GO:0016790	1	24	62	15766	0.016129	0.00152226	0.0902956	0.228209	-,106415535:up	http://amigo.geneontology.org/amigo/term/GO:0016790
regulation of phosphorus metabolic process	Biological Process	GO:0051174	1	24	62	15766	0.016129	0.00152226	0.0902956	0.228209	BNAA02G02650D,106367178:down	http://amigo.geneontology.org/amigo/term/GO:0051174
regulation of phosphate metabolic process	Biological Process	GO:0019220	1	24	62	15766	0.016129	0.00152226	0.0902956	0.228209	BNAA02G02650D,106367178:down	http://amigo.geneontology.org/amigo/term/GO:0019220
peroxidase activity	Molecular Function	GO:0004601	2	128	62	15766	0.0322581	0.00811874	0.0903019	0.228209	-,106420556:up|-,106443611:up	http://amigo.geneontology.org/amigo/term/GO:0004601
macromolecule methylation	Biological Process	GO:0043414	1	25	62	15766	0.016129	0.00158569	0.0938785	0.232199	-,106435382:down	http://amigo.geneontology.org/amigo/term/GO:0043414
methylation	Biological Process	GO:0032259	1	25	62	15766	0.016129	0.00158569	0.0938785	0.232199	-,106435382:down	http://amigo.geneontology.org/amigo/term/GO:0032259
regulation of protein modification process	Biological Process	GO:0031399	1	25	62	15766	0.016129	0.00158569	0.0938785	0.232199	BNAA02G02650D,106367178:down	http://amigo.geneontology.org/amigo/term/GO:0031399
regulation of transferase activity	Biological Process	GO:0051338	1	25	62	15766	0.016129	0.00158569	0.0938785	0.232199	BNAA02G02650D,106367178:down	http://amigo.geneontology.org/amigo/term/GO:0051338
oxidoreductase activity, acting on peroxide as acceptor	Molecular Function	GO:0016684	2	132	62	15766	0.0322581	0.00837245	0.0951207	0.234027	-,106420556:up|-,106443611:up	http://amigo.geneontology.org/amigo/term/GO:0016684
organic acid biosynthetic process	Biological Process	GO:0016053	3	279	62	15766	0.0483871	0.0176963	0.0970186	0.234783	-,106415535:up|bkr2,106361756:down|-,106445705:down	http://amigo.geneontology.org/amigo/term/GO:0016053
carboxylic acid biosynthetic process	Biological Process	GO:0046394	3	279	62	15766	0.0483871	0.0176963	0.0970186	0.234783	-,106415535:up|bkr2,106361756:down|-,106445705:down	http://amigo.geneontology.org/amigo/term/GO:0046394
transcription factor binding transcription factor activity	Molecular Function	GO:0000989	1	26	62	15766	0.016129	0.00164912	0.0974475	0.234783	-,106352538:down	http://amigo.geneontology.org/amigo/term/GO:0000989
NADP metabolic process	Biological Process	GO:0006739	1	26	62	15766	0.016129	0.00164912	0.0974475	0.234783	-,106348257:up	http://amigo.geneontology.org/amigo/term/GO:0006739
regulation of gene expression	Biological Process	GO:0010468	6	812	62	15766	0.0967742	0.0515032	0.0987503	0.236011	NAC485,106445838:up|-,106409276:up|-,106394756:down|NAC13-1.1,106397080:down|-,106369323:down|NAC74-1.1,106373548:up	http://amigo.geneontology.org/amigo/term/GO:0010468
tRNA aminoacylation for protein translation	Biological Process	GO:0006418	1	27	62	15766	0.016129	0.00171255	0.101003	0.236011	-,106420610:down	http://amigo.geneontology.org/amigo/term/GO:0006418
aminoacyl-tRNA ligase activity	Molecular Function	GO:0004812	1	27	62	15766	0.016129	0.00171255	0.101003	0.236011	-,106420610:down	http://amigo.geneontology.org/amigo/term/GO:0004812
oxidoreductase activity, acting on paired donors, with incorporation or reduction of molecular oxygen, NAD(P)H as one donor, and incorporation of one atom of oxygen	Molecular Function	GO:0016709	1	27	62	15766	0.016129	0.00171255	0.101003	0.236011	-,106412148:up	http://amigo.geneontology.org/amigo/term/GO:0016709
ligase activity, forming aminoacyl-tRNA and related compounds	Molecular Function	GO:0016876	1	27	62	15766	0.016129	0.00171255	0.101003	0.236011	-,106420610:down	http://amigo.geneontology.org/amigo/term/GO:0016876
ligase activity, forming carbon-oxygen bonds	Molecular Function	GO:0016875	1	27	62	15766	0.016129	0.00171255	0.101003	0.236011	-,106420610:down	http://amigo.geneontology.org/amigo/term/GO:0016875
carbon-nitrogen lyase activity	Molecular Function	GO:0016840	1	28	62	15766	0.016129	0.00177597	0.104544	0.243065	-,106421348:down	http://amigo.geneontology.org/amigo/term/GO:0016840
response to oxidative stress	Biological Process	GO:0006979	2	141	62	15766	0.0322581	0.0089433	0.106225	0.245744	-,106420556:up|-,106443611:up	http://amigo.geneontology.org/amigo/term/GO:0006979
gated channel activity	Molecular Function	GO:0022836	1	29	62	15766	0.016129	0.0018394	0.108072	0.248779	-,106405923:up	http://amigo.geneontology.org/amigo/term/GO:0022836
chloroplast	Cellular Component	GO:0009507	3	295	62	15766	0.0483871	0.0187112	0.10993	0.250663	-,106415535:up|bkr2,106361756:down|LSC30,106433816:up	http://amigo.geneontology.org/amigo/term/GO:0009507
biological_process	Biological Process	GO:0008150	35	7549	62	15766	0.564516	0.478815	0.110093	0.250663	-,106421348:down|-,106424076:down|-,106369323:down|NAC74-1.1,106373548:up|NAC485,106445838:up|-,106410885:down|-,106434038:down|-,106445705:down|-,106415535:up|-,106368479:down|BNAA02G02650D,106367178:down|-,106372650:up|LYCB,106452665:up|-,106409276:up|-,106435382:down|-,106420610:down|-,106348257:up|LSC30,106433816:up|-,106427117:up|NAC13-1.1,106397080:down|-,106377238:up|-,106394756:down|-,106…	http://amigo.geneontology.org/amigo/term/GO:0008150
plastid	Cellular Component	GO:0009536	3	296	62	15766	0.0483871	0.0187746	0.110759	0.250663	-,106415535:up|bkr2,106361756:down|LSC30,106433816:up	http://amigo.geneontology.org/amigo/term/GO:0009536
antioxidant activity	Molecular Function	GO:0016209	2	145	62	15766	0.0322581	0.00919701	0.111269	0.250663	-,106420556:up|-,106443611:up	http://amigo.geneontology.org/amigo/term/GO:0016209
mitotic cell cycle process	Biological Process	GO:1903047	1	30	62	15766	0.016129	0.00190283	0.111586	0.250663	BNAA02G02650D,106367178:down	http://amigo.geneontology.org/amigo/term/GO:1903047
protein complex subunit organization	Biological Process	GO:0071822	2	147	62	15766	0.0322581	0.00932386	0.113815	0.251244	-,106368479:down|BNAA02G02650D,106367178:down	http://amigo.geneontology.org/amigo/term/GO:0071822
mitotic cell cycle	Biological Process	GO:0000278	1	31	62	15766	0.016129	0.00196626	0.115086	0.251244	BNAA02G02650D,106367178:down	http://amigo.geneontology.org/amigo/term/GO:0000278
tRNA aminoacylation	Biological Process	GO:0043039	1	31	62	15766	0.016129	0.00196626	0.115086	0.251244	-,106420610:down	http://amigo.geneontology.org/amigo/term/GO:0043039
multi-organism reproductive process	Biological Process	GO:0044703	1	31	62	15766	0.016129	0.00196626	0.115086	0.251244	SLR1,106399834:up	http://amigo.geneontology.org/amigo/term/GO:0044703
amino acid activation	Biological Process	GO:0043038	1	31	62	15766	0.016129	0.00196626	0.115086	0.251244	-,106420610:down	http://amigo.geneontology.org/amigo/term/GO:0043038
oxidoreductase activity, acting on paired donors, with oxidation of a pair of donors resulting in the reduction of molecular oxygen to two molecules of water	Molecular Function	GO:0016717	1	31	62	15766	0.016129	0.00196626	0.115086	0.251244	-,106445705:down	http://amigo.geneontology.org/amigo/term/GO:0016717
4 iron, 4 sulfur cluster binding	Molecular Function	GO:0051539	1	32	62	15766	0.016129	0.00202968	0.118573	0.25723	-,106425156:down	http://amigo.geneontology.org/amigo/term/GO:0051539
purine ribonucleoside triphosphate binding	Molecular Function	GO:0035639	10	1679	62	15766	0.16129	0.106495	0.118934	0.25723	-,106450993:up|-,106425156:down|-,106368479:down|-,106452521:down|-,106437610:up|-,106434038:down|-,106375558:down|-,106353839:up|-,106420610:down|-,106382313:down	http://amigo.geneontology.org/amigo/term/GO:0035639
protein binding transcription factor activity	Molecular Function	GO:0000988	1	33	62	15766	0.016129	0.00209311	0.122046	0.261527	-,106352538:down	http://amigo.geneontology.org/amigo/term/GO:0000988
regulation of catalytic activity	Biological Process	GO:0050790	1	33	62	15766	0.016129	0.00209311	0.122046	0.261527	BNAA02G02650D,106367178:down	http://amigo.geneontology.org/amigo/term/GO:0050790
ion binding	Molecular Function	GO:0043167	21	4186	62	15766	0.33871	0.265508	0.123517	0.262159	-,106450993:up|-,106452521:down|-,106437610:up|LSC30,106433816:up|-,106382906:up|-,106439691:down|BNAA07G31800D,106354537:down|-,106434038:down|-,106447544:down|-,106375558:down|-,106412148:up|-,106353839:up|-,106362166:up|-,106425156:down|-,106421641:up|-,106368479:down|-,106409276:up|-,106435382:down|-,106420610:down|-,106443611:up|-,106382313:down	http://amigo.geneontology.org/amigo/term/GO:0043167
nucleoside-triphosphatase activity	Molecular Function	GO:0017111	3	312	62	15766	0.0483871	0.0197894	0.12434	0.262159	-,106375558:down|-,106368479:down|-,106353839:up	http://amigo.geneontology.org/amigo/term/GO:0017111
purine ribonucleotide binding	Molecular Function	GO:0032555	10	1699	62	15766	0.16129	0.107764	0.125931	0.262159	-,106450993:up|-,106425156:down|-,106368479:down|-,106452521:down|-,106437610:up|-,106434038:down|-,106375558:down|-,106353839:up|-,106420610:down|-,106382313:down	http://amigo.geneontology.org/amigo/term/GO:0032555
purine nucleoside binding	Molecular Function	GO:0001883	10	1699	62	15766	0.16129	0.107764	0.125931	0.262159	-,106450993:up|-,106425156:down|-,106368479:down|-,106452521:down|-,106437610:up|-,106434038:down|-,106375558:down|-,106353839:up|-,106420610:down|-,106382313:down	http://amigo.geneontology.org/amigo/term/GO:0001883
purine ribonucleoside binding	Molecular Function	GO:0032550	10	1699	62	15766	0.16129	0.107764	0.125931	0.262159	-,106450993:up|-,106425156:down|-,106368479:down|-,106452521:down|-,106437610:up|-,106434038:down|-,106375558:down|-,106353839:up|-,106420610:down|-,106382313:down	http://amigo.geneontology.org/amigo/term/GO:0032550
nucleoside binding	Molecular Function	GO:0001882	10	1700	62	15766	0.16129	0.107827	0.126287	0.262159	-,106450993:up|-,106425156:down|-,106368479:down|-,106452521:down|-,106437610:up|-,106434038:down|-,106375558:down|-,106353839:up|-,106420610:down|-,106382313:down	http://amigo.geneontology.org/amigo/term/GO:0001882
ribonucleoside binding	Molecular Function	GO:0032549	10	1700	62	15766	0.16129	0.107827	0.126287	0.262159	-,106450993:up|-,106425156:down|-,106368479:down|-,106452521:down|-,106437610:up|-,106434038:down|-,106375558:down|-,106353839:up|-,106420610:down|-,106382313:down	http://amigo.geneontology.org/amigo/term/GO:0032549
purine nucleotide binding	Molecular Function	GO:0017076	10	1705	62	15766	0.16129	0.108144	0.128075	0.264689	-,106450993:up|-,106425156:down|-,106368479:down|-,106452521:down|-,106437610:up|-,106434038:down|-,106375558:down|-,106353839:up|-,106420610:down|-,106382313:down	http://amigo.geneontology.org/amigo/term/GO:0017076
phosphotransferase activity, phosphate group as acceptor	Molecular Function	GO:0016776	1	35	62	15766	0.016129	0.00221997	0.128952	0.265322	-,106450993:up	http://amigo.geneontology.org/amigo/term/GO:0016776
regulation of molecular function	Biological Process	GO:0065009	1	36	62	15766	0.016129	0.00228339	0.132385	0.269996	BNAA02G02650D,106367178:down	http://amigo.geneontology.org/amigo/term/GO:0065009
pigment biosynthetic process	Biological Process	GO:0046148	1	36	62	15766	0.016129	0.00228339	0.132385	0.269996	LYCB,106452665:up	http://amigo.geneontology.org/amigo/term/GO:0046148
single-organism process	Biological Process	GO:0044699	17	3306	62	15766	0.274194	0.209692	0.13786	0.279933	-,106424076:down|LSC30,106433816:up|-,106410885:down|-,106434038:down|-,106445705:down|bkr2,106361756:down|-,106415535:up|SLR1,106399834:up|-,106445535:down|-,106368479:down|-,106372650:up|BNAA02G02650D,106367178:down|-,106356967:up|LYCB,106452665:up|-,106443611:up|-,106420610:down|-,106348257:up	http://amigo.geneontology.org/amigo/term/GO:0044699
ribonucleotide binding	Molecular Function	GO:0032553	10	1735	62	15766	0.16129	0.110047	0.139101	0.280231	-,106450993:up|-,106425156:down|-,106368479:down|-,106452521:down|-,106437610:up|-,106434038:down|-,106375558:down|-,106353839:up|-,106420610:down|-,106382313:down	http://amigo.geneontology.org/amigo/term/GO:0032553
regulation of cellular component organization	Biological Process	GO:0051128	1	38	62	15766	0.016129	0.00241025	0.139211	0.280231	BNAA02G02650D,106367178:down	http://amigo.geneontology.org/amigo/term/GO:0051128
small molecule biosynthetic process	Biological Process	GO:0044283	3	331	62	15766	0.0483871	0.0209945	0.141215	0.282584	-,106415535:up|bkr2,106361756:down|-,106445705:down	http://amigo.geneontology.org/amigo/term/GO:0044283
single-organism cellular process	Biological Process	GO:0044763	14	2631	62	15766	0.225806	0.166878	0.141596	0.282584	-,106424076:down|-,106415535:up|bkr2,106361756:down|-,106445705:down|-,106445535:down|SLR1,106399834:up|-,106368479:down|BNAA02G02650D,106367178:down|LSC30,106433816:up|LYCB,106452665:up|-,106434038:down|-,106420610:down|-,106443611:up|-,106348257:up	http://amigo.geneontology.org/amigo/term/GO:0044763
enzyme inhibitor activity	Molecular Function	GO:0004857	2	170	62	15766	0.0322581	0.0107827	0.144087	0.285797	-,106354204:up|-,106354203:up	http://amigo.geneontology.org/amigo/term/GO:0004857
cellular aldehyde metabolic process	Biological Process	GO:0006081	1	40	62	15766	0.016129	0.00253711	0.145985	0.285797	-,106348257:up	http://amigo.geneontology.org/amigo/term/GO:0006081
hydrolase activity, acting on acid anhydrides, in phosphorus-containing anhydrides	Molecular Function	GO:0016818	3	337	62	15766	0.0483871	0.0213751	0.146699	0.285797	-,106375558:down|-,106368479:down|-,106353839:up	http://amigo.geneontology.org/amigo/term/GO:0016818
pyrophosphatase activity	Molecular Function	GO:0016462	3	337	62	15766	0.0483871	0.0213751	0.146699	0.285797	-,106375558:down|-,106368479:down|-,106353839:up	http://amigo.geneontology.org/amigo/term/GO:0016462
carbohydrate derivative binding	Molecular Function	GO:0097367	10	1760	62	15766	0.16129	0.111633	0.148674	0.285797	-,106450993:up|-,106425156:down|-,106368479:down|-,106452521:down|-,106437610:up|-,106434038:down|-,106375558:down|-,106353839:up|-,106420610:down|-,106382313:down	http://amigo.geneontology.org/amigo/term/GO:0097367
ion channel activity	Molecular Function	GO:0005216	1	41	62	15766	0.016129	0.00260053	0.149352	0.285797	-,106405923:up	http://amigo.geneontology.org/amigo/term/GO:0005216
passive transmembrane transporter activity	Molecular Function	GO:0022803	1	41	62	15766	0.016129	0.00260053	0.149352	0.285797	-,106405923:up	http://amigo.geneontology.org/amigo/term/GO:0022803
substrate-specific channel activity	Molecular Function	GO:0022838	1	41	62	15766	0.016129	0.00260053	0.149352	0.285797	-,106405923:up	http://amigo.geneontology.org/amigo/term/GO:0022838
channel activity	Molecular Function	GO:0015267	1	41	62	15766	0.016129	0.00260053	0.149352	0.285797	-,106405923:up	http://amigo.geneontology.org/amigo/term/GO:0015267
isoprenoid biosynthetic process	Biological Process	GO:0008299	1	41	62	15766	0.016129	0.00260053	0.149352	0.285797	LYCB,106452665:up	http://amigo.geneontology.org/amigo/term/GO:0008299
ATPase activity	Molecular Function	GO:0016887	2	176	62	15766	0.0322581	0.0111633	0.152247	0.290142	-,106375558:down|-,106353839:up	http://amigo.geneontology.org/amigo/term/GO:0016887
pigment metabolic process	Biological Process	GO:0042440	1	43	62	15766	0.016129	0.00272739	0.156047	0.294966	LYCB,106452665:up	http://amigo.geneontology.org/amigo/term/GO:0042440
isoprenoid metabolic process	Biological Process	GO:0006720	1	43	62	15766	0.016129	0.00272739	0.156047	0.294966	LYCB,106452665:up	http://amigo.geneontology.org/amigo/term/GO:0006720
carboxylic acid metabolic process	Biological Process	GO:0019752	4	533	62	15766	0.0645161	0.0338069	0.157278	0.296091	-,106415535:up|bkr2,106361756:down|-,106445705:down|-,106420610:down	http://amigo.geneontology.org/amigo/term/GO:0019752
NADP binding	Molecular Function	GO:0050661	1	45	62	15766	0.016129	0.00285424	0.16269	0.303882	-,106412148:up	http://amigo.geneontology.org/amigo/term/GO:0050661
hydrolase activity, acting on acid anhydrides	Molecular Function	GO:0016817	3	355	62	15766	0.0483871	0.0225168	0.163565	0.303882	-,106375558:down|-,106368479:down|-,106353839:up	http://amigo.geneontology.org/amigo/term/GO:0016817
oxoacid metabolic process	Biological Process	GO:0043436	4	543	62	15766	0.0645161	0.0344412	0.164794	0.303882	-,106415535:up|bkr2,106361756:down|-,106445705:down|-,106420610:down	http://amigo.geneontology.org/amigo/term/GO:0043436
primary metabolic process	Biological Process	GO:0044238	20	4107	62	15766	0.322581	0.260497	0.165282	0.303882	-,106369323:down|NAC74-1.1,106373548:up|NAC485,106445838:up|-,106410885:down|-,106394756:down|-,106377238:up|NAC13-1.1,106397080:down|-,106375558:down|-,106395190:down|-,106445705:down|bkr2,106361756:down|-,106415535:up|BNAA02G02650D,106367178:down|-,106356967:up|LYCB,106452665:up|-,106409276:up|-,106435382:down|-,106420610:down|-,106348257:up|-,106382313:down	http://amigo.geneontology.org/amigo/term/GO:0044238
anion binding	Molecular Function	GO:0043168	11	2025	62	15766	0.177419	0.128441	0.165849	0.303882	-,106450993:up|-,106425156:down|-,106368479:down|-,106452521:down|-,106437610:up|-,106434038:down|-,106412148:up|-,106375558:down|-,106353839:up|-,106420610:down|-,106382313:down	http://amigo.geneontology.org/amigo/term/GO:0043168
regulation of cell cycle	Biological Process	GO:0051726	1	46	62	15766	0.016129	0.00291767	0.165992	0.303882	BNAA02G02650D,106367178:down	http://amigo.geneontology.org/amigo/term/GO:0051726
nucleobase-containing compound kinase activity	Molecular Function	GO:0019205	1	46	62	15766	0.016129	0.00291767	0.165992	0.303882	-,106450993:up	http://amigo.geneontology.org/amigo/term/GO:0019205
hydrolase activity, acting on ester bonds	Molecular Function	GO:0016788	4	547	62	15766	0.0645161	0.0346949	0.167837	0.30486	-,106415535:up|-,106356967:up|-,106348257:up|-,106348442:up	http://amigo.geneontology.org/amigo/term/GO:0016788
organic acid metabolic process	Biological Process	GO:0006082	4	547	62	15766	0.0645161	0.0346949	0.167837	0.30486	-,106415535:up|bkr2,106361756:down|-,106445705:down|-,106420610:down	http://amigo.geneontology.org/amigo/term/GO:0006082
acetylglucosaminyltransferase activity	Molecular Function	GO:0008375	1	47	62	15766	0.016129	0.0029811	0.169281	0.306287	-,106406180:up	http://amigo.geneontology.org/amigo/term/GO:0008375
lipase activity	Molecular Function	GO:0016298	1	48	62	15766	0.016129	0.00304453	0.172558	0.311005	-,106356967:up	http://amigo.geneontology.org/amigo/term/GO:0016298
heterocyclic compound binding	Molecular Function	GO:1901363	23	4860	62	15766	0.370968	0.308258	0.174614	0.312291	-,106450993:up|-,106369323:down|-,106452521:down|-,106437610:up|NAC74-1.1,106373548:up|NAC485,106445838:up|-,106434038:down|-,106394756:down|NAC13-1.1,106397080:down|-,106375558:down|-,106385612:down|-,106412148:up|-,106353839:up|-,106399365:down|-,106384865:down|bkr2,106361756:down|-,106425156:down|-,106368479:down|BNAC05G22220D,106399570:down|-,106409276:up|-,106420610:down|-,106443611:up|-,106…	http://amigo.geneontology.org/amigo/term/GO:1901363
organic cyclic compound binding	Molecular Function	GO:0097159	23	4860	62	15766	0.370968	0.308258	0.174614	0.312291	-,106450993:up|-,106369323:down|-,106452521:down|-,106437610:up|NAC74-1.1,106373548:up|NAC485,106445838:up|-,106434038:down|-,106394756:down|NAC13-1.1,106397080:down|-,106375558:down|-,106385612:down|-,106412148:up|-,106353839:up|-,106399365:down|-,106384865:down|bkr2,106361756:down|-,106425156:down|-,106368479:down|BNAC05G22220D,106399570:down|-,106409276:up|-,106420610:down|-,106443611:up|-,106…	http://amigo.geneontology.org/amigo/term/GO:0097159
reproductive process	Biological Process	GO:0022414	1	50	62	15766	0.016129	0.00317138	0.179073	0.318107	SLR1,106399834:up	http://amigo.geneontology.org/amigo/term/GO:0022414
binding	Molecular Function	GO:0005488	31	6847	62	15766	0.5	0.434289	0.179234	0.318107	-,106450993:up|-,106369323:down|-,106452521:down|-,106437610:up|LSC30,106433816:up|-,106382906:up|NAC74-1.1,106373548:up|-,106439691:down|BNAA07G31800D,106354537:down|NAC485,106445838:up|-,106434038:down|-,106394756:down|-,106447544:down|NAC13-1.1,106397080:down|-,106375558:down|-,106385612:down|-,106412148:up|-,106353839:up|-,106399365:down|-,106384865:down|-,106362166:up|bkr2,106361756:down|-,1…	http://amigo.geneontology.org/amigo/term/GO:0005488
multi-organism process	Biological Process	GO:0051704	1	51	62	15766	0.016129	0.00323481	0.182311	0.321737	SLR1,106399834:up	http://amigo.geneontology.org/amigo/term/GO:0051704
metabolic process	Biological Process	GO:0008152	24	5131	62	15766	0.387097	0.325447	0.182664	0.321737	-,106421348:down|-,106369323:down|NAC74-1.1,106373548:up|NAC485,106445838:up|-,106410885:down|-,106394756:down|-,106377238:up|NAC13-1.1,106397080:down|-,106375558:down|-,106395190:down|-,106445705:down|bkr2,106361756:down|-,106415535:up|-,106431167:up|-,106425156:down|BNAA02G02650D,106367178:down|-,106356967:up|LYCB,106452665:up|-,106409276:up|-,106435382:down|-,106420610:down|-,106443611:up|-,10…	http://amigo.geneontology.org/amigo/term/GO:0008152
biological regulation	Biological Process	GO:0065007	9	1627	62	15766	0.145161	0.103197	0.185637	0.32574	-,106424076:down|-,106369323:down|BNAA02G02650D,106367178:down|LSC30,106433816:up|NAC74-1.1,106373548:up|-,106409276:up|NAC485,106445838:up|-,106394756:down|NAC13-1.1,106397080:down	http://amigo.geneontology.org/amigo/term/GO:0065007
cellular component assembly	Biological Process	GO:0022607	2	208	62	15766	0.0322581	0.0131929	0.197094	0.344544	-,106425156:down|-,106368479:down	http://amigo.geneontology.org/amigo/term/GO:0022607
cell cycle process	Biological Process	GO:0022402	1	56	62	15766	0.016129	0.00355195	0.198317	0.345383	BNAA02G02650D,106367178:down	http://amigo.geneontology.org/amigo/term/GO:0022402
pyridine nucleotide metabolic process	Biological Process	GO:0019362	1	57	62	15766	0.016129	0.00361537	0.20148	0.348284	-,106348257:up	http://amigo.geneontology.org/amigo/term/GO:0019362
nicotinamide nucleotide metabolic process	Biological Process	GO:0046496	1	57	62	15766	0.016129	0.00361537	0.20148	0.348284	-,106348257:up	http://amigo.geneontology.org/amigo/term/GO:0046496
metal ion binding	Molecular Function	GO:0046872	12	2347	62	15766	0.193548	0.148865	0.204222	0.351715	-,106362166:up|-,106425156:down|-,106421641:up|LSC30,106433816:up|-,106382906:up|-,106439691:down|-,106409276:up|BNAA07G31800D,106354537:down|-,106447544:down|-,106435382:down|-,106353839:up|-,106443611:up	http://amigo.geneontology.org/amigo/term/GO:0046872
cation binding	Molecular Function	GO:0043169	12	2351	62	15766	0.193548	0.149118	0.205881	0.352605	-,106362166:up|-,106425156:down|-,106421641:up|LSC30,106433816:up|-,106382906:up|-,106439691:down|-,106409276:up|BNAA07G31800D,106354537:down|-,106447544:down|-,106435382:down|-,106353839:up|-,106443611:up	http://amigo.geneontology.org/amigo/term/GO:0043169
aspartic-type peptidase activity	Molecular Function	GO:0070001	1	59	62	15766	0.016129	0.00374223	0.207771	0.352605	-,106383299:up	http://amigo.geneontology.org/amigo/term/GO:0070001
cellular protein complex assembly	Biological Process	GO:0043623	1	59	62	15766	0.016129	0.00374223	0.207771	0.352605	-,106368479:down	http://amigo.geneontology.org/amigo/term/GO:0043623
aspartic-type endopeptidase activity	Molecular Function	GO:0004190	1	59	62	15766	0.016129	0.00374223	0.207771	0.352605	-,106383299:up	http://amigo.geneontology.org/amigo/term/GO:0004190
regulation of cellular protein metabolic process	Biological Process	GO:0032268	1	60	62	15766	0.016129	0.00380566	0.210898	0.35661	BNAA02G02650D,106367178:down	http://amigo.geneontology.org/amigo/term/GO:0032268
macromolecular complex subunit organization	Biological Process	GO:0043933	2	221	62	15766	0.0322581	0.0140175	0.215777	0.363537	-,106368479:down|BNAA02G02650D,106367178:down	http://amigo.geneontology.org/amigo/term/GO:0043933
DNA conformation change	Biological Process	GO:0071103	1	62	62	15766	0.016129	0.00393251	0.217116	0.364473	-,106375558:down	http://amigo.geneontology.org/amigo/term/GO:0071103
pyridine-containing compound metabolic process	Biological Process	GO:0072524	1	63	62	15766	0.016129	0.00399594	0.220207	0.367012	-,106348257:up	http://amigo.geneontology.org/amigo/term/GO:0072524
anion transmembrane transporter activity	Molecular Function	GO:0008509	1	63	62	15766	0.016129	0.00399594	0.220207	0.367012	-,106405923:up	http://amigo.geneontology.org/amigo/term/GO:0008509
cellular homeostasis	Biological Process	GO:0019725	2	225	62	15766	0.0322581	0.0142712	0.221561	0.36795	-,106424076:down|LSC30,106433816:up	http://amigo.geneontology.org/amigo/term/GO:0019725
regulation of protein metabolic process	Biological Process	GO:0051246	1	64	62	15766	0.016129	0.00405937	0.223286	0.369495	BNAA02G02650D,106367178:down	http://amigo.geneontology.org/amigo/term/GO:0051246
homeostatic process	Biological Process	GO:0042592	2	228	62	15766	0.0322581	0.0144615	0.225909	0.37218	-,106424076:down|LSC30,106433816:up	http://amigo.geneontology.org/amigo/term/GO:0042592
nucleic acid metabolic process	Biological Process	GO:0090304	8	1486	62	15766	0.129032	0.0942535	0.226509	0.37218	-,106369323:down|NAC74-1.1,106373548:up|-,106409276:up|NAC485,106445838:up|NAC13-1.1,106397080:down|-,106394756:down|-,106375558:down|-,106420610:down	http://amigo.geneontology.org/amigo/term/GO:0090304
single-organism metabolic process	Biological Process	GO:0044710	9	1716	62	15766	0.145161	0.108842	0.228967	0.374297	-,106415535:up|bkr2,106361756:down|-,106445705:down|-,106356967:up|LYCB,106452665:up|-,106410885:down|-,106443611:up|-,106420610:down|-,106348257:up	http://amigo.geneontology.org/amigo/term/GO:0044710
oxidoreduction coenzyme metabolic process	Biological Process	GO:0006733	1	66	62	15766	0.016129	0.00418622	0.229408	0.374297	-,106348257:up	http://amigo.geneontology.org/amigo/term/GO:0006733
lyase activity	Molecular Function	GO:0016829	2	231	62	15766	0.0322581	0.0146518	0.230263	0.374379	-,106421348:down|-,106362166:up	http://amigo.geneontology.org/amigo/term/GO:0016829
regulation of cellular process	Biological Process	GO:0050794	8	1506	62	15766	0.129032	0.095522	0.237435	0.384694	-,106424076:down|-,106369323:down|BNAA02G02650D,106367178:down|NAC74-1.1,106373548:up|-,106409276:up|NAC485,106445838:up|NAC13-1.1,106397080:down|-,106394756:down	http://amigo.geneontology.org/amigo/term/GO:0050794
NAD binding	Molecular Function	GO:0051287	1	70	62	15766	0.016129	0.00443993	0.24151	0.389921	bkr2,106361756:down	http://amigo.geneontology.org/amigo/term/GO:0051287
nucleobase-containing compound metabolic process	Biological Process	GO:0006139	9	1742	62	15766	0.145161	0.110491	0.242338	0.389921	-,106369323:down|NAC74-1.1,106373548:up|-,106409276:up|NAC485,106445838:up|NAC13-1.1,106397080:down|-,106394756:down|-,106375558:down|-,106420610:down|-,106348257:up	http://amigo.geneontology.org/amigo/term/GO:0006139
cellular component organization	Biological Process	GO:0016043	4	643	62	15766	0.0645161	0.040784	0.246167	0.394716	-,106425156:down|-,106375558:down|-,106368479:down|BNAA02G02650D,106367178:down	http://amigo.geneontology.org/amigo/term/GO:0016043
translation initiation factor activity	Molecular Function	GO:0003743	1	72	62	15766	0.016129	0.00456679	0.24749	0.395474	-,106399365:down	http://amigo.geneontology.org/amigo/term/GO:0003743
metal ion transport	Biological Process	GO:0030001	1	73	62	15766	0.016129	0.00463022	0.250463	0.398854	LSC30,106433816:up	http://amigo.geneontology.org/amigo/term/GO:0030001
organic substance metabolic process	Biological Process	GO:0071704	20	4399	62	15766	0.322581	0.279018	0.262157	0.414918	-,106369323:down|NAC74-1.1,106373548:up|NAC485,106445838:up|-,106410885:down|-,106394756:down|-,106377238:up|NAC13-1.1,106397080:down|-,106375558:down|-,106395190:down|-,106445705:down|bkr2,106361756:down|-,106415535:up|BNAA02G02650D,106367178:down|-,106356967:up|LYCB,106452665:up|-,106409276:up|-,106435382:down|-,106420610:down|-,106348257:up|-,106382313:down	http://amigo.geneontology.org/amigo/term/GO:0071704
hydrolase activity, hydrolyzing O-glycosyl compounds	Molecular Function	GO:0004553	2	253	62	15766	0.0322581	0.0160472	0.262335	0.414918	-,106377238:up|-,106395190:down	http://amigo.geneontology.org/amigo/term/GO:0004553
tRNA metabolic process	Biological Process	GO:0006399	1	79	62	15766	0.016129	0.00501078	0.268059	0.422533	-,106420610:down	http://amigo.geneontology.org/amigo/term/GO:0006399
regulatory region DNA binding	Molecular Function	GO:0000975	1	81	62	15766	0.016129	0.00513764	0.273833	0.424011	-,106369323:down	http://amigo.geneontology.org/amigo/term/GO:0000975
regulatory region nucleic acid binding	Molecular Function	GO:0001067	1	81	62	15766	0.016129	0.00513764	0.273833	0.424011	-,106369323:down	http://amigo.geneontology.org/amigo/term/GO:0001067
transcription regulatory region sequence-specific DNA binding	Molecular Function	GO:0000976	1	81	62	15766	0.016129	0.00513764	0.273833	0.424011	-,106369323:down	http://amigo.geneontology.org/amigo/term/GO:0000976
transcription regulatory region DNA binding	Molecular Function	GO:0044212	1	81	62	15766	0.016129	0.00513764	0.273833	0.424011	-,106369323:down	http://amigo.geneontology.org/amigo/term/GO:0044212
transcription, DNA-templated	Biological Process	GO:0006351	6	1118	62	15766	0.0967742	0.0709121	0.275379	0.424011	NAC485,106445838:up|-,106409276:up|-,106394756:down|NAC13-1.1,106397080:down|-,106369323:down|NAC74-1.1,106373548:up	http://amigo.geneontology.org/amigo/term/GO:0006351
nucleic acid-templated transcription	Biological Process	GO:0097659	6	1118	62	15766	0.0967742	0.0709121	0.275379	0.424011	NAC485,106445838:up|-,106409276:up|-,106394756:down|NAC13-1.1,106397080:down|-,106369323:down|NAC74-1.1,106373548:up	http://amigo.geneontology.org/amigo/term/GO:0097659
RNA biosynthetic process	Biological Process	GO:0032774	6	1118	62	15766	0.0967742	0.0709121	0.275379	0.424011	NAC485,106445838:up|-,106409276:up|-,106394756:down|NAC13-1.1,106397080:down|-,106369323:down|NAC74-1.1,106373548:up	http://amigo.geneontology.org/amigo/term/GO:0032774
positive regulation of transcription from RNA polymerase II promoter	Biological Process	GO:0045944	1	82	62	15766	0.016129	0.00520107	0.276704	0.424644	-,106369323:down	http://amigo.geneontology.org/amigo/term/GO:0045944
small molecule metabolic process	Biological Process	GO:0044281	5	901	62	15766	0.0806452	0.0571483	0.279886	0.428115	-,106415535:up|bkr2,106361756:down|-,106445705:down|-,106420610:down|-,106348257:up	http://amigo.geneontology.org/amigo/term/GO:0044281
carboxylic ester hydrolase activity	Molecular Function	GO:0052689	1	85	62	15766	0.016129	0.00539135	0.285248	0.434886	-,106348257:up	http://amigo.geneontology.org/amigo/term/GO:0052689
regulation of biological process	Biological Process	GO:0050789	8	1594	62	15766	0.129032	0.101104	0.287612	0.434917	-,106424076:down|-,106369323:down|BNAA02G02650D,106367178:down|NAC74-1.1,106373548:up|-,106409276:up|NAC485,106445838:up|NAC13-1.1,106397080:down|-,106394756:down	http://amigo.geneontology.org/amigo/term/GO:0050789
RNA metabolic process	Biological Process	GO:0016070	7	1364	62	15766	0.112903	0.0865153	0.287829	0.434917	NAC485,106445838:up|-,106409276:up|-,106394756:down|NAC13-1.1,106397080:down|-,106369323:down|-,106420610:down|NAC74-1.1,106373548:up	http://amigo.geneontology.org/amigo/term/GO:0016070
protein phosphorylation	Biological Process	GO:0006468	1	86	62	15766	0.016129	0.00545478	0.288074	0.434917	BNAA02G02650D,106367178:down	http://amigo.geneontology.org/amigo/term/GO:0006468
regulation of transcription from RNA polymerase II promoter	Biological Process	GO:0006357	1	87	62	15766	0.016129	0.0055182	0.290889	0.436536	-,106369323:down	http://amigo.geneontology.org/amigo/term/GO:0006357
biosynthetic process	Biological Process	GO:0009058	13	2779	62	15766	0.209677	0.176265	0.291024	0.436536	-,106421348:down|-,106415535:up|bkr2,106361756:down|-,106445705:down|-,106425156:down|-,106369323:down|NAC74-1.1,106373548:up|LYCB,106452665:up|-,106409276:up|NAC485,106445838:up|-,106394756:down|NAC13-1.1,106397080:down|-,106420610:down	http://amigo.geneontology.org/amigo/term/GO:0009058
hydrolase activity, acting on glycosyl bonds	Molecular Function	GO:0016798	2	276	62	15766	0.0322581	0.017506	0.29593	0.442467	-,106377238:up|-,106395190:down	http://amigo.geneontology.org/amigo/term/GO:0016798
coenzyme binding	Molecular Function	GO:0050662	2	277	62	15766	0.0322581	0.0175695	0.297388	0.443222	bkr2,106361756:down|-,106412148:up	http://amigo.geneontology.org/amigo/term/GO:0050662
regulation of biological quality	Biological Process	GO:0065008	2	279	62	15766	0.0322581	0.0176963	0.300303	0.446136	-,106424076:down|LSC30,106433816:up	http://amigo.geneontology.org/amigo/term/GO:0065008
GTPase activity	Molecular Function	GO:0003924	1	92	62	15766	0.016129	0.00583534	0.304801	0.450339	-,106368479:down	http://amigo.geneontology.org/amigo/term/GO:0003924
single-organism biosynthetic process	Biological Process	GO:0044711	4	710	62	15766	0.0645161	0.0450336	0.305068	0.450339	LYCB,106452665:up|-,106415535:up|bkr2,106361756:down|-,106445705:down	http://amigo.geneontology.org/amigo/term/GO:0044711
nucleic acid binding	Molecular Function	GO:0003676	12	2579	62	15766	0.193548	0.16358	0.309677	0.455157	-,106369323:down|BNAC05G22220D,106399570:down|NAC74-1.1,106373548:up|-,106409276:up|NAC485,106445838:up|-,106394756:down|NAC13-1.1,106397080:down|-,106375558:down|-,106385612:down|-,106420610:down|-,106399365:down|-,106384865:down	http://amigo.geneontology.org/amigo/term/GO:0003676
oxidoreductase activity, acting on the CH-OH group of donors, NAD or NADP as acceptor	Molecular Function	GO:0016616	1	94	62	15766	0.016129	0.0059622	0.31029	0.455157	bkr2,106361756:down	http://amigo.geneontology.org/amigo/term/GO:0016616
magnesium ion binding	Molecular Function	GO:0000287	1	96	62	15766	0.016129	0.00608905	0.315736	0.46169	-,106353839:up	http://amigo.geneontology.org/amigo/term/GO:0000287
protein modification process	Biological Process	GO:0036211	2	291	62	15766	0.0322581	0.0184574	0.317751	0.461732	-,106435382:down|BNAA02G02650D,106367178:down	http://amigo.geneontology.org/amigo/term/GO:0036211
cellular protein modification process	Biological Process	GO:0006464	2	291	62	15766	0.0322581	0.0184574	0.317751	0.461732	-,106435382:down|BNAA02G02650D,106367178:down	http://amigo.geneontology.org/amigo/term/GO:0006464
hydrogen peroxide catabolic process	Biological Process	GO:0042744	1	98	62	15766	0.016129	0.00621591	0.321141	0.462126	-,106443611:up	http://amigo.geneontology.org/amigo/term/GO:0042744
ATPase activity, coupled to movement of substances	Molecular Function	GO:0043492	1	98	62	15766	0.016129	0.00621591	0.321141	0.462126	-,106353839:up	http://amigo.geneontology.org/amigo/term/GO:0043492
cellular component organization or biogenesis	Biological Process	GO:0071840	4	729	62	15766	0.0645161	0.0462387	0.322119	0.462126	-,106425156:down|-,106375558:down|-,106368479:down|BNAA02G02650D,106367178:down	http://amigo.geneontology.org/amigo/term/GO:0071840
hydrogen peroxide metabolic process	Biological Process	GO:0042743	1	99	62	15766	0.016129	0.00627934	0.323827	0.462126	-,106443611:up	http://amigo.geneontology.org/amigo/term/GO:0042743
UDP-glycosyltransferase activity	Molecular Function	GO:0008194	1	99	62	15766	0.016129	0.00627934	0.323827	0.462126	-,106406180:up	http://amigo.geneontology.org/amigo/term/GO:0008194
heterocycle metabolic process	Biological Process	GO:0046483	9	1893	62	15766	0.145161	0.120069	0.324979	0.462126	-,106369323:down|NAC74-1.1,106373548:up|-,106409276:up|NAC485,106445838:up|NAC13-1.1,106397080:down|-,106394756:down|-,106375558:down|-,106420610:down|-,106348257:up	http://amigo.geneontology.org/amigo/term/GO:0046483
cellular aromatic compound metabolic process	Biological Process	GO:0006725	9	1893	62	15766	0.145161	0.120069	0.324979	0.462126	-,106369323:down|NAC74-1.1,106373548:up|-,106409276:up|NAC485,106445838:up|NAC13-1.1,106397080:down|-,106394756:down|-,106375558:down|-,106420610:down|-,106348257:up	http://amigo.geneontology.org/amigo/term/GO:0006725
flavin adenine dinucleotide binding	Molecular Function	GO:0050660	1	100	62	15766	0.016129	0.00634276	0.326503	0.462877	-,106412148:up	http://amigo.geneontology.org/amigo/term/GO:0050660
chromosome organization	Biological Process	GO:0051276	1	102	62	15766	0.016129	0.00646962	0.331823	0.46899	-,106375558:down	http://amigo.geneontology.org/amigo/term/GO:0051276
cellular nitrogen compound metabolic process	Biological Process	GO:0034641	9	1911	62	15766	0.145161	0.12121	0.335272	0.470729	-,106369323:down|NAC74-1.1,106373548:up|-,106409276:up|NAC485,106445838:up|NAC13-1.1,106397080:down|-,106394756:down|-,106375558:down|-,106420610:down|-,106348257:up	http://amigo.geneontology.org/amigo/term/GO:0034641
metal cluster binding	Molecular Function	GO:0051540	1	104	62	15766	0.016129	0.00659647	0.337102	0.470729	-,106425156:down	http://amigo.geneontology.org/amigo/term/GO:0051540
ncRNA metabolic process	Biological Process	GO:0034660	1	104	62	15766	0.016129	0.00659647	0.337102	0.470729	-,106420610:down	http://amigo.geneontology.org/amigo/term/GO:0034660
iron-sulfur cluster binding	Molecular Function	GO:0051536	1	104	62	15766	0.016129	0.00659647	0.337102	0.470729	-,106425156:down	http://amigo.geneontology.org/amigo/term/GO:0051536
organic cyclic compound metabolic process	Biological Process	GO:1901360	9	1926	62	15766	0.145161	0.122162	0.343901	0.475091	-,106369323:down|NAC74-1.1,106373548:up|-,106409276:up|NAC485,106445838:up|NAC13-1.1,106397080:down|-,106394756:down|-,106375558:down|-,106420610:down|-,106348257:up	http://amigo.geneontology.org/amigo/term/GO:1901360
cellular process	Biological Process	GO:0009987	24	5603	62	15766	0.387097	0.355385	0.34451	0.475091	-,106424076:down|-,106369323:down|LSC30,106433816:up|NAC74-1.1,106373548:up|NAC485,106445838:up|-,106434038:down|-,106394756:down|NAC13-1.1,106397080:down|-,106375558:down|-,106445705:down|bkr2,106361756:down|-,106415535:up|-,106425156:down|SLR1,106399834:up|-,106445535:down|-,106368479:down|BNAA02G02650D,106367178:down|LYCB,106452665:up|-,106409276:up|-,106435382:down|-,106420610:down|-,10644361…	http://amigo.geneontology.org/amigo/term/GO:0009987
reactive oxygen species metabolic process	Biological Process	GO:0072593	1	107	62	15766	0.016129	0.00678676	0.344944	0.475091	-,106443611:up	http://amigo.geneontology.org/amigo/term/GO:0072593
transcription from RNA polymerase II promoter	Biological Process	GO:0006366	1	107	62	15766	0.016129	0.00678676	0.344944	0.475091	-,106369323:down	http://amigo.geneontology.org/amigo/term/GO:0006366
nucleus	Cellular Component	GO:0005634	8	1690	62	15766	0.129032	0.107193	0.345335	0.475091	-,106369323:down|NAC74-1.1,106373548:up|-,106409276:up|NAC485,106445838:up|NAC13-1.1,106397080:down|-,106394756:down|-,106431132:down|-,106385612:down	http://amigo.geneontology.org/amigo/term/GO:0005634
ligase activity	Molecular Function	GO:0016874	1	110	62	15766	0.016129	0.00697704	0.352695	0.483785	-,106420610:down	http://amigo.geneontology.org/amigo/term/GO:0016874
DNA binding	Molecular Function	GO:0003677	8	1720	62	15766	0.129032	0.109096	0.363796	0.497545	-,106369323:down|NAC74-1.1,106373548:up|-,106409276:up|NAC485,106445838:up|NAC13-1.1,106397080:down|-,106394756:down|-,106385612:down|-,106375558:down	http://amigo.geneontology.org/amigo/term/GO:0003677
cellular component biogenesis	Biological Process	GO:0044085	2	329	62	15766	0.0322581	0.0208677	0.372264	0.507633	-,106425156:down|-,106368479:down	http://amigo.geneontology.org/amigo/term/GO:0044085
macromolecule modification	Biological Process	GO:0043412	2	330	62	15766	0.0322581	0.0209311	0.373679	0.508072	-,106435382:down|BNAA02G02650D,106367178:down	http://amigo.geneontology.org/amigo/term/GO:0043412
protein complex biogenesis	Biological Process	GO:0070271	1	121	62	15766	0.016129	0.00767474	0.380349	0.514135	-,106368479:down	http://amigo.geneontology.org/amigo/term/GO:0070271
protein complex assembly	Biological Process	GO:0006461	1	121	62	15766	0.016129	0.00767474	0.380349	0.514135	-,106368479:down	http://amigo.geneontology.org/amigo/term/GO:0006461
nucleobase-containing compound biosynthetic process	Biological Process	GO:0034654	6	1280	62	15766	0.0967742	0.0811874	0.390071	0.524287	NAC485,106445838:up|-,106409276:up|-,106394756:down|NAC13-1.1,106397080:down|-,106369323:down|NAC74-1.1,106373548:up	http://amigo.geneontology.org/amigo/term/GO:0034654
translation factor activity, RNA binding	Molecular Function	GO:0008135	1	125	62	15766	0.016129	0.00792845	0.390115	0.524287	-,106399365:down	http://amigo.geneontology.org/amigo/term/GO:0008135
phosphorylation	Biological Process	GO:0016310	1	126	62	15766	0.016129	0.00799188	0.392532	0.526016	BNAA02G02650D,106367178:down	http://amigo.geneontology.org/amigo/term/GO:0016310
nucleosome	Cellular Component	GO:0000786	1	127	62	15766	0.016129	0.00805531	0.39494	0.527722	-,106385612:down	http://amigo.geneontology.org/amigo/term/GO:0000786
protein-DNA complex	Cellular Component	GO:0032993	1	128	62	15766	0.016129	0.00811874	0.397339	0.529406	-,106385612:down	http://amigo.geneontology.org/amigo/term/GO:0032993
DNA packaging complex	Cellular Component	GO:0044815	1	129	62	15766	0.016129	0.00818216	0.399728	0.531068	-,106385612:down	http://amigo.geneontology.org/amigo/term/GO:0044815
transport	Biological Process	GO:0006810	5	1057	62	15766	0.0806452	0.067043	0.402777	0.533594	-,106415687:down|-,106445535:down|-,106348673:up|LSC30,106433816:up|-,106427117:up	http://amigo.geneontology.org/amigo/term/GO:0006810
DNA metabolic process	Biological Process	GO:0006259	1	132	62	15766	0.016129	0.00837245	0.406841	0.537446	-,106375558:down	http://amigo.geneontology.org/amigo/term/GO:0006259
chromatin	Cellular Component	GO:0000785	1	133	62	15766	0.016129	0.00843587	0.409193	0.539022	-,106385612:down	http://amigo.geneontology.org/amigo/term/GO:0000785
establishment of localization	Biological Process	GO:0051234	5	1068	62	15766	0.0806452	0.0677407	0.411522	0.539075	-,106415687:down|-,106445535:down|-,106348673:up|LSC30,106433816:up|-,106427117:up	http://amigo.geneontology.org/amigo/term/GO:0051234
localization	Biological Process	GO:0051179	5	1070	62	15766	0.0806452	0.0678676	0.41311	0.539075	-,106415687:down|-,106445535:down|-,106348673:up|LSC30,106433816:up|-,106427117:up	http://amigo.geneontology.org/amigo/term/GO:0051179
coenzyme metabolic process	Biological Process	GO:0006732	1	135	62	15766	0.016129	0.00856273	0.41387	0.539075	-,106348257:up	http://amigo.geneontology.org/amigo/term/GO:0006732
multicellular organismal process	Biological Process	GO:0032501	1	135	62	15766	0.016129	0.00856273	0.41387	0.539075	SLR1,106399834:up	http://amigo.geneontology.org/amigo/term/GO:0032501
intracellular part	Cellular Component	GO:0044424	17	4031	62	15766	0.274194	0.255677	0.416196	0.54059	-,106369323:down|LSC30,106433816:up|NAC74-1.1,106373548:up|NAC485,106445838:up|-,106394756:down|NAC13-1.1,106397080:down|-,106385612:down|-,106399365:down|bkr2,106361756:down|-,106415535:up|-,106425156:down|-,106368479:down|BNAA02G02650D,106367178:down|-,106409276:up|-,106431132:down|-,106420610:down|-,106382313:down	http://amigo.geneontology.org/amigo/term/GO:0044424
oxidoreductase activity, acting on CH-OH group of donors	Molecular Function	GO:0016614	1	137	62	15766	0.016129	0.00868959	0.418511	0.542082	bkr2,106361756:down	http://amigo.geneontology.org/amigo/term/GO:0016614
protein folding	Biological Process	GO:0006457	1	139	62	15766	0.016129	0.00881644	0.423115	0.546524	-,106382313:down	http://amigo.geneontology.org/amigo/term/GO:0006457
cofactor binding	Molecular Function	GO:0048037	2	371	62	15766	0.0322581	0.0235317	0.430493	0.554513	bkr2,106361756:down|-,106412148:up	http://amigo.geneontology.org/amigo/term/GO:0048037
protein disulfide oxidoreductase activity	Molecular Function	GO:0015035	1	147	62	15766	0.016129	0.00932386	0.441177	0.566706	-,106424076:down	http://amigo.geneontology.org/amigo/term/GO:0015035
disulfide oxidoreductase activity	Molecular Function	GO:0015036	1	148	62	15766	0.016129	0.00938729	0.443396	0.567986	-,106424076:down	http://amigo.geneontology.org/amigo/term/GO:0015036
aromatic compound biosynthetic process	Biological Process	GO:0019438	6	1370	62	15766	0.0967742	0.0868959	0.454825	0.581026	NAC485,106445838:up|-,106409276:up|-,106394756:down|NAC13-1.1,106397080:down|-,106369323:down|NAC74-1.1,106373548:up	http://amigo.geneontology.org/amigo/term/GO:0019438
carbohydrate metabolic process	Biological Process	GO:0005975	3	633	62	15766	0.0483871	0.0401497	0.456237	0.581234	-,106377238:up|-,106395190:down|-,106348257:up	http://amigo.geneontology.org/amigo/term/GO:0005975
chromosomal part	Cellular Component	GO:0044427	1	156	62	15766	0.016129	0.00989471	0.460833	0.585484	-,106385612:down	http://amigo.geneontology.org/amigo/term/GO:0044427
cellular metabolic process	Biological Process	GO:0044237	17	4133	62	15766	0.274194	0.262146	0.462489	0.58553	-,106369323:down|NAC74-1.1,106373548:up|NAC485,106445838:up|-,106394756:down|NAC13-1.1,106397080:down|-,106375558:down|-,106445705:down|bkr2,106361756:down|-,106415535:up|BNAA02G02650D,106367178:down|-,106409276:up|LYCB,106452665:up|-,106435382:down|-,106420610:down|-,106443611:up|-,106348257:up|-,106382313:down	http://amigo.geneontology.org/amigo/term/GO:0044237
cellular nitrogen compound biosynthetic process	Biological Process	GO:0044271	6	1382	62	15766	0.0967742	0.087657	0.463387	0.58553	NAC485,106445838:up|-,106409276:up|-,106394756:down|NAC13-1.1,106397080:down|-,106369323:down|NAC74-1.1,106373548:up	http://amigo.geneontology.org/amigo/term/GO:0044271
heterocycle biosynthetic process	Biological Process	GO:0018130	6	1391	62	15766	0.0967742	0.0882278	0.469791	0.591243	NAC485,106445838:up|-,106409276:up|-,106394756:down|NAC13-1.1,106397080:down|-,106369323:down|NAC74-1.1,106373548:up	http://amigo.geneontology.org/amigo/term/GO:0018130
cellular biosynthetic process	Biological Process	GO:0044249	11	2644	62	15766	0.177419	0.167703	0.471037	0.591243	-,106415535:up|bkr2,106361756:down|-,106445705:down|-,106369323:down|NAC74-1.1,106373548:up|LYCB,106452665:up|-,106409276:up|NAC485,106445838:up|-,106394756:down|NAC13-1.1,106397080:down|-,106420610:down	http://amigo.geneontology.org/amigo/term/GO:0044249
cofactor metabolic process	Biological Process	GO:0051186	1	162	62	15766	0.016129	0.0102753	0.473556	0.591243	-,106348257:up	http://amigo.geneontology.org/amigo/term/GO:0051186
organic substance biosynthetic process	Biological Process	GO:1901576	11	2650	62	15766	0.177419	0.168083	0.47426	0.591243	-,106415535:up|bkr2,106361756:down|-,106445705:down|-,106369323:down|NAC74-1.1,106373548:up|LYCB,106452665:up|-,106409276:up|NAC485,106445838:up|-,106394756:down|NAC13-1.1,106397080:down|-,106420610:down	http://amigo.geneontology.org/amigo/term/GO:1901576
extracellular region	Cellular Component	GO:0005576	2	404	62	15766	0.0322581	0.0256248	0.474266	0.591243	-,106372650:up|-,106443611:up	http://amigo.geneontology.org/amigo/term/GO:0005576
cellular macromolecular complex assembly	Biological Process	GO:0034622	1	164	62	15766	0.016129	0.0104021	0.477732	0.593971	-,106368479:down	http://amigo.geneontology.org/amigo/term/GO:0034622
chromosome	Cellular Component	GO:0005694	1	165	62	15766	0.016129	0.0104656	0.479807	0.594961	-,106385612:down	http://amigo.geneontology.org/amigo/term/GO:0005694
nitrogen compound metabolic process	Biological Process	GO:0006807	9	2168	62	15766	0.145161	0.137511	0.485834	0.599827	-,106369323:down|NAC74-1.1,106373548:up|-,106409276:up|NAC485,106445838:up|NAC13-1.1,106397080:down|-,106394756:down|-,106375558:down|-,106420610:down|-,106348257:up	http://amigo.geneontology.org/amigo/term/GO:0006807
membrane-bounded organelle	Cellular Component	GO:0043227	11	2676	62	15766	0.177419	0.169732	0.488197	0.599827	-,106415535:up|bkr2,106361756:down|-,106369323:down|LSC30,106433816:up|NAC74-1.1,106373548:up|-,106409276:up|NAC485,106445838:up|-,106394756:down|NAC13-1.1,106397080:down|-,106385612:down|-,106431132:down	http://amigo.geneontology.org/amigo/term/GO:0043227
intracellular membrane-bounded organelle	Cellular Component	GO:0043231	11	2676	62	15766	0.177419	0.169732	0.488197	0.599827	-,106415535:up|bkr2,106361756:down|-,106369323:down|LSC30,106433816:up|NAC74-1.1,106373548:up|-,106409276:up|NAC485,106445838:up|-,106394756:down|NAC13-1.1,106397080:down|-,106385612:down|-,106431132:down	http://amigo.geneontology.org/amigo/term/GO:0043231
organic cyclic compound biosynthetic process	Biological Process	GO:1901362	6	1418	62	15766	0.0967742	0.0899404	0.488892	0.599827	NAC485,106445838:up|-,106409276:up|-,106394756:down|NAC13-1.1,106397080:down|-,106369323:down|NAC74-1.1,106373548:up	http://amigo.geneontology.org/amigo/term/GO:1901362
transition metal ion binding	Molecular Function	GO:0046914	5	1176	62	15766	0.0806452	0.0745909	0.496111	0.605502	BNAA07G31800D,106354537:down|-,106409276:up|-,106421641:up|LSC30,106433816:up|-,106439691:down	http://amigo.geneontology.org/amigo/term/GO:0046914
macromolecular complex assembly	Biological Process	GO:0065003	1	173	62	15766	0.016129	0.010973	0.496121	0.605502	-,106368479:down	http://amigo.geneontology.org/amigo/term/GO:0065003
monooxygenase activity	Molecular Function	GO:0004497	1	174	62	15766	0.016129	0.0110364	0.498124	0.606356	-,106412148:up	http://amigo.geneontology.org/amigo/term/GO:0004497
sequence-specific DNA binding	Molecular Function	GO:0043565	2	424	62	15766	0.0322581	0.0268933	0.499824	0.606836	-,106409276:up|-,106369323:down	http://amigo.geneontology.org/amigo/term/GO:0043565
ribose phosphate metabolic process	Biological Process	GO:0019693	1	177	62	15766	0.016129	0.0112267	0.504088	0.610419	-,106348257:up	http://amigo.geneontology.org/amigo/term/GO:0019693
cation transport	Biological Process	GO:0006812	1	183	62	15766	0.016129	0.0116073	0.515807	0.622987	LSC30,106433816:up	http://amigo.geneontology.org/amigo/term/GO:0006812
oxidoreductase activity, acting on a sulfur group of donors	Molecular Function	GO:0016667	1	185	62	15766	0.016129	0.0117341	0.519652	0.626006	-,106424076:down	http://amigo.geneontology.org/amigo/term/GO:0016667
methyltransferase activity	Molecular Function	GO:0008168	1	187	62	15766	0.016129	0.011861	0.523468	0.628973	-,106435382:down	http://amigo.geneontology.org/amigo/term/GO:0008168
cellular macromolecule metabolic process	Biological Process	GO:0044260	11	2747	62	15766	0.177419	0.174236	0.525915	0.630284	-,106369323:down|BNAA02G02650D,106367178:down|NAC74-1.1,106373548:up|-,106409276:up|NAC485,106445838:up|-,106394756:down|NAC13-1.1,106397080:down|-,106435382:down|-,106375558:down|-,106420610:down|-,106382313:down	http://amigo.geneontology.org/amigo/term/GO:0044260
endopeptidase activity	Molecular Function	GO:0004175	1	194	62	15766	0.016129	0.012305	0.536588	0.641422	-,106383299:up	http://amigo.geneontology.org/amigo/term/GO:0004175
phosphate-containing compound metabolic process	Biological Process	GO:0006796	2	456	62	15766	0.0322581	0.028923	0.539076	0.642744	BNAA02G02650D,106367178:down|-,106348257:up	http://amigo.geneontology.org/amigo/term/GO:0006796
isomerase activity	Molecular Function	GO:0016853	1	199	62	15766	0.016129	0.0126221	0.545741	0.649027	-,106375558:down	http://amigo.geneontology.org/amigo/term/GO:0016853
transferase activity, transferring one-carbon groups	Molecular Function	GO:0016741	1	200	62	15766	0.016129	0.0126855	0.54755	0.649518	-,106435382:down	http://amigo.geneontology.org/amigo/term/GO:0016741
substrate-specific transporter activity	Molecular Function	GO:0022892	2	466	62	15766	0.0322581	0.0295573	0.550913	0.651572	-,106405923:up|-,106353839:up	http://amigo.geneontology.org/amigo/term/GO:0022892
response to stress	Biological Process	GO:0006950	2	467	62	15766	0.0322581	0.0296207	0.552085	0.651572	-,106420556:up|-,106443611:up	http://amigo.geneontology.org/amigo/term/GO:0006950
phosphorus metabolic process	Biological Process	GO:0006793	2	471	62	15766	0.0322581	0.0298744	0.556753	0.655418	BNAA02G02650D,106367178:down|-,106348257:up	http://amigo.geneontology.org/amigo/term/GO:0006793
cell redox homeostasis	Biological Process	GO:0045454	1	213	62	15766	0.016129	0.0135101	0.570435	0.669829	-,106424076:down	http://amigo.geneontology.org/amigo/term/GO:0045454
transferase activity, transferring acyl groups other than amino-acyl groups	Molecular Function	GO:0016747	1	217	62	15766	0.016129	0.0137638	0.577244	0.674532	bkr2,106361756:down	http://amigo.geneontology.org/amigo/term/GO:0016747
RNA binding	Molecular Function	GO:0003723	2	489	62	15766	0.0322581	0.0310161	0.577341	0.674532	-,106420610:down|-,106399365:down	http://amigo.geneontology.org/amigo/term/GO:0003723
iron ion binding	Molecular Function	GO:0005506	1	222	62	15766	0.016129	0.0140809	0.585607	0.680987	LSC30,106433816:up	http://amigo.geneontology.org/amigo/term/GO:0005506
nucleotide metabolic process	Biological Process	GO:0009117	1	223	62	15766	0.016129	0.0141444	0.58726	0.680987	-,106348257:up	http://amigo.geneontology.org/amigo/term/GO:0009117
nucleoside phosphate metabolic process	Biological Process	GO:0006753	1	223	62	15766	0.016129	0.0141444	0.58726	0.680987	-,106348257:up	http://amigo.geneontology.org/amigo/term/GO:0006753
ion transport	Biological Process	GO:0006811	1	225	62	15766	0.016129	0.0142712	0.590546	0.683094	LSC30,106433816:up	http://amigo.geneontology.org/amigo/term/GO:0006811
transporter activity	Molecular Function	GO:0005215	3	784	62	15766	0.0483871	0.0497273	0.601643	0.69223	BNAC05G12600D,106365600:down|-,106405923:up|-,106353839:up	http://amigo.geneontology.org/amigo/term/GO:0005215
organelle	Cellular Component	GO:0043226	13	3416	62	15766	0.209677	0.216669	0.60291	0.69223	-,106415535:up|bkr2,106361756:down|-,106369323:down|-,106368479:down|BNAA02G02650D,106367178:down|LSC30,106433816:up|NAC74-1.1,106373548:up|-,106409276:up|NAC485,106445838:up|-,106394756:down|NAC13-1.1,106397080:down|-,106385612:down|-,106431132:down	http://amigo.geneontology.org/amigo/term/GO:0043226
intracellular organelle	Cellular Component	GO:0043229	13	3416	62	15766	0.209677	0.216669	0.60291	0.69223	-,106415535:up|bkr2,106361756:down|-,106369323:down|-,106368479:down|BNAA02G02650D,106367178:down|LSC30,106433816:up|NAC74-1.1,106373548:up|-,106409276:up|NAC485,106445838:up|-,106394756:down|NAC13-1.1,106397080:down|-,106385612:down|-,106431132:down	http://amigo.geneontology.org/amigo/term/GO:0043229
single-organism catabolic process	Biological Process	GO:0044712	1	239	62	15766	0.016129	0.0151592	0.61284	0.701547	-,106443611:up	http://amigo.geneontology.org/amigo/term/GO:0044712
intracellular	Cellular Component	GO:0005622	17	4474	62	15766	0.274194	0.283775	0.614042	0.701547	-,106369323:down|LSC30,106433816:up|NAC74-1.1,106373548:up|NAC485,106445838:up|-,106394756:down|NAC13-1.1,106397080:down|-,106385612:down|-,106399365:down|bkr2,106361756:down|-,106415535:up|-,106425156:down|-,106368479:down|BNAA02G02650D,106367178:down|-,106409276:up|-,106431132:down|-,106420610:down|-,106382313:down	http://amigo.geneontology.org/amigo/term/GO:0005622
cytoplasm	Cellular Component	GO:0005737	8	2142	62	15766	0.129032	0.135862	0.618574	0.704992	-,106415535:up|bkr2,106361756:down|-,106425156:down|-,106368479:down|LSC30,106433816:up|-,106420610:down|-,106399365:down|-,106382313:down	http://amigo.geneontology.org/amigo/term/GO:0005737
macromolecule metabolic process	Biological Process	GO:0043170	11	2945	62	15766	0.177419	0.186794	0.626363	0.712124	-,106369323:down|BNAA02G02650D,106367178:down|NAC74-1.1,106373548:up|-,106409276:up|NAC485,106445838:up|-,106394756:down|NAC13-1.1,106397080:down|-,106435382:down|-,106375558:down|-,106420610:down|-,106382313:down	http://amigo.geneontology.org/amigo/term/GO:0043170
transmembrane transport	Biological Process	GO:0055085	1	255	62	15766	0.016129	0.016174	0.63686	0.718925	-,106445535:down	http://amigo.geneontology.org/amigo/term/GO:0055085
nucleobase-containing small molecule metabolic process	Biological Process	GO:0055086	1	255	62	15766	0.016129	0.016174	0.63686	0.718925	-,106348257:up	http://amigo.geneontology.org/amigo/term/GO:0055086
transmembrane transporter activity	Molecular Function	GO:0022857	2	545	62	15766	0.0322581	0.0345681	0.636983	0.718925	BNAC05G12600D,106365600:down|-,106405923:up	http://amigo.geneontology.org/amigo/term/GO:0022857
electron carrier activity	Molecular Function	GO:0009055	1	257	62	15766	0.016129	0.0163009	0.639757	0.720307	-,106424076:down	http://amigo.geneontology.org/amigo/term/GO:0009055
transferase activity, transferring acyl groups	Molecular Function	GO:0016746	1	261	62	15766	0.016129	0.0165546	0.645484	0.725	bkr2,106361756:down	http://amigo.geneontology.org/amigo/term/GO:0016746
transferase activity, transferring hexosyl groups	Molecular Function	GO:0016758	1	267	62	15766	0.016129	0.0169352	0.653906	0.73269	-,106406180:up	http://amigo.geneontology.org/amigo/term/GO:0016758
calcium ion binding	Molecular Function	GO:0005509	1	277	62	15766	0.016129	0.0175695	0.667508	0.746133	-,106447544:down	http://amigo.geneontology.org/amigo/term/GO:0005509
cellular macromolecule biosynthetic process	Biological Process	GO:0034645	7	1968	62	15766	0.112903	0.124826	0.669366	0.746415	NAC485,106445838:up|-,106409276:up|-,106394756:down|NAC13-1.1,106397080:down|-,106369323:down|-,106420610:down|NAC74-1.1,106373548:up	http://amigo.geneontology.org/amigo/term/GO:0034645
cellular amino acid metabolic process	Biological Process	GO:0006520	1	284	62	15766	0.016129	0.0180134	0.676715	0.752805	-,106420610:down	http://amigo.geneontology.org/amigo/term/GO:0006520
macromolecule biosynthetic process	Biological Process	GO:0009059	7	1987	62	15766	0.112903	0.126031	0.67954	0.753692	NAC485,106445838:up|-,106409276:up|-,106394756:down|NAC13-1.1,106397080:down|-,106369323:down|-,106420610:down|NAC74-1.1,106373548:up	http://amigo.geneontology.org/amigo/term/GO:0009059
kinase activity	Molecular Function	GO:0016301	3	883	62	15766	0.0483871	0.0560066	0.682491	0.753692	-,106450993:up|-,106434038:down|-,106437610:up	http://amigo.geneontology.org/amigo/term/GO:0016301
heme binding	Molecular Function	GO:0020037	1	289	62	15766	0.016129	0.0183306	0.683137	0.753692	-,106443611:up	http://amigo.geneontology.org/amigo/term/GO:0020037
protein complex	Cellular Component	GO:0043234	3	885	62	15766	0.0483871	0.0561335	0.683996	0.753692	-,106385612:down|-,106368479:down|BNAA02G02650D,106367178:down	http://amigo.geneontology.org/amigo/term/GO:0043234
peptidase activity, acting on L-amino acid peptides	Molecular Function	GO:0070011	1	297	62	15766	0.016129	0.018838	0.693153	0.761977	-,106383299:up	http://amigo.geneontology.org/amigo/term/GO:0070011
sequence-specific DNA binding transcription factor activity	Molecular Function	GO:0003700	2	610	62	15766	0.0322581	0.0386909	0.697898	0.763582	-,106409276:up|-,106369323:down	http://amigo.geneontology.org/amigo/term/GO:0003700
nucleic acid binding transcription factor activity	Molecular Function	GO:0001071	2	610	62	15766	0.0322581	0.0386909	0.697898	0.763582	-,106409276:up|-,106369323:down	http://amigo.geneontology.org/amigo/term/GO:0001071
single-organism transport	Biological Process	GO:0044765	2	614	62	15766	0.0322581	0.0389446	0.701362	0.765571	-,106445535:down|LSC30,106433816:up	http://amigo.geneontology.org/amigo/term/GO:0044765
gene expression	Biological Process	GO:0010467	7	2036	62	15766	0.112903	0.129139	0.704912	0.767487	NAC485,106445838:up|-,106409276:up|-,106394756:down|NAC13-1.1,106397080:down|-,106369323:down|-,106420610:down|NAC74-1.1,106373548:up	http://amigo.geneontology.org/amigo/term/GO:0010467
protein serine/threonine kinase activity	Molecular Function	GO:0004674	1	308	62	15766	0.016129	0.0195357	0.706418	0.767487	-,106434038:down	http://amigo.geneontology.org/amigo/term/GO:0004674
cell	Cellular Component	GO:0005623	18	4970	62	15766	0.290323	0.315235	0.708074	0.767493	-,106424076:down|-,106369323:down|LSC30,106433816:up|NAC74-1.1,106373548:up|NAC485,106445838:up|-,106394756:down|NAC13-1.1,106397080:down|-,106385612:down|-,106399365:down|bkr2,106361756:down|-,106415535:up|-,106425156:down|-,106368479:down|BNAA02G02650D,106367178:down|-,106409276:up|-,106431132:down|-,106420610:down|-,106382313:down	http://amigo.geneontology.org/amigo/term/GO:0005623
peptidase activity	Molecular Function	GO:0008233	1	318	62	15766	0.016129	0.02017	0.717986	0.776427	-,106383299:up	http://amigo.geneontology.org/amigo/term/GO:0008233
single-organism localization	Biological Process	GO:1902578	2	643	62	15766	0.0322581	0.040784	0.725521	0.781479	-,106445535:down|LSC30,106433816:up	http://amigo.geneontology.org/amigo/term/GO:1902578
cell part	Cellular Component	GO:0044464	17	4758	62	15766	0.274194	0.301789	0.726019	0.781479	-,106369323:down|LSC30,106433816:up|NAC74-1.1,106373548:up|NAC485,106445838:up|-,106394756:down|NAC13-1.1,106397080:down|-,106385612:down|-,106399365:down|bkr2,106361756:down|-,106415535:up|-,106425156:down|-,106368479:down|BNAA02G02650D,106367178:down|-,106409276:up|-,106431132:down|-,106420610:down|-,106382313:down	http://amigo.geneontology.org/amigo/term/GO:0044464
ion transmembrane transporter activity	Molecular Function	GO:0015075	1	334	62	15766	0.016129	0.0211848	0.735569	0.788678	-,106405923:up	http://amigo.geneontology.org/amigo/term/GO:0015075
cellular protein metabolic process	Biological Process	GO:0044267	4	1252	62	15766	0.0645161	0.0794114	0.7361	0.788678	-,106435382:down|BNAA02G02650D,106367178:down|-,106420610:down|-,106382313:down	http://amigo.geneontology.org/amigo/term/GO:0044267
transferase activity, transferring glycosyl groups	Molecular Function	GO:0016757	1	338	62	15766	0.016129	0.0214385	0.739793	0.790763	-,106406180:up	http://amigo.geneontology.org/amigo/term/GO:0016757
tetrapyrrole binding	Molecular Function	GO:0046906	1	343	62	15766	0.016129	0.0217557	0.744981	0.790763	-,106443611:up	http://amigo.geneontology.org/amigo/term/GO:0046906
carbohydrate derivative metabolic process	Biological Process	GO:1901135	1	348	62	15766	0.016129	0.0220728	0.750066	0.790763	-,106348257:up	http://amigo.geneontology.org/amigo/term/GO:1901135
organophosphate metabolic process	Biological Process	GO:0019637	1	350	62	15766	0.016129	0.0221997	0.752072	0.790763	-,106348257:up	http://amigo.geneontology.org/amigo/term/GO:0019637
organonitrogen compound metabolic process	Biological Process	GO:1901564	2	680	62	15766	0.0322581	0.0431308	0.753978	0.790763	-,106420610:down|-,106348257:up	http://amigo.geneontology.org/amigo/term/GO:1901564
guanyl ribonucleotide binding	Molecular Function	GO:0032561	1	352	62	15766	0.016129	0.0223265	0.754062	0.790763	-,106368479:down	http://amigo.geneontology.org/amigo/term/GO:0032561
GTP binding	Molecular Function	GO:0005525	1	352	62	15766	0.016129	0.0223265	0.754062	0.790763	-,106368479:down	http://amigo.geneontology.org/amigo/term/GO:0005525
non-membrane-bounded organelle	Cellular Component	GO:0043228	3	988	62	15766	0.0483871	0.0626665	0.754591	0.790763	-,106385612:down|-,106368479:down|BNAA02G02650D,106367178:down	http://amigo.geneontology.org/amigo/term/GO:0043228
intracellular non-membrane-bounded organelle	Cellular Component	GO:0043232	3	988	62	15766	0.0483871	0.0626665	0.754591	0.790763	-,106385612:down|-,106368479:down|BNAA02G02650D,106367178:down	http://amigo.geneontology.org/amigo/term/GO:0043232
guanyl nucleotide binding	Molecular Function	GO:0019001	1	353	62	15766	0.016129	0.02239	0.755052	0.790763	-,106368479:down	http://amigo.geneontology.org/amigo/term/GO:0019001
protein kinase activity	Molecular Function	GO:0004672	2	694	62	15766	0.0322581	0.0440188	0.764079	0.79842	-,106434038:down|-,106437610:up	http://amigo.geneontology.org/amigo/term/GO:0004672
cellular_component	Cellular Component	GO:0005575	34	9234	62	15766	0.548387	0.585691	0.7672	0.799884	-,106424076:down|-,106369323:down|NAC74-1.1,106373548:up|NAC485,106445838:up|-,106385612:down|-,106418450:up|-,106445705:down|-,106415535:up|-,106368479:down|BNAA02G02650D,106367178:down|-,106372650:up|-,106409276:up|BNAC05G12600D,106365600:down|-,106420610:down|-,106405821:up|LSC30,106433816:up|-,106437610:up|-,106427117:up|NAC13-1.1,106397080:down|-,106394756:down|-,106348673:up|-,106353839:up|…	http://amigo.geneontology.org/amigo/term/GO:0005575
protein metabolic process	Biological Process	GO:0019538	4	1315	62	15766	0.0645161	0.0834073	0.771052	0.802101	-,106435382:down|BNAA02G02650D,106367178:down|-,106420610:down|-,106382313:down	http://amigo.geneontology.org/amigo/term/GO:0019538
intracellular organelle part	Cellular Component	GO:0044446	3	1022	62	15766	0.0483871	0.064823	0.775	0.802616	-,106385612:down|-,106368479:down|BNAA02G02650D,106367178:down	http://amigo.geneontology.org/amigo/term/GO:0044446
organelle part	Cellular Component	GO:0044422	3	1022	62	15766	0.0483871	0.064823	0.775	0.802616	-,106385612:down|-,106368479:down|BNAA02G02650D,106367178:down	http://amigo.geneontology.org/amigo/term/GO:0044422
transferase activity, transferring phosphorus-containing groups	Molecular Function	GO:0016772	3	1046	62	15766	0.0483871	0.0663453	0.788575	0.814861	-,106450993:up|-,106434038:down|-,106437610:up	http://amigo.geneontology.org/amigo/term/GO:0016772
substrate-specific transmembrane transporter activity	Molecular Function	GO:0022891	1	409	62	15766	0.016129	0.0259419	0.804624	0.829602	-,106405923:up	http://amigo.geneontology.org/amigo/term/GO:0022891
phosphotransferase activity, alcohol group as acceptor	Molecular Function	GO:0016773	2	796	62	15766	0.0322581	0.0504884	0.82752	0.85132	-,106434038:down|-,106437610:up	http://amigo.geneontology.org/amigo/term/GO:0016773
cellular catabolic process	Biological Process	GO:0044248	1	446	62	15766	0.016129	0.0282887	0.831814	0.853849	-,106443611:up	http://amigo.geneontology.org/amigo/term/GO:0044248
transferase activity	Molecular Function	GO:0016740	6	2095	62	15766	0.0967742	0.132881	0.84908	0.869653	-,106450993:up|-,106406180:up|bkr2,106361756:down|-,106434038:down|-,106435382:down|-,106437610:up	http://amigo.geneontology.org/amigo/term/GO:0016740
zinc ion binding	Molecular Function	GO:0008270	2	852	62	15766	0.0322581	0.0540403	0.855541	0.874344	BNAA07G31800D,106354537:down|-,106409276:up	http://amigo.geneontology.org/amigo/term/GO:0008270
cell communication	Biological Process	GO:0007154	1	570	62	15766	0.016129	0.0361537	0.898487	0.91622	SLR1,106399834:up	http://amigo.geneontology.org/amigo/term/GO:0007154
integral component of membrane	Cellular Component	GO:0016021	14	4591	62	15766	0.225806	0.291196	0.90156	0.91722	-,106445705:down|-,106431167:up|-,106415687:down|-,106445535:down|-,106356967:up|-,106437610:up|-,106427117:up|NAC13-1.1,106397080:down|BNAC05G12600D,106365600:down|-,106405923:up|-,106348673:up|-,106353839:up|-,106405821:up|-,106418450:up	http://amigo.geneontology.org/amigo/term/GO:0016021
intrinsic component of membrane	Cellular Component	GO:0031224	14	4601	62	15766	0.225806	0.291831	0.903412	0.91722	-,106445705:down|-,106431167:up|-,106415687:down|-,106445535:down|-,106356967:up|-,106437610:up|-,106427117:up|NAC13-1.1,106397080:down|BNAC05G12600D,106365600:down|-,106405923:up|-,106348673:up|-,106353839:up|-,106405821:up|-,106418450:up	http://amigo.geneontology.org/amigo/term/GO:0031224
cytoplasmic part	Cellular Component	GO:0044444	4	1715	62	15766	0.0645161	0.108778	0.916779	0.928613	-,106415535:up|bkr2,106361756:down|-,106368479:down|LSC30,106433816:up	http://amigo.geneontology.org/amigo/term/GO:0044444
catabolic process	Biological Process	GO:0009056	1	624	62	15766	0.016129	0.0395788	0.918628	0.928613	-,106443611:up	http://amigo.geneontology.org/amigo/term/GO:0009056
membrane	Cellular Component	GO:0016020	15	5043	62	15766	0.241935	0.319866	0.930167	0.938238	-,106445705:down|-,106431167:up|-,106415687:down|-,106445535:down|-,106356967:up|-,106437610:up|-,106427117:up|-,106406180:up|NAC13-1.1,106397080:down|BNAC05G12600D,106365600:down|-,106405923:up|-,106348673:up|-,106353839:up|-,106405821:up|-,106418450:up	http://amigo.geneontology.org/amigo/term/GO:0016020
translation	Biological Process	GO:0006412	1	677	62	15766	0.016129	0.0429405	0.934556	0.940624	-,106420610:down	http://amigo.geneontology.org/amigo/term/GO:0006412
membrane part	Cellular Component	GO:0044425	14	4817	62	15766	0.225806	0.305531	0.937174	0.941222	-,106445705:down|-,106431167:up|-,106415687:down|-,106445535:down|-,106356967:up|-,106437610:up|-,106427117:up|NAC13-1.1,106397080:down|BNAC05G12600D,106365600:down|-,106405923:up|-,106348673:up|-,106353839:up|-,106405821:up|-,106418450:up	http://amigo.geneontology.org/amigo/term/GO:0044425
response to stimulus	Biological Process	GO:0050896	2	1179	62	15766	0.0322581	0.0747812	0.951759	0.953811	-,106420556:up|-,106443611:up	http://amigo.geneontology.org/amigo/term/GO:0050896
macromolecular complex	Cellular Component	GO:0032991	3	1590	62	15766	0.0483871	0.10085	0.956711	0.956711	-,106385612:down|-,106368479:down|BNAA02G02650D,106367178:down	http://amigo.geneontology.org/amigo/term/GO:0032991

## Sheet: P5A_SB_vs_P5A_MB
#Term	Database	ID	Input number	Background number	All input number	All background number	Input frequency	Background frequency	P-Value	Corrected P-Value	input_gene	Hyperlink_change
anthranilate synthase activity	Molecular Function	GO:0004049	1	2	24	15766	0.0416667	0.000126855	0.0030423	0.186149	-,106427871:up	http://amigo.geneontology.org/amigo/term/GO:0004049
phosphoenolpyruvate carboxykinase (ATP) activity	Molecular Function	GO:0004612	1	3	24	15766	0.0416667	0.000190283	0.00456013	0.186149	-,106436992:up	http://amigo.geneontology.org/amigo/term/GO:0004612
carbon-carbon lyase activity	Molecular Function	GO:0016830	2	67	24	15766	0.0833333	0.00424965	0.00462269	0.186149	-,106436992:up|-,106427871:up	http://amigo.geneontology.org/amigo/term/GO:0016830
indolalkylamine biosynthetic process	Biological Process	GO:0046219	1	6	24	15766	0.0416667	0.000380566	0.00910033	0.186149	-,106427871:up	http://amigo.geneontology.org/amigo/term/GO:0046219
tryptophan biosynthetic process	Biological Process	GO:0000162	1	6	24	15766	0.0416667	0.000380566	0.00910033	0.186149	-,106427871:up	http://amigo.geneontology.org/amigo/term/GO:0000162
phosphoenolpyruvate carboxykinase activity	Molecular Function	GO:0004611	1	6	24	15766	0.0416667	0.000380566	0.00910033	0.186149	-,106436992:up	http://amigo.geneontology.org/amigo/term/GO:0004611
indole-containing compound biosynthetic process	Biological Process	GO:0042435	1	6	24	15766	0.0416667	0.000380566	0.00910033	0.186149	-,106427871:up	http://amigo.geneontology.org/amigo/term/GO:0042435
negative regulation of cell death	Biological Process	GO:0060548	1	8	24	15766	0.0416667	0.000507421	0.0121161	0.186149	-,106419880:down	http://amigo.geneontology.org/amigo/term/GO:0060548
DNA replication initiation	Biological Process	GO:0006270	1	8	24	15766	0.0416667	0.000507421	0.0121161	0.186149	-,106443685:down	http://amigo.geneontology.org/amigo/term/GO:0006270
regulation of cell death	Biological Process	GO:0010941	1	9	24	15766	0.0416667	0.000570849	0.0136207	0.186149	-,106419880:down	http://amigo.geneontology.org/amigo/term/GO:0010941
gluconeogenesis	Biological Process	GO:0006094	1	9	24	15766	0.0416667	0.000570849	0.0136207	0.186149	-,106436992:up	http://amigo.geneontology.org/amigo/term/GO:0006094
death	Biological Process	GO:0016265	1	9	24	15766	0.0416667	0.000570849	0.0136207	0.186149	-,106419880:down	http://amigo.geneontology.org/amigo/term/GO:0016265
monosaccharide biosynthetic process	Biological Process	GO:0046364	1	9	24	15766	0.0416667	0.000570849	0.0136207	0.186149	-,106436992:up	http://amigo.geneontology.org/amigo/term/GO:0046364
hexose biosynthetic process	Biological Process	GO:0019319	1	9	24	15766	0.0416667	0.000570849	0.0136207	0.186149	-,106436992:up	http://amigo.geneontology.org/amigo/term/GO:0019319
cell death	Biological Process	GO:0008219	1	9	24	15766	0.0416667	0.000570849	0.0136207	0.186149	-,106419880:down	http://amigo.geneontology.org/amigo/term/GO:0008219
oxo-acid-lyase activity	Molecular Function	GO:0016833	1	10	24	15766	0.0416667	0.000634276	0.0151231	0.193764	-,106427871:up	http://amigo.geneontology.org/amigo/term/GO:0016833
calcium-dependent phospholipid binding	Molecular Function	GO:0005544	1	13	24	15766	0.0416667	0.000824559	0.0196171	0.206081	-,106419880:down	http://amigo.geneontology.org/amigo/term/GO:0005544
DNA-dependent DNA replication	Biological Process	GO:0006261	1	13	24	15766	0.0416667	0.000824559	0.0196171	0.206081	-,106443685:down	http://amigo.geneontology.org/amigo/term/GO:0006261
indole-containing compound metabolic process	Biological Process	GO:0042430	1	14	24	15766	0.0416667	0.000887987	0.0211107	0.206081	-,106427871:up	http://amigo.geneontology.org/amigo/term/GO:0042430
indolalkylamine metabolic process	Biological Process	GO:0006586	1	14	24	15766	0.0416667	0.000887987	0.0211107	0.206081	-,106427871:up	http://amigo.geneontology.org/amigo/term/GO:0006586
tryptophan metabolic process	Biological Process	GO:0006568	1	14	24	15766	0.0416667	0.000887987	0.0211107	0.206081	-,106427871:up	http://amigo.geneontology.org/amigo/term/GO:0006568
aromatic amino acid family biosynthetic process	Biological Process	GO:0009073	1	20	24	15766	0.0416667	0.00126855	0.0300268	0.279795	-,106427871:up	http://amigo.geneontology.org/amigo/term/GO:0009073
sulfotransferase activity	Molecular Function	GO:0008146	1	21	24	15766	0.0416667	0.00133198	0.0315052	0.280808	-,106366617:up	http://amigo.geneontology.org/amigo/term/GO:0008146
organic substance biosynthetic process	Biological Process	GO:1901576	8	2650	24	15766	0.333333	0.168083	0.0369639	0.295277	-,106400073:down|-,106436992:up|-,106443685:down|-,106360544:down|-,106427871:up|-,106402408:down|NAC5-8,106396474:up|-,106391041:down	http://amigo.geneontology.org/amigo/term/GO:1901576
glucose metabolic process	Biological Process	GO:0006006	1	25	24	15766	0.0416667	0.00158569	0.0373974	0.295277	-,106436992:up	http://amigo.geneontology.org/amigo/term/GO:0006006
cell division	Biological Process	GO:0051301	1	27	24	15766	0.0416667	0.00171255	0.0403306	0.295277	-,106443685:down	http://amigo.geneontology.org/amigo/term/GO:0051301
cellular biogenic amine biosynthetic process	Biological Process	GO:0042401	1	27	24	15766	0.0416667	0.00171255	0.0403306	0.295277	-,106427871:up	http://amigo.geneontology.org/amigo/term/GO:0042401
amine biosynthetic process	Biological Process	GO:0009309	1	27	24	15766	0.0416667	0.00171255	0.0403306	0.295277	-,106427871:up	http://amigo.geneontology.org/amigo/term/GO:0009309
oxidoreductase activity, acting on paired donors, with oxidation of a pair of donors resulting in the reduction of molecular oxygen to two molecules of water	Molecular Function	GO:0016717	1	31	24	15766	0.0416667	0.00196626	0.0461713	0.310695	-,106400073:down	http://amigo.geneontology.org/amigo/term/GO:0016717
biosynthetic process	Biological Process	GO:0009058	8	2779	24	15766	0.333333	0.176265	0.047459	0.310695	-,106400073:down|-,106436992:up|-,106443685:down|-,106360544:down|-,106427871:up|-,106402408:down|NAC5-8,106396474:up|-,106391041:down	http://amigo.geneontology.org/amigo/term/GO:0009058
lyase activity	Molecular Function	GO:0016829	2	231	24	15766	0.0833333	0.0146518	0.0477553	0.310695	-,106436992:up|-,106427871:up	http://amigo.geneontology.org/amigo/term/GO:0016829
oxidoreductase activity, acting on paired donors, with incorporation or reduction of molecular oxygen	Molecular Function	GO:0016705	2	233	24	15766	0.0833333	0.0147786	0.0484988	0.310695	-,106400073:down|-,106371131:up	http://amigo.geneontology.org/amigo/term/GO:0016705
transferase activity, transferring sulfur-containing groups	Molecular Function	GO:0016782	1	35	24	15766	0.0416667	0.00221997	0.0519779	0.321372	-,106366617:up	http://amigo.geneontology.org/amigo/term/GO:0016782
aromatic amino acid family metabolic process	Biological Process	GO:0009072	1	36	24	15766	0.0416667	0.00228339	0.0534242	0.321372	-,106427871:up	http://amigo.geneontology.org/amigo/term/GO:0009072
phospholipid binding	Molecular Function	GO:0005543	1	37	24	15766	0.0416667	0.00234682	0.0548684	0.321372	-,106419880:down	http://amigo.geneontology.org/amigo/term/GO:0005543
cellular amine metabolic process	Biological Process	GO:0044106	1	41	24	15766	0.0416667	0.00260053	0.0606243	0.333627	-,106427871:up	http://amigo.geneontology.org/amigo/term/GO:0044106
cellular biogenic amine metabolic process	Biological Process	GO:0006576	1	41	24	15766	0.0416667	0.00260053	0.0606243	0.333627	-,106427871:up	http://amigo.geneontology.org/amigo/term/GO:0006576
negative regulation of cellular process	Biological Process	GO:0048523	1	42	24	15766	0.0416667	0.00266396	0.062058	0.333627	-,106419880:down	http://amigo.geneontology.org/amigo/term/GO:0048523
hexose metabolic process	Biological Process	GO:0019318	1	44	24	15766	0.0416667	0.00279082	0.0649191	0.333627	-,106436992:up	http://amigo.geneontology.org/amigo/term/GO:0019318
organic acid biosynthetic process	Biological Process	GO:0016053	2	279	24	15766	0.0833333	0.0176963	0.0667254	0.333627	-,106400073:down|-,106427871:up	http://amigo.geneontology.org/amigo/term/GO:0016053
carboxylic acid biosynthetic process	Biological Process	GO:0046394	2	279	24	15766	0.0833333	0.0176963	0.0667254	0.333627	-,106400073:down|-,106427871:up	http://amigo.geneontology.org/amigo/term/GO:0046394
carboxy-lyase activity	Molecular Function	GO:0016831	1	48	24	15766	0.0416667	0.00304453	0.0706163	0.344675	-,106436992:up	http://amigo.geneontology.org/amigo/term/GO:0016831
DNA replication	Biological Process	GO:0006260	1	50	24	15766	0.0416667	0.00317138	0.0734524	0.35018	-,106443685:down	http://amigo.geneontology.org/amigo/term/GO:0006260
protein serine/threonine kinase activity	Molecular Function	GO:0004674	2	308	24	15766	0.0833333	0.0195357	0.0792255	0.369119	CIPK5.1,106372443:up|-,106353701:up	http://amigo.geneontology.org/amigo/term/GO:0004674
amine metabolic process	Biological Process	GO:0009308	1	59	24	15766	0.0416667	0.00374223	0.0861125	0.39098	-,106427871:up	http://amigo.geneontology.org/amigo/term/GO:0009308
small molecule biosynthetic process	Biological Process	GO:0044283	2	331	24	15766	0.0833333	0.0209945	0.0896279	0.39098	-,106400073:down|-,106427871:up	http://amigo.geneontology.org/amigo/term/GO:0044283
single-organism biosynthetic process	Biological Process	GO:0044711	3	710	24	15766	0.125	0.0450336	0.0913195	0.39098	-,106400073:down|-,106436992:up|-,106427871:up	http://amigo.geneontology.org/amigo/term/GO:0044711
monosaccharide metabolic process	Biological Process	GO:0005996	1	64	24	15766	0.0416667	0.00405937	0.0930741	0.39098	-,106436992:up	http://amigo.geneontology.org/amigo/term/GO:0005996
cellular biosynthetic process	Biological Process	GO:0044249	7	2644	24	15766	0.291667	0.167703	0.0934538	0.39098	-,106400073:down|-,106391041:down|-,106443685:down|-,106360544:down|-,106427871:up|-,106402408:down|NAC5-8,106396474:up	http://amigo.geneontology.org/amigo/term/GO:0044249
negative regulation of biological process	Biological Process	GO:0048519	1	72	24	15766	0.0416667	0.00456679	0.104107	0.426839	-,106419880:down	http://amigo.geneontology.org/amigo/term/GO:0048519
nucleus	Cellular Component	GO:0005634	5	1690	24	15766	0.208333	0.107193	0.106953	0.42991	-,106391041:down|-,106377605:down|-,106388000:down|-,106402408:down|NAC5-8,106396474:up	http://amigo.geneontology.org/amigo/term/GO:0005634
carbohydrate biosynthetic process	Biological Process	GO:0016051	1	99	24	15766	0.0416667	0.00627934	0.140402	0.512898	-,106436992:up	http://amigo.geneontology.org/amigo/term/GO:0016051
lipid binding	Molecular Function	GO:0008289	1	105	24	15766	0.0416667	0.0066599	0.148273	0.512898	-,106419880:down	http://amigo.geneontology.org/amigo/term/GO:0008289
aromatic compound biosynthetic process	Biological Process	GO:0019438	4	1370	24	15766	0.166667	0.0868959	0.150355	0.512898	-,106391041:down|-,106427871:up|-,106402408:down|NAC5-8,106396474:up	http://amigo.geneontology.org/amigo/term/GO:0019438
heterocycle metabolic process	Biological Process	GO:0046483	5	1893	24	15766	0.208333	0.120069	0.153027	0.512898	-,106391041:down|-,106443685:down|-,106427871:up|-,106402408:down|NAC5-8,106396474:up	http://amigo.geneontology.org/amigo/term/GO:0046483
cellular aromatic compound metabolic process	Biological Process	GO:0006725	5	1893	24	15766	0.208333	0.120069	0.153027	0.512898	-,106391041:down|-,106443685:down|-,106427871:up|-,106402408:down|NAC5-8,106396474:up	http://amigo.geneontology.org/amigo/term/GO:0006725
cellular nitrogen compound biosynthetic process	Biological Process	GO:0044271	4	1382	24	15766	0.166667	0.087657	0.153818	0.512898	-,106391041:down|-,106427871:up|-,106402408:down|NAC5-8,106396474:up	http://amigo.geneontology.org/amigo/term/GO:0044271
heterocycle biosynthetic process	Biological Process	GO:0018130	4	1391	24	15766	0.166667	0.0882278	0.156437	0.512898	-,106391041:down|-,106427871:up|-,106402408:down|NAC5-8,106396474:up	http://amigo.geneontology.org/amigo/term/GO:0018130
defense response	Biological Process	GO:0006952	1	112	24	15766	0.0416667	0.00710389	0.15737	0.512898	def8,106396110:down	http://amigo.geneontology.org/amigo/term/GO:0006952
cellular nitrogen compound metabolic process	Biological Process	GO:0034641	5	1911	24	15766	0.208333	0.12121	0.157496	0.512898	-,106391041:down|-,106443685:down|-,106427871:up|-,106402408:down|NAC5-8,106396474:up	http://amigo.geneontology.org/amigo/term/GO:0034641
fatty acid biosynthetic process	Biological Process	GO:0006633	1	115	24	15766	0.0416667	0.00729418	0.16124	0.512898	-,106400073:down	http://amigo.geneontology.org/amigo/term/GO:0006633
organic cyclic compound metabolic process	Biological Process	GO:1901360	5	1926	24	15766	0.208333	0.122162	0.161265	0.512898	-,106391041:down|-,106443685:down|-,106427871:up|-,106402408:down|NAC5-8,106396474:up	http://amigo.geneontology.org/amigo/term/GO:1901360
organic cyclic compound biosynthetic process	Biological Process	GO:1901362	4	1418	24	15766	0.166667	0.0899404	0.164402	0.512898	-,106391041:down|-,106427871:up|-,106402408:down|NAC5-8,106396474:up	http://amigo.geneontology.org/amigo/term/GO:1901362
cellular macromolecule biosynthetic process	Biological Process	GO:0034645	5	1968	24	15766	0.208333	0.124826	0.172029	0.512898	-,106391041:down|-,106443685:down|-,106360544:down|-,106402408:down|NAC5-8,106396474:up	http://amigo.geneontology.org/amigo/term/GO:0034645
fatty acid metabolic process	Biological Process	GO:0006631	1	126	24	15766	0.0416667	0.00799188	0.175285	0.512898	-,106400073:down	http://amigo.geneontology.org/amigo/term/GO:0006631
nucleosome	Cellular Component	GO:0000786	1	127	24	15766	0.0416667	0.00805531	0.17655	0.512898	-,106377605:down	http://amigo.geneontology.org/amigo/term/GO:0000786
macromolecule biosynthetic process	Biological Process	GO:0009059	5	1987	24	15766	0.208333	0.126031	0.176998	0.512898	-,106391041:down|-,106443685:down|-,106360544:down|-,106402408:down|NAC5-8,106396474:up	http://amigo.geneontology.org/amigo/term/GO:0009059
alpha-amino acid biosynthetic process	Biological Process	GO:1901607	1	128	24	15766	0.0416667	0.00811874	0.177814	0.512898	-,106427871:up	http://amigo.geneontology.org/amigo/term/GO:1901607
monocarboxylic acid biosynthetic process	Biological Process	GO:0072330	1	128	24	15766	0.0416667	0.00811874	0.177814	0.512898	-,106400073:down	http://amigo.geneontology.org/amigo/term/GO:0072330
protein-DNA complex	Cellular Component	GO:0032993	1	128	24	15766	0.0416667	0.00811874	0.177814	0.512898	-,106377605:down	http://amigo.geneontology.org/amigo/term/GO:0032993
DNA packaging complex	Cellular Component	GO:0044815	1	129	24	15766	0.0416667	0.00818216	0.179076	0.512898	-,106377605:down	http://amigo.geneontology.org/amigo/term/GO:0044815
DNA metabolic process	Biological Process	GO:0006259	1	132	24	15766	0.0416667	0.00837245	0.18285	0.512898	-,106443685:down	http://amigo.geneontology.org/amigo/term/GO:0006259
chromatin	Cellular Component	GO:0000785	1	133	24	15766	0.0416667	0.00843587	0.184104	0.512898	-,106377605:down	http://amigo.geneontology.org/amigo/term/GO:0000785
nucleic acid metabolic process	Biological Process	GO:0090304	4	1486	24	15766	0.166667	0.0942535	0.185144	0.512898	-,106391041:down|-,106443685:down|-,106402408:down|NAC5-8,106396474:up	http://amigo.geneontology.org/amigo/term/GO:0090304
regulation of cellular process	Biological Process	GO:0050794	4	1506	24	15766	0.166667	0.095522	0.191419	0.523211	CIPK5.1,106372443:up|-,106391041:down|-,106419880:down|NAC5-8,106396474:up	http://amigo.geneontology.org/amigo/term/GO:0050794
carboxylic acid metabolic process	Biological Process	GO:0019752	2	533	24	15766	0.0833333	0.0338069	0.194014	0.523327	-,106400073:down|-,106427871:up	http://amigo.geneontology.org/amigo/term/GO:0019752
oxoacid metabolic process	Biological Process	GO:0043436	2	543	24	15766	0.0833333	0.0344412	0.199584	0.529175	-,106400073:down|-,106427871:up	http://amigo.geneontology.org/amigo/term/GO:0043436
organic acid metabolic process	Biological Process	GO:0006082	2	547	24	15766	0.0833333	0.0346949	0.201818	0.529175	-,106400073:down|-,106427871:up	http://amigo.geneontology.org/amigo/term/GO:0006082
cellular amino acid biosynthetic process	Biological Process	GO:0008652	1	149	24	15766	0.0416667	0.00945072	0.203926	0.529175	-,106427871:up	http://amigo.geneontology.org/amigo/term/GO:0008652
chromosomal part	Cellular Component	GO:0044427	1	156	24	15766	0.0416667	0.00989471	0.212452	0.544408	-,106377605:down	http://amigo.geneontology.org/amigo/term/GO:0044427
regulation of biological process	Biological Process	GO:0050789	4	1594	24	15766	0.166667	0.101104	0.219878	0.556481	CIPK5.1,106372443:up|-,106391041:down|-,106419880:down|NAC5-8,106396474:up	http://amigo.geneontology.org/amigo/term/GO:0050789
chromosome	Cellular Component	GO:0005694	1	165	24	15766	0.0416667	0.0104656	0.223285	0.558214	-,106377605:down	http://amigo.geneontology.org/amigo/term/GO:0005694
nitrogen compound metabolic process	Biological Process	GO:0006807	5	2168	24	15766	0.208333	0.137511	0.227169	0.559346	-,106391041:down|-,106443685:down|-,106427871:up|-,106402408:down|NAC5-8,106396474:up	http://amigo.geneontology.org/amigo/term/GO:0006807
biological regulation	Biological Process	GO:0065007	4	1627	24	15766	0.166667	0.103197	0.230874	0.559346	CIPK5.1,106372443:up|-,106391041:down|-,106419880:down|NAC5-8,106396474:up	http://amigo.geneontology.org/amigo/term/GO:0065007
monooxygenase activity	Molecular Function	GO:0004497	1	174	24	15766	0.0416667	0.0110364	0.233976	0.559346	-,106371131:up	http://amigo.geneontology.org/amigo/term/GO:0004497
nucleic acid-templated transcription	Biological Process	GO:0097659	3	1118	24	15766	0.125	0.0709121	0.24011	0.559346	-,106391041:down|-,106402408:down|NAC5-8,106396474:up	http://amigo.geneontology.org/amigo/term/GO:0097659
RNA biosynthetic process	Biological Process	GO:0032774	3	1118	24	15766	0.125	0.0709121	0.24011	0.559346	-,106391041:down|-,106402408:down|NAC5-8,106396474:up	http://amigo.geneontology.org/amigo/term/GO:0032774
transcription, DNA-templated	Biological Process	GO:0006351	3	1118	24	15766	0.125	0.0709121	0.24011	0.559346	-,106391041:down|-,106402408:down|NAC5-8,106396474:up	http://amigo.geneontology.org/amigo/term/GO:0006351
alpha-amino acid metabolic process	Biological Process	GO:1901605	1	191	24	15766	0.0416667	0.0121147	0.253786	0.579934	-,106427871:up	http://amigo.geneontology.org/amigo/term/GO:1901605
monocarboxylic acid metabolic process	Biological Process	GO:0032787	1	198	24	15766	0.0416667	0.0125587	0.261799	0.579934	-,106400073:down	http://amigo.geneontology.org/amigo/term/GO:0032787
DNA binding	Molecular Function	GO:0003677	4	1720	24	15766	0.166667	0.109096	0.262668	0.579934	-,106391041:down|-,106377605:down|-,106402408:down|NAC5-8,106396474:up	http://amigo.geneontology.org/amigo/term/GO:0003677
nucleobase-containing compound metabolic process	Biological Process	GO:0006139	4	1742	24	15766	0.166667	0.110491	0.270341	0.579934	-,106391041:down|-,106443685:down|-,106402408:down|NAC5-8,106396474:up	http://amigo.geneontology.org/amigo/term/GO:0006139
primary metabolic process	Biological Process	GO:0044238	8	4107	24	15766	0.333333	0.260497	0.272708	0.579934	-,106400073:down|-,106436992:up|-,106443685:down|-,106360544:down|-,106427871:up|-,106402408:down|NAC5-8,106396474:up|-,106391041:down	http://amigo.geneontology.org/amigo/term/GO:0044238
lipid biosynthetic process	Biological Process	GO:0008610	1	219	24	15766	0.0416667	0.0138907	0.285348	0.579934	-,106400073:down	http://amigo.geneontology.org/amigo/term/GO:0008610
protein kinase activity	Molecular Function	GO:0004672	2	694	24	15766	0.0833333	0.0440188	0.285414	0.579934	CIPK5.1,106372443:up|-,106353701:up	http://amigo.geneontology.org/amigo/term/GO:0004672
iron ion binding	Molecular Function	GO:0005506	1	222	24	15766	0.0416667	0.0140809	0.288653	0.579934	-,106371131:up	http://amigo.geneontology.org/amigo/term/GO:0005506
heterocyclic compound binding	Molecular Function	GO:1901363	9	4860	24	15766	0.375	0.308258	0.305745	0.579934	CIPK5.1,106372443:up|-,106353701:up|-,106436992:up|BNAC05G22220D,106399570:down|-,106402408:down|NAC5-8,106396474:up|-,106371131:up|-,106391041:down|-,106377605:down	http://amigo.geneontology.org/amigo/term/GO:1901363
organic cyclic compound binding	Molecular Function	GO:0097159	9	4860	24	15766	0.375	0.308258	0.305745	0.579934	CIPK5.1,106372443:up|-,106353701:up|-,106436992:up|BNAC05G22220D,106399570:down|-,106402408:down|NAC5-8,106396474:up|-,106371131:up|-,106391041:down|-,106377605:down	http://amigo.geneontology.org/amigo/term/GO:0097159
nucleobase-containing compound biosynthetic process	Biological Process	GO:0034654	3	1280	24	15766	0.125	0.0811874	0.308589	0.579934	-,106391041:down|-,106402408:down|NAC5-8,106396474:up	http://amigo.geneontology.org/amigo/term/GO:0034654
molecular_function	Molecular Function	GO:0003674	19	11398	24	15766	0.791667	0.722948	0.309441	0.579934	-,106400073:down|-,106429690:up|-,106419880:down|-,106402408:down|NAC5-8,106396474:up|-,106386144:up|gamma-TIP2,106410672:up|-,106391041:down|-,106377605:down|CIPK5.1,106372443:up|-,106353701:up|-,106416325:up|-,106436992:up|-,106360544:down|BNAC05G22220D,106399570:down|-,106427871:up|-,106371131:up|-,106366617:up|-,106364081:up	http://amigo.geneontology.org/amigo/term/GO:0003674
regulation of nucleic acid-templated transcription	Biological Process	GO:1903506	2	748	24	15766	0.0833333	0.0474439	0.316302	0.579934	-,106391041:down|NAC5-8,106396474:up	http://amigo.geneontology.org/amigo/term/GO:1903506
regulation of RNA biosynthetic process	Biological Process	GO:2001141	2	748	24	15766	0.0833333	0.0474439	0.316302	0.579934	-,106391041:down|NAC5-8,106396474:up	http://amigo.geneontology.org/amigo/term/GO:2001141
regulation of transcription, DNA-templated	Biological Process	GO:0006355	2	748	24	15766	0.0833333	0.0474439	0.316302	0.579934	-,106391041:down|NAC5-8,106396474:up	http://amigo.geneontology.org/amigo/term/GO:0006355
regulation of RNA metabolic process	Biological Process	GO:0051252	2	753	24	15766	0.0833333	0.047761	0.319154	0.579934	-,106391041:down|NAC5-8,106396474:up	http://amigo.geneontology.org/amigo/term/GO:0051252
regulation of nitrogen compound metabolic process	Biological Process	GO:0051171	2	761	24	15766	0.0833333	0.0482684	0.323713	0.579934	-,106391041:down|NAC5-8,106396474:up	http://amigo.geneontology.org/amigo/term/GO:0051171
regulation of nucleobase-containing compound metabolic process	Biological Process	GO:0019219	2	761	24	15766	0.0833333	0.0482684	0.323713	0.579934	-,106391041:down|NAC5-8,106396474:up	http://amigo.geneontology.org/amigo/term/GO:0019219
binding	Molecular Function	GO:0005488	12	6847	24	15766	0.5	0.434289	0.326372	0.579934	CIPK5.1,106372443:up|-,106353701:up|-,106436992:up|-,106416325:up|-,106419880:down|BNAC05G22220D,106399570:down|-,106402408:down|NAC5-8,106396474:up|-,106371131:up|-,106386144:up|-,106391041:down|-,106377605:down	http://amigo.geneontology.org/amigo/term/GO:0005488
oxidoreductase activity	Molecular Function	GO:0016491	3	1323	24	15766	0.125	0.0839148	0.327083	0.579934	-,106400073:down|-,106416325:up|-,106371131:up	http://amigo.geneontology.org/amigo/term/GO:0016491
single-organism carbohydrate metabolic process	Biological Process	GO:0044723	1	258	24	15766	0.0416667	0.0163643	0.327185	0.579934	-,106436992:up	http://amigo.geneontology.org/amigo/term/GO:0044723
ATP binding	Molecular Function	GO:0005524	3	1331	24	15766	0.125	0.0844222	0.33053	0.579934	CIPK5.1,106372443:up|-,106353701:up|-,106436992:up	http://amigo.geneontology.org/amigo/term/GO:0005524
regulation of cellular macromolecule biosynthetic process	Biological Process	GO:2000112	2	782	24	15766	0.0833333	0.0496004	0.335652	0.579934	-,106391041:down|NAC5-8,106396474:up	http://amigo.geneontology.org/amigo/term/GO:2000112
regulation of macromolecule biosynthetic process	Biological Process	GO:0010556	2	782	24	15766	0.0833333	0.0496004	0.335652	0.579934	-,106391041:down|NAC5-8,106396474:up	http://amigo.geneontology.org/amigo/term/GO:0010556
transporter activity	Molecular Function	GO:0005215	2	784	24	15766	0.0833333	0.0497273	0.336787	0.579934	-,106429690:up|gamma-TIP2,106410672:up	http://amigo.geneontology.org/amigo/term/GO:0005215
adenyl ribonucleotide binding	Molecular Function	GO:0032559	3	1351	24	15766	0.125	0.0856907	0.339152	0.579934	CIPK5.1,106372443:up|-,106353701:up|-,106436992:up	http://amigo.geneontology.org/amigo/term/GO:0032559
regulation of biosynthetic process	Biological Process	GO:0009889	2	791	24	15766	0.0833333	0.0501713	0.340755	0.579934	-,106391041:down|NAC5-8,106396474:up	http://amigo.geneontology.org/amigo/term/GO:0009889
regulation of cellular biosynthetic process	Biological Process	GO:0031326	2	791	24	15766	0.0833333	0.0501713	0.340755	0.579934	-,106391041:down|NAC5-8,106396474:up	http://amigo.geneontology.org/amigo/term/GO:0031326
adenyl nucleotide binding	Molecular Function	GO:0030554	3	1356	24	15766	0.125	0.0860079	0.341309	0.579934	CIPK5.1,106372443:up|-,106353701:up|-,106436992:up	http://amigo.geneontology.org/amigo/term/GO:0030554
phosphotransferase activity, alcohol group as acceptor	Molecular Function	GO:0016773	2	796	24	15766	0.0833333	0.0504884	0.343586	0.579934	CIPK5.1,106372443:up|-,106353701:up	http://amigo.geneontology.org/amigo/term/GO:0016773
RNA metabolic process	Biological Process	GO:0016070	3	1364	24	15766	0.125	0.0865153	0.344759	0.579934	-,106391041:down|-,106402408:down|NAC5-8,106396474:up	http://amigo.geneontology.org/amigo/term/GO:0016070
organic substance metabolic process	Biological Process	GO:0071704	8	4399	24	15766	0.333333	0.279018	0.346702	0.579934	-,106400073:down|-,106436992:up|-,106443685:down|-,106360544:down|-,106427871:up|-,106402408:down|NAC5-8,106396474:up|-,106391041:down	http://amigo.geneontology.org/amigo/term/GO:0071704
calcium ion binding	Molecular Function	GO:0005509	1	277	24	15766	0.0416667	0.0175695	0.346706	0.579934	-,106386144:up	http://amigo.geneontology.org/amigo/term/GO:0005509
cellular lipid metabolic process	Biological Process	GO:0044255	1	280	24	15766	0.0416667	0.0177597	0.349739	0.579934	-,106400073:down	http://amigo.geneontology.org/amigo/term/GO:0044255
regulation of gene expression	Biological Process	GO:0010468	2	812	24	15766	0.0833333	0.0515032	0.352624	0.579934	-,106391041:down|NAC5-8,106396474:up	http://amigo.geneontology.org/amigo/term/GO:0010468
cellular amino acid metabolic process	Biological Process	GO:0006520	1	284	24	15766	0.0416667	0.0180134	0.353761	0.579934	-,106427871:up	http://amigo.geneontology.org/amigo/term/GO:0006520
nucleic acid binding	Molecular Function	GO:0003676	5	2579	24	15766	0.208333	0.16358	0.354773	0.579934	-,106391041:down|-,106377605:down|BNAC05G22220D,106399570:down|-,106402408:down|NAC5-8,106396474:up	http://amigo.geneontology.org/amigo/term/GO:0003676
heme binding	Molecular Function	GO:0020037	1	289	24	15766	0.0416667	0.0183306	0.358755	0.579934	-,106371131:up	http://amigo.geneontology.org/amigo/term/GO:0020037
regulation of primary metabolic process	Biological Process	GO:0080090	2	830	24	15766	0.0833333	0.0526449	0.36275	0.579934	-,106391041:down|NAC5-8,106396474:up	http://amigo.geneontology.org/amigo/term/GO:0080090
regulation of cellular metabolic process	Biological Process	GO:0031323	2	838	24	15766	0.0833333	0.0531524	0.367235	0.579934	-,106391041:down|NAC5-8,106396474:up	http://amigo.geneontology.org/amigo/term/GO:0031323
single-organism cellular process	Biological Process	GO:0044763	5	2631	24	15766	0.208333	0.166878	0.371681	0.579934	CIPK5.1,106372443:up|-,106400073:down|-,106443685:down|-,106419880:down|-,106427871:up	http://amigo.geneontology.org/amigo/term/GO:0044763
anion binding	Molecular Function	GO:0043168	4	2025	24	15766	0.166667	0.128441	0.372227	0.579934	CIPK5.1,106372443:up|-,106353701:up|-,106436992:up|-,106419880:down	http://amigo.geneontology.org/amigo/term/GO:0043168
metabolic process	Biological Process	GO:0008152	9	5131	24	15766	0.375	0.325447	0.373393	0.579934	-,106400073:down|-,106436992:up|-,106443685:down|-,106360544:down|-,106427871:up|-,106402408:down|NAC5-8,106396474:up|-,106391041:down|-,106364081:up	http://amigo.geneontology.org/amigo/term/GO:0008152
regulation of macromolecule metabolic process	Biological Process	GO:0060255	2	852	24	15766	0.0833333	0.0540403	0.37506	0.579934	-,106391041:down|NAC5-8,106396474:up	http://amigo.geneontology.org/amigo/term/GO:0060255
gene expression	Biological Process	GO:0010467	4	2036	24	15766	0.166667	0.129139	0.37625	0.579934	-,106391041:down|-,106360544:down|-,106402408:down|NAC5-8,106396474:up	http://amigo.geneontology.org/amigo/term/GO:0010467
membrane-bounded organelle	Cellular Component	GO:0043227	5	2676	24	15766	0.208333	0.169732	0.386366	0.582713	-,106391041:down|-,106377605:down|-,106388000:down|-,106402408:down|NAC5-8,106396474:up	http://amigo.geneontology.org/amigo/term/GO:0043227
intracellular membrane-bounded organelle	Cellular Component	GO:0043231	5	2676	24	15766	0.208333	0.169732	0.386366	0.582713	-,106391041:down|-,106377605:down|-,106388000:down|-,106402408:down|NAC5-8,106396474:up	http://amigo.geneontology.org/amigo/term/GO:0043231
single-organism process	Biological Process	GO:0044699	6	3306	24	15766	0.25	0.209692	0.389643	0.582713	CIPK5.1,106372443:up|-,106400073:down|-,106436992:up|-,106443685:down|-,106419880:down|-,106427871:up	http://amigo.geneontology.org/amigo/term/GO:0044699
regulation of metabolic process	Biological Process	GO:0019222	2	879	24	15766	0.0833333	0.0557529	0.390055	0.582713	-,106391041:down|NAC5-8,106396474:up	http://amigo.geneontology.org/amigo/term/GO:0019222
kinase activity	Molecular Function	GO:0016301	2	883	24	15766	0.0833333	0.0560066	0.392265	0.582713	CIPK5.1,106372443:up|-,106353701:up	http://amigo.geneontology.org/amigo/term/GO:0016301
small molecule metabolic process	Biological Process	GO:0044281	2	901	24	15766	0.0833333	0.0571483	0.402173	0.593132	-,106400073:down|-,106427871:up	http://amigo.geneontology.org/amigo/term/GO:0044281
cellular macromolecule metabolic process	Biological Process	GO:0044260	5	2747	24	15766	0.208333	0.174236	0.409587	0.596662	-,106391041:down|-,106443685:down|-,106360544:down|-,106402408:down|NAC5-8,106396474:up	http://amigo.geneontology.org/amigo/term/GO:0044260
tetrapyrrole binding	Molecular Function	GO:0046906	1	343	24	15766	0.0416667	0.0217557	0.410387	0.596662	-,106371131:up	http://amigo.geneontology.org/amigo/term/GO:0046906
organelle	Cellular Component	GO:0043226	6	3416	24	15766	0.25	0.216669	0.422797	0.606107	-,106391041:down|-,106360544:down|-,106377605:down|-,106388000:down|-,106402408:down|NAC5-8,106396474:up	http://amigo.geneontology.org/amigo/term/GO:0043226
intracellular organelle	Cellular Component	GO:0043229	6	3416	24	15766	0.25	0.216669	0.422797	0.606107	-,106391041:down|-,106360544:down|-,106377605:down|-,106388000:down|-,106402408:down|NAC5-8,106396474:up	http://amigo.geneontology.org/amigo/term/GO:0043229
cellular metabolic process	Biological Process	GO:0044237	7	4133	24	15766	0.291667	0.262146	0.44687	0.626248	-,106400073:down|-,106391041:down|-,106443685:down|-,106360544:down|-,106427871:up|-,106402408:down|NAC5-8,106396474:up	http://amigo.geneontology.org/amigo/term/GO:0044237
organonitrogen compound biosynthetic process	Biological Process	GO:1901566	1	386	24	15766	0.0416667	0.0244831	0.448628	0.626248	-,106427871:up	http://amigo.geneontology.org/amigo/term/GO:1901566
non-membrane-bounded organelle	Cellular Component	GO:0043228	2	988	24	15766	0.0833333	0.0626665	0.449066	0.626248	-,106360544:down|-,106377605:down	http://amigo.geneontology.org/amigo/term/GO:0043228
intracellular non-membrane-bounded organelle	Cellular Component	GO:0043232	2	988	24	15766	0.0833333	0.0626665	0.449066	0.626248	-,106360544:down|-,106377605:down	http://amigo.geneontology.org/amigo/term/GO:0043232
lipid metabolic process	Biological Process	GO:0006629	1	394	24	15766	0.0416667	0.0249905	0.455476	0.630895	-,106400073:down	http://amigo.geneontology.org/amigo/term/GO:0006629
ion binding	Molecular Function	GO:0043167	7	4186	24	15766	0.291667	0.265508	0.461926	0.633411	CIPK5.1,106372443:up|-,106353701:up|-,106436992:up|-,106416325:up|-,106419880:down|-,106371131:up|-,106386144:up	http://amigo.geneontology.org/amigo/term/GO:0043167
macromolecule metabolic process	Biological Process	GO:0043170	5	2945	24	15766	0.208333	0.186794	0.474087	0.633411	-,106391041:down|-,106443685:down|-,106360544:down|-,106402408:down|NAC5-8,106396474:up	http://amigo.geneontology.org/amigo/term/GO:0043170
purine ribonucleoside triphosphate binding	Molecular Function	GO:0035639	3	1679	24	15766	0.125	0.106495	0.478441	0.633411	CIPK5.1,106372443:up|-,106353701:up|-,106436992:up	http://amigo.geneontology.org/amigo/term/GO:0035639
transferase activity, transferring phosphorus-containing groups	Molecular Function	GO:0016772	2	1046	24	15766	0.0833333	0.0663453	0.479291	0.633411	CIPK5.1,106372443:up|-,106353701:up	http://amigo.geneontology.org/amigo/term/GO:0016772
purine ribonucleotide binding	Molecular Function	GO:0032555	3	1699	24	15766	0.125	0.107764	0.486632	0.633411	CIPK5.1,106372443:up|-,106353701:up|-,106436992:up	http://amigo.geneontology.org/amigo/term/GO:0032555
purine ribonucleoside binding	Molecular Function	GO:0032550	3	1699	24	15766	0.125	0.107764	0.486632	0.633411	CIPK5.1,106372443:up|-,106353701:up|-,106436992:up	http://amigo.geneontology.org/amigo/term/GO:0032550
purine nucleoside binding	Molecular Function	GO:0001883	3	1699	24	15766	0.125	0.107764	0.486632	0.633411	CIPK5.1,106372443:up|-,106353701:up|-,106436992:up	http://amigo.geneontology.org/amigo/term/GO:0001883
nucleoside binding	Molecular Function	GO:0001882	3	1700	24	15766	0.125	0.107827	0.48704	0.633411	CIPK5.1,106372443:up|-,106353701:up|-,106436992:up	http://amigo.geneontology.org/amigo/term/GO:0001882
ribonucleoside binding	Molecular Function	GO:0032549	3	1700	24	15766	0.125	0.107827	0.48704	0.633411	CIPK5.1,106372443:up|-,106353701:up|-,106436992:up	http://amigo.geneontology.org/amigo/term/GO:0032549
purine nucleotide binding	Molecular Function	GO:0017076	3	1705	24	15766	0.125	0.108144	0.489079	0.633411	CIPK5.1,106372443:up|-,106353701:up|-,106436992:up	http://amigo.geneontology.org/amigo/term/GO:0017076
single-organism metabolic process	Biological Process	GO:0044710	3	1716	24	15766	0.125	0.108842	0.493553	0.633411	-,106400073:down|-,106436992:up|-,106427871:up	http://amigo.geneontology.org/amigo/term/GO:0044710
cellular process	Biological Process	GO:0009987	9	5603	24	15766	0.375	0.355385	0.496613	0.633411	CIPK5.1,106372443:up|-,106400073:down|-,106443685:down|-,106360544:down|-,106419880:down|-,106427871:up|-,106402408:down|NAC5-8,106396474:up|-,106391041:down	http://amigo.geneontology.org/amigo/term/GO:0009987
biological_process	Biological Process	GO:0008150	12	7549	24	15766	0.5	0.478815	0.497459	0.633411	CIPK5.1,106372443:up|-,106400073:down|-,106436992:up|-,106443685:down|-,106360544:down|def8,106396110:down|-,106419880:down|-,106427871:up|-,106402408:down|NAC5-8,106396474:up|-,106391041:down|-,106364081:up	http://amigo.geneontology.org/amigo/term/GO:0008150
ribonucleotide binding	Molecular Function	GO:0032553	3	1735	24	15766	0.125	0.110047	0.501243	0.634289	CIPK5.1,106372443:up|-,106353701:up|-,106436992:up	http://amigo.geneontology.org/amigo/term/GO:0032553
carbohydrate derivative binding	Molecular Function	GO:0097367	3	1760	24	15766	0.125	0.111633	0.511284	0.64288	CIPK5.1,106372443:up|-,106353701:up|-,106436992:up	http://amigo.geneontology.org/amigo/term/GO:0097367
response to stress	Biological Process	GO:0006950	1	467	24	15766	0.0416667	0.0296207	0.514304	0.64288	def8,106396110:down	http://amigo.geneontology.org/amigo/term/GO:0006950
response to stimulus	Biological Process	GO:0050896	2	1179	24	15766	0.0833333	0.0747812	0.544987	0.677106	CIPK5.1,106372443:up|def8,106396110:down	http://amigo.geneontology.org/amigo/term/GO:0050896
catalytic activity	Molecular Function	GO:0003824	9	5818	24	15766	0.375	0.369022	0.552492	0.682294	CIPK5.1,106372443:up|-,106353701:up|-,106400073:down|-,106436992:up|-,106416325:up|-,106427871:up|-,106371131:up|-,106366617:up|-,106364081:up	http://amigo.geneontology.org/amigo/term/GO:0003824
single organism signaling	Biological Process	GO:0044700	1	538	24	15766	0.0416667	0.0341241	0.565646	0.686139	CIPK5.1,106372443:up	http://amigo.geneontology.org/amigo/term/GO:0044700
signal transduction	Biological Process	GO:0007165	1	538	24	15766	0.0416667	0.0341241	0.565646	0.686139	CIPK5.1,106372443:up	http://amigo.geneontology.org/amigo/term/GO:0007165
signaling	Biological Process	GO:0023052	1	538	24	15766	0.0416667	0.0341241	0.565646	0.686139	CIPK5.1,106372443:up	http://amigo.geneontology.org/amigo/term/GO:0023052
cell communication	Biological Process	GO:0007154	1	570	24	15766	0.0416667	0.0361537	0.587047	0.707909	CIPK5.1,106372443:up	http://amigo.geneontology.org/amigo/term/GO:0007154
intracellular part	Cellular Component	GO:0044424	6	4031	24	15766	0.25	0.255677	0.602907	0.722783	-,106391041:down|-,106360544:down|-,106377605:down|-,106388000:down|-,106402408:down|NAC5-8,106396474:up	http://amigo.geneontology.org/amigo/term/GO:0044424
sequence-specific DNA binding transcription factor activity	Molecular Function	GO:0003700	1	610	24	15766	0.0416667	0.0386909	0.612379	0.725333	-,106402408:down	http://amigo.geneontology.org/amigo/term/GO:0003700
nucleic acid binding transcription factor activity	Molecular Function	GO:0001071	1	610	24	15766	0.0416667	0.0386909	0.612379	0.725333	-,106402408:down	http://amigo.geneontology.org/amigo/term/GO:0001071
structural constituent of ribosome	Molecular Function	GO:0003735	1	617	24	15766	0.0416667	0.0391348	0.616656	0.725333	-,106360544:down	http://amigo.geneontology.org/amigo/term/GO:0003735
ribosome	Cellular Component	GO:0005840	1	625	24	15766	0.0416667	0.0396423	0.621489	0.725333	-,106360544:down	http://amigo.geneontology.org/amigo/term/GO:0005840
cellular response to stimulus	Biological Process	GO:0051716	1	632	24	15766	0.0416667	0.0400863	0.62567	0.725333	CIPK5.1,106372443:up	http://amigo.geneontology.org/amigo/term/GO:0051716
carbohydrate metabolic process	Biological Process	GO:0005975	1	633	24	15766	0.0416667	0.0401497	0.626263	0.725333	-,106436992:up	http://amigo.geneontology.org/amigo/term/GO:0005975
transferase activity	Molecular Function	GO:0016740	3	2095	24	15766	0.125	0.132881	0.635821	0.732265	CIPK5.1,106372443:up|-,106353701:up|-,106366617:up	http://amigo.geneontology.org/amigo/term/GO:0016740
structural molecule activity	Molecular Function	GO:0005198	1	674	24	15766	0.0416667	0.0427502	0.64984	0.737693	-,106360544:down	http://amigo.geneontology.org/amigo/term/GO:0005198
translation	Biological Process	GO:0006412	1	677	24	15766	0.0416667	0.0429405	0.651508	0.737693	-,106360544:down	http://amigo.geneontology.org/amigo/term/GO:0006412
organonitrogen compound metabolic process	Biological Process	GO:1901564	1	680	24	15766	0.0416667	0.0431308	0.653168	0.737693	-,106427871:up	http://amigo.geneontology.org/amigo/term/GO:1901564
nucleotide binding	Molecular Function	GO:0000166	3	2163	24	15766	0.125	0.137194	0.658526	0.737693	CIPK5.1,106372443:up|-,106353701:up|-,106436992:up	http://amigo.geneontology.org/amigo/term/GO:0000166
nucleoside phosphate binding	Molecular Function	GO:1901265	3	2163	24	15766	0.125	0.137194	0.658526	0.737693	CIPK5.1,106372443:up|-,106353701:up|-,106436992:up	http://amigo.geneontology.org/amigo/term/GO:1901265
ribonucleoprotein complex	Cellular Component	GO:0030529	1	723	24	15766	0.0416667	0.0458582	0.676149	0.750009	-,106360544:down	http://amigo.geneontology.org/amigo/term/GO:0030529
small molecule binding	Molecular Function	GO:0036094	3	2220	24	15766	0.125	0.140809	0.676837	0.750009	CIPK5.1,106372443:up|-,106353701:up|-,106436992:up	http://amigo.geneontology.org/amigo/term/GO:0036094
macromolecular complex	Cellular Component	GO:0032991	2	1590	24	15766	0.0833333	0.10085	0.71234	0.777037	-,106360544:down|-,106377605:down	http://amigo.geneontology.org/amigo/term/GO:0032991
metal ion binding	Molecular Function	GO:0046872	3	2347	24	15766	0.125	0.148865	0.715235	0.777037	-,106416325:up|-,106371131:up|-,106386144:up	http://amigo.geneontology.org/amigo/term/GO:0046872
intracellular	Cellular Component	GO:0005622	6	4474	24	15766	0.25	0.283775	0.715758	0.777037	-,106391041:down|-,106360544:down|-,106377605:down|-,106388000:down|-,106402408:down|NAC5-8,106396474:up	http://amigo.geneontology.org/amigo/term/GO:0005622
cation binding	Molecular Function	GO:0043169	3	2351	24	15766	0.125	0.149118	0.71639	0.777037	-,106416325:up|-,106371131:up|-,106386144:up	http://amigo.geneontology.org/amigo/term/GO:0043169
protein complex	Cellular Component	GO:0043234	1	885	24	15766	0.0416667	0.0561335	0.75031	0.809545	-,106377605:down	http://amigo.geneontology.org/amigo/term/GO:0043234
cell part	Cellular Component	GO:0044464	6	4758	24	15766	0.25	0.301789	0.777055	0.834012	-,106391041:down|-,106360544:down|-,106377605:down|-,106388000:down|-,106402408:down|NAC5-8,106396474:up	http://amigo.geneontology.org/amigo/term/GO:0044464
intracellular organelle part	Cellular Component	GO:0044446	1	1022	24	15766	0.0416667	0.064823	0.800049	0.849793	-,106377605:down	http://amigo.geneontology.org/amigo/term/GO:0044446
organelle part	Cellular Component	GO:0044422	1	1022	24	15766	0.0416667	0.064823	0.800049	0.849793	-,106377605:down	http://amigo.geneontology.org/amigo/term/GO:0044422
cell	Cellular Component	GO:0005623	6	4970	24	15766	0.25	0.315235	0.816713	0.863022	-,106391041:down|-,106360544:down|-,106377605:down|-,106388000:down|-,106402408:down|NAC5-8,106396474:up	http://amigo.geneontology.org/amigo/term/GO:0005623
transition metal ion binding	Molecular Function	GO:0046914	1	1176	24	15766	0.0416667	0.0745909	0.844619	0.887933	-,106371131:up	http://amigo.geneontology.org/amigo/term/GO:0046914
cellular protein metabolic process	Biological Process	GO:0044267	1	1252	24	15766	0.0416667	0.0794114	0.862938	0.902563	-,106360544:down	http://amigo.geneontology.org/amigo/term/GO:0044267
integral component of membrane	Cellular Component	GO:0016021	5	4591	24	15766	0.208333	0.291196	0.870765	0.902964	-,106400073:down|-,106429690:up|-,106384397:up|-,106362278:up|gamma-TIP2,106410672:up	http://amigo.geneontology.org/amigo/term/GO:0016021
intrinsic component of membrane	Cellular Component	GO:0031224	5	4601	24	15766	0.208333	0.291831	0.87216	0.902964	-,106400073:down|-,106429690:up|-,106384397:up|-,106362278:up|gamma-TIP2,106410672:up	http://amigo.geneontology.org/amigo/term/GO:0031224
protein metabolic process	Biological Process	GO:0019538	1	1315	24	15766	0.0416667	0.0834073	0.876536	0.902964	-,106360544:down	http://amigo.geneontology.org/amigo/term/GO:0019538
membrane part	Cellular Component	GO:0044425	5	4817	24	15766	0.208333	0.305531	0.899544	0.922032	-,106400073:down|-,106429690:up|-,106384397:up|-,106362278:up|gamma-TIP2,106410672:up	http://amigo.geneontology.org/amigo/term/GO:0044425
membrane	Cellular Component	GO:0016020	5	5043	24	15766	0.208333	0.319866	0.923001	0.941369	-,106400073:down|-,106429690:up|-,106384397:up|-,106362278:up|gamma-TIP2,106410672:up	http://amigo.geneontology.org/amigo/term/GO:0016020
cellular_component	Cellular Component	GO:0005575	11	9234	24	15766	0.458333	0.585691	0.928836	0.942631	-,106400073:down|-,106429690:up|-,106384397:up|-,106360544:down|-,106388000:down|-,106402408:down|NAC5-8,106396474:up|gamma-TIP2,106410672:up|-,106391041:down|-,106362278:up|-,106377605:down	http://amigo.geneontology.org/amigo/term/GO:0005575
cytoplasmic part	Cellular Component	GO:0044444	1	1715	24	15766	0.0416667	0.108778	0.937089	0.946321	-,106360544:down	http://amigo.geneontology.org/amigo/term/GO:0044444
hydrolase activity	Molecular Function	GO:0016787	1	1788	24	15766	0.0416667	0.113409	0.944487	0.949117	-,106364081:up	http://amigo.geneontology.org/amigo/term/GO:0016787
cytoplasm	Cellular Component	GO:0005737	1	2142	24	15766	0.0416667	0.135862	0.970022	0.970022	-,106360544:down	http://amigo.geneontology.org/amigo/term/GO:0005737

## Sheet: P26R_SB_vs_P26R_MB
#Term	Database	ID	Input number	Background number	All input number	All background number	Input frequency	Background frequency	P-Value	Corrected P-Value	input_gene	Hyperlink_change
mitotic chromosome condensation	Biological Process	GO:0007076	1	2	10	15766	0.1	0.000126855	0.00126819	0.0989189	-,106352937:down	http://amigo.geneontology.org/amigo/term/GO:0007076
condensin complex	Cellular Component	GO:0000796	1	2	10	15766	0.1	0.000126855	0.00126819	0.0989189	-,106352937:down	http://amigo.geneontology.org/amigo/term/GO:0000796
chromosome condensation	Biological Process	GO:0030261	1	4	10	15766	0.1	0.000253711	0.00253493	0.131817	-,106352937:down	http://amigo.geneontology.org/amigo/term/GO:0030261
condensed chromosome	Cellular Component	GO:0000793	1	8	10	15766	0.1	0.000507421	0.00506408	0.180319	-,106352937:down	http://amigo.geneontology.org/amigo/term/GO:0000793
sister chromatid segregation	Biological Process	GO:0000819	1	15	10	15766	0.1	0.000951414	0.00947621	0.180319	-,106352937:down	http://amigo.geneontology.org/amigo/term/GO:0000819
mitotic sister chromatid segregation	Biological Process	GO:0000070	1	15	10	15766	0.1	0.000951414	0.00947621	0.180319	-,106352937:down	http://amigo.geneontology.org/amigo/term/GO:0000070
amine-lyase activity	Molecular Function	GO:0016843	1	19	10	15766	0.1	0.00120512	0.0119895	0.180319	-,106368033:up	http://amigo.geneontology.org/amigo/term/GO:0016843
strictosidine synthase activity	Molecular Function	GO:0016844	1	19	10	15766	0.1	0.00120512	0.0119895	0.180319	-,106368033:up	http://amigo.geneontology.org/amigo/term/GO:0016844
mitotic nuclear division	Biological Process	GO:0007067	1	19	10	15766	0.1	0.00120512	0.0119895	0.180319	-,106352937:down	http://amigo.geneontology.org/amigo/term/GO:0007067
nuclear division	Biological Process	GO:0000280	1	20	10	15766	0.1	0.00126855	0.0126169	0.180319	-,106352937:down	http://amigo.geneontology.org/amigo/term/GO:0000280
sulfotransferase activity	Molecular Function	GO:0008146	1	21	10	15766	0.1	0.00133198	0.013244	0.180319	-,106422601:up	http://amigo.geneontology.org/amigo/term/GO:0008146
chromosome segregation	Biological Process	GO:0007059	1	22	10	15766	0.1	0.00139541	0.0138707	0.180319	-,106352937:down	http://amigo.geneontology.org/amigo/term/GO:0007059
carbon-nitrogen lyase activity	Molecular Function	GO:0016840	1	28	10	15766	0.1	0.00177597	0.0176235	0.196152	-,106368033:up	http://amigo.geneontology.org/amigo/term/GO:0016840
mitotic cell cycle process	Biological Process	GO:1903047	1	30	10	15766	0.1	0.00190283	0.0188715	0.196152	-,106352937:down	http://amigo.geneontology.org/amigo/term/GO:1903047
mitotic cell cycle	Biological Process	GO:0000278	1	31	10	15766	0.1	0.00196626	0.019495	0.196152	-,106352937:down	http://amigo.geneontology.org/amigo/term/GO:0000278
organelle fission	Biological Process	GO:0048285	1	32	10	15766	0.1	0.00202968	0.0201181	0.196152	-,106352937:down	http://amigo.geneontology.org/amigo/term/GO:0048285
transferase activity, transferring sulfur-containing groups	Molecular Function	GO:0016782	1	35	10	15766	0.1	0.00221997	0.0219854	0.201314	-,106422601:up	http://amigo.geneontology.org/amigo/term/GO:0016782
lipid catabolic process	Biological Process	GO:0016042	1	37	10	15766	0.1	0.00234682	0.0232285	0.201314	BNAC03G32080D,106388714:up	http://amigo.geneontology.org/amigo/term/GO:0016042
cell cycle process	Biological Process	GO:0022402	1	56	10	15766	0.1	0.00355195	0.0349669	0.26213	-,106352937:down	http://amigo.geneontology.org/amigo/term/GO:0022402
catalytic activity	Molecular Function	GO:0003824	7	5818	10	15766	0.7	0.369022	0.0350558	0.26213	BNAC03G32080D,106388714:up|-,106368033:up|-,106422601:up|CIPK,106434436:up|-,106425805:up|-,106348442:up|GPAT6,106447658:up	http://amigo.geneontology.org/amigo/term/GO:0003824
DNA packaging	Biological Process	GO:0006323	1	57	10	15766	0.1	0.00361537	0.0355812	0.26213	-,106352937:down	http://amigo.geneontology.org/amigo/term/GO:0006323
copper ion binding	Molecular Function	GO:0005507	1	60	10	15766	0.1	0.00380566	0.0374219	0.26213	-,106425805:up	http://amigo.geneontology.org/amigo/term/GO:0005507
DNA conformation change	Biological Process	GO:0071103	1	62	10	15766	0.1	0.00393251	0.0386473	0.26213	-,106352937:down	http://amigo.geneontology.org/amigo/term/GO:0071103
single-organism organelle organization	Biological Process	GO:1902589	1	83	10	15766	0.1	0.00526449	0.0514294	0.334291	-,106352937:down	http://amigo.geneontology.org/amigo/term/GO:1902589
cell cycle	Biological Process	GO:0007049	1	92	10	15766	0.1	0.00583534	0.0568605	0.35481	-,106352937:down	http://amigo.geneontology.org/amigo/term/GO:0007049
chromosome organization	Biological Process	GO:0051276	1	102	10	15766	0.1	0.00646962	0.0628622	0.377173	-,106352937:down	http://amigo.geneontology.org/amigo/term/GO:0051276
DNA packaging complex	Cellular Component	GO:0044815	1	129	10	15766	0.1	0.00818216	0.0788955	0.455841	-,106352937:down	http://amigo.geneontology.org/amigo/term/GO:0044815
chromosomal part	Cellular Component	GO:0044427	1	156	10	15766	0.1	0.00989471	0.0946815	0.527511	-,106352937:down	http://amigo.geneontology.org/amigo/term/GO:0044427
chromosome	Cellular Component	GO:0005694	1	165	10	15766	0.1	0.0104656	0.0998891	0.537334	-,106352937:down	http://amigo.geneontology.org/amigo/term/GO:0005694
response to auxin	Biological Process	GO:0009733	1	203	10	15766	0.1	0.0128758	0.121581	0.60208	-,106421583:up	http://amigo.geneontology.org/amigo/term/GO:0009733
response to endogenous stimulus	Biological Process	GO:0009719	1	229	10	15766	0.1	0.0145249	0.13615	0.60208	-,106421583:up	http://amigo.geneontology.org/amigo/term/GO:0009719
response to hormone	Biological Process	GO:0009725	1	229	10	15766	0.1	0.0145249	0.13615	0.60208	-,106421583:up	http://amigo.geneontology.org/amigo/term/GO:0009725
lyase activity	Molecular Function	GO:0016829	1	231	10	15766	0.1	0.0146518	0.137262	0.60208	-,106368033:up	http://amigo.geneontology.org/amigo/term/GO:0016829
transferase activity	Molecular Function	GO:0016740	3	2095	10	15766	0.3	0.132881	0.137386	0.60208	-,106422601:up|CIPK,106434436:up|GPAT6,106447658:up	http://amigo.geneontology.org/amigo/term/GO:0016740
biological_process	Biological Process	GO:0008150	7	7549	10	15766	0.7	0.478815	0.139246	0.60208	BNAC03G32080D,106388714:up|-,106368033:up|-,106421583:up|-,106352937:down|CIPK,106434436:up|-,106376715:down|GPAT6,106447658:up	http://amigo.geneontology.org/amigo/term/GO:0008150
single-organism catabolic process	Biological Process	GO:0044712	1	239	10	15766	0.1	0.0151592	0.141696	0.60208	BNAC03G32080D,106388714:up	http://amigo.geneontology.org/amigo/term/GO:0044712
response to organic substance	Biological Process	GO:0010033	1	241	10	15766	0.1	0.0152861	0.142801	0.60208	-,106421583:up	http://amigo.geneontology.org/amigo/term/GO:0010033
organelle organization	Biological Process	GO:0006996	1	250	10	15766	0.1	0.0158569	0.147759	0.606589	-,106352937:down	http://amigo.geneontology.org/amigo/term/GO:0006996
transferase activity, transferring acyl groups	Molecular Function	GO:0016746	1	261	10	15766	0.1	0.0165546	0.153783	0.615133	GPAT6,106447658:up	http://amigo.geneontology.org/amigo/term/GO:0016746
response to stimulus	Biological Process	GO:0050896	2	1179	10	15766	0.2	0.0747812	0.168765	0.658185	-,106421583:up|CIPK,106434436:up	http://amigo.geneontology.org/amigo/term/GO:0050896
protein serine/threonine kinase activity	Molecular Function	GO:0004674	1	308	10	15766	0.1	0.0195357	0.179095	0.671123	CIPK,106434436:up	http://amigo.geneontology.org/amigo/term/GO:0004674
response to chemical	Biological Process	GO:0042221	1	311	10	15766	0.1	0.019726	0.180687	0.671123	-,106421583:up	http://amigo.geneontology.org/amigo/term/GO:0042221
lipid metabolic process	Biological Process	GO:0006629	1	394	10	15766	0.1	0.0249905	0.223651	0.810805	BNAC03G32080D,106388714:up	http://amigo.geneontology.org/amigo/term/GO:0006629
extracellular region	Cellular Component	GO:0005576	1	404	10	15766	0.1	0.0256248	0.228689	0.810805	-,106425805:up	http://amigo.geneontology.org/amigo/term/GO:0005576
regulation of cellular process	Biological Process	GO:0050794	2	1506	10	15766	0.2	0.095522	0.246585	0.854827	CIPK,106434436:up|-,106376715:down	http://amigo.geneontology.org/amigo/term/GO:0050794
regulation of biological process	Biological Process	GO:0050789	2	1594	10	15766	0.2	0.101104	0.268168	0.866709	CIPK,106434436:up|-,106376715:down	http://amigo.geneontology.org/amigo/term/GO:0050789
organic substance catabolic process	Biological Process	GO:1901575	1	490	10	15766	0.1	0.0310795	0.270809	0.866709	BNAC03G32080D,106388714:up	http://amigo.geneontology.org/amigo/term/GO:1901575
biological regulation	Biological Process	GO:0065007	2	1627	10	15766	0.2	0.103197	0.276297	0.866709	CIPK,106434436:up|-,106376715:down	http://amigo.geneontology.org/amigo/term/GO:0065007
single organism signaling	Biological Process	GO:0044700	1	538	10	15766	0.1	0.0341241	0.293406	0.866709	CIPK,106434436:up	http://amigo.geneontology.org/amigo/term/GO:0044700
signal transduction	Biological Process	GO:0007165	1	538	10	15766	0.1	0.0341241	0.293406	0.866709	CIPK,106434436:up	http://amigo.geneontology.org/amigo/term/GO:0007165
signaling	Biological Process	GO:0023052	1	538	10	15766	0.1	0.0341241	0.293406	0.866709	CIPK,106434436:up	http://amigo.geneontology.org/amigo/term/GO:0023052
hydrolase activity, acting on ester bonds	Molecular Function	GO:0016788	1	547	10	15766	0.1	0.0346949	0.297573	0.866709	-,106348442:up	http://amigo.geneontology.org/amigo/term/GO:0016788
cell communication	Biological Process	GO:0007154	1	570	10	15766	0.1	0.0361537	0.308119	0.866709	CIPK,106434436:up	http://amigo.geneontology.org/amigo/term/GO:0007154
hydrolase activity	Molecular Function	GO:0016787	2	1788	10	15766	0.2	0.113409	0.316077	0.866709	BNAC03G32080D,106388714:up|-,106348442:up	http://amigo.geneontology.org/amigo/term/GO:0016787
catabolic process	Biological Process	GO:0009056	1	624	10	15766	0.1	0.0395788	0.332323	0.866709	BNAC03G32080D,106388714:up	http://amigo.geneontology.org/amigo/term/GO:0009056
cellular response to stimulus	Biological Process	GO:0051716	1	632	10	15766	0.1	0.0400863	0.335844	0.866709	CIPK,106434436:up	http://amigo.geneontology.org/amigo/term/GO:0051716
cellular component organization	Biological Process	GO:0016043	1	643	10	15766	0.1	0.040784	0.340657	0.866709	-,106352937:down	http://amigo.geneontology.org/amigo/term/GO:0016043
single-organism process	Biological Process	GO:0044699	3	3306	10	15766	0.3	0.209692	0.351608	0.866709	BNAC03G32080D,106388714:up|-,106352937:down|CIPK,106434436:up	http://amigo.geneontology.org/amigo/term/GO:0044699
protein kinase activity	Molecular Function	GO:0004672	1	694	10	15766	0.1	0.0440188	0.362564	0.866709	CIPK,106434436:up	http://amigo.geneontology.org/amigo/term/GO:0004672
cellular component organization or biogenesis	Biological Process	GO:0071840	1	729	10	15766	0.1	0.0462387	0.377217	0.866709	-,106352937:down	http://amigo.geneontology.org/amigo/term/GO:0071840
regulation of nucleic acid-templated transcription	Biological Process	GO:1903506	1	748	10	15766	0.1	0.0474439	0.385044	0.866709	-,106376715:down	http://amigo.geneontology.org/amigo/term/GO:1903506
regulation of RNA biosynthetic process	Biological Process	GO:2001141	1	748	10	15766	0.1	0.0474439	0.385044	0.866709	-,106376715:down	http://amigo.geneontology.org/amigo/term/GO:2001141
regulation of transcription, DNA-templated	Biological Process	GO:0006355	1	748	10	15766	0.1	0.0474439	0.385044	0.866709	-,106376715:down	http://amigo.geneontology.org/amigo/term/GO:0006355
regulation of RNA metabolic process	Biological Process	GO:0051252	1	753	10	15766	0.1	0.047761	0.387089	0.866709	-,106376715:down	http://amigo.geneontology.org/amigo/term/GO:0051252
regulation of nitrogen compound metabolic process	Biological Process	GO:0051171	1	761	10	15766	0.1	0.0482684	0.390348	0.866709	-,106376715:down	http://amigo.geneontology.org/amigo/term/GO:0051171
regulation of nucleobase-containing compound metabolic process	Biological Process	GO:0019219	1	761	10	15766	0.1	0.0482684	0.390348	0.866709	-,106376715:down	http://amigo.geneontology.org/amigo/term/GO:0019219
regulation of cellular macromolecule biosynthetic process	Biological Process	GO:2000112	1	782	10	15766	0.1	0.0496004	0.398829	0.866709	-,106376715:down	http://amigo.geneontology.org/amigo/term/GO:2000112
regulation of macromolecule biosynthetic process	Biological Process	GO:0010556	1	782	10	15766	0.1	0.0496004	0.398829	0.866709	-,106376715:down	http://amigo.geneontology.org/amigo/term/GO:0010556
regulation of biosynthetic process	Biological Process	GO:0009889	1	791	10	15766	0.1	0.0501713	0.402432	0.866709	-,106376715:down	http://amigo.geneontology.org/amigo/term/GO:0009889
regulation of cellular biosynthetic process	Biological Process	GO:0031326	1	791	10	15766	0.1	0.0501713	0.402432	0.866709	-,106376715:down	http://amigo.geneontology.org/amigo/term/GO:0031326
phosphotransferase activity, alcohol group as acceptor	Molecular Function	GO:0016773	1	796	10	15766	0.1	0.0504884	0.404424	0.866709	CIPK,106434436:up	http://amigo.geneontology.org/amigo/term/GO:0016773
regulation of gene expression	Biological Process	GO:0010468	1	812	10	15766	0.1	0.0515032	0.410761	0.866709	-,106376715:down	http://amigo.geneontology.org/amigo/term/GO:0010468
regulation of primary metabolic process	Biological Process	GO:0080090	1	830	10	15766	0.1	0.0526449	0.417818	0.866709	-,106376715:down	http://amigo.geneontology.org/amigo/term/GO:0080090
metabolic process	Biological Process	GO:0008152	4	5131	10	15766	0.4	0.325447	0.419199	0.866709	BNAC03G32080D,106388714:up|-,106368033:up|-,106376715:down|GPAT6,106447658:up	http://amigo.geneontology.org/amigo/term/GO:0008152
regulation of cellular metabolic process	Biological Process	GO:0031323	1	838	10	15766	0.1	0.0531524	0.42093	0.866709	-,106376715:down	http://amigo.geneontology.org/amigo/term/GO:0031323
regulation of macromolecule metabolic process	Biological Process	GO:0060255	1	852	10	15766	0.1	0.0540403	0.426339	0.866709	-,106376715:down	http://amigo.geneontology.org/amigo/term/GO:0060255
regulation of metabolic process	Biological Process	GO:0019222	1	879	10	15766	0.1	0.0557529	0.436643	0.866709	-,106376715:down	http://amigo.geneontology.org/amigo/term/GO:0019222
kinase activity	Molecular Function	GO:0016301	1	883	10	15766	0.1	0.0560066	0.438156	0.866709	CIPK,106434436:up	http://amigo.geneontology.org/amigo/term/GO:0016301
protein complex	Cellular Component	GO:0043234	1	885	10	15766	0.1	0.0561335	0.43891	0.866709	-,106352937:down	http://amigo.geneontology.org/amigo/term/GO:0043234
molecular_function	Molecular Function	GO:0003674	8	11398	10	15766	0.8	0.722948	0.446162	0.870016	-,106368033:up|CIPK,106434436:up|-,106425805:up|-,106376715:down|BNAC03G32080D,106388714:up|-,106422601:up|-,106348442:up|GPAT6,106447658:up	http://amigo.geneontology.org/amigo/term/GO:0003674
non-membrane-bounded organelle	Cellular Component	GO:0043228	1	988	10	15766	0.1	0.0626665	0.47657	0.88761	-,106352937:down	http://amigo.geneontology.org/amigo/term/GO:0043228
intracellular non-membrane-bounded organelle	Cellular Component	GO:0043232	1	988	10	15766	0.1	0.0626665	0.47657	0.88761	-,106352937:down	http://amigo.geneontology.org/amigo/term/GO:0043232
intracellular organelle part	Cellular Component	GO:0044446	1	1022	10	15766	0.1	0.064823	0.488492	0.88761	-,106352937:down	http://amigo.geneontology.org/amigo/term/GO:0044446
organelle part	Cellular Component	GO:0044422	1	1022	10	15766	0.1	0.064823	0.488492	0.88761	-,106352937:down	http://amigo.geneontology.org/amigo/term/GO:0044422
transferase activity, transferring phosphorus-containing groups	Molecular Function	GO:0016772	1	1046	10	15766	0.1	0.0663453	0.49676	0.88761	CIPK,106434436:up	http://amigo.geneontology.org/amigo/term/GO:0016772
single-organism cellular process	Biological Process	GO:0044763	2	2631	10	15766	0.2	0.166878	0.516276	0.88761	-,106352937:down|CIPK,106434436:up	http://amigo.geneontology.org/amigo/term/GO:0044763
nucleic acid-templated transcription	Biological Process	GO:0097659	1	1118	10	15766	0.1	0.0709121	0.520848	0.88761	-,106376715:down	http://amigo.geneontology.org/amigo/term/GO:0097659
RNA biosynthetic process	Biological Process	GO:0032774	1	1118	10	15766	0.1	0.0709121	0.520848	0.88761	-,106376715:down	http://amigo.geneontology.org/amigo/term/GO:0032774
transcription, DNA-templated	Biological Process	GO:0006351	1	1118	10	15766	0.1	0.0709121	0.520848	0.88761	-,106376715:down	http://amigo.geneontology.org/amigo/term/GO:0006351
transition metal ion binding	Molecular Function	GO:0046914	1	1176	10	15766	0.1	0.0745909	0.539491	0.88761	-,106425805:up	http://amigo.geneontology.org/amigo/term/GO:0046914
biosynthetic process	Biological Process	GO:0009058	2	2779	10	15766	0.2	0.176265	0.548436	0.88761	-,106368033:up|-,106376715:down	http://amigo.geneontology.org/amigo/term/GO:0009058
nucleobase-containing compound biosynthetic process	Biological Process	GO:0034654	1	1280	10	15766	0.1	0.0811874	0.571294	0.88761	-,106376715:down	http://amigo.geneontology.org/amigo/term/GO:0034654
oxidoreductase activity	Molecular Function	GO:0016491	1	1323	10	15766	0.1	0.0839148	0.583854	0.88761	-,106425805:up	http://amigo.geneontology.org/amigo/term/GO:0016491
ATP binding	Molecular Function	GO:0005524	1	1331	10	15766	0.1	0.0844222	0.586154	0.88761	CIPK,106434436:up	http://amigo.geneontology.org/amigo/term/GO:0005524
adenyl ribonucleotide binding	Molecular Function	GO:0032559	1	1351	10	15766	0.1	0.0856907	0.591854	0.88761	CIPK,106434436:up	http://amigo.geneontology.org/amigo/term/GO:0032559
adenyl nucleotide binding	Molecular Function	GO:0030554	1	1356	10	15766	0.1	0.0860079	0.593268	0.88761	CIPK,106434436:up	http://amigo.geneontology.org/amigo/term/GO:0030554
RNA metabolic process	Biological Process	GO:0016070	1	1364	10	15766	0.1	0.0865153	0.595522	0.88761	-,106376715:down	http://amigo.geneontology.org/amigo/term/GO:0016070
aromatic compound biosynthetic process	Biological Process	GO:0019438	1	1370	10	15766	0.1	0.0868959	0.597204	0.88761	-,106376715:down	http://amigo.geneontology.org/amigo/term/GO:0019438
cellular nitrogen compound biosynthetic process	Biological Process	GO:0044271	1	1382	10	15766	0.1	0.087657	0.60055	0.88761	-,106376715:down	http://amigo.geneontology.org/amigo/term/GO:0044271
heterocycle biosynthetic process	Biological Process	GO:0018130	1	1391	10	15766	0.1	0.0882278	0.603043	0.88761	-,106376715:down	http://amigo.geneontology.org/amigo/term/GO:0018130
organic cyclic compound biosynthetic process	Biological Process	GO:1901362	1	1418	10	15766	0.1	0.0899404	0.610439	0.88761	-,106376715:down	http://amigo.geneontology.org/amigo/term/GO:1901362
nucleic acid metabolic process	Biological Process	GO:0090304	1	1486	10	15766	0.1	0.0942535	0.628518	0.88761	-,106376715:down	http://amigo.geneontology.org/amigo/term/GO:0090304
macromolecular complex	Cellular Component	GO:0032991	1	1590	10	15766	0.1	0.10085	0.654711	0.88761	-,106352937:down	http://amigo.geneontology.org/amigo/term/GO:0032991
organelle	Cellular Component	GO:0043226	2	3416	10	15766	0.2	0.216669	0.672491	0.88761	-,106352937:down|-,106376715:down	http://amigo.geneontology.org/amigo/term/GO:0043226
intracellular organelle	Cellular Component	GO:0043229	2	3416	10	15766	0.2	0.216669	0.672491	0.88761	-,106352937:down|-,106376715:down	http://amigo.geneontology.org/amigo/term/GO:0043229
purine ribonucleoside triphosphate binding	Molecular Function	GO:0035639	1	1679	10	15766	0.1	0.106495	0.675793	0.88761	CIPK,106434436:up	http://amigo.geneontology.org/amigo/term/GO:0035639
nucleus	Cellular Component	GO:0005634	1	1690	10	15766	0.1	0.107193	0.678317	0.88761	-,106376715:down	http://amigo.geneontology.org/amigo/term/GO:0005634
purine ribonucleotide binding	Molecular Function	GO:0032555	1	1699	10	15766	0.1	0.107764	0.680368	0.88761	CIPK,106434436:up	http://amigo.geneontology.org/amigo/term/GO:0032555
purine ribonucleoside binding	Molecular Function	GO:0032550	1	1699	10	15766	0.1	0.107764	0.680368	0.88761	CIPK,106434436:up	http://amigo.geneontology.org/amigo/term/GO:0032550
purine nucleoside binding	Molecular Function	GO:0001883	1	1699	10	15766	0.1	0.107764	0.680368	0.88761	CIPK,106434436:up	http://amigo.geneontology.org/amigo/term/GO:0001883
nucleoside binding	Molecular Function	GO:0001882	1	1700	10	15766	0.1	0.107827	0.680596	0.88761	CIPK,106434436:up	http://amigo.geneontology.org/amigo/term/GO:0001882
ribonucleoside binding	Molecular Function	GO:0032549	1	1700	10	15766	0.1	0.107827	0.680596	0.88761	CIPK,106434436:up	http://amigo.geneontology.org/amigo/term/GO:0032549
purine nucleotide binding	Molecular Function	GO:0017076	1	1705	10	15766	0.1	0.108144	0.681729	0.88761	CIPK,106434436:up	http://amigo.geneontology.org/amigo/term/GO:0017076
single-organism metabolic process	Biological Process	GO:0044710	1	1716	10	15766	0.1	0.108842	0.684211	0.88761	BNAC03G32080D,106388714:up	http://amigo.geneontology.org/amigo/term/GO:0044710
DNA binding	Molecular Function	GO:0003677	1	1720	10	15766	0.1	0.109096	0.685109	0.88761	-,106376715:down	http://amigo.geneontology.org/amigo/term/GO:0003677
ribonucleotide binding	Molecular Function	GO:0032553	1	1735	10	15766	0.1	0.110047	0.688457	0.88761	CIPK,106434436:up	http://amigo.geneontology.org/amigo/term/GO:0032553
nucleobase-containing compound metabolic process	Biological Process	GO:0006139	1	1742	10	15766	0.1	0.110491	0.690009	0.88761	-,106376715:down	http://amigo.geneontology.org/amigo/term/GO:0006139
carbohydrate derivative binding	Molecular Function	GO:0097367	1	1760	10	15766	0.1	0.111633	0.693966	0.88761	CIPK,106434436:up	http://amigo.geneontology.org/amigo/term/GO:0097367
heterocycle metabolic process	Biological Process	GO:0046483	1	1893	10	15766	0.1	0.120069	0.721824	0.88761	-,106376715:down	http://amigo.geneontology.org/amigo/term/GO:0046483
cellular aromatic compound metabolic process	Biological Process	GO:0006725	1	1893	10	15766	0.1	0.120069	0.721824	0.88761	-,106376715:down	http://amigo.geneontology.org/amigo/term/GO:0006725
cellular nitrogen compound metabolic process	Biological Process	GO:0034641	1	1911	10	15766	0.1	0.12121	0.725414	0.88761	-,106376715:down	http://amigo.geneontology.org/amigo/term/GO:0034641
organic cyclic compound metabolic process	Biological Process	GO:1901360	1	1926	10	15766	0.1	0.122162	0.728373	0.88761	-,106376715:down	http://amigo.geneontology.org/amigo/term/GO:1901360
cellular macromolecule biosynthetic process	Biological Process	GO:0034645	1	1968	10	15766	0.1	0.124826	0.736507	0.88761	-,106376715:down	http://amigo.geneontology.org/amigo/term/GO:0034645
macromolecule biosynthetic process	Biological Process	GO:0009059	1	1987	10	15766	0.1	0.126031	0.740114	0.88761	-,106376715:down	http://amigo.geneontology.org/amigo/term/GO:0009059
anion binding	Molecular Function	GO:0043168	1	2025	10	15766	0.1	0.128441	0.747195	0.88761	CIPK,106434436:up	http://amigo.geneontology.org/amigo/term/GO:0043168
gene expression	Biological Process	GO:0010467	1	2036	10	15766	0.1	0.129139	0.749212	0.88761	-,106376715:down	http://amigo.geneontology.org/amigo/term/GO:0010467
cellular process	Biological Process	GO:0009987	3	5603	10	15766	0.3	0.355385	0.749955	0.88761	-,106352937:down|CIPK,106434436:up|-,106376715:down	http://amigo.geneontology.org/amigo/term/GO:0009987
intracellular part	Cellular Component	GO:0044424	2	4031	10	15766	0.2	0.255677	0.76861	0.88761	-,106352937:down|-,106376715:down	http://amigo.geneontology.org/amigo/term/GO:0044424
nucleotide binding	Molecular Function	GO:0000166	1	2163	10	15766	0.1	0.137194	0.771475	0.88761	CIPK,106434436:up	http://amigo.geneontology.org/amigo/term/GO:0000166
nucleoside phosphate binding	Molecular Function	GO:1901265	1	2163	10	15766	0.1	0.137194	0.771475	0.88761	CIPK,106434436:up	http://amigo.geneontology.org/amigo/term/GO:1901265
nitrogen compound metabolic process	Biological Process	GO:0006807	1	2168	10	15766	0.1	0.137511	0.772313	0.88761	-,106376715:down	http://amigo.geneontology.org/amigo/term/GO:0006807
primary metabolic process	Biological Process	GO:0044238	2	4107	10	15766	0.2	0.260497	0.778889	0.88761	BNAC03G32080D,106388714:up|-,106376715:down	http://amigo.geneontology.org/amigo/term/GO:0044238
small molecule binding	Molecular Function	GO:0036094	1	2220	10	15766	0.1	0.140809	0.780875	0.88761	CIPK,106434436:up	http://amigo.geneontology.org/amigo/term/GO:0036094
ion binding	Molecular Function	GO:0043167	2	4186	10	15766	0.2	0.265508	0.789213	0.88761	CIPK,106434436:up|-,106425805:up	http://amigo.geneontology.org/amigo/term/GO:0043167
metal ion binding	Molecular Function	GO:0046872	1	2347	10	15766	0.1	0.148865	0.80058	0.88761	-,106425805:up	http://amigo.geneontology.org/amigo/term/GO:0046872
cation binding	Molecular Function	GO:0043169	1	2351	10	15766	0.1	0.149118	0.801174	0.88761	-,106425805:up	http://amigo.geneontology.org/amigo/term/GO:0043169
cellular_component	Cellular Component	GO:0005575	5	9234	10	15766	0.5	0.585691	0.808917	0.88761	-,106368033:up|-,106352937:down|-,106425805:up|-,106376715:down|GPAT6,106447658:up	http://amigo.geneontology.org/amigo/term/GO:0005575
organic substance metabolic process	Biological Process	GO:0071704	2	4399	10	15766	0.2	0.279018	0.815259	0.88761	BNAC03G32080D,106388714:up|-,106376715:down	http://amigo.geneontology.org/amigo/term/GO:0071704
intracellular	Cellular Component	GO:0005622	2	4474	10	15766	0.2	0.283775	0.823825	0.88761	-,106352937:down|-,106376715:down	http://amigo.geneontology.org/amigo/term/GO:0005622
nucleic acid binding	Molecular Function	GO:0003676	1	2579	10	15766	0.1	0.16358	0.832505	0.88761	-,106376715:down	http://amigo.geneontology.org/amigo/term/GO:0003676
integral component of membrane	Cellular Component	GO:0016021	2	4591	10	15766	0.2	0.291196	0.83658	0.88761	-,106368033:up|GPAT6,106447658:up	http://amigo.geneontology.org/amigo/term/GO:0016021
intrinsic component of membrane	Cellular Component	GO:0031224	2	4601	10	15766	0.2	0.291831	0.837636	0.88761	-,106368033:up|GPAT6,106447658:up	http://amigo.geneontology.org/amigo/term/GO:0031224
cellular biosynthetic process	Biological Process	GO:0044249	1	2644	10	15766	0.1	0.167703	0.840583	0.88761	-,106376715:down	http://amigo.geneontology.org/amigo/term/GO:0044249
organic substance biosynthetic process	Biological Process	GO:1901576	1	2650	10	15766	0.1	0.168083	0.84131	0.88761	-,106376715:down	http://amigo.geneontology.org/amigo/term/GO:1901576
membrane-bounded organelle	Cellular Component	GO:0043227	1	2676	10	15766	0.1	0.169732	0.844429	0.88761	-,106376715:down	http://amigo.geneontology.org/amigo/term/GO:0043227
intracellular membrane-bounded organelle	Cellular Component	GO:0043231	1	2676	10	15766	0.1	0.169732	0.844429	0.88761	-,106376715:down	http://amigo.geneontology.org/amigo/term/GO:0043231
cellular macromolecule metabolic process	Biological Process	GO:0044260	1	2747	10	15766	0.1	0.174236	0.852667	0.88761	-,106376715:down	http://amigo.geneontology.org/amigo/term/GO:0044260
cell part	Cellular Component	GO:0044464	2	4758	10	15766	0.2	0.301789	0.853539	0.88761	-,106352937:down|-,106376715:down	http://amigo.geneontology.org/amigo/term/GO:0044464
membrane part	Cellular Component	GO:0044425	2	4817	10	15766	0.2	0.305531	0.859192	0.88761	-,106368033:up|GPAT6,106447658:up	http://amigo.geneontology.org/amigo/term/GO:0044425
heterocyclic compound binding	Molecular Function	GO:1901363	2	4860	10	15766	0.2	0.308258	0.863203	0.88761	CIPK,106434436:up|-,106376715:down	http://amigo.geneontology.org/amigo/term/GO:1901363
organic cyclic compound binding	Molecular Function	GO:0097159	2	4860	10	15766	0.2	0.308258	0.863203	0.88761	CIPK,106434436:up|-,106376715:down	http://amigo.geneontology.org/amigo/term/GO:0097159
cell	Cellular Component	GO:0005623	2	4970	10	15766	0.2	0.315235	0.873058	0.88761	-,106352937:down|-,106376715:down	http://amigo.geneontology.org/amigo/term/GO:0005623
macromolecule metabolic process	Biological Process	GO:0043170	1	2945	10	15766	0.1	0.186794	0.873608	0.88761	-,106376715:down	http://amigo.geneontology.org/amigo/term/GO:0043170
membrane	Cellular Component	GO:0016020	2	5043	10	15766	0.2	0.319866	0.879283	0.88761	-,106368033:up|GPAT6,106447658:up	http://amigo.geneontology.org/amigo/term/GO:0016020
binding	Molecular Function	GO:0005488	3	6847	10	15766	0.3	0.434289	0.88192	0.88761	CIPK,106434436:up|-,106425805:up|-,106376715:down	http://amigo.geneontology.org/amigo/term/GO:0005488
cellular metabolic process	Biological Process	GO:0044237	1	4133	10	15766	0.1	0.262146	0.952218	0.952218	-,106376715:down	http://amigo.geneontology.org/amigo/term/GO:0044237
