# Supplementary material for: Comparative study on abortion characteristics of Nsa CMS and Pol CMS and analysis of long non-coding RNAs related to pollen abortion in Brassica napus
Source: PLoS One. 2023 Apr 13;18(4):e0284287. doi: 10.1371/journal.pone.0284287 (PMC10101420; doi:10.1371/journal.pone.0284287)
Supplement: S7 Table — (XLSX) [file pone.0284287.s007.xlsx]

## Sheet: 1258A_SB_vs_1258A_MB
#Term	Database	ID	Input number	Background number	All input number	All background number	Input frequency	Background frequency	P-Value	Corrected P-Value	input_gene	Hyperlink_change
alpha-Linolenic acid metabolism	KEGG PATHWAY	bna00592	4	132	144	35034	0.0277778	0.00376777	0.000360439	0.0212659	-,106440734:up|-,106440735:up|-,106431167:up|-,106377835:up	http://www.genome.jp/kegg-bin/show_pathway?bna00592/bna:106431167%09red/bna:106377835%09red/bna:106440735%09red/bna:106440734%09red
Metabolic pathways	KEGG PATHWAY	bna01100	28	6204	144	35034	0.194444	0.177085	0.00129963	0.038339	-,106440734:up|-,106440735:up|-,106431167:up|-,106348665:up|-,106408937:down|-,106382906:up|LYCB,106452665:up|-,106397871:up|-,106377238:up|-,106367959:down|-,106347406:down|-,106443611:up|bkr2,106361756:down|-,106377835:up|-,106450993:up|-,106434156:up|-,106348257:up|-,106449712:down|-,106382378:up|-,106451107:down|-,106438537:down|-,106419087:down|-,106357334:up|-,106415535:up|-,106452022:up|-,…	http://www.genome.jp/kegg-bin/show_pathway?bna01100/bna:106452022%09red/bna:106391045%09blue/bna:106431167%09red/bna:106397871%09red/bna:106348665%09red/bna:106430171%09blue/bna:106382378%09red/bna:106443611%09red/bna:106377835%09red/bna:106361756%09blue/bna:106449712%09blue/bna:106408937%09blue/bna:106415535%09red/bna:106450993%09red/bna:106445468%09blue/bna:106438537%09blue/bna:106382906%09red/…
Biosynthesis of secondary metabolites	KEGG PATHWAY	bna01110	16	3457	144	35034	0.111111	0.0986756	0.0113837	0.22388	-,106348257:up|-,106440734:up|-,106440735:up|-,106431167:up|-,106443611:up|-,106449712:down|-,106377835:up|-,106451107:down|-,106408937:down|-,106382906:up|-,106450993:up|LYCB,106452665:up|-,106438537:down|-,106397871:up|-,106430171:down|-,106367959:down	http://www.genome.jp/kegg-bin/show_pathway?bna01110/bna:106451107%09blue/bna:106443611%09red/bna:106348257%09red/bna:106377835%09red/bna:106438537%09blue/bna:106367959%09blue/bna:106449712%09blue/bna:106440735%09red/bna:106440734%09red/bna:106397871%09red/bna:106408937%09blue/bna:106450993%09red/bna:106382906%09red/bna:106430171%09blue/bna:106431167%09red/bna:106452665%09red
Pyrimidine metabolism	KEGG PATHWAY	bna00240	4	388	144	35034	0.0277778	0.011075	0.0158536	0.233841	-,106391045:down|-,106419087:down|-,106452022:up|-,106445468:down	http://www.genome.jp/kegg-bin/show_pathway?bna00240/bna:106445468%09blue/bna:106452022%09red/bna:106391045%09blue/bna:106419087%09blue
Purine metabolism	KEGG PATHWAY	bna00230	4	474	144	35034	0.0277778	0.0135297	0.0299862	0.309338	-,106419087:down|-,106430171:down|-,106450993:up|-,106445468:down	http://www.genome.jp/kegg-bin/show_pathway?bna00230/bna:106445468%09blue/bna:106430171%09blue/bna:106419087%09blue/bna:106450993%09red
Ribosome biogenesis in eukaryotes	KEGG PATHWAY	bna03008	3	290	144	35034	0.0208333	0.00827767	0.0351951	0.309338	-,106402822:down|-,106421121:down|-,106352553:down	http://www.genome.jp/kegg-bin/show_pathway?bna03008/bna:106352553%09blue/bna:106421121%09blue/bna:106402822%09blue
Glutathione metabolism	KEGG PATHWAY	bna00480	3	310	144	35034	0.0208333	0.00884855	0.0414687	0.309338	-,106419087:down|-,106420556:up|-,106348665:up	http://www.genome.jp/kegg-bin/show_pathway?bna00480/bna:106348665%09red/bna:106420556%09red/bna:106419087%09blue
beta-Alanine metabolism	KEGG PATHWAY	bna00410	2	131	144	35034	0.0138889	0.00373922	0.0419441	0.309338	-,106408937:down|-,106452022:up	http://www.genome.jp/kegg-bin/show_pathway?bna00410/bna:106408937%09blue/bna:106452022%09red
Fatty acid biosynthesis	KEGG PATHWAY	bna00061	2	143	144	35034	0.0138889	0.00408175	0.0489582	0.320948	bkr2,106361756:down|-,106415535:up	http://www.genome.jp/kegg-bin/show_pathway?bna00061/bna:106415535%09red/bna:106361756%09blue
Galactose metabolism	KEGG PATHWAY	bna00052	2	163	144	35034	0.0138889	0.00465262	0.0615012	0.32556	-,106449712:down|-,106382378:up	http://www.genome.jp/kegg-bin/show_pathway?bna00052/bna:106382378%09red/bna:106449712%09blue
Glycolysis / Gluconeogenesis	KEGG PATHWAY	bna00010	3	374	144	35034	0.0208333	0.0106753	0.0649898	0.32556	-,106408937:down|-,106449712:down|-,106451107:down	http://www.genome.jp/kegg-bin/show_pathway?bna00010/bna:106451107%09blue/bna:106408937%09blue/bna:106449712%09blue
RNA degradation	KEGG PATHWAY	bna03018	3	377	144	35034	0.0208333	0.010761	0.0662156	0.32556	-,106406567:down|-,106451107:down|-,106451861:up	http://www.genome.jp/kegg-bin/show_pathway?bna03018/bna:106451107%09blue/bna:106406567%09blue/bna:106451861%09red
Cyanoamino acid metabolism	KEGG PATHWAY	bna00460	2	192	144	35034	0.0138889	0.00548039	0.0813552	0.348742	-,106397871:up|-,106367959:down	http://www.genome.jp/kegg-bin/show_pathway?bna00460/bna:106367959%09blue/bna:106397871%09red
Linoleic acid metabolism	KEGG PATHWAY	bna00591	1	39	144	35034	0.00694444	0.0011132	0.0927811	0.348742	-,106377835:up	http://www.genome.jp/kegg-bin/show_pathway?bna00591/bna:106377835%09red
Amino sugar and nucleotide sugar metabolism	KEGG PATHWAY	bna00520	3	441	144	35034	0.0208333	0.0125878	0.0947806	0.348742	-,106449712:down|-,106377238:up|-,106382378:up	http://www.genome.jp/kegg-bin/show_pathway?bna00520/bna:106382378%09red/bna:106449712%09blue/bna:106377238%09red
Fatty acid metabolism	KEGG PATHWAY	bna01212	2	219	144	35034	0.0138889	0.00625107	0.101337	0.348742	bkr2,106361756:down|-,106415535:up	http://www.genome.jp/kegg-bin/show_pathway?bna01212/bna:106415535%09red/bna:106361756%09blue
Starch and sucrose metabolism	KEGG PATHWAY	bna00500	4	725	144	35034	0.0277778	0.0206942	0.10325	0.348742	-,106397871:up|-,106357334:up|-,106449712:down|-,106377238:up	http://www.genome.jp/kegg-bin/show_pathway?bna00500/bna:106397871%09red/bna:106357334%09red/bna:106449712%09blue/bna:106377238%09red
Aminoacyl-tRNA biosynthesis	KEGG PATHWAY	bna00970	2	231	144	35034	0.0138889	0.00659359	0.110611	0.348742	-,106420610:down|-,106419210:down	http://www.genome.jp/kegg-bin/show_pathway?bna00970/bna:106420610%09blue/bna:106419210%09blue
Glyoxylate and dicarboxylate metabolism	KEGG PATHWAY	bna00630	2	263	144	35034	0.0138889	0.00750699	0.136325	0.348742	-,106347406:down|-,106367959:down	http://www.genome.jp/kegg-bin/show_pathway?bna00630/bna:106367959%09blue/bna:106347406%09blue
Pyruvate metabolism	KEGG PATHWAY	bna00620	2	266	144	35034	0.0138889	0.00759262	0.1388	0.348742	-,106408937:down|-,106362166:up	http://www.genome.jp/kegg-bin/show_pathway?bna00620/bna:106362166%09red/bna:106408937%09blue
Biotin metabolism	KEGG PATHWAY	bna00780	1	62	144	35034	0.00694444	0.00176971	0.142196	0.348742	bkr2,106361756:down	http://www.genome.jp/kegg-bin/show_pathway?bna00780/bna:106361756%09blue
Arachidonic acid metabolism	KEGG PATHWAY	bna00590	1	63	144	35034	0.00694444	0.00179825	0.144282	0.348742	-,106420556:up	http://www.genome.jp/kegg-bin/show_pathway?bna00590/bna:106420556%09red
One carbon pool by folate	KEGG PATHWAY	bna00670	1	64	144	35034	0.00694444	0.0018268	0.146364	0.348742	-,106367959:down	http://www.genome.jp/kegg-bin/show_pathway?bna00670/bna:106367959%09blue
Histidine metabolism	KEGG PATHWAY	bna00340	1	65	144	35034	0.00694444	0.00185534	0.14844	0.348742	-,106408937:down	http://www.genome.jp/kegg-bin/show_pathway?bna00340/bna:106408937%09blue
Biosynthesis of amino acids	KEGG PATHWAY	bna01230	4	835	144	35034	0.0277778	0.023834	0.149032	0.348742	-,106438537:down|-,106347406:down|-,106451107:down|-,106367959:down	http://www.genome.jp/kegg-bin/show_pathway?bna01230/bna:106367959%09blue/bna:106438537%09blue/bna:106347406%09blue/bna:106451107%09blue
Plant-pathogen interaction	KEGG PATHWAY	bna04626	3	552	144	35034	0.0208333	0.0157561	0.153683	0.348742	-,106447544:down|-,106452615:up|-,106440416:up	http://www.genome.jp/kegg-bin/show_pathway?bna04626/bna:106440416%09red/bna:106447544%09blue/bna:106452615%09red
Carbon metabolism	KEGG PATHWAY	bna01200	4	861	144	35034	0.0277778	0.0245761	0.160841	0.351468	-,106449712:down|-,106348257:up|-,106451107:down|-,106367959:down	http://www.genome.jp/kegg-bin/show_pathway?bna01200/bna:106367959%09blue/bna:106451107%09blue/bna:106449712%09blue/bna:106348257%09red
Flavonoid biosynthesis	KEGG PATHWAY	bna00941	1	84	144	35034	0.00694444	0.00239767	0.186952	0.374546	-,106382906:up	http://www.genome.jp/kegg-bin/show_pathway?bna00941/bna:106382906%09red
Limonene and pinene degradation	KEGG PATHWAY	bna00903	1	85	144	35034	0.00694444	0.00242621	0.18893	0.374546	-,106408937:down	http://www.genome.jp/kegg-bin/show_pathway?bna00903/bna:106408937%09blue
Biosynthesis of unsaturated fatty acids	KEGG PATHWAY	bna01040	1	88	144	35034	0.00694444	0.00251185	0.194836	0.374546	bkr2,106361756:down	http://www.genome.jp/kegg-bin/show_pathway?bna01040/bna:106361756%09blue
Carotenoid biosynthesis	KEGG PATHWAY	bna00906	1	89	144	35034	0.00694444	0.00254039	0.196795	0.374546	LYCB,106452665:up	http://www.genome.jp/kegg-bin/show_pathway?bna00906/bna:106452665%09red
Lysine degradation	KEGG PATHWAY	bna00310	1	98	144	35034	0.00694444	0.00279728	0.214215	0.386409	-,106408937:down	http://www.genome.jp/kegg-bin/show_pathway?bna00310/bna:106408937%09blue
Cutin, suberine and wax biosynthesis	KEGG PATHWAY	bna00073	1	99	144	35034	0.00694444	0.00282583	0.216127	0.386409	-,106434156:up	http://www.genome.jp/kegg-bin/show_pathway?bna00073/bna:106434156%09red
Pantothenate and CoA biosynthesis	KEGG PATHWAY	bna00770	1	103	144	35034	0.00694444	0.00294	0.22373	0.386674	-,106452022:up	http://www.genome.jp/kegg-bin/show_pathway?bna00770/bna:106452022%09red
Circadian rhythm - plant	KEGG PATHWAY	bna04712	1	106	144	35034	0.00694444	0.00302563	0.229383	0.386674	-,106387961:up	http://www.genome.jp/kegg-bin/show_pathway?bna04712/bna:106387961%09red
Ascorbate and aldarate metabolism	KEGG PATHWAY	bna00053	1	121	144	35034	0.00694444	0.00345379	0.257042	0.392068	-,106408937:down	http://www.genome.jp/kegg-bin/show_pathway?bna00053/bna:106408937%09blue
Arginine biosynthesis	KEGG PATHWAY	bna00220	1	123	144	35034	0.00694444	0.00351088	0.260655	0.392068	-,106347406:down	http://www.genome.jp/kegg-bin/show_pathway?bna00220/bna:106347406%09blue
Tryptophan metabolism	KEGG PATHWAY	bna00380	1	128	144	35034	0.00694444	0.00365359	0.269609	0.392068	-,106408937:down	http://www.genome.jp/kegg-bin/show_pathway?bna00380/bna:106408937%09blue
Fatty acid degradation	KEGG PATHWAY	bna00071	1	130	144	35034	0.00694444	0.00371068	0.273161	0.392068	-,106408937:down	http://www.genome.jp/kegg-bin/show_pathway?bna00071/bna:106408937%09blue
Sulfur metabolism	KEGG PATHWAY	bna00920	1	132	144	35034	0.00694444	0.00376777	0.276695	0.392068	-,106377307:down	http://www.genome.jp/kegg-bin/show_pathway?bna00920/bna:106377307%09blue
Ubiquitin mediated proteolysis	KEGG PATHWAY	bna04120	2	429	144	35034	0.0138889	0.0122452	0.281834	0.392068	-,106387961:up|-,106440773:up	http://www.genome.jp/kegg-bin/show_pathway?bna04120/bna:106387961%09red/bna:106440773%09red
RNA polymerase	KEGG PATHWAY	bna03020	1	138	144	35034	0.00694444	0.00393903	0.287196	0.392068	-,106445468:down	http://www.genome.jp/kegg-bin/show_pathway?bna03020/bna:106445468%09blue
Nitrogen metabolism	KEGG PATHWAY	bna00910	1	139	144	35034	0.00694444	0.00396757	0.288931	0.392068	-,106347406:down	http://www.genome.jp/kegg-bin/show_pathway?bna00910/bna:106347406%09blue
Valine, leucine and isoleucine degradation	KEGG PATHWAY	bna00280	1	141	144	35034	0.00694444	0.00402466	0.292389	0.392068	-,106408937:down	http://www.genome.jp/kegg-bin/show_pathway?bna00280/bna:106408937%09blue
Pentose phosphate pathway	KEGG PATHWAY	bna00030	1	164	144	35034	0.00694444	0.00468117	0.330973	0.433943	-,106348257:up	http://www.genome.jp/kegg-bin/show_pathway?bna00030/bna:106348257%09red
Arginine and proline metabolism	KEGG PATHWAY	bna00330	1	174	144	35034	0.00694444	0.0049666	0.347089	0.436356	-,106408937:down	http://www.genome.jp/kegg-bin/show_pathway?bna00330/bna:106408937%09blue
Phenylalanine, tyrosine and tryptophan biosynthesis	KEGG PATHWAY	bna00400	1	177	144	35034	0.00694444	0.00505223	0.351848	0.436356	-,106438537:down	http://www.genome.jp/kegg-bin/show_pathway?bna00400/bna:106438537%09blue
Alanine, aspartate and glutamate metabolism	KEGG PATHWAY	bna00250	1	179	144	35034	0.00694444	0.00510932	0.355001	0.436356	-,106347406:down	http://www.genome.jp/kegg-bin/show_pathway?bna00250/bna:106347406%09blue
RNA transport	KEGG PATHWAY	bna03013	2	545	144	35034	0.0138889	0.0155563	0.384131	0.462525	-,106399365:down|-,106421121:down	http://www.genome.jp/kegg-bin/show_pathway?bna03013/bna:106399365%09blue/bna:106421121%09blue
Fructose and mannose metabolism	KEGG PATHWAY	bna00051	1	205	144	35034	0.00694444	0.00585146	0.394632	0.465665	-,106449712:down	http://www.genome.jp/kegg-bin/show_pathway?bna00051/bna:106449712%09blue
Phenylpropanoid biosynthesis	KEGG PATHWAY	bna00940	2	569	144	35034	0.0138889	0.0162414	0.404595	0.468061	-,106397871:up|-,106443611:up	http://www.genome.jp/kegg-bin/show_pathway?bna00940/bna:106397871%09red/bna:106443611%09red
Glycerolipid metabolism	KEGG PATHWAY	bna00561	1	225	144	35034	0.00694444	0.00642233	0.423459	0.480463	-,106408937:down	http://www.genome.jp/kegg-bin/show_pathway?bna00561/bna:106408937%09blue
Glycine, serine and threonine metabolism	KEGG PATHWAY	bna00260	1	239	144	35034	0.00694444	0.00682194	0.44282	0.492951	-,106367959:down	http://www.genome.jp/kegg-bin/show_pathway?bna00260/bna:106367959%09blue
Glycerophospholipid metabolism	KEGG PATHWAY	bna00564	1	313	144	35034	0.00694444	0.00893418	0.534904	0.584432	-,106390139:down	http://www.genome.jp/kegg-bin/show_pathway?bna00564/bna:106390139%09blue
Ribosome	KEGG PATHWAY	bna03010	3	1214	144	35034	0.0208333	0.0346521	0.569118	0.60261	-,106429643:down|-,106387488:down|-,106428887:up	http://www.genome.jp/kegg-bin/show_pathway?bna03010/bna:106428887%09red/bna:106387488%09blue/bna:106429643%09blue
Pentose and glucuronate interconversions	KEGG PATHWAY	bna00040	1	347	144	35034	0.00694444	0.00990466	0.571969	0.60261	-,106408937:down	http://www.genome.jp/kegg-bin/show_pathway?bna00040/bna:106408937%09blue
Cysteine and methionine metabolism	KEGG PATHWAY	bna00270	1	371	144	35034	0.00694444	0.0105897	0.596347	0.617271	-,106348665:up	http://www.genome.jp/kegg-bin/show_pathway?bna00270/bna:106348665%09red
Protein processing in endoplasmic reticulum	KEGG PATHWAY	bna04141	1	643	144	35034	0.00694444	0.0183536	0.792552	0.806216	-,106345882:down	http://www.genome.jp/kegg-bin/show_pathway?bna04141/bna:106345882%09blue
Plant hormone signal transduction	KEGG PATHWAY	bna04075	1	1042	144	35034	0.00694444	0.0297425	0.922149	0.922149	-,106358572:up	http://www.genome.jp/kegg-bin/show_pathway?bna04075/bna:106358572%09red

## Sheet: P5A_SB_vs_P5A_MB
#Term	Database	ID	Input number	Background number	All input number	All background number	Input frequency	Background frequency	P-Value	Corrected P-Value	input_gene	Hyperlink_change
Linoleic acid metabolism	KEGG PATHWAY	bna00591	1	39	44	35034	0.0227273	0.0011132	0.0419164	0.324031	-,106377835:up	http://www.genome.jp/kegg-bin/show_pathway?bna00591/bna:106377835%09red
Vitamin B6 metabolism	KEGG PATHWAY	bna00750	1	45	44	35034	0.0227273	0.00128447	0.048052	0.324031	-,106375529:up	http://www.genome.jp/kegg-bin/show_pathway?bna00750/bna:106375529%09red
Biosynthesis of amino acids	KEGG PATHWAY	bna01230	3	835	44	35034	0.0681818	0.023834	0.0613368	0.324031	-,106415606:down|-,106375529:up|-,106427871:up	http://www.genome.jp/kegg-bin/show_pathway?bna01230/bna:106427871%09red/bna:106375529%09red/bna:106415606%09blue
Carbon metabolism	KEGG PATHWAY	bna01200	3	861	44	35034	0.0681818	0.0245761	0.0659399	0.324031	-,106415606:down|-,106436992:up|-,106422789:up	http://www.genome.jp/kegg-bin/show_pathway?bna01200/bna:106436992%09red/bna:106415606%09blue/bna:106422789%09red
Photosynthesis - antenna proteins	KEGG PATHWAY	bna00196	1	73	44	35034	0.0227273	0.00208369	0.0761746	0.324031	-,106380622:down	http://www.genome.jp/kegg-bin/show_pathway?bna00196/bna:106380622%09blue
Plant hormone signal transduction	KEGG PATHWAY	bna04075	3	1042	44	35034	0.0681818	0.0297425	0.102066	0.324031	-,106370104:down|-,106441059:down|-,106421574:down	http://www.genome.jp/kegg-bin/show_pathway?bna04075/bna:106421574%09blue/bna:106370104%09blue/bna:106441059%09blue
Regulation of autophagy	KEGG PATHWAY	bna04140	1	119	44	35034	0.0227273	0.0033967	0.120601	0.324031	CIPK5.1,106372443:up	http://www.genome.jp/kegg-bin/show_pathway?bna04140/bna:106372443%09red
Arginine biosynthesis	KEGG PATHWAY	bna00220	1	123	44	35034	0.0227273	0.00351088	0.124363	0.324031	-,106422789:up	http://www.genome.jp/kegg-bin/show_pathway?bna00220/bna:106422789%09red
alpha-Linolenic acid metabolism	KEGG PATHWAY	bna00592	1	132	44	35034	0.0227273	0.00376777	0.132769	0.324031	-,106377835:up	http://www.genome.jp/kegg-bin/show_pathway?bna00592/bna:106377835%09red
Sulfur metabolism	KEGG PATHWAY	bna00920	1	132	44	35034	0.0227273	0.00376777	0.132769	0.324031	-,106415606:down	http://www.genome.jp/kegg-bin/show_pathway?bna00920/bna:106415606%09blue
Nitrogen metabolism	KEGG PATHWAY	bna00910	1	139	44	35034	0.0227273	0.00396757	0.139251	0.324031	-,106422789:up	http://www.genome.jp/kegg-bin/show_pathway?bna00910/bna:106422789%09red
Biosynthesis of secondary metabolites	KEGG PATHWAY	bna01110	6	3457	44	35034	0.136364	0.0986756	0.166819	0.324031	-,106415606:down|-,106427871:up|-,106364743:down|-,106377835:up|-,106375529:up|-,106436992:up	http://www.genome.jp/kegg-bin/show_pathway?bna01110/bna:106377835%09red/bna:106427871%09red/bna:106364743%09blue/bna:106375529%09red/bna:106415606%09blue/bna:106436992%09red
Phenylalanine, tyrosine and tryptophan biosynthesis	KEGG PATHWAY	bna00400	1	177	44	35034	0.0227273	0.00505223	0.173614	0.324031	-,106427871:up	http://www.genome.jp/kegg-bin/show_pathway?bna00400/bna:106427871%09red
Alanine, aspartate and glutamate metabolism	KEGG PATHWAY	bna00250	1	179	44	35034	0.0227273	0.00510932	0.175385	0.324031	-,106422789:up	http://www.genome.jp/kegg-bin/show_pathway?bna00250/bna:106422789%09red
Cyanoamino acid metabolism	KEGG PATHWAY	bna00460	1	192	44	35034	0.0227273	0.00548039	0.186802	0.324031	-,106415606:down	http://www.genome.jp/kegg-bin/show_pathway?bna00460/bna:106415606%09blue
Citrate cycle (TCA cycle)	KEGG PATHWAY	bna00020	1	198	44	35034	0.0227273	0.00565165	0.192018	0.324031	-,106436992:up	http://www.genome.jp/kegg-bin/show_pathway?bna00020/bna:106436992%09red
Glycine, serine and threonine metabolism	KEGG PATHWAY	bna00260	1	239	44	35034	0.0227273	0.00682194	0.226788	0.348862	-,106375529:up	http://www.genome.jp/kegg-bin/show_pathway?bna00260/bna:106375529%09red
Carbon fixation in photosynthetic organisms	KEGG PATHWAY	bna00710	1	246	44	35034	0.0227273	0.00702175	0.232575	0.348862	-,106436992:up	http://www.genome.jp/kegg-bin/show_pathway?bna00710/bna:106436992%09red
Pyruvate metabolism	KEGG PATHWAY	bna00620	1	266	44	35034	0.0227273	0.00759262	0.248873	0.353661	-,106436992:up	http://www.genome.jp/kegg-bin/show_pathway?bna00620/bna:106436992%09red
Cysteine and methionine metabolism	KEGG PATHWAY	bna00270	1	371	44	35034	0.0227273	0.0105897	0.328977	0.425748	-,106415606:down	http://www.genome.jp/kegg-bin/show_pathway?bna00270/bna:106415606%09blue
Glycolysis / Gluconeogenesis	KEGG PATHWAY	bna00010	1	374	44	35034	0.0227273	0.0106753	0.331137	0.425748	-,106436992:up	http://www.genome.jp/kegg-bin/show_pathway?bna00010/bna:106436992%09red
RNA transport	KEGG PATHWAY	bna03013	1	545	44	35034	0.0227273	0.0155563	0.443517	0.514928	-,106388000:down	http://www.genome.jp/kegg-bin/show_pathway?bna03013/bna:106388000%09blue
Plant-pathogen interaction	KEGG PATHWAY	bna04626	1	552	44	35034	0.0227273	0.0157561	0.447695	0.514928	-,106386144:up	http://www.genome.jp/kegg-bin/show_pathway?bna04626/bna:106386144%09red
Phenylpropanoid biosynthesis	KEGG PATHWAY	bna00940	1	569	44	35034	0.0227273	0.0162414	0.457714	0.514928	-,106364743:down	http://www.genome.jp/kegg-bin/show_pathway?bna00940/bna:106364743%09blue
Protein processing in endoplasmic reticulum	KEGG PATHWAY	bna04141	1	643	44	35034	0.0227273	0.0183536	0.499271	0.518787	-,106395362:up	http://www.genome.jp/kegg-bin/show_pathway?bna04141/bna:106395362%09red
Metabolic pathways	KEGG PATHWAY	bna01100	7	6204	44	35034	0.159091	0.177085	0.499573	0.518787	-,106415606:down|-,106422789:up|-,106427871:up|-,106364743:down|-,106377835:up|-,106375529:up|-,106436992:up	http://www.genome.jp/kegg-bin/show_pathway?bna01100/bna:106427871%09red/bna:106377835%09red/bna:106364743%09blue/bna:106415606%09blue/bna:106375529%09red/bna:106422789%09red/bna:106436992%09red
Ribosome	KEGG PATHWAY	bna03010	1	1214	44	35034	0.0227273	0.0346521	0.729933	0.729933	-,106360544:down	http://www.genome.jp/kegg-bin/show_pathway?bna03010/bna:106360544%09blue

## Sheet: P26R_SB_vs_P26R_MB
#Term	Database	ID	Input number	Background number	All input number	All background number	Input frequency	Background frequency	P-Value	Corrected P-Value	input_gene	Hyperlink_change
Taurine and hypotaurine metabolism	KEGG PATHWAY	bna00430	1	55	14	35034	0.0714286	0.0015699	0.0193932	0.119854	-,106387720:down	http://www.genome.jp/kegg-bin/show_pathway?bna00430/bna:106387720%09blue
Butanoate metabolism	KEGG PATHWAY	bna00650	1	62	14	35034	0.0714286	0.00176971	0.0217916	0.119854	-,106387720:down	http://www.genome.jp/kegg-bin/show_pathway?bna00650/bna:106387720%09blue
Ascorbate and aldarate metabolism	KEGG PATHWAY	bna00053	1	121	14	35034	0.0714286	0.00345379	0.041782	0.122572	-,106425805:up	http://www.genome.jp/kegg-bin/show_pathway?bna00053/bna:106425805%09red
beta-Alanine metabolism	KEGG PATHWAY	bna00410	1	131	14	35034	0.0714286	0.00373922	0.0451307	0.122572	-,106387720:down	http://www.genome.jp/kegg-bin/show_pathway?bna00410/bna:106387720%09blue
Alanine, aspartate and glutamate metabolism	KEGG PATHWAY	bna00250	1	179	14	35034	0.0714286	0.00510932	0.0610475	0.122572	-,106387720:down	http://www.genome.jp/kegg-bin/show_pathway?bna00250/bna:106387720%09blue
Glycerolipid metabolism	KEGG PATHWAY	bna00561	1	225	14	35034	0.0714286	0.00642233	0.0760598	0.122572	GPAT6,106447658:up	http://www.genome.jp/kegg-bin/show_pathway?bna00561/bna:106447658%09red
Aminoacyl-tRNA biosynthesis	KEGG PATHWAY	bna00970	1	231	14	35034	0.0714286	0.00659359	0.0780007	0.122572	-,106360051:down	http://www.genome.jp/kegg-bin/show_pathway?bna00970/bna:106360051%09blue
Glycerophospholipid metabolism	KEGG PATHWAY	bna00564	1	313	14	35034	0.0714286	0.00893418	0.104134	0.143184	GPAT6,106447658:up	http://www.genome.jp/kegg-bin/show_pathway?bna00564/bna:106447658%09red
Plant hormone signal transduction	KEGG PATHWAY	bna04075	1	1042	14	35034	0.0714286	0.0297425	0.307003	0.37066	-,106421583:up	http://www.genome.jp/kegg-bin/show_pathway?bna04075/bna:106421583%09red
Biosynthesis of secondary metabolites	KEGG PATHWAY	bna01110	2	3457	14	35034	0.142857	0.0986756	0.342089	0.37066	-,106387720:down|GPAT6,106447658:up	http://www.genome.jp/kegg-bin/show_pathway?bna01110/bna:106387720%09blue/bna:106447658%09red
Metabolic pathways	KEGG PATHWAY	bna01100	3	6204	14	35034	0.214286	0.177085	0.37066	0.37066	-,106387720:down|GPAT6,106447658:up|-,106425805:up	http://www.genome.jp/kegg-bin/show_pathway?bna01100/bna:106387720%09blue/bna:106425805%09red/bna:106447658%09red
